# Supplementary material for: Antisolvent controls the shape and size of anisotropic lead halide perovskite nanocrystals
Source: Nat Commun. 2024 Oct 17;15:8952. doi: 10.1038/s41467-024-53221-5 (PMC11486954; doi:10.1038/s41467-024-53221-5)
Supplement: Supplementary file 3 — Source Data [file 41467_2024_53221_MOESM3_ESM.zip]

Archive with 22 entries (22 files):
- Fig01c_bottom_2ML_NPL.tif
- Fig01c_top_3ML_NR.tif
- Fig01d.xlsx
- Fig02b.xlsx
- Fig02c.xlsx
- Fig02d.xlsx
- Fig03a.xlsx
- Fig03b.xlsx
- Fig03d.xlsx
- Fig03e.xlsx
- Fig03f_2ML_mix.tif
- Fig03g_FFT_2ML_mix.tif
- Fig04a.xlsx
- Fig04b.xlsx
- Fig04c_PL.xlsx
- Fig04c_SAXS.xlsx
- Fig04e.xlsx
- Fig04f.xlsx
- Fig04g_PL.xlsx
- Fig04g_SAXS.xlsx
- Fig05a.xlsx
- Fig05b.xlsx
