# Supplementary material for: Antisolvent controls the shape and size of anisotropic lead halide perovskite nanocrystals
Source: Nat Commun. 2024 Oct 17;15:8952. doi: 10.1038/s41467-024-53221-5 (PMC11486954; doi:10.1038/s41467-024-53221-5)
Supplement: Supplementary file 3 — Source Data [file 41467_2024_53221_MOESM3_ESM.zip › Fig01d.xlsx]

## Sheet: Fig01d
wavelength	S1c/R1c (2ML NPL)	S1c/R1c (2ML NPL) norm.	S1c/R1c (3ML NR)	S1c/R1c (3ML NR) norm.
400	925.306	0.000102816	790.812	0
401	802.739	0	796.812	5.88278e-06
402	920.203	9.85357e-05	841.735	4.9928e-05
403	1102.74	0.000251658	796.812	5.88278e-06
404	1325.31	0.00043836	945.504	0.00015167
405	1686.52	0.00074137	945.504	0.00015167
406	1654.47	0.00071448	885.735	9.30685e-05
407	1558.1	0.000633642	1110.85	0.000313788
408	1463.72	0.000554471	1341.01	0.000539453
409	1776.75	0.000817055	1174	0.000375699
410	2114.26	0.0011	1420.67	0.000617557
411	2738.35	0.00162	945.504	0.00015167
412	3415.84	0.00219	1225.81	0.000426501
413	4996.26	0.00352	1110.85	0.000313788
414	6310.39	0.00462	885.735	9.30685e-05
415	8368.96	0.00635	912.446	0.000119258
416	11253.7	0.00877	1634.84	0.000827543
417	16408.3	0.01309	798.812	7.84371e-06
418	22372.8	0.01809	1213.02	0.000413956
419	29704.1	0.02424	1234.7	0.000435214
420	42239.2	0.03476	1227.01	0.000427673
421	58876.8	0.04872	1142.04	0.000344368
422	81038.1	0.06731	1600.48	0.000793849
423	110291	0.09185	1322.15	0.000520961
424	158925	0.13264	1440.31	0.000636807
425	217812	0.18204	1197.89	0.000399129
426	292008	0.24428	1389.93	0.00058741
427	391003	0.32732	1775.78	0.000965729
428	513540	0.43011	2028.83	0.00121
429	649910	0.54451	2822.34	0.00199
430	786177	0.65882	2445.92	0.00162
431	931486	0.78071	2927.7	0.0021
432	1.06064e+06	0.88905	3010	0.00218
433	1.1485e+06	0.96276	3796.38	0.00295
434	1.1929e+06	1	4884.09	0.00401
435	1.19214e+06	0.99937	6554.31	0.00565
436	1.15351e+06	0.96696	8288.56	0.00735
437	1.07967e+06	0.90501	10322.5	0.00935
438	984001	0.82476	14056.5	0.01301
439	875456	0.73371	19004.5	0.01786
440	774179	0.64875	22419.9	0.02121
441	680321	0.57002	33393.9	0.03197
442	591774	0.49574	43876.5	0.04224
443	515295	0.43159	56233.1	0.05436
444	450851	0.37753	74261.4	0.07204
445	398070	0.33325	98174.5	0.09548
446	347433	0.29077	126291	0.12305
447	304276	0.25457	159733	0.15584
448	272007	0.2275	206655	0.20184
449	240591	0.20115	258058	0.25224
450	215044	0.17972	315687	0.30874
451	191635	0.16008	388030	0.37967
452	176130	0.14707	466217	0.45633
453	157009	0.13104	547248	0.53578
454	141414	0.11795	637394	0.62417
455	129214	0.10772	727193	0.71221
456	119457	0.09953	825201	0.8083
457	107594	0.08958	892704	0.87449
458	98116.6	0.08163	946629	0.92736
459	92911.3	0.07727	993139	0.97296
460	84505.8	0.07022	1.02072e+06	1
461	78171.3	0.0649	1.02042e+06	0.99971
462	73173.1	0.06071	1.00046e+06	0.98014
463	67585.7	0.05602	958236	0.93874
464	63572.6	0.05266	913944	0.89531
465	58177	0.04813	849081	0.83172
466	55297.3	0.04571	796621	0.78028
467	52230.8	0.04314	726037	0.71108
468	48472.8	0.03999	666773	0.65297
469	45830.1	0.03777	614187	0.60141
470	42749.4	0.03519	547422	0.53595
471	40136.1	0.033	498100	0.48759
472	37270.2	0.03059	449080	0.43953
473	35727.5	0.0293	410796	0.40199
474	33763.3	0.02765	363499	0.35562
475	32125.9	0.02628	329167	0.32196
476	30202	0.02466	302948	0.29625
477	29026.9	0.02368	276770	0.27059
478	27352.5	0.02227	246518	0.24093
479	26186.2	0.02129	225873	0.22068
480	24728.3	0.02007	206914	0.2021
481	24038.6	0.01949	190982	0.18648
482	21711.1	0.01754	171372	0.16725
483	21621.1	0.01746	158306	0.15444
484	20374.4	0.01642	148119	0.14445
485	19548.5	0.01573	132968	0.1296
486	18560.2	0.0149	121191	0.11805
487	17651.7	0.01413	113145	0.11016
488	16800.8	0.01342	105168	0.10234
489	16304.9	0.013	92967.1	0.09038
490	15868.2	0.01264	89741.2	0.08721
491	14501.7	0.01149	83230.2	0.08083
492	14346.2	0.01136	76319.5	0.07405
493	14043.8	0.01111	70078.8	0.06793
494	13374.3	0.01055	68570.2	0.06646
495	13204.1	0.0104	61323.5	0.05935
496	12696.3	0.00998	56859.1	0.05497
497	11887.8	0.0093	53758.7	0.05193
498	11121.5	0.00866	48818.6	0.04709
499	11136.5	0.00867	45647.6	0.04398
500	10483	0.00812	42002.9	0.04041
501	10208.5	0.00789	40429.9	0.03886
502	9498.53	0.00729	37119.9	0.03562
503	9249.49	0.00709	34543.6	0.03309
504	9560.99	0.00735	32547.5	0.03114
505	8675.05	0.0066	30741.8	0.02937
506	8772.27	0.00669	29454.5	0.0281
507	8358.63	0.00634	27169.8	0.02586
508	8286.34	0.00628	25286.4	0.02402
509	7595.05	0.0057	23338.9	0.02211
510	7386.68	0.00552	22618.7	0.0214
511	6841.52	0.00507	20624.3	0.01945
512	6961.77	0.00517	19660	0.0185
513	6460.35	0.00475	19947.2	0.01878
514	6370.37	0.00467	17469.8	0.01635
515	6409.16	0.0047	16693.1	0.01559
516	5983.39	0.00435	15653.3	0.01457
517	5901.68	0.00428	15044.4	0.01398
518	5860.05	0.00424	14213.8	0.01316
519	5252.74	0.00373	13414.1	0.01238
520	5263.04	0.00374	13187.3	0.01215
521	5404.11	0.00386	12216.4	0.0112
522	4835.54	0.00338	11562.5	0.01056
523	4715.24	0.00328	10681.8	0.0097
524	4519.45	0.00312	9949.28	0.00898
525	4352.5	0.00298	9883.69	0.00892
526	4391.33	0.00301	9691.7	0.00873
527	4329.88	0.00296	9378.93	0.00842
528	4341.32	0.00297	8293.35	0.00736
529	3794.22	0.00251	8065.37	0.00713
530	3724.64	0.00245	7670.79	0.00675
531	3685.7	0.00242	7720.48	0.00679
532	3641.74	0.00238	6752.6	0.00585
533	3465.51	0.00223	6102.76	0.00521
534	3375.12	0.00216	6499.2	0.0056
535	3297.62	0.00209	5725.83	0.00484
536	3373.13	0.00216	5586.79	0.0047
537	3167.5	0.00198	5027.03	0.00415
538	3193.94	0.00201	5871.4	0.00498
539	2940.63	0.00179	4741.11	0.00387
540	3051	0.00189	4486.89	0.00362
541	2888	0.00175	4191.16	0.00333
542	2911.43	0.00177	4213.24	0.00336
543	2810.72	0.00168	3895.21	0.00304
544	2449.22	0.00138	3723.55	0.00288
545	2470.42	0.0014	3683.29	0.00284
546	2502.17	0.00143	3713.18	0.00287
547	2529.11	0.00145	3617.12	0.00277
548	2446.35	0.00138	3036.93	0.0022
549	2285.25	0.00124	2987.18	0.00215
550	2193.5	0.00117	3174.59	0.00234
