# Supplementary material for: Antisolvent controls the shape and size of anisotropic lead halide perovskite nanocrystals
Source: Nat Commun. 2024 Oct 17;15:8952. doi: 10.1038/s41467-024-53221-5 (PMC11486954; doi:10.1038/s41467-024-53221-5)
Supplement: Supplementary file 3 — Source Data [file 41467_2024_53221_MOESM3_ESM.zip › Fig02b.xlsx]

## Sheet: time (s)
	time (s)
0	0.00114388
1	0.051148
2	0.101152
3	0.151156
4	0.20116
5	0.251164
6	0.301168
7	0.351172
8	0.401177
9	0.451181
10	0.501185
11	0.551189
12	0.601193
13	0.651197
14	0.701201
15	0.751205
16	0.801209
17	0.851213
18	0.901217
19	0.951222
20	1.00123
21	1.05123
22	1.10123
23	1.15124
24	1.20124
25	1.25125
26	1.30125
27	1.35125
28	1.40126
29	1.45126
30	1.50127
31	1.55127
32	1.60127
33	1.65128
34	1.70128
35	1.75129
36	1.80129
37	1.8513
38	1.9013
39	1.9513
40	2.00131
41	2.05131
42	2.10132
43	2.15132
44	2.20132
45	2.25133
46	2.30133
47	2.35134
48	2.40134
49	2.45134
50	2.50135
51	2.55135
52	2.60136
53	2.65136
54	2.70136
55	2.75137
56	2.80137
57	2.85138
58	2.90138
59	2.95138
60	3.00139
61	3.05139
62	3.1014
63	3.1514
64	3.20141
65	3.25141
66	3.30141
67	3.35142
68	3.40142
69	3.45143
70	3.50143
71	3.55143
72	3.60144
73	3.65144
74	3.70145
75	3.75145
76	3.80145
77	3.85146
78	3.90146
79	3.95147
80	4.00147
81	4.05147
82	4.10148
83	4.15148
84	4.20149
85	4.25149
86	4.3015
87	4.3515
88	4.4015
89	4.45151
90	4.50151
91	4.55152
92	4.60152
93	4.65152
94	4.70153
95	4.75153
96	4.80154
97	4.85154
98	4.90154
99	4.95155
100	5.00155
101	5.05156
102	5.10156
103	5.15156
104	5.20157
105	5.25157
106	5.30158
107	5.35158
108	5.40159
109	5.45159
110	5.50159
111	5.5516
112	5.6016
113	5.65161
114	5.70161
115	5.75161
116	5.80162
117	5.85162
118	5.90163
119	5.95163
120	6.00163
121	6.05164
122	6.10164
123	6.15165
124	6.20165
125	6.25165
126	6.30166
127	6.35166
128	6.40167
129	6.45167
130	6.50167
131	6.55168
132	6.60168
133	6.65169
134	6.70169
135	6.7517
136	6.8017
137	6.8517
138	6.90171
139	6.95171
140	7.00172
141	7.05172
142	7.10172
143	7.15173
144	7.20173
145	7.25174
146	7.30174
147	7.35174
148	7.40175
149	7.45175
150	7.50176
151	7.55176
152	7.60176
153	7.65177
154	7.70177
155	7.75178
156	7.80178
157	7.85179
158	7.90179
159	7.95179
160	8.0018
161	8.0518
162	8.10181
163	8.15181
164	8.20181
165	8.25182
166	8.30182
167	8.35183
168	8.40183
169	8.45183
170	8.50184
171	8.55184
172	8.60185
173	8.65185
174	8.70185
175	8.75186
176	8.80186
177	8.85187
178	8.90187
179	8.95188
180	9.00188
181	9.05188
182	9.10189
183	9.15189
184	9.2019
185	9.2519
186	9.3019
187	9.35191
188	9.40191
189	9.45192
190	9.50192
191	9.55192
192	9.60193
193	9.65193
194	9.70194
195	9.75194
196	9.80194
197	9.85195
198	9.90195
199	9.95196
200	10.002

## Sheet: wavelength (nm)
	wavelength (nm)
0	390.601
1	391.375
2	392.149
3	392.923
4	393.697
5	394.47
6	395.244
7	396.018
8	396.791
9	397.565
10	398.338
11	399.112
12	399.885
13	400.658
14	401.431
15	402.204
16	402.977
17	403.75
18	404.523
19	405.296
20	406.069
21	406.842
22	407.614
23	408.387
24	409.16
25	409.932
26	410.704
27	411.477
28	412.249
29	413.021
30	413.793
31	414.566
32	415.338
33	416.11
34	416.881
35	417.653
36	418.425
37	419.197
38	419.968
39	420.74
40	421.512
41	422.283
42	423.054
43	423.826
44	424.597
45	425.368
46	426.139
47	426.91
48	427.681
49	428.452
50	429.223
51	429.994
52	430.765
53	431.535
54	432.306
55	433.076
56	433.847
57	434.617
58	435.388
59	436.158
60	436.928
61	437.698
62	438.468
63	439.238
64	440.008
65	440.778
66	441.548
67	442.318
68	443.088
69	443.857
70	444.627
71	445.396
72	446.166
73	446.935
74	447.704
75	448.474
76	449.243
77	450.012
78	450.781
79	451.55
80	452.319
81	453.088
82	453.856
83	454.625
84	455.394
85	456.162
86	456.931
87	457.699
88	458.468
89	459.236
90	460.004
91	460.772
92	461.54
93	462.308
94	463.076
95	463.844
96	464.612
97	465.38
98	466.148
99	466.915
100	467.683
101	468.45
102	469.218
103	469.985
104	470.752
105	471.52
106	472.287
107	473.054
108	473.821
109	474.588
110	475.355
111	476.122
112	476.888
113	477.655
114	478.422
115	479.188
116	479.955
117	480.721
118	481.488
119	482.254
120	483.02
121	483.786
122	484.552
123	485.318
124	486.084
125	486.85
126	487.616
127	488.382
128	489.148
129	489.913
130	490.679
131	491.444
132	492.21
133	492.975
134	493.74
135	494.505
136	495.271
137	496.036
138	496.801
139	497.566
140	498.33
141	499.095
142	499.86
143	500.625
144	501.389
145	502.154
146	502.918
147	503.683
148	504.447
149	505.211
150	505.975
151	506.739
152	507.504
153	508.267
154	509.031
155	509.795
156	510.559
157	511.323
158	512.086
159	512.85
160	513.613
161	514.377
162	515.14
163	515.903
164	516.667
165	517.43
166	518.193
167	518.956
168	519.719

## Sheet: PL intensity (norm.)
	0	1	2	3	4	5	6	7	8	9	10	11	12	13	14	15	16	17	18	19	20	21	22	23	24	25	26	27	28	29	30	31	32	33	34	35	36	37	38	39	40	41	42	43	44	45	46	47	48
0	0.00193291	0.00226132	0.00297443	0.00378137	0.00469153	0.00586441	0.00720619	0.00863242	0.0102463	0.0118508	0.0135867	0.0153601	0.0171898	0.0186348	0.0198733	0.0216467	0.0227164	0.0239174	0.0251278	0.0264602	0.027727	0.029003	0.0299507	0.0313957	0.0328689	0.0339385	0.0354117	0.0364626	0.0376167	0.0385456	0.0402909	0.0413793	0.0422989	0.0436594	0.0452545	0.0464555	0.0479475	0.0492798	0.0510626	0.0524419	0.0535867	0.0550692	0.0561483	0.0580812	0.0592447	0.06038	0.0615529	0.0632418	0.0643772
1	0.00193291	0.00228008	0.00286183	0.00367816	0.00473845	0.00596763	0.00725311	0.00877316	0.0103495	0.0119446	0.0135491	0.0155759	0.0172179	0.0188224	0.020183	0.0212996	0.0228947	0.0241426	0.0248745	0.0266198	0.0276519	0.0293596	0.0304387	0.0317617	0.0331879	0.033901	0.0358808	0.0369224	0.0386113	0.039803	0.0410603	0.042571	0.0439034	0.0454234	0.0469435	0.0482477	0.049871	0.0520479	0.0534272	0.0546563	0.0564954	0.0578747	0.0594417	0.0614215	0.0627258	0.0640488	0.0660005	0.067924	0.0687779
2	0.00204551	0.00254281	0.00303073	0.00392212	0.00490734	0.0059301	0.00726249	0.00856674	0.0103308	0.0120854	0.0137556	0.0158011	0.0171429	0.0188318	0.020258	0.0218344	0.0227915	0.0241145	0.0256158	0.0269388	0.0279146	0.0295097	0.0308797	0.0325405	0.0338353	0.0342106	0.0361154	0.0372414	0.038677	0.0399719	0.0415388	0.0433873	0.0449449	0.0463054	0.0479944	0.0491579	0.0516162	0.0527516	0.0548722	0.0564391	0.0581093	0.0599484	0.0626695	0.0637204	0.0653249	0.0672672	0.0687591	0.070495	0.0722402
3	0.00182031	0.00230823	0.00311518	0.00387521	0.00487919	0.00618344	0.00730002	0.00868872	0.0102182	0.0121698	0.0140558	0.0154633	0.0173399	0.0192071	0.0206521	0.0218344	0.0231199	0.024152	0.0256158	0.0268168	0.0282149	0.029932	0.0313113	0.0323434	0.0336477	0.0353366	0.0360403	0.0374478	0.0396153	0.0406662	0.0419986	0.0437438	0.0459019	0.0470185	0.0484917	0.0501619	0.0517382	0.0538963	0.0552099	0.0573493	0.0594511	0.0614966	0.0632512	0.0650528	0.066235	0.0686653	0.0706263	0.0722027	0.0739667
4	0.00184846	0.00228947	0.00278677	0.00371569	0.00455079	0.00561107	0.00675581	0.00790054	0.00960826	0.0109782	0.0125264	0.0139901	0.0158668	0.0174806	0.0185785	0.0195355	0.02114	0.0222848	0.0235046	0.0243584	0.025841	0.0272015	0.0288998	0.0298851	0.031011	0.0325311	0.0336664	0.0349894	0.0365939	0.0378794	0.0395402	0.0408632	0.0422332	0.0442224	0.0457424	0.0481539	0.0497396	0.0517194	0.053277	0.0552756	0.0577246	0.059376	0.0613371	0.0636547	0.0655125	0.068168	0.0701853	0.0724091	0.074342
5	0.00172648	0.00195168	0.00243021	0.00290875	0.00363125	0.00433498	0.005095	0.00611776	0.00697162	0.00812573	0.00939245	0.0106873	0.0116725	0.0128173	0.0138025	0.0148159	0.0161483	0.0168614	0.0176777	0.0192634	0.019939	0.021384	0.0224161	0.0238048	0.0248933	0.0261694	0.0277739	0.0291344	0.0306169	0.0323528	0.0337227	0.0358621	0.0378419	0.0391649	0.0415482	0.0439221	0.0462022	0.0485292	0.0506122	0.0528266	0.0553695	0.0577152	0.0610931	0.063467	0.0664321	0.0699789	0.0723153	0.0751865	0.0774572
6	0.00136054	0.00157635	0.001886	0.00218625	0.00279615	0.00322777	0.00399719	0.00445696	0.00535773	0.00616467	0.00706545	0.00790992	0.00889514	0.00958949	0.0107999	0.0111189	0.0122167	0.0128079	0.0138494	0.0149097	0.0157729	0.0166925	0.017734	0.0191321	0.0204175	0.021506	0.0225287	0.0243584	0.0259066	0.0271077	0.0289468	0.0306732	0.0328876	0.0347455	0.0367722	0.0387333	0.041126	0.0433122	0.0455079	0.0480882	0.0507342	0.0531175	0.0559137	0.05886	0.0616186	0.0635609	0.0665259	0.0693784	0.072775
7	0.00141684	0.00154821	0.00180155	0.00218625	0.00258034	0.00300258	0.00367816	0.00424114	0.00494487	0.00549848	0.00650246	0.00714051	0.00801314	0.00859489	0.00947689	0.0101806	0.0107248	0.0118227	0.0126296	0.0133052	0.0146657	0.0154258	0.016486	0.0173493	0.0188224	0.0201173	0.0215341	0.0226319	0.0243303	0.0258316	0.027605	0.0295942	0.0314802	0.0329158	0.0354211	0.0375979	0.0398593	0.0422238	0.0444288	0.0474126	0.0498897	0.05232	0.0553695	0.0586254	0.0612057	0.0644335	0.0667417	0.0700633	0.072775
8	0.0013324	0.00156697	0.00167019	0.00209242	0.00253343	0.0028806	0.00339667	0.00396904	0.00451325	0.00505747	0.00565799	0.00634295	0.00722496	0.00804129	0.00863242	0.00922355	0.0101431	0.0105372	0.0116068	0.0124607	0.0134365	0.0144218	0.0152944	0.0166456	0.0181844	0.0191884	0.0207272	0.0220314	0.0235703	0.0253906	0.0268637	0.0285714	0.030889	0.0327938	0.0351208	0.0370725	0.0401689	0.0425053	0.0449073	0.0478818	0.0503401	0.0536993	0.0563453	0.0591696	0.06251	0.0661131	0.0684964	0.0723622	0.0750457
9	0.0012761	0.00135116	0.00157635	0.00195168	0.00229885	0.00284307	0.00331222	0.00351865	0.00433498	0.00505747	0.00554539	0.00626789	0.0070373	0.00762843	0.00840722	0.00896083	0.00963641	0.0104715	0.0113535	0.0124044	0.0130612	0.0140089	0.0150411	0.0161858	0.0174806	0.0184096	0.0202017	0.0212057	0.0226789	0.0245179	0.0258222	0.027802	0.0295004	0.0316022	0.0335163	0.0357119	0.0380483	0.0401689	0.0427023	0.045536	0.0479381	0.050631	0.0538682	0.0564673	0.0593479	0.062585	0.0646305	0.0677082	0.0707577
10	0.00136993	0.00145437	0.00162327	0.00196106	0.00240206	0.00265541	0.00319962	0.00382829	0.00419423	0.00493549	0.00549848	0.00623035	0.00690593	0.00760028	0.00843537	0.00897021	0.00984283	0.0105559	0.010997	0.0120197	0.0129111	0.0138494	0.0150411	0.0160826	0.0171898	0.0182125	0.0199953	0.020943	0.0227445	0.0241895	0.0258879	0.027924	0.0293784	0.0318837	0.0338916	0.0358245	0.0384799	0.0408257	0.0432935	0.0457331	0.0484541	0.0516256	0.0547126	0.0572555	0.060821	0.0635233	0.0667793	0.0699226	0.0732348
11	0.00143561	0.00152944	0.00184846	0.00207366	0.00246775	0.00290875	0.00341544	0.0039315	0.00441004	0.0051513	0.00574243	0.00657753	0.00721558	0.00783486	0.00850106	0.00943936	0.0101712	0.0111189	0.0119165	0.0126765	0.013643	0.0146282	0.0158105	0.0173587	0.0185785	0.0200704	0.0212996	0.0229697	0.0247713	0.0264884	0.0287216	0.0306545	0.0323622	0.0352053	0.0374947	0.0396434	0.0427962	0.0457331	0.0486512	0.0516913	0.0550411	0.0575369	0.0621628	0.0648933	0.0692189	0.0724373	0.0761248	0.0802627	0.0838752
12	0.00159512	0.0017171	0.00178278	0.00234577	0.00253343	0.00309641	0.00378137	0.00414731	0.00510439	0.00549848	0.0063711	0.00699038	0.00790054	0.00859489	0.00963641	0.0101243	0.0112503	0.0119728	0.0130049	0.0142716	0.0152756	0.0165799	0.0178466	0.0194417	0.0209993	0.0220596	0.0240769	0.0258785	0.0277645	0.0301103	0.0319306	0.0346986	0.0372883	0.0399156	0.0419798	0.0455642	0.0483978	0.0515224	0.0545062	0.0586254	0.0622285	0.0655782	0.0693315	0.07346	0.0774478	0.0817452	0.0857706	0.0903214	0.094084
13	0.00152944	0.00168895	0.00187661	0.00218625	0.00264602	0.00302135	0.00346235	0.00417546	0.00473845	0.00536711	0.00609899	0.00699038	0.00766596	0.00851044	0.00900774	0.0100962	0.0109688	0.0116913	0.0126296	0.0135679	0.0145437	0.0155571	0.017171	0.0187755	0.0198546	0.0214684	0.0230073	0.0249027	0.0265635	0.0288998	0.0305606	0.0326624	0.0353085	0.0376355	0.0398499	0.0432559	0.0461178	0.0486043	0.0525358	0.0555665	0.0589632	0.0625569	0.0659254	0.0698194	0.0737321	0.0777011	0.0817922	0.0857237	0.0898428
14	0.00139808	0.00161389	0.00200798	0.0022144	0.00263664	0.00301196	0.00361248	0.00409102	0.0044851	0.00513254	0.00586441	0.00664321	0.00730941	0.00802252	0.008867	0.0096927	0.0103401	0.0113535	0.011879	0.0134084	0.0140746	0.0153788	0.0164204	0.0179217	0.0195543	0.0210556	0.0223223	0.024593	0.026235	0.0279803	0.0305606	0.0327187	0.0351677	0.0375604	0.0407882	0.043894	0.0468121	0.0497115	0.0532864	0.0567394	0.0608398	0.0644898	0.068684	0.0726624	0.0770443	0.0816045	0.0863899	0.0906404	0.0951536
15	0.00152944	0.0017171	0.00186723	0.00237392	0.00265541	0.00300258	0.00345297	0.0039315	0.00464462	0.0052076	0.00584565	0.00658691	0.00728126	0.00809758	0.0086981	0.00977715	0.0104246	0.0113817	0.0121511	0.013324	0.0142435	0.0155947	0.01673	0.0182501	0.0195731	0.0214309	0.0229697	0.0245649	0.0268543	0.0288811	0.0310673	0.0335069	0.0356556	0.0381046	0.0408914	0.0441098	0.0470185	0.0501337	0.0537837	0.057293	0.0613934	0.0644992	0.0693596	0.0728595	0.0769599	0.0814731	0.0856955	0.0906404	0.0943467
16	0.00151067	0.00152006	0.0016608	0.00214872	0.00255219	0.0028806	0.00326531	0.00386582	0.00443819	0.00498241	0.00561107	0.00643678	0.00726249	0.00778794	0.00857612	0.00929862	0.0100211	0.0108187	0.0117007	0.012761	0.0138682	0.014844	0.0162515	0.0175182	0.0188037	0.0199484	0.0217687	0.0236735	0.024715	0.0269388	0.0288435	0.0308797	0.0329064	0.035543	0.0380014	0.04076	0.0428806	0.0457049	0.0490171	0.0523669	0.0557072	0.0592634	0.0632137	0.0661694	0.0697725	0.0739573	0.0784143	0.0816233	0.0858832
17	0.00131363	0.0016045	0.00175463	0.00212996	0.00246775	0.00290875	0.00323716	0.00369693	0.00438189	0.00502932	0.00554539	0.00627727	0.00710298	0.00772226	0.0085292	0.00902651	0.00978654	0.0104152	0.0115224	0.012198	0.0132864	0.0142529	0.0152099	0.0166737	0.0178184	0.019301	0.0206803	0.0220408	0.0241145	0.0253812	0.0274455	0.0294253	0.0314426	0.0333849	0.0357026	0.0386958	0.0410134	0.0437345	0.0470654	0.0501619	0.0531363	0.0568144	0.0595918	0.0633169	0.0669669	0.0708703	0.0747736	0.0790429	0.0833498
18	0.00151067	0.00165142	0.00182031	0.00214872	0.00262726	0.00297443	0.00342482	0.00394089	0.00435374	0.0051513	0.0056486	0.00638048	0.00733756	0.00791931	0.00860427	0.0092517	0.0103871	0.0109125	0.0121042	0.0130049	0.0137087	0.0152006	0.0162327	0.0174431	0.0189256	0.0205677	0.022069	0.023589	0.0257284	0.0278583	0.0299226	0.0319962	0.0348018	0.0369505	0.0396341	0.0421393	0.0453765	0.0486606	0.0514849	0.0557542	0.0586911	0.06327	0.0662726	0.0713113	0.0755055	0.0797654	0.0842036	0.0887544	0.0932301
19	0.0016045	0.00163265	0.00199859	0.00219564	0.00260849	0.00311518	0.00365939	0.00410978	0.00452264	0.00524513	0.00584565	0.00658691	0.00765658	0.00795684	0.00907342	0.00962702	0.0102557	0.0114661	0.0122637	0.0133333	0.0145813	0.0158105	0.0171147	0.0182313	0.0196575	0.0215717	0.023148	0.0254187	0.0264978	0.0287966	0.0312456	0.0332348	0.0357495	0.038358	0.0414919	0.0438752	0.0470185	0.0505372	0.0542153	0.0579873	0.0614497	0.0657753	0.0704574	0.0737133	0.078677	0.0836406	0.0873751	0.0923012	0.0980155
20	0.00164204	0.00179217	0.00208304	0.00235515	0.00273047	0.00314333	0.00366878	0.004213	0.00493549	0.00546094	0.00619282	0.00715928	0.00776918	0.00866057	0.0093643	0.0102275	0.0113441	0.0120197	0.0130612	0.0144218	0.0155196	0.0171053	0.0181938	0.0196857	0.0211963	0.0227539	0.024912	0.0266291	0.0289655	0.0311893	0.0336289	0.0363688	0.0388177	0.042083	0.0450106	0.0477786	0.0514661	0.0551912	0.0591602	0.0625663	0.067164	0.0711705	0.0758715	0.0806099	0.0851232	0.0901806	0.0951724	0.100511	0.106451
21	0.00186723	0.00200798	0.002327	0.00260849	0.00300258	0.00346235	0.00387521	0.00449449	0.00521698	0.00575182	0.00665259	0.00744077	0.00843537	0.00922355	0.0100774	0.0110908	0.0117851	0.0129768	0.0143842	0.0152756	0.0170959	0.0183814	0.0200422	0.0218813	0.0237485	0.025719	0.0275581	0.0298663	0.0317054	0.034464	0.0375792	0.040638	0.0431715	0.0467933	0.0498804	0.0538682	0.0575932	0.0625006	0.0661318	0.0704387	0.0753179	0.0796528	0.0855172	0.0904715	0.0958198	0.101544	0.107183	0.11316	0.118883
22	0.00194229	0.00206427	0.00222379	0.00262726	0.00302135	0.00345297	0.0041004	0.00467277	0.00543279	0.00597701	0.00679334	0.00787239	0.0085292	0.00949566	0.0104621	0.0114286	0.012517	0.0138682	0.0148252	0.0164485	0.0178935	0.0195543	0.0211213	0.0229416	0.0249965	0.0270889	0.0292658	0.0315271	0.0344265	0.0371569	0.0398499	0.0429369	0.0461084	0.0498616	0.0535116	0.0573587	0.0616092	0.0659348	0.0705606	0.0753741	0.0796716	0.0855079	0.0907624	0.0966174	0.102247	0.107736	0.114145	0.120385	0.126465
23	0.00193291	0.00210181	0.00228947	0.00270232	0.0029369	0.0034905	0.00407225	0.00478536	0.0053765	0.00601454	0.00667136	0.00768473	0.0086981	0.00976777	0.0107342	0.0115412	0.0126765	0.0139338	0.0151912	0.0166831	0.0183345	0.0197889	0.0217593	0.0231949	0.0255782	0.0274736	0.0297912	0.0323059	0.0348862	0.0375135	0.0408351	0.0435374	0.0469435	0.050509	0.0544781	0.0579779	0.0617687	0.0661224	0.0705419	0.0747173	0.0799531	0.084898	0.0904809	0.0950317	0.101234	0.10723	0.112503	0.119184	0.124185
24	0.00197983	0.00220502	0.00255219	0.002768	0.00322777	0.00372508	0.00420361	0.00475721	0.00548909	0.00635233	0.00683087	0.00783486	0.00876378	0.00965517	0.0108937	0.0120479	0.0130518	0.0142529	0.0154633	0.0170866	0.0185878	0.0202017	0.0220971	0.0239737	0.0264509	0.0281867	0.0304762	0.0335445	0.0359653	0.0387521	0.0417546	0.0452264	0.0484072	0.0523106	0.0559137	0.0591884	0.0635984	0.0675299	0.0717992	0.0771663	0.0823458	0.0866526	0.0919071	0.0978841	0.103627	0.109988	0.115515	0.121379	0.12761
25	0.00200798	0.00228947	0.00262726	0.00294628	0.00342482	0.00390335	0.00429744	0.00498241	0.00569552	0.00673704	0.00745954	0.00832278	0.00927985	0.0104152	0.0114004	0.0126765	0.014084	0.0153225	0.0166925	0.0182313	0.0200891	0.0218344	0.0236359	0.0262257	0.0279897	0.0309641	0.0332536	0.0361623	0.0395215	0.0425334	0.0460802	0.0495238	0.053399	0.0568801	0.0606146	0.0655595	0.0703073	0.0752334	0.0803472	0.0856486	0.091072	0.0973118	0.10297	0.108947	0.115721	0.121755	0.129299	0.13612	0.14281
26	0.0022707	0.00241145	0.00272109	0.00306826	0.00348112	0.00406287	0.00468215	0.00523575	0.00586441	0.00669951	0.00762843	0.00865118	0.00958011	0.0109876	0.012076	0.0131832	0.0143186	0.0158386	0.0173493	0.0188787	0.0208492	0.0230167	0.0250059	0.027483	0.0299132	0.0326061	0.0352991	0.0386019	0.0413042	0.0449355	0.0487919	0.0521792	0.0564297	0.0606146	0.0652498	0.0698851	0.0749894	0.0798311	0.0857894	0.090509	0.0963922	0.103064	0.108646	0.115862	0.122871	0.13004	0.13688	0.144462	0.151527
27	0.00234577	0.00249589	0.00285245	0.00321839	0.00370631	0.00405348	0.00470091	0.00535773	0.00622097	0.00701853	0.00787239	0.00903589	0.0100868	0.0111846	0.0123856	0.0137837	0.0150035	0.0167957	0.0182876	0.02038	0.0221722	0.0241332	0.026798	0.0291344	0.0324654	0.0345578	0.0378231	0.0410884	0.0443725	0.0482383	0.0526296	0.0569083	0.0610556	0.0660568	0.070495	0.0751771	0.0805161	0.086859	0.0930706	0.0982313	0.105663	0.111199	0.118433	0.125742	0.133071	0.140671	0.147755	0.156585	0.164992
28	0.00256158	0.00279615	0.00310579	0.00341544	0.00396904	0.00449449	0.00506685	0.00575182	0.00651185	0.00732817	0.00818203	0.00933615	0.0104715	0.011513	0.0127891	0.0143186	0.0160263	0.0173399	0.0192071	0.0214872	0.0235327	0.0258316	0.0287216	0.0314426	0.0339104	0.0372226	0.0408445	0.0443256	0.0478442	0.0517382	0.056411	0.0608398	0.065475	0.0713019	0.0766972	0.0819517	0.0881914	0.0939526	0.100371	0.106657	0.113929	0.121989	0.129036	0.136843	0.145306	0.153695	0.163584	0.171532	0.178569
29	0.00263664	0.00286183	0.00327469	0.00362186	0.00416608	0.00458832	0.00519822	0.00589256	0.00665259	0.0076472	0.00862304	0.00953319	0.0109031	0.0119822	0.0132677	0.0147596	0.016411	0.0178747	0.0201079	0.0221909	0.0245461	0.0268168	0.029369	0.0320525	0.036106	0.0389679	0.042571	0.0465588	0.0505184	0.0545625	0.0596388	0.0637298	0.0697068	0.0749144	0.0808445	0.0858926	0.0921042	0.0994042	0.106169	0.112766	0.120685	0.128182	0.136008	0.144114	0.152925	0.162027	0.170162	0.179939	0.18875
30	0.00277739	0.00292752	0.0033779	0.00364063	0.00408163	0.00468215	0.00538588	0.00592071	0.006981	0.00795684	0.00878255	0.0100023	0.011391	0.0124044	0.0137087	0.0155571	0.0171335	0.019057	0.0208961	0.0230354	0.0256533	0.0281773	0.0308609	0.0338447	0.0373071	0.0408257	0.0449824	0.049064	0.0530988	0.0580436	0.0626507	0.0684964	0.0732067	0.0791555	0.0852827	0.0919071	0.0978184	0.105287	0.113085	0.120619	0.128351	0.13689	0.144612	0.154867	0.162796	0.172855	0.181881	0.192944	0.202815
31	0.00297443	0.00321839	0.00349988	0.00391274	0.00439127	0.00479475	0.00572367	0.00619282	0.00706545	0.00804129	0.00910157	0.0106498	0.0115318	0.0127797	0.0145062	0.0158855	0.0175369	0.019742	0.021703	0.0239643	0.0263383	0.0295473	0.0324654	0.0356369	0.0389209	0.0431809	0.046859	0.0516913	0.0563265	0.060699	0.0667605	0.0719775	0.0770631	0.0841004	0.0905184	0.0973024	0.104846	0.112343	0.120169	0.128163	0.136749	0.145878	0.155506	0.164682	0.174431	0.18494	0.194699	0.205583	0.216711
32	0.00311518	0.00341544	0.00375323	0.00405348	0.00449449	0.00512315	0.00572367	0.00664321	0.00726249	0.00842599	0.00973024	0.010631	0.0117382	0.0133615	0.0149191	0.0165423	0.018419	0.0204832	0.0223598	0.0248651	0.0275862	0.030129	0.0336289	0.037476	0.0407319	0.0445883	0.0494112	0.0538306	0.0583251	0.0639174	0.0697162	0.075149	0.0811729	0.0880131	0.0945062	0.102379	0.110054	0.118593	0.126596	0.136561	0.145203	0.153723	0.164457	0.174825	0.184865	0.195393	0.206165	0.218822	0.229444
33	0.00312456	0.00325592	0.00373446	0.00406287	0.00472906	0.00534835	0.00588318	0.00661506	0.00749707	0.00838846	0.00958011	0.0108187	0.0123669	0.0136617	0.0151255	0.0167582	0.0187098	0.0209148	0.0234952	0.025916	0.0287497	0.0313957	0.0349425	0.0386864	0.0422144	0.0465588	0.0510626	0.0562139	0.0612996	0.0670138	0.0730941	0.0792681	0.0854609	0.0927141	0.100493	0.107849	0.115965	0.124419	0.13339	0.143476	0.152494	0.162937	0.173211	0.184358	0.195111	0.206671	0.218794	0.229904	0.24228
34	0.00330284	0.0035468	0.00380952	0.00449449	0.00475721	0.00540464	0.00604269	0.00705606	0.00773164	0.00894206	0.00995543	0.0110345	0.012639	0.0140558	0.0156603	0.0174713	0.0193197	0.0215623	0.0234577	0.0263289	0.0293315	0.0325123	0.0361342	0.03924	0.0437626	0.0485011	0.0537274	0.0584471	0.0636359	0.0691626	0.076031	0.0818578	0.0892236	0.0968144	0.104621	0.112681	0.120582	0.13019	0.139629	0.149688	0.16	0.170894	0.1816	0.193479	0.205048	0.21703	0.229585	0.242768	0.255107
35	0.00344358	0.00359371	0.00409102	0.00445696	0.00510439	0.00553601	0.00623974	0.00689655	0.00793807	0.0087544	0.0100774	0.0113629	0.0129205	0.0143749	0.0158761	0.0178372	0.0198358	0.0220596	0.0243021	0.027164	0.0300915	0.0339104	0.0372977	0.0411916	0.0453296	0.0495426	0.0548815	0.0605489	0.065794	0.0720244	0.077992	0.0853859	0.0929955	0.100239	0.107764	0.117438	0.12639	0.135557	0.14509	0.15574	0.166859	0.178973	0.189059	0.201802	0.213878	0.226714	0.238893	0.25247	0.265757
36	0.00361248	0.00379076	0.00417546	0.00463523	0.005095	0.00582688	0.00644616	0.00704668	0.00807882	0.00927047	0.0103589	0.0115881	0.0129862	0.0145719	0.0161858	0.0184002	0.0201454	0.0225381	0.0250809	0.0280084	0.0309923	0.0345954	0.0385456	0.0429838	0.0465118	0.0514849	0.0566925	0.0623317	0.0680835	0.074661	0.0820361	0.0889984	0.0960357	0.104828	0.112372	0.122468	0.131682	0.141844	0.151837	0.162533	0.174487	0.186498	0.197889	0.21049	0.223514	0.237579	0.251626	0.265991	0.278808
37	0.00367816	0.00392212	0.004213	0.00475721	0.00532958	0.0059301	0.00664321	0.007422	0.00821956	0.00934553	0.0106029	0.0120854	0.0134553	0.0151536	0.0167206	0.0187192	0.020746	0.0229885	0.0259723	0.0289561	0.0319118	0.0354867	0.0397842	0.0437157	0.0483697	0.053521	0.0585972	0.0648745	0.0709923	0.07787	0.084335	0.0920854	0.100568	0.109012	0.117626	0.127582	0.137105	0.148008	0.158855	0.170368	0.181065	0.194473	0.207206	0.221318	0.234436	0.24822	0.262294	0.276791	0.291241
38	0.00380952	0.00414731	0.00443819	0.00469153	0.00527328	0.00597701	0.00673704	0.00772226	0.00856674	0.00959887	0.0107905	0.0122543	0.0136805	0.0153413	0.0169458	0.018813	0.0212902	0.0238611	0.0266104	0.0292939	0.0325968	0.0368754	0.0407413	0.0449167	0.0497209	0.0552569	0.0605583	0.0664039	0.072897	0.0798593	0.0874032	0.0958011	0.103608	0.112606	0.122121	0.132095	0.142989	0.153216	0.164297	0.177321	0.189294	0.201285	0.215294	0.228384	0.241895	0.257049	0.271396	0.28578	0.302097
39	0.00394089	0.00436312	0.00458832	0.00501994	0.00546094	0.00599578	0.0068121	0.00748768	0.00846352	0.009749	0.0109031	0.0123293	0.0140183	0.0155571	0.0174806	0.0192259	0.0217593	0.0244335	0.0268262	0.0301103	0.0336758	0.0374478	0.0418297	0.0459676	0.0514098	0.0571147	0.0623505	0.0680272	0.0752146	0.0826554	0.0908093	0.0985128	0.106967	0.116613	0.126249	0.136636	0.147248	0.158883	0.169909	0.181675	0.195721	0.208464	0.222548	0.236969	0.249505	0.266029	0.279925	0.296411	0.312297
40	0.00409102	0.00414731	0.00482289	0.00519822	0.00565799	0.00619282	0.00729064	0.00769411	0.00874502	0.00989913	0.0110157	0.0123293	0.013765	0.0157354	0.0171992	0.0195543	0.0222472	0.0245649	0.0275487	0.0308984	0.0341825	0.038236	0.0426085	0.0473845	0.052836	0.057931	0.0642083	0.0702416	0.0771851	0.0847478	0.0926953	0.1016	0.109772	0.119578	0.129477	0.140286	0.151208	0.163697	0.174853	0.188065	0.200319	0.214544	0.227886	0.242505	0.258729	0.272015	0.288023	0.302463	0.321145
41	0.00418485	0.00431621	0.004654	0.00513254	0.00577058	0.00633357	0.0070936	0.00782548	0.00885761	0.0100117	0.0110063	0.0127047	0.014281	0.0158949	0.0178935	0.0198639	0.0223692	0.0249777	0.0280084	0.0311799	0.0350833	0.0392494	0.0436312	0.0484072	0.0536336	0.0595449	0.0651185	0.0722121	0.078677	0.0864462	0.0948909	0.103711	0.113169	0.12244	0.133324	0.143514	0.154952	0.167619	0.179789	0.192719	0.205827	0.220558	0.233498	0.248454	0.264377	0.280028	0.295698	0.311452	0.329665
42	0.00420361	0.0044851	0.00498241	0.00533896	0.00585503	0.00649308	0.00704668	0.00816327	0.00910157	0.0101149	0.0115224	0.0126859	0.0145813	0.0160544	0.0179029	0.0203237	0.022585	0.0253249	0.0282618	0.0317054	0.0355618	0.0392681	0.0440066	0.0490077	0.0540277	0.0603894	0.0662538	0.0734882	0.0806287	0.0883322	0.096852	0.106404	0.115271	0.125189	0.13582	0.147164	0.15894	0.171447	0.183805	0.196941	0.210997	0.22403	0.239672	0.255285	0.270739	0.288388	0.303486	0.320722	0.336814
43	0.004213	0.00451325	0.00498241	0.00548909	0.00586441	0.00658691	0.0070936	0.00813512	0.00904527	0.0101619	0.0115318	0.0129299	0.0146	0.016411	0.0183533	0.0206052	0.022951	0.025353	0.0284494	0.0326718	0.0364438	0.0400657	0.0444663	0.0490265	0.0557166	0.0612433	0.0675487	0.0745391	0.0813699	0.090631	0.0984002	0.107736	0.11757	0.128698	0.138691	0.150608	0.162965	0.175407	0.187633	0.201726	0.215604	0.230382	0.24548	0.26069	0.277354	0.293924	0.310251	0.328182	0.343871
44	0.00410978	0.00452264	0.00490734	0.00551724	0.00582688	0.00654938	0.00733756	0.00832278	0.00920479	0.0103589	0.0114192	0.0130425	0.0147314	0.0163828	0.0183439	0.0205958	0.0230448	0.0259723	0.0292939	0.0326906	0.0366409	0.0406662	0.0453014	0.0508374	0.0563734	0.0623317	0.0682618	0.0757119	0.0837626	0.0921229	0.10069	0.109941	0.120103	0.131344	0.141881	0.153038	0.166915	0.178644	0.192681	0.204992	0.220915	0.23543	0.250903	0.266892	0.283744	0.301318	0.317945	0.334581	0.353028
45	0.00451325	0.00462585	0.00516068	0.00569552	0.00627727	0.00677457	0.00749707	0.00846352	0.0094206	0.0106029	0.0116538	0.0131081	0.0148628	0.0167112	0.0186254	0.0209993	0.0235327	0.0263664	0.0294159	0.0328595	0.0368567	0.0417265	0.0463617	0.051316	0.0568426	0.0633263	0.0702698	0.0773071	0.0853765	0.0931175	0.102369	0.111762	0.122862	0.133418	0.14479	0.157016	0.169862	0.18358	0.196406	0.211935	0.225691	0.240657	0.255379	0.274126	0.291025	0.308271	0.326671	0.343439	0.36198
46	0.00430683	0.00464462	0.00508562	0.00552662	0.00620221	0.00677457	0.00751583	0.00843537	0.00932677	0.010753	0.011954	0.0133802	0.0150035	0.0167394	0.0185785	0.021065	0.02327	0.0267042	0.0297537	0.0335257	0.0369317	0.0417077	0.0466057	0.0522637	0.0579217	0.0640488	0.0709829	0.0786488	0.0859301	0.0951443	0.104096	0.113798	0.123828	0.135595	0.147596	0.159221	0.171926	0.186263	0.200038	0.214788	0.230213	0.245255	0.26206	0.278987	0.296223	0.313573	0.332874	0.349913	0.369618
47	0.00456955	0.00467277	0.00513254	0.00568614	0.00605208	0.0069247	0.00756275	0.00851982	0.00945813	0.0108281	0.0121229	0.0135022	0.0152569	0.016852	0.0188506	0.0213934	0.0237485	0.0267417	0.0297631	0.0337227	0.0377856	0.0420737	0.0472906	0.0523293	0.0578654	0.0650903	0.0723716	0.0799531	0.0877692	0.0967488	0.106047	0.115853	0.125667	0.137443	0.149425	0.16182	0.175857	0.189331	0.20365	0.218747	0.234755	0.251081	0.267323	0.284204	0.300033	0.319831	0.337424	0.356125	0.376036
48	0.004654	0.00494487	0.00529205	0.00553601	0.00623035	0.00684025	0.00762843	0.00848229	0.00972085	0.0107905	0.0117757	0.013399	0.0150973	0.0167582	0.0192165	0.0214872	0.0241614	0.0271264	0.0301009	0.0336008	0.038114	0.0430401	0.0475346	0.0526671	0.0592634	0.0657096	0.0730096	0.0806005	0.0892329	0.0981093	0.107399	0.118339	0.128567	0.140042	0.151546	0.16471	0.177969	0.192991	0.207572	0.222238	0.238686	0.254225	0.272156	0.288173	0.307614	0.325001	0.34342	0.36335	0.381684
49	0.00462585	0.00505747	0.00529205	0.00588318	0.00639925	0.00705606	0.00780671	0.00863242	0.00970209	0.0107811	0.0120479	0.013643	0.0150504	0.0169364	0.0193479	0.0215154	0.0240676	0.0272766	0.0306357	0.034342	0.0387145	0.043209	0.0481257	0.0541121	0.0594323	0.06616	0.0737415	0.081642	0.0899742	0.0982782	0.108515	0.119662	0.130772	0.141787	0.154145	0.168041	0.181544	0.19513	0.210443	0.226657	0.240966	0.259329	0.275412	0.29399	0.311142	0.330913	0.349425	0.368661	0.387483
50	0.00460708	0.00503871	0.00535773	0.00601454	0.00668074	0.00714051	0.00778794	0.00868872	0.0096927	0.0107999	0.0118977	0.0134178	0.0152944	0.0170772	0.019376	0.0218062	0.0242834	0.0271827	0.03057	0.0344171	0.0390523	0.0434061	0.0484354	0.0539151	0.0603331	0.0672766	0.0738447	0.0825803	0.0909219	0.100455	0.110589	0.121023	0.131916	0.144499	0.156763	0.17019	0.183251	0.198001	0.212611	0.229782	0.244185	0.261816	0.280563	0.297377	0.316331	0.335857	0.354286	0.3743	0.393638
51	0.00491673	0.00510439	0.00545156	0.00593948	0.00661506	0.00714051	0.00782548	0.00885761	0.00957072	0.0107248	0.0124795	0.0135398	0.0156228	0.0173118	0.0194229	0.0218625	0.0242365	0.0276144	0.03057	0.0349144	0.0389022	0.0433967	0.0489421	0.0543842	0.0606615	0.0683275	0.0756463	0.0833873	0.0923293	0.10084	0.111452	0.122224	0.133896	0.146141	0.158227	0.172179	0.186704	0.201529	0.216655	0.232203	0.248473	0.265954	0.284654	0.302388	0.321567	0.34084	0.358395	0.379789	0.400056
52	0.00493549	0.00500117	0.00551724	0.00608023	0.00654	0.00695285	0.00787239	0.00882946	0.00967394	0.0110063	0.0124889	0.0137274	0.0156979	0.0168895	0.01962	0.0218532	0.0242928	0.0277645	0.0306451	0.0344077	0.0393995	0.0439784	0.0496083	0.0552006	0.0615435	0.0677645	0.0765189	0.0839784	0.0926578	0.102454	0.112888	0.123162	0.13506	0.147849	0.160328	0.174459	0.188712	0.204288	0.219348	0.236603	0.252132	0.271274	0.289486	0.306911	0.32396	0.344724	0.36532	0.38434	0.40608
53	0.00486981	0.00517007	0.00578935	0.00601454	0.00652123	0.00707483	0.00813512	0.0087544	0.00978654	0.0110345	0.01232	0.0139432	0.0154914	0.0173868	0.0197701	0.0217969	0.0248839	0.0276613	0.0311705	0.034905	0.0396434	0.0442411	0.0500023	0.0552099	0.061506	0.0689468	0.0756556	0.0848604	0.0942341	0.103786	0.113066	0.124926	0.136083	0.149341	0.161605	0.176636	0.191593	0.205799	0.221431	0.238743	0.256664	0.273948	0.291579	0.310786	0.329805	0.350852	0.369984	0.38981	0.411203
54	0.00491673	0.00528266	0.00569552	0.00608023	0.00649308	0.00734694	0.0081445	0.00893268	0.00998358	0.0109125	0.0124232	0.0139432	0.0157729	0.0174619	0.0195918	0.0220314	0.024715	0.0276331	0.0313488	0.035346	0.0395965	0.0445133	0.0500211	0.0555102	0.0625006	0.0699695	0.0776167	0.0855923	0.0954633	0.104199	0.115346	0.126465	0.138794	0.150664	0.163725	0.178034	0.193169	0.208098	0.225015	0.242121	0.259226	0.276669	0.295182	0.31407	0.335041	0.35407	0.372902	0.394849	0.416054
55	0.00483228	0.00525452	0.00567675	0.00609899	0.00680272	0.00737509	0.00802252	0.00911095	0.00995543	0.0112128	0.012639	0.0136242	0.0156134	0.0175463	0.0196106	0.0220127	0.0250997	0.0279334	0.0316022	0.0353272	0.0397373	0.044654	0.0502557	0.0563171	0.0626601	0.0698663	0.0781515	0.0862304	0.0948909	0.105691	0.115984	0.126709	0.139423	0.152991	0.165555	0.17946	0.195646	0.211053	0.226995	0.244466	0.262566	0.279484	0.299226	0.318621	0.337424	0.357307	0.379404	0.401417	0.420549
56	0.00497302	0.00524513	0.00569552	0.00618344	0.0068121	0.00714989	0.00822895	0.00896083	0.00999296	0.0111095	0.0125076	0.0138682	0.0154727	0.017415	0.0196669	0.0218907	0.0245742	0.0279052	0.0318086	0.0357589	0.0401126	0.0451232	0.0505184	0.0565236	0.0629697	0.070495	0.0789303	0.087103	0.096974	0.105916	0.116913	0.128351	0.141806	0.154286	0.167891	0.182604	0.198245	0.212817	0.231039	0.247807	0.264799	0.283059	0.3019	0.322815	0.341891	0.362702	0.384715	0.40426	0.426779
57	0.00531081	0.00538588	0.00575182	0.00624912	0.00677457	0.00741262	0.00807882	0.00907342	0.0100399	0.0112503	0.012395	0.0139808	0.015407	0.0173774	0.0198827	0.0223317	0.0250903	0.028121	0.0314051	0.0355806	0.0401689	0.0451513	0.0506498	0.057171	0.0641239	0.0711705	0.0792494	0.0879662	0.0969364	0.107033	0.117213	0.130228	0.142407	0.155918	0.16928	0.183861	0.200319	0.215792	0.233404	0.249927	0.268984	0.287441	0.306639	0.324335	0.346413	0.366803	0.388234	0.41003	0.429735
58	0.00501994	0.00547971	0.00579873	0.00623035	0.00690593	0.00760028	0.00836969	0.00897959	0.0101712	0.0114004	0.0127234	0.0139432	0.0157166	0.0178372	0.0197607	0.0222285	0.024837	0.0277082	0.0315177	0.0359934	0.0402252	0.0451888	0.0507905	0.0573962	0.0639174	0.0715459	0.0794183	0.0887732	0.097856	0.107389	0.119428	0.131776	0.143448	0.156951	0.170725	0.186432	0.201924	0.217696	0.234764	0.252292	0.270045	0.290772	0.309688	0.329214	0.350195	0.370002	0.392062	0.412883	0.434548
59	0.0052639	0.0053202	0.00589256	0.00636172	0.00691532	0.00744077	0.00847291	0.00910157	0.0101149	0.0112784	0.0126015	0.0139901	0.0157917	0.0176495	0.0199672	0.0226789	0.0246587	0.0280178	0.031696	0.0358621	0.0405724	0.0451795	0.0515506	0.0571616	0.0646962	0.072015	0.0795496	0.0886887	0.098372	0.109622	0.120929	0.132395	0.145062	0.158527	0.172414	0.187295	0.204147	0.220418	0.237429	0.255726	0.273873	0.292648	0.313329	0.332433	0.353085	0.37354	0.395534	0.418963	0.43893
60	0.00516068	0.00547033	0.00567675	0.0062585	0.00693408	0.00763781	0.00851044	0.00907342	0.0102557	0.0112128	0.012517	0.0142529	0.0157448	0.0178278	0.019742	0.0224255	0.0249589	0.0281117	0.0320525	0.0359747	0.0405348	0.0457143	0.0510345	0.0578935	0.0643021	0.072334	0.0808539	0.0892705	0.099254	0.109735	0.120582	0.132827	0.146282	0.159156	0.173333	0.189482	0.206099	0.221009	0.239578	0.25795	0.275787	0.29475	0.315825	0.336111	0.355515	0.378119	0.399099	0.419423	0.443096
61	0.00516068	0.00549848	0.0059301	0.00649308	0.0070373	0.00756275	0.00831339	0.0091954	0.00993666	0.0112784	0.0125358	0.0139808	0.0159418	0.018175	0.0197326	0.0223411	0.0250903	0.0283744	0.0321651	0.035909	0.0404222	0.04578	0.0518883	0.057931	0.0648745	0.0724091	0.0809946	0.0899836	0.100286	0.110317	0.12137	0.134497	0.147023	0.160844	0.175857	0.190373	0.20639	0.224171	0.242121	0.260145	0.27818	0.297837	0.317119	0.3381	0.359381	0.380746	0.402243	0.42372	0.44609
62	0.00527328	0.00557354	0.00595825	0.00644616	0.00704668	0.00755337	0.00836031	0.0094206	0.0100868	0.0113723	0.012639	0.0142716	0.0158949	0.0178091	0.020061	0.0224631	0.0250715	0.0285339	0.0319024	0.036106	0.0406005	0.0459864	0.052076	0.0580155	0.0655219	0.0725874	0.0815576	0.0901149	0.10083	0.110364	0.12319	0.134872	0.147793	0.162224	0.175651	0.192193	0.20821	0.225841	0.244419	0.26099	0.282046	0.300802	0.320084	0.34069	0.361886	0.384058	0.405358	0.427586	0.451241
63	0.00536711	0.00543279	0.00595825	0.00667136	0.00701853	0.00754398	0.00833216	0.00920479	0.0102182	0.0114004	0.0128266	0.014206	0.0156416	0.0178184	0.0197232	0.0227445	0.0252029	0.0283744	0.0319118	0.0361436	0.0407037	0.0461741	0.0514004	0.0582407	0.0651935	0.0732442	0.0810791	0.090997	0.100774	0.11118	0.12289	0.135144	0.148365	0.162965	0.178691	0.19346	0.210077	0.228374	0.245489	0.264133	0.283397	0.302501	0.323622	0.342857	0.366259	0.38738	0.409186	0.430701	0.453399
64	0.0053202	0.00557354	0.00602393	0.00623974	0.00711236	0.00762843	0.00866057	0.00934553	0.0100774	0.0115506	0.0125733	0.0140464	0.016045	0.0176214	0.0198921	0.0226226	0.0251841	0.028806	0.0325123	0.0366127	0.0405348	0.0468496	0.0522355	0.0585222	0.0658128	0.0732254	0.0825803	0.0911658	0.101459	0.111921	0.123387	0.137152	0.149604	0.164373	0.179104	0.19514	0.211025	0.22951	0.247694	0.266273	0.284523	0.305757	0.325789	0.347155	0.369374	0.390317	0.412414	0.43544	0.457218
65	0.00535773	0.0057612	0.00626789	0.0064274	0.00712175	0.00779733	0.00842599	0.00932677	0.0103683	0.0115318	0.0127141	0.0141215	0.0162796	0.0176683	0.0202205	0.0223974	0.0252029	0.0286371	0.0321182	0.0362937	0.0411916	0.0459958	0.0522637	0.0587286	0.065475	0.0737603	0.0816233	0.0919071	0.102153	0.113122	0.12457	0.137903	0.150964	0.165405	0.180643	0.196932	0.213605	0.230307	0.249205	0.267886	0.287234	0.30753	0.327478	0.349998	0.371278	0.3933	0.414703	0.43863	0.46114
66	0.00542341	0.00563922	0.00603331	0.00640863	0.00696223	0.00776918	0.00863242	0.00940183	0.0102651	0.0114661	0.0127797	0.0143279	0.0159794	0.0178841	0.0199296	0.022388	0.0253906	0.0284964	0.0319493	0.0365658	0.0417265	0.0467933	0.0519822	0.0586723	0.0665541	0.0735914	0.0830776	0.092395	0.102641	0.11362	0.125789	0.138156	0.152053	0.167084	0.182979	0.198433	0.214422	0.233085	0.251729	0.268834	0.290715	0.310345	0.331663	0.352381	0.374534	0.397392	0.420221	0.440694	0.464396
67	0.00532958	0.00566737	0.00601454	0.00652123	0.00745015	0.00780671	0.00848229	0.009308	0.0104527	0.0114849	0.0125921	0.0143749	0.0160544	0.0181844	0.0203331	0.0228196	0.025719	0.0285808	0.0324373	0.0365376	0.0410321	0.0466807	0.0524138	0.0584659	0.0665447	0.0737509	0.0832278	0.09232	0.103101	0.114107	0.125639	0.139404	0.153263	0.167657	0.182379	0.199184	0.217227	0.23498	0.253296	0.272747	0.292489	0.312888	0.33354	0.355027	0.378776	0.399709	0.421816	0.446033	0.468262
68	0.00547033	0.00579873	0.00621159	0.00689655	0.00730002	0.00785362	0.00851044	0.00945813	0.0105184	0.0116819	0.0126484	0.0144124	0.0159324	0.0177715	0.0199202	0.02251	0.0254844	0.0283181	0.0324748	0.0365658	0.0414262	0.0469716	0.0526015	0.0593573	0.0659254	0.074905	0.0832372	0.0931551	0.104415	0.114117	0.127037	0.139498	0.153939	0.168632	0.184424	0.200957	0.218494	0.235355	0.255182	0.27513	0.294609	0.314792	0.33612	0.357635	0.380662	0.403012	0.426601	0.449383	0.471443
69	0.00550786	0.00562984	0.00628665	0.00689655	0.00727187	0.00793807	0.00854797	0.00953319	0.0103495	0.0114849	0.0127234	0.0145437	0.0159981	0.0180061	0.0199578	0.0229134	0.0255688	0.0285339	0.0325405	0.0364157	0.0412573	0.0468966	0.0525921	0.0594605	0.0664133	0.075224	0.0837908	0.0930425	0.103936	0.115355	0.127685	0.140662	0.155205	0.169552	0.185353	0.200957	0.219601	0.238161	0.256664	0.275027	0.297387	0.317757	0.33841	0.360798	0.382989	0.405696	0.428844	0.45232	0.473591
70	0.00547033	0.00569552	0.00624912	0.00659629	0.00734694	0.00785362	0.00856674	0.00978654	0.010509	0.0114849	0.0127985	0.014281	0.016411	0.0180436	0.0202299	0.0224349	0.0253906	0.0287122	0.0324654	0.0368661	0.041567	0.046737	0.0528266	0.0592353	0.0665541	0.0754211	0.0832278	0.094159	0.104724	0.115834	0.128276	0.141816	0.15543	0.170415	0.186423	0.20335	0.220277	0.238808	0.259254	0.27832	0.298006	0.319597	0.341074	0.363847	0.385747	0.40928	0.432616	0.455745	0.47954
71	0.00546094	0.0058175	0.00623035	0.00667136	0.00750645	0.00804129	0.00884823	0.00949566	0.0105278	0.0115224	0.0129486	0.0144405	0.0162515	0.0179779	0.0201924	0.0227915	0.0253906	0.0290969	0.0325123	0.0372789	0.0417171	0.0471217	0.0527797	0.0594136	0.0673329	0.0749894	0.0841192	0.0941684	0.105006	0.116134	0.128745	0.142576	0.155843	0.171729	0.188487	0.204476	0.223157	0.240948	0.260427	0.280854	0.301356	0.321595	0.34434	0.365789	0.390176	0.411841	0.435918	0.458588	0.481858
72	0.00557354	0.00559231	0.00616467	0.00663383	0.00730002	0.00810697	0.0085292	0.00952381	0.0106685	0.0118039	0.0131175	0.0143467	0.0157823	0.0180624	0.0203988	0.0225663	0.0258222	0.0287779	0.0331691	0.0368004	0.041642	0.0468872	0.0532489	0.0597044	0.0675111	0.0765283	0.0844382	0.094647	0.105803	0.116791	0.129027	0.142716	0.157739	0.172489	0.188646	0.206409	0.224068	0.242787	0.263373	0.281952	0.303514	0.325311	0.346104	0.369317	0.391349	0.413662	0.438236	0.462304	0.486737
73	0.0057049	0.00594886	0.00622097	0.00688717	0.00730941	0.00800375	0.00856674	0.00959887	0.0105372	0.0116162	0.0129392	0.0144687	0.0162327	0.0181281	0.0200047	0.0228853	0.0255688	0.0287403	0.0321745	0.0370913	0.0419704	0.0474408	0.0535398	0.0604175	0.0682712	0.0765752	0.0854328	0.0949754	0.106094	0.11787	0.130284	0.143139	0.158517	0.173699	0.190307	0.208004	0.225738	0.243913	0.263007	0.284354	0.305222	0.325874	0.346986	0.371748	0.394802	0.418109	0.440966	0.464208	0.488041
74	0.00557354	0.00578935	0.0063711	0.00683087	0.00740324	0.00798499	0.00870748	0.00975839	0.0107811	0.011757	0.0128736	0.0144499	0.0161858	0.0183251	0.0201736	0.022829	0.0257565	0.0287216	0.0329815	0.0372226	0.0422801	0.0471499	0.053277	0.0606052	0.068487	0.0762655	0.085855	0.095088	0.105747	0.118395	0.130509	0.144021	0.158508	0.175435	0.190983	0.20898	0.226085	0.245968	0.265644	0.285405	0.307483	0.328163	0.350007	0.372883	0.396585	0.419958	0.443096	0.466704	0.491429
75	0.00556416	0.00600516	0.00652123	0.00668074	0.00752522	0.00806943	0.00859489	0.00968332	0.0107436	0.0117007	0.0131832	0.0144312	0.0163828	0.0179967	0.0204269	0.0227727	0.0256345	0.0290687	0.0327657	0.0372789	0.0417922	0.047544	0.0539057	0.060699	0.0680929	0.0763594	0.0854516	0.0955571	0.106582	0.118574	0.131898	0.145888	0.159324	0.174882	0.191339	0.20943	0.226676	0.246634	0.267886	0.287084	0.309059	0.330162	0.353113	0.376167	0.398865	0.422407	0.445714	0.47042	0.494131
76	0.00544218	0.00591133	0.00645555	0.00684964	0.0073657	0.00821018	0.00891391	0.00967394	0.0104246	0.0117945	0.0131926	0.0144593	0.0164016	0.018175	0.0203519	0.0229604	0.0256721	0.0289749	0.0327	0.0371006	0.04213	0.0478724	0.0543092	0.0606334	0.0684401	0.0761342	0.0860615	0.0964485	0.106169	0.118968	0.132123	0.146113	0.160422	0.176017	0.193591	0.211006	0.229285	0.249195	0.267295	0.289815	0.310673	0.333305	0.355787	0.378532	0.402271	0.425015	0.448651	0.472925	0.497772
77	0.00556416	0.00601454	0.00620221	0.00690593	0.00745954	0.00796622	0.00879193	0.00982407	0.0108656	0.0119916	0.0129955	0.0148534	0.0164767	0.0184002	0.0206897	0.0228102	0.0259442	0.0290687	0.0331222	0.0371475	0.0422426	0.0474689	0.0545156	0.0607929	0.0683556	0.0769693	0.0865494	0.0963828	0.107417	0.120019	0.132254	0.14646	0.161239	0.177603	0.194539	0.211776	0.230063	0.249402	0.269604	0.291307	0.312625	0.335088	0.358564	0.380999	0.404138	0.427492	0.451438	0.477241	0.501731
78	0.00553601	0.00606146	0.0064274	0.00682149	0.00767535	0.00810697	0.00887638	0.00988037	0.0105935	0.0119071	0.013277	0.0146188	0.0164391	0.0183345	0.0205864	0.0229134	0.0257753	0.0290781	0.0332723	0.0376542	0.0422332	0.0474502	0.0543749	0.0612808	0.0684494	0.0771194	0.086221	0.0972179	0.107389	0.120253	0.133831	0.147145	0.162111	0.177969	0.194717	0.21263	0.231865	0.250884	0.27179	0.29308	0.313732	0.336092	0.357673	0.383101	0.406493	0.429885	0.455032	0.479287	0.5051
79	0.00589256	0.00623035	0.00643678	0.00683087	0.00728126	0.00824771	0.00891391	0.00968332	0.0107248	0.011757	0.013399	0.0146282	0.0164016	0.0185878	0.0205489	0.022951	0.025841	0.0295473	0.033141	0.0373446	0.0423551	0.0478349	0.0541309	0.0614403	0.0689843	0.0772508	0.0865869	0.0972367	0.108065	0.120188	0.132808	0.147295	0.162487	0.178654	0.196425	0.214103	0.233028	0.253277	0.272494	0.295135	0.315158	0.338785	0.36061	0.385118	0.409111	0.433432	0.457687	0.481229	0.507755
80	0.0057049	0.00608023	0.00633357	0.0070373	0.00750645	0.00839784	0.00878255	0.00958011	0.010631	0.0121323	0.0129955	0.0145062	0.0163078	0.0183345	0.0208492	0.0229697	0.0263852	0.0295004	0.0329533	0.0376167	0.0417171	0.0478912	0.0540558	0.0607835	0.0684401	0.0779076	0.0870842	0.0971898	0.108665	0.120985	0.133962	0.14813	0.163322	0.179451	0.196209	0.21475	0.232606	0.252564	0.27346	0.2943	0.316641	0.339226	0.362871	0.386854	0.411288	0.434577	0.459423	0.485236	0.50829
81	0.00569552	0.00606146	0.00643678	0.00699977	0.00738447	0.00815388	0.00876378	0.00981468	0.0108656	0.0120197	0.013324	0.0147126	0.0164297	0.018494	0.0203237	0.0228196	0.0256721	0.0294816	0.0334131	0.0377011	0.0424021	0.0479381	0.054403	0.0615904	0.0691156	0.0773727	0.0866995	0.0970678	0.108797	0.121304	0.134975	0.148149	0.163725	0.180868	0.197701	0.214666	0.233929	0.254328	0.275374	0.296561	0.318527	0.340971	0.365273	0.38859	0.41323	0.436997	0.461018	0.48533	0.511499
82	0.00593948	0.00623035	0.00639925	0.00705606	0.00751583	0.0081445	0.00887638	0.00988037	0.011072	0.0118227	0.0134741	0.0146188	0.0165799	0.0184659	0.020502	0.0236359	0.0260005	0.0295942	0.033216	0.0376073	0.0430964	0.0485667	0.0545625	0.0614966	0.0695379	0.0779451	0.0873282	0.0977715	0.109003	0.121426	0.134844	0.149679	0.164213	0.181027	0.198264	0.216533	0.236162	0.255651	0.277617	0.297209	0.320122	0.34266	0.365714	0.391077	0.416148	0.439465	0.464133	0.488557	0.515046
83	0.0058175	0.00617406	0.00668074	0.0069247	0.0076472	0.00835093	0.00909219	0.00996481	0.0107624	0.0121417	0.0133615	0.0149848	0.0165986	0.0183064	0.0206803	0.0230073	0.0260662	0.0293221	0.0336852	0.0382454	0.0430683	0.0478161	0.0547971	0.0617781	0.0692376	0.0784893	0.0874971	0.0980624	0.109181	0.121999	0.135351	0.149331	0.164269	0.181168	0.199249	0.216158	0.236857	0.257115	0.27787	0.298729	0.320891	0.344931	0.368895	0.392709	0.416908	0.440591	0.467239	0.491851	0.517194
84	0.00590195	0.00609899	0.00654938	0.00713113	0.00754398	0.00835093	0.00902651	0.0100023	0.0107624	0.0120009	0.013277	0.0147033	0.0165048	0.0182407	0.0205771	0.0230823	0.0260849	0.0297912	0.0333286	0.0377293	0.042524	0.0486981	0.0546751	0.0614497	0.0698757	0.0788271	0.0872813	0.0981844	0.109988	0.122167	0.13566	0.149538	0.165311	0.182172	0.19924	0.21764	0.237279	0.258813	0.277992	0.3022	0.32228	0.347436	0.369965	0.394098	0.418841	0.443284	0.467211	0.493437	0.519418
85	0.00569552	0.00621159	0.00668074	0.00713113	0.00765658	0.00830401	0.00912972	0.00982407	0.0109313	0.0120948	0.0132583	0.0147033	0.0168238	0.0185128	0.0207553	0.0229979	0.0264133	0.0293971	0.0334788	0.0378044	0.042646	0.0482102	0.0546376	0.061384	0.0695567	0.0782266	0.0881539	0.098175	0.110289	0.122843	0.136449	0.150758	0.16669	0.18343	0.200741	0.219385	0.238743	0.259001	0.279962	0.301703	0.324485	0.348384	0.371907	0.397176	0.420164	0.446033	0.471302	0.496843	0.52243
86	0.00577058	0.00611776	0.00653061	0.00688717	0.00749707	0.00822895	0.00897021	0.0100117	0.0108844	0.0120479	0.0133709	0.014966	0.0165986	0.0188975	0.0206427	0.0234389	0.0259723	0.0294441	0.0333756	0.0379357	0.0433498	0.0485011	0.054966	0.0618625	0.0692845	0.0791461	0.0882008	0.0991321	0.110026	0.123059	0.136345	0.151255	0.167131	0.183298	0.201764	0.220127	0.239287	0.259939	0.281576	0.303223	0.326887	0.350429	0.372958	0.399043	0.422726	0.448661	0.474089	0.498776	0.524964
87	0.00589256	0.00620221	0.00663383	0.00724373	0.00775041	0.00827586	0.00906404	0.0100399	0.0110908	0.0119259	0.0134178	0.0149285	0.0165705	0.0186066	0.0205677	0.0232325	0.0259911	0.0296223	0.0330941	0.03787	0.0428055	0.0484635	0.054844	0.0619564	0.0697443	0.0787708	0.0888201	0.0991696	0.109998	0.12319	0.137237	0.152062	0.167863	0.184893	0.202543	0.22083	0.24182	0.262275	0.28274	0.304612	0.32837	0.352465	0.375482	0.399925	0.426319	0.451006	0.475918	0.501712	0.528332
88	0.00593948	0.0064837	0.00666198	0.00713113	0.00771288	0.00842599	0.00927047	0.0099742	0.0110251	0.0120103	0.0132489	0.0148252	0.0165236	0.0187755	0.0207272	0.0232137	0.0259911	0.0294816	0.0334975	0.038114	0.0428337	0.0490453	0.0549754	0.0625006	0.0699507	0.078996	0.0889796	0.0994699	0.110514	0.123856	0.137828	0.152691	0.168886	0.184996	0.203566	0.221637	0.242027	0.262632	0.284945	0.306836	0.330415	0.354445	0.378025	0.402637	0.427033	0.452705	0.479118	0.504433	0.531475
89	0.00591133	0.00627727	0.00656814	0.0070936	0.00784424	0.00844476	0.00929862	0.00999296	0.0111377	0.0122918	0.0135022	0.0147314	0.0166549	0.0188881	0.0208023	0.0232418	0.0264133	0.0294816	0.0337509	0.0381422	0.0430964	0.0488295	0.0552756	0.0621346	0.0705794	0.0789209	0.0897772	0.0996951	0.11073	0.12426	0.1384	0.152738	0.169871	0.185832	0.203885	0.222829	0.242862	0.264133	0.284954	0.308581	0.331992	0.355627	0.379611	0.405667	0.430617	0.456233	0.481323	0.507061	0.533315
90	0.00600516	0.0064274	0.00680272	0.00729064	0.00786301	0.00838846	0.00927047	0.00996481	0.0108562	0.0121511	0.0133333	0.0149378	0.0166549	0.0184471	0.0209148	0.0231574	0.0264602	0.0299695	0.0335632	0.037917	0.0429557	0.0489233	0.0546751	0.062951	0.0702979	0.0791555	0.0887825	0.100099	0.111818	0.124091	0.138025	0.153263	0.168191	0.185972	0.204354	0.223655	0.244682	0.264555	0.286662	0.308806	0.333849	0.355693	0.381206	0.405696	0.432841	0.457978	0.48456	0.51026	0.535445
91	0.00605208	0.00621159	0.00661506	0.00708421	0.00781609	0.00835093	0.00921417	0.0101525	0.0109219	0.0120572	0.0133896	0.0149472	0.0167394	0.0188037	0.0210931	0.023514	0.0265635	0.0296599	0.0334694	0.0388646	0.0430776	0.0493174	0.0553038	0.062388	0.0703636	0.0802721	0.0894018	0.100333	0.11239	0.124832	0.138747	0.152822	0.169439	0.18738	0.205696	0.22419	0.243369	0.266892	0.289017	0.310101	0.334018	0.358677	0.383308	0.407037	0.432991	0.458044	0.486803	0.511724	0.537696
92	0.00602393	0.00619282	0.00675581	0.00714989	0.00777856	0.00836031	0.00911095	0.0101337	0.0107811	0.0121698	0.0134084	0.0149566	0.0167019	0.0185597	0.0209993	0.023589	0.026601	0.0296129	0.0334694	0.0376167	0.042965	0.0483885	0.0555102	0.0628102	0.0708421	0.0795215	0.0899085	0.099742	0.111996	0.124616	0.13932	0.15362	0.169317	0.186892	0.204222	0.224133	0.244654	0.265916	0.288351	0.309256	0.334009	0.357889	0.383861	0.409158	0.434333	0.460352	0.485367	0.512465	0.538926
93	0.00612714	0.00610837	0.00677457	0.00729064	0.00772226	0.00856674	0.00910157	0.00994605	0.0110439	0.0120572	0.0133521	0.0147971	0.0166549	0.0187192	0.0206803	0.0233732	0.0262632	0.0300821	0.0332348	0.0380014	0.043087	0.0490547	0.0554727	0.0626413	0.0704011	0.0791743	0.0889421	0.0997701	0.111846	0.12471	0.139076	0.15331	0.169787	0.187211	0.205123	0.225109	0.244814	0.26571	0.288304	0.311837	0.335201	0.357786	0.384621	0.410321	0.434577	0.462163	0.487966	0.515937	0.541422
94	0.00595825	0.00616467	0.00685902	0.00731879	0.00769411	0.00851982	0.00912972	0.0102182	0.0108374	0.0120103	0.0133802	0.0147877	0.0165799	0.0186535	0.0208398	0.0233544	0.0263946	0.029566	0.0337133	0.0381703	0.0428806	0.0489796	0.0553225	0.0625194	0.0706263	0.0801126	0.0897396	0.100249	0.111658	0.12457	0.139207	0.153479	0.170256	0.187277	0.206315	0.225484	0.245583	0.267089	0.289327	0.312287	0.335998	0.361717	0.385794	0.411766	0.436716	0.463232	0.488839	0.515196	0.543476
95	0.00611776	0.00646493	0.00676519	0.00741262	0.00798499	0.00838846	0.0091391	0.0100868	0.0110251	0.0120479	0.0136148	0.0150129	0.0168238	0.0187474	0.020746	0.0234295	0.0259536	0.0295097	0.0334319	0.0380389	0.0430776	0.0485855	0.0551724	0.0623317	0.0701853	0.0797185	0.0890265	0.100455	0.112062	0.124232	0.138644	0.154483	0.170396	0.187764	0.206512	0.22586	0.246165	0.267145	0.290218	0.313404	0.337171	0.361802	0.386376	0.411504	0.439409	0.464471	0.489214	0.516997	0.54418
96	0.00595825	0.00632418	0.00672766	0.00720619	0.00784424	0.00846352	0.00929862	0.010068	0.0107905	0.0120666	0.0135585	0.0149941	0.0167675	0.0189538	0.0207366	0.0235046	0.0265353	0.0295191	0.0335163	0.0384706	0.0429557	0.0484072	0.0553413	0.0623317	0.0699883	0.0791461	0.0893455	0.100061	0.111799	0.124307	0.139292	0.154445	0.169805	0.188168	0.206277	0.225916	0.246559	0.267886	0.29019	0.313957	0.338625	0.363031	0.38783	0.411963	0.438142	0.466348	0.491841	0.519653	0.543946
97	0.00612714	0.00611776	0.00670889	0.00738447	0.00776918	0.00838846	0.00921417	0.0102275	0.0109782	0.0120197	0.013324	0.0148252	0.0167957	0.0186911	0.0207272	0.0236922	0.026282	0.0297162	0.033779	0.0383204	0.0433685	0.0490359	0.0549754	0.0626882	0.0699038	0.079118	0.088745	0.100324	0.112447	0.124757	0.139282	0.153985	0.170359	0.188187	0.20684	0.226357	0.247563	0.268403	0.290913	0.313732	0.338888	0.362608	0.388496	0.413934	0.439953	0.464509	0.493577	0.519418	0.546348
98	0.00601454	0.00649308	0.00664321	0.00728126	0.00792869	0.00837908	0.00912034	0.0100023	0.0109313	0.0121135	0.0133802	0.0151912	0.0168051	0.0187755	0.0204645	0.0233169	0.026357	0.029688	0.0330284	0.0378794	0.042965	0.0489608	0.0555384	0.0622848	0.0705794	0.0792212	0.0889139	0.0988506	0.111818	0.124635	0.138335	0.154267	0.169871	0.187539	0.20685	0.22586	0.24685	0.268262	0.291269	0.314042	0.337499	0.362918	0.389059	0.415079	0.440976	0.466554	0.494197	0.521276	0.548797
99	0.00615529	0.00632418	0.00668074	0.00735632	0.00785362	0.00854797	0.0092517	0.0100023	0.0108844	0.0121605	0.0135679	0.0149472	0.0163828	0.0185597	0.0209899	0.0232418	0.0260849	0.0294628	0.0332723	0.0378419	0.0428712	0.0487919	0.0547877	0.0627445	0.0697818	0.0789866	0.0892329	0.0999578	0.111621	0.124382	0.138297	0.153601	0.170706	0.187427	0.206484	0.226357	0.245423	0.267314	0.290368	0.313516	0.337856	0.362768	0.389172	0.413652	0.440103	0.467596	0.493277	0.520676	0.548646
100	0.00603331	0.00618344	0.00684964	0.00722496	0.00787239	0.00836969	0.00927047	0.0101806	0.0108562	0.0121511	0.0134459	0.0147126	0.016533	0.0184846	0.0207084	0.0230917	0.0264227	0.0296505	0.0333943	0.0380389	0.0426554	0.0483134	0.0554445	0.0616467	0.0694159	0.0787333	0.0886887	0.0994042	0.111612	0.124954	0.138241	0.153179	0.169299	0.186939	0.206108	0.225006	0.24746	0.268459	0.290134	0.31361	0.337509	0.362684	0.38829	0.41627	0.442139	0.46783	0.494769	0.522374	0.548665
101	0.00598639	0.00619282	0.00659629	0.00729064	0.00776918	0.00847291	0.00948628	0.0102651	0.0112878	0.0119353	0.0132489	0.0150223	0.0164954	0.0186723	0.0205864	0.0231856	0.0259723	0.0295004	0.0336383	0.0374103	0.0425616	0.0485198	0.0546	0.0622566	0.0694159	0.0788928	0.0886512	0.0992728	0.111227	0.124466	0.138072	0.153	0.168905	0.186545	0.206024	0.225513	0.245658	0.268121	0.290256	0.31346	0.338372	0.362815	0.39012	0.415707	0.44152	0.46844	0.494412	0.522111	0.547811
102	0.00582688	0.00623974	0.00679334	0.00717804	0.00780671	0.00843537	0.00920479	0.00994605	0.0112691	0.0122824	0.0133521	0.0150786	0.0165705	0.0186911	0.0205208	0.0231856	0.0260662	0.0294628	0.0329439	0.0375886	0.0430401	0.047985	0.0544593	0.0618438	0.0698475	0.0785644	0.0875252	0.0991039	0.111002	0.123078	0.137115	0.153103	0.169777	0.187295	0.20548	0.225194	0.246887	0.268337	0.291232	0.312813	0.33901	0.362674	0.388459	0.414487	0.440188	0.468675	0.494206	0.522881	0.550157
103	0.00606146	0.00626789	0.0068684	0.00697162	0.00776918	0.00835093	0.00929862	0.00989913	0.0109782	0.0122261	0.0133802	0.0146376	0.0164579	0.0184565	0.020502	0.0229416	0.0261506	0.0295379	0.0331222	0.0375416	0.0424584	0.0481633	0.0541215	0.061506	0.0692658	0.0781797	0.0879756	0.0987661	0.109913	0.123838	0.136824	0.151884	0.168876	0.186216	0.205301	0.225025	0.245574	0.268665	0.289824	0.313329	0.339226	0.361736	0.388412	0.414309	0.441745	0.469012	0.49628	0.521755	0.549904
104	0.00594886	0.0063148	0.00677457	0.00732817	0.00775979	0.00838846	0.00895144	0.0101994	0.0110814	0.0120385	0.0134928	0.0147033	0.016411	0.0182219	0.0203612	0.0230636	0.0255219	0.0292658	0.033141	0.0371663	0.0422519	0.0479287	0.0544405	0.0616092	0.0693596	0.0780577	0.087863	0.0983627	0.109923	0.123772	0.136965	0.151921	0.168069	0.186948	0.204438	0.22357	0.244982	0.267389	0.29034	0.314652	0.338391	0.363556	0.387793	0.414093	0.442533	0.468327	0.496983	0.521586	0.549313
105	0.00606146	0.00632418	0.00677457	0.00713113	0.00756275	0.00854797	0.00894206	0.010068	0.01095	0.0119353	0.013324	0.0145907	0.0165423	0.0182313	0.0205771	0.022951	0.0260099	0.0291438	0.0328313	0.0370443	0.042327	0.047863	0.0543092	0.0610556	0.069003	0.0779545	0.087103	0.0972742	0.110091	0.12289	0.136289	0.152053	0.167779	0.185118	0.203171	0.224818	0.245517	0.266723	0.288895	0.311171	0.337377	0.362608	0.388881	0.41476	0.44122	0.467202	0.496524	0.522562	0.551086
106	0.00597701	0.00633357	0.00672766	0.00738447	0.00775041	0.00847291	0.00892329	0.00961764	0.0108562	0.0118977	0.0132489	0.0148065	0.0163453	0.0182407	0.0201736	0.0229228	0.0255782	0.0290406	0.033141	0.0373164	0.042008	0.0475815	0.0533333	0.0608961	0.0681586	0.0773634	0.0868778	0.0973305	0.1089	0.122318	0.136111	0.151227	0.167347	0.18524	0.203594	0.223336	0.242721	0.265897	0.289561	0.313	0.337462	0.361924	0.388722	0.413333	0.440713	0.466122	0.495501	0.523866	0.551583
107	0.00593948	0.00638048	0.00674642	0.00714989	0.00767535	0.00844476	0.00912034	0.0101243	0.0108281	0.0118696	0.0132301	0.0147596	0.0162233	0.0182501	0.0201642	0.0223129	0.0255125	0.0285902	0.0326718	0.0365564	0.0418015	0.0470561	0.0536336	0.0609242	0.0683932	0.0767065	0.0866714	0.0968895	0.108271	0.121182	0.135257	0.150514	0.16609	0.183195	0.202102	0.222182	0.242777	0.264265	0.287394	0.312053	0.336261	0.360319	0.386714	0.412827	0.440741	0.466395	0.493868	0.521886	0.549369
108	0.00601454	0.00615529	0.00680272	0.00723434	0.00774103	0.00827586	0.00915787	0.00964579	0.0107905	0.0117945	0.0133615	0.0146188	0.0162984	0.0180436	0.0201267	0.0226319	0.0255313	0.0287403	0.0326718	0.0371194	0.0413981	0.0468966	0.0531644	0.060183	0.067924	0.0766127	0.0858081	0.0968426	0.108712	0.121042	0.133962	0.148712	0.165705	0.182932	0.201304	0.221346	0.24244	0.265072	0.287647	0.31088	0.335351	0.359484	0.38631	0.411447	0.439278	0.466301	0.492967	0.522543	0.5489
109	0.00599578	0.00638048	0.00690593	0.00738447	0.0076472	0.00831339	0.00904527	0.010068	0.0108656	0.0119353	0.0133802	0.0147596	0.0162327	0.0182313	0.0200422	0.0227352	0.025353	0.0285714	0.0324842	0.0361436	0.0416702	0.0469341	0.052761	0.0600422	0.0672953	0.076106	0.0858175	0.0959606	0.107108	0.120131	0.133727	0.148919	0.165217	0.181778	0.200591	0.220821	0.240131	0.262641	0.285545	0.310955	0.334403	0.358564	0.385522	0.412001	0.438058	0.464527	0.493108	0.520938	0.548609
110	0.00592071	0.00643678	0.00660568	0.00726249	0.0076472	0.00834154	0.00903589	0.009749	0.0107248	0.011757	0.0128548	0.0144218	0.01597	0.0179873	0.0202299	0.0224161	0.0249683	0.0287028	0.0320713	0.0368285	0.0411916	0.0466995	0.0527891	0.0597232	0.0674924	0.0756838	0.0850199	0.0958761	0.107323	0.119559	0.133249	0.148496	0.164466	0.182257	0.199906	0.220699	0.241426	0.262144	0.284729	0.308365	0.333727	0.35894	0.384593	0.410997	0.437701	0.464424	0.492967	0.521314	0.549594
111	0.0057612	0.00610837	0.00652123	0.00720619	0.00766596	0.00839784	0.00891391	0.00999296	0.0107155	0.0118883	0.0129955	0.014159	0.0162327	0.0178841	0.0199578	0.0223974	0.0252404	0.028243	0.0319869	0.0361154	0.041126	0.0461928	0.0522355	0.0591414	0.06692	0.075102	0.0844194	0.0953319	0.106854	0.118583	0.133033	0.148187	0.162881	0.180568	0.198958	0.219545	0.239071	0.261947	0.283453	0.306291	0.333024	0.356425	0.383289	0.410096	0.436969	0.464903	0.492386	0.519249	0.547173
112	0.00607084	0.00632418	0.00669951	0.00715928	0.00783486	0.0082571	0.00909219	0.00982407	0.010875	0.0117757	0.0129299	0.0141121	0.0160638	0.0180436	0.0198921	0.0219658	0.0250434	0.0282993	0.0319587	0.035665	0.0410791	0.0460802	0.0520572	0.0584846	0.0658597	0.0746423	0.0842599	0.0947689	0.105728	0.118433	0.131532	0.146657	0.162674	0.179423	0.198095	0.217603	0.239972	0.260192	0.282928	0.306254	0.331588	0.357429	0.383176	0.409749	0.436284	0.463795	0.491504	0.51954	0.548684
113	0.00603331	0.00634295	0.00669951	0.00717804	0.00769411	0.00829463	0.00906404	0.0096927	0.0107436	0.0116819	0.0128642	0.0143092	0.0157166	0.0178091	0.0200516	0.0224161	0.0248276	0.0282899	0.0317898	0.0358902	0.0408257	0.045977	0.0522543	0.0590758	0.0661506	0.0746329	0.0835374	0.0940464	0.105109	0.117241	0.13126	0.146151	0.162346	0.179498	0.197288	0.217368	0.237523	0.259592	0.281614	0.305212	0.330406	0.356097	0.382735	0.407713	0.437223	0.462735	0.491128	0.517748	0.545541
114	0.0058175	0.00630542	0.00663383	0.00705606	0.00763781	0.00849167	0.00888576	0.009749	0.0106122	0.0119071	0.0128266	0.0145156	0.0158011	0.0174806	0.0198076	0.0221628	0.0248182	0.0281773	0.0315552	0.0361623	0.0403659	0.045339	0.051316	0.0580812	0.0653061	0.0740324	0.083894	0.0932677	0.104799	0.116331	0.130471	0.145184	0.160704	0.177396	0.197129	0.214844	0.237804	0.257856	0.281605	0.305972	0.329346	0.354586	0.380934	0.406512	0.434699	0.462003	0.491232	0.516838	0.544208
115	0.00595825	0.00613652	0.00658691	0.00714051	0.00778794	0.00826648	0.00885761	0.00993666	0.0107061	0.0117382	0.0130049	0.0141684	0.0157448	0.0177152	0.0196857	0.0219376	0.0249308	0.027727	0.0309735	0.0353835	0.0397373	0.045536	0.0510345	0.0581844	0.0652592	0.0729721	0.0828431	0.0924607	0.10418	0.116547	0.12927	0.14297	0.159625	0.177621	0.195778	0.214431	0.236463	0.256796	0.28076	0.304293	0.32897	0.353526	0.380155	0.406887	0.433901	0.461534	0.488032	0.516369	0.544659
116	0.0059301	0.00615529	0.00665259	0.00688717	0.00758152	0.00815388	0.00896083	0.00977715	0.0106029	0.0115599	0.0127328	0.0139901	0.0159324	0.017293	0.019498	0.0219282	0.0245273	0.0277082	0.0309829	0.0354211	0.0393995	0.0451325	0.0510157	0.0575182	0.0646775	0.0729533	0.0818485	0.0914473	0.103045	0.115965	0.129242	0.143401	0.159578	0.176148	0.19391	0.21414	0.234051	0.255585	0.278733	0.301844	0.326277	0.351762	0.378015	0.402974	0.432606	0.460061	0.486887	0.515205	0.54357
117	0.00593948	0.00610837	0.00665259	0.00708421	0.0075346	0.00829463	0.00882008	0.00958949	0.0105466	0.0116538	0.0125733	0.0143092	0.0156979	0.0173681	0.0194323	0.0215623	0.0243772	0.027483	0.0309547	0.0349425	0.0395778	0.0448417	0.0503495	0.0570115	0.0644523	0.072578	0.0814262	0.0906685	0.102641	0.114286	0.128013	0.142454	0.158086	0.174816	0.193319	0.212179	0.232175	0.254469	0.277485	0.300905	0.32638	0.350364	0.378175	0.403997	0.430598	0.458203	0.487694	0.512916	0.543852
118	0.00599578	0.00614591	0.0064837	0.006981	0.00766596	0.00821956	0.00897959	0.00979592	0.0104433	0.0115693	0.0126015	0.0141872	0.0156322	0.0176495	0.0195355	0.0216092	0.0244616	0.0273516	0.0307577	0.0347455	0.0392681	0.0450387	0.0501619	0.0563453	0.0637204	0.0716491	0.08076	0.0905184	0.101975	0.113591	0.126305	0.141168	0.156266	0.173934	0.1924	0.211185	0.231311	0.253455	0.275262	0.299611	0.324419	0.349801	0.376392	0.400901	0.429604	0.457096	0.486981	0.512738	0.542519
119	0.00607084	0.00616467	0.00654938	0.00689655	0.00765658	0.00827586	0.00849167	0.00954258	0.0105278	0.0114473	0.0124607	0.0140464	0.0155665	0.0170866	0.0191133	0.0216092	0.0242646	0.0270795	0.030495	0.0343326	0.0390429	0.0441755	0.0496552	0.056045	0.0630542	0.0715083	0.0800563	0.0893924	0.101562	0.112231	0.125977	0.140305	0.155834	0.173258	0.190617	0.20974	0.230701	0.251813	0.274943	0.298578	0.322777	0.348515	0.372986	0.401267	0.428937	0.456599	0.483256	0.51377	0.54159
120	0.00589256	0.00620221	0.00636172	0.00695285	0.00752522	0.00806005	0.008867	0.00946751	0.0104246	0.0115412	0.0124795	0.0140464	0.0155196	0.017171	0.0190382	0.0212151	0.0241426	0.0266948	0.0307202	0.0339573	0.0385456	0.0440722	0.0491485	0.0557729	0.0629416	0.0705794	0.0792494	0.0890359	0.0999953	0.112503	0.124588	0.139554	0.154867	0.171081	0.189125	0.20836	0.227736	0.249683	0.27301	0.29673	0.320206	0.34524	0.37247	0.400347	0.425578	0.45552	0.482346	0.510335	0.538006
121	0.0057612	0.00619282	0.00644616	0.0070936	0.00743139	0.00791931	0.008867	0.00952381	0.0104433	0.0113066	0.0126296	0.0137462	0.0153976	0.0171429	0.0192447	0.021628	0.023833	0.0265259	0.0302322	0.0336289	0.0386207	0.0435562	0.0489514	0.0550504	0.0625006	0.070129	0.0790523	0.0885855	0.0995637	0.111405	0.124494	0.138926	0.153122	0.171053	0.188675	0.208323	0.228956	0.249486	0.273207	0.294947	0.319897	0.345775	0.371138	0.398302	0.426545	0.45339	0.482027	0.511865	0.537922
122	0.00575182	0.00610837	0.00647431	0.00700915	0.0074783	0.00787239	0.00868872	0.0093643	0.0106122	0.0115036	0.0123763	0.0138213	0.0152287	0.0170959	0.0188787	0.0212245	0.0238424	0.0263852	0.0302604	0.0339855	0.0383673	0.0433685	0.0485104	0.0553225	0.0616843	0.0699601	0.0788271	0.0877879	0.0990476	0.110382	0.123753	0.138006	0.153075	0.169758	0.187464	0.205827	0.226319	0.248567	0.270992	0.293746	0.318311	0.344096	0.369955	0.396904	0.424321	0.452057	0.480676	0.509688	0.535961
123	0.00574243	0.00615529	0.00636172	0.00676519	0.00755337	0.00794745	0.00879193	0.00952381	0.0104246	0.0111283	0.0125358	0.0137743	0.0152662	0.0169458	0.0186629	0.0209805	0.0237861	0.0263946	0.02981	0.0337227	0.037917	0.0431996	0.0489139	0.0547783	0.0617312	0.0692095	0.0781046	0.0877879	0.0974619	0.109435	0.122824	0.136533	0.152259	0.167844	0.185897	0.205095	0.225259	0.246859	0.269069	0.293277	0.317504	0.341318	0.369055	0.396434	0.423195	0.452423	0.479775	0.506244	0.537668
124	0.00583627	0.00620221	0.00654938	0.00697162	0.00741262	0.00793807	0.00868872	0.00959887	0.0100305	0.0112784	0.0122355	0.0136617	0.0150411	0.0170584	0.0188037	0.0211025	0.0234014	0.0265072	0.0294534	0.0336195	0.0380108	0.0431621	0.048426	0.0544875	0.0611119	0.0688811	0.0774384	0.0872437	0.0975088	0.109181	0.121792	0.135688	0.150608	0.166897	0.185569	0.203312	0.224246	0.245029	0.267971	0.291147	0.315543	0.341046	0.368304	0.394914	0.421609	0.449552	0.478508	0.506066	0.536796
125	0.00566737	0.00620221	0.00644616	0.0069247	0.00752522	0.00786301	0.0086981	0.0092517	0.0100399	0.0109688	0.0122449	0.0136242	0.0151536	0.0166831	0.0186348	0.0208773	0.0234201	0.026282	0.0293502	0.0329721	0.0376636	0.0422613	0.0474877	0.0539432	0.0609055	0.0685339	0.0763031	0.0861928	0.0963265	0.108281	0.120056	0.135022	0.149557	0.165799	0.183533	0.202102	0.222632	0.244917	0.266338	0.290593	0.312916	0.339292	0.366737	0.392587	0.421196	0.448501	0.475609	0.50449	0.534309
126	0.00578935	0.0063148	0.0063148	0.00685902	0.0074783	0.00798499	0.00850106	0.00934553	0.0100962	0.0112315	0.0123481	0.0136336	0.015088	0.0165799	0.0183533	0.0205771	0.0231011	0.0260568	0.028928	0.0328783	0.0373915	0.0416608	0.047225	0.0529205	0.0603143	0.0675393	0.0763594	0.0850293	0.0955196	0.10662	0.119362	0.133371	0.147699	0.164804	0.182369	0.201145	0.220211	0.24289	0.264424	0.288783	0.312691	0.337706	0.364166	0.391321	0.417903	0.44533	0.474849	0.50525	0.532733
127	0.00575182	0.00600516	0.00629604	0.00690593	0.00728126	0.00804129	0.00876378	0.00934553	0.0100868	0.0109876	0.012198	0.0135961	0.0150035	0.0165142	0.0180624	0.020502	0.023148	0.0259723	0.0289374	0.0331879	0.0369599	0.0417452	0.0470091	0.0526765	0.059498	0.0667793	0.0756744	0.0844663	0.0952006	0.106207	0.118367	0.131532	0.147004	0.163171	0.180455	0.199353	0.21977	0.240807	0.263439	0.286305	0.311246	0.335839	0.362524	0.390251	0.416261	0.445367	0.473995	0.502219	0.53216
128	0.00575182	0.00589256	0.00628665	0.00674642	0.00749707	0.00787239	0.00863242	0.00915787	0.010068	0.0112128	0.0121605	0.0131832	0.0148065	0.0166174	0.0182407	0.0205301	0.0226132	0.0256908	0.0288717	0.0324091	0.0364907	0.0413699	0.0466714	0.0520854	0.05886	0.066479	0.0745766	0.0836969	0.0934365	0.104677	0.117129	0.130781	0.14585	0.162243	0.179132	0.197692	0.217969	0.239306	0.261356	0.284232	0.309435	0.334534	0.360647	0.387427	0.415125	0.443519	0.473413	0.50236	0.529787
129	0.00550786	0.00606146	0.00641802	0.0068121	0.007422	0.00782548	0.00848229	0.00934553	0.0100586	0.0109688	0.0121511	0.0134365	0.0146657	0.0164485	0.0181844	0.0201267	0.0229228	0.0253437	0.0284401	0.0321933	0.0367347	0.0407131	0.0459676	0.0522167	0.0584846	0.0660662	0.0743983	0.0830495	0.0931551	0.104086	0.116125	0.130124	0.144799	0.160816	0.178015	0.196266	0.216899	0.237467	0.260136	0.282909	0.307727	0.333465	0.360038	0.385972	0.413924	0.443143	0.470542	0.500042	0.528098
130	0.00554539	0.00605208	0.0064274	0.00675581	0.00723434	0.00795684	0.00848229	0.00921417	0.0101337	0.0107718	0.012198	0.0135398	0.0148815	0.0163828	0.0181656	0.020624	0.0223317	0.0254187	0.0287591	0.0321088	0.0364344	0.0407882	0.0465025	0.0514473	0.0575651	0.0656251	0.0736195	0.0822895	0.0929017	0.103204	0.116444	0.129045	0.143955	0.159765	0.176477	0.195346	0.215313	0.236547	0.258804	0.282815	0.30723	0.331588	0.357833	0.383824	0.413071	0.44137	0.470317	0.498044	0.526549
131	0.00575182	0.00614591	0.00630542	0.00674642	0.00728126	0.00762843	0.00854797	0.00915787	0.0100399	0.0107999	0.0121323	0.0134459	0.0146657	0.0163359	0.018053	0.0203049	0.0223505	0.025353	0.0283744	0.0317241	0.0356556	0.0402158	0.0455548	0.0510908	0.0579029	0.0646024	0.0727375	0.0817828	0.0913441	0.102782	0.114511	0.128351	0.143354	0.157861	0.175951	0.194248	0.214403	0.23529	0.257443	0.280479	0.304837	0.330941	0.3568	0.383992	0.410077	0.439803	0.46784	0.497612	0.526756
132	0.00552662	0.00618344	0.00615529	0.00684964	0.00727187	0.00778794	0.00847291	0.00929862	0.00998358	0.0108093	0.0119634	0.0130612	0.0147314	0.0163171	0.017931	0.0200891	0.0226132	0.0249214	0.0281586	0.0316772	0.0355243	0.0402627	0.0452639	0.0502651	0.0574525	0.0643584	0.0726624	0.0814638	0.0904996	0.101863	0.113751	0.127197	0.142257	0.157532	0.174281	0.192831	0.213333	0.233939	0.255792	0.27879	0.303392	0.32943	0.354914	0.382125	0.410087	0.438743	0.468994	0.496073	0.525311
133	0.0053765	0.00578935	0.00630542	0.00671827	0.00723434	0.00779733	0.00827586	0.00905466	0.00993666	0.010631	0.0120197	0.0131457	0.0144781	0.0159043	0.0179404	0.0201736	0.0223505	0.0253812	0.0277176	0.0316678	0.0353085	0.0396434	0.0454422	0.0505184	0.0570303	0.0638048	0.0721839	0.0800469	0.0897678	0.100877	0.112353	0.125498	0.140952	0.155975	0.174609	0.191358	0.212057	0.232343	0.253915	0.277148	0.302238	0.328576	0.353835	0.38007	0.408501	0.437438	0.466254	0.49567	0.525255
134	0.00553601	0.00582688	0.00627727	0.00682149	0.00727187	0.00795684	0.00835093	0.0091954	0.00994605	0.0106685	0.0118883	0.0130143	0.0146845	0.0161107	0.0178466	0.0200704	0.0222566	0.0248745	0.0275299	0.0314614	0.0351114	0.0393713	0.0441004	0.0499273	0.0560357	0.0633451	0.0714051	0.0797467	0.0892892	0.0997701	0.111987	0.124935	0.138644	0.155721	0.172395	0.190945	0.211597	0.231536	0.252986	0.276857	0.301253	0.325771	0.352334	0.380324	0.407506	0.435993	0.465203	0.493802	0.522937
135	0.00569552	0.00583627	0.00628665	0.00663383	0.00716866	0.00772226	0.00840722	0.00924232	0.00994605	0.0106498	0.0120197	0.0131269	0.0144875	0.0160263	0.0177903	0.019817	0.0219095	0.0245836	0.0275862	0.0307483	0.0347361	0.0391086	0.043772	0.0498991	0.05597	0.0629791	0.0705888	0.0788459	0.0883228	0.0989069	0.111283	0.124954	0.138832	0.154839	0.171719	0.189744	0.209421	0.23026	0.251785	0.275515	0.299695	0.325151	0.351996	0.378391	0.406803	0.43514	0.463326	0.491776	0.521257
136	0.00549848	0.00607084	0.0063711	0.00656814	0.00719681	0.00765658	0.00826648	0.008867	0.00985222	0.0106216	0.0116538	0.0128548	0.0141215	0.01597	0.017931	0.0195355	0.0220221	0.0245461	0.0271921	0.0308703	0.0349519	0.0388365	0.0437908	0.0494863	0.0555947	0.0623223	0.069932	0.0782172	0.0885011	0.0986817	0.110842	0.123537	0.136711	0.152503	0.170077	0.188459	0.207779	0.228478	0.251457	0.274858	0.298034	0.323078	0.351067	0.378222	0.405358	0.43285	0.464227	0.490462	0.521924
137	0.00556416	0.00590195	0.00604269	0.00656814	0.00705606	0.00760028	0.00839784	0.00910157	0.00982407	0.0107061	0.0118696	0.0129392	0.014403	0.0159137	0.0173681	0.0198076	0.0217593	0.0245836	0.0274455	0.0311799	0.0346798	0.0385925	0.0438095	0.0490359	0.0548628	0.0617687	0.0689092	0.077429	0.0873	0.0980342	0.110167	0.122487	0.135782	0.152053	0.169083	0.187277	0.207169	0.227596	0.25034	0.272935	0.29658	0.322759	0.348581	0.375294	0.402824	0.433103	0.461478	0.489477	0.521032
138	0.00544218	0.00585503	0.00628665	0.00659629	0.00702791	0.00744077	0.00819141	0.00893268	0.00996481	0.0106873	0.0116913	0.0128173	0.0143186	0.0159887	0.0176402	0.0193197	0.0219001	0.0240019	0.0275581	0.0305888	0.0345297	0.0385269	0.0432841	0.0491203	0.0551443	0.0615998	0.0687779	0.0772508	0.0862867	0.0967675	0.108468	0.122271	0.135538	0.150776	0.167441	0.186441	0.205949	0.226601	0.249374	0.271236	0.294403	0.320657	0.348693	0.374825	0.401689	0.431471	0.460812	0.488417	0.519531
139	0.0056486	0.00590195	0.00624912	0.00677457	0.00707483	0.0074783	0.00834154	0.00896083	0.00959887	0.0106029	0.0116913	0.0127516	0.0140464	0.0157166	0.0175745	0.0193197	0.0216561	0.0240582	0.0272672	0.0302416	0.0340887	0.0378888	0.043087	0.0484729	0.0540558	0.0608116	0.0683275	0.0764344	0.0867652	0.0966925	0.108459	0.120619	0.134459	0.149716	0.166878	0.184058	0.204401	0.225109	0.246925	0.271152	0.294853	0.32045	0.346779	0.37399	0.401126	0.429697	0.461243	0.48761	0.518302
140	0.00562046	0.00582688	0.00616467	0.00665259	0.00714989	0.0076472	0.00810697	0.00898897	0.00967394	0.0105372	0.0112597	0.0131175	0.0141121	0.0155571	0.0173681	0.019301	0.0216561	0.0241708	0.0273141	0.0301572	0.0339292	0.0377011	0.0427305	0.0482571	0.0538306	0.0603894	0.0678489	0.0762374	0.0852076	0.095651	0.106807	0.119887	0.133765	0.149266	0.16639	0.183974	0.20334	0.224405	0.246155	0.268834	0.294375	0.319249	0.344133	0.372076	0.400844	0.42965	0.457546	0.488829	0.517335
141	0.00559231	0.00574243	0.00608961	0.00647431	0.0070936	0.00769411	0.0082571	0.00897959	0.00948628	0.0104433	0.011757	0.0126015	0.0140746	0.015848	0.0170021	0.019376	0.0213277	0.0239737	0.0265165	0.0303167	0.0336664	0.0372038	0.0422238	0.0476941	0.052958	0.0598639	0.0671827	0.07559	0.0851513	0.0953882	0.106854	0.119493	0.133746	0.148421	0.165583	0.183157	0.202674	0.223505	0.244889	0.268327	0.292677	0.317504	0.344462	0.371682	0.399916	0.42889	0.457518	0.485864	0.517645
142	0.00546094	0.00574243	0.00612714	0.00663383	0.00708421	0.00757213	0.00829463	0.00891391	0.00928923	0.0106873	0.0114755	0.0127422	0.0139901	0.0153507	0.0171053	0.019376	0.0215904	0.023908	0.0265259	0.0297631	0.0335351	0.0376636	0.0418485	0.0474595	0.0524982	0.0592728	0.066601	0.0749425	0.0835093	0.0946	0.105212	0.118208	0.131879	0.147192	0.164072	0.181872	0.202046	0.221712	0.244729	0.267089	0.291382	0.316294	0.343139	0.370012	0.398611	0.42723	0.456899	0.487262	0.514867
143	0.00528266	0.0058175	0.00619282	0.00644616	0.00695285	0.00757213	0.00817265	0.00891391	0.00973962	0.0105935	0.011391	0.0126578	0.0138682	0.015726	0.0168989	0.0188975	0.0211119	0.0235796	0.0266385	0.0294628	0.0331128	0.0372601	0.0418297	0.0470936	0.0527703	0.0588693	0.0665822	0.0750739	0.0843819	0.0936242	0.105466	0.118414	0.131063	0.146629	0.163003	0.180952	0.201163	0.220427	0.243256	0.266226	0.290171	0.315918	0.342407	0.369655	0.397232	0.42646	0.456045	0.485508	0.516003
144	0.00555477	0.00573305	0.00610837	0.00646493	0.0070373	0.0076472	0.00800375	0.00882946	0.00970209	0.0103495	0.0116538	0.0124701	0.0139338	0.0151349	0.0172648	0.0188224	0.0209618	0.0235515	0.0262538	0.0296599	0.0330471	0.0371382	0.0415576	0.0470936	0.052517	0.0584283	0.0659817	0.074145	0.0830401	0.0936993	0.104659	0.117007	0.131691	0.145954	0.162627	0.180117	0.19955	0.219676	0.242449	0.264612	0.289514	0.314755	0.341891	0.368126	0.397307	0.427061	0.453624	0.484476	0.514464
145	0.00546094	0.00583627	0.00627727	0.00651185	0.00687779	0.00765658	0.00826648	0.00883885	0.00948628	0.0103871	0.0115318	0.0125921	0.0138869	0.0152756	0.016974	0.0187004	0.0212808	0.0236266	0.0261694	0.0292189	0.0327469	0.036913	0.0411166	0.0461647	0.0520197	0.0583627	0.0656721	0.0738729	0.0820737	0.092273	0.104349	0.116434	0.13019	0.145287	0.161698	0.179254	0.198602	0.219817	0.24121	0.2651	0.288473	0.31407	0.339714	0.368501	0.397129	0.425212	0.454103	0.483575	0.513441
146	0.00552662	0.0056486	0.00613652	0.00668074	0.0069247	0.00754398	0.00790992	0.00862304	0.00964579	0.0104152	0.0115693	0.0124419	0.0136524	0.0152381	0.0166549	0.0187849	0.0209711	0.0234764	0.0258597	0.0290218	0.0326061	0.0370162	0.0415107	0.0462304	0.0516819	0.0579686	0.0650152	0.0731973	0.0820267	0.0923669	0.102867	0.115552	0.129148	0.144255	0.161464	0.179085	0.198086	0.218907	0.24015	0.262867	0.287422	0.312991	0.339733	0.367703	0.394802	0.424753	0.452236	0.483509	0.512512
147	0.00534835	0.00565799	0.00623974	0.0064274	0.00700915	0.00733756	0.0082571	0.00880131	0.009308	0.0103401	0.0115318	0.0125545	0.0137931	0.0154445	0.0170021	0.0186629	0.0208492	0.023467	0.0258128	0.0291156	0.0326249	0.0361248	0.0406943	0.0459113	0.0514943	0.0575276	0.0651748	0.0727563	0.0816233	0.0912691	0.102444	0.115252	0.128154	0.144734	0.16016	0.17749	0.196716	0.217434	0.239587	0.263101	0.286812	0.31178	0.337621	0.364532	0.39377	0.422576	0.450612	0.481511	0.510917
148	0.00536711	0.00565799	0.00618344	0.00649308	0.0070936	0.00732817	0.00791931	0.00897959	0.00958949	0.010434	0.0114567	0.0125639	0.0136899	0.0151255	0.0168238	0.0185972	0.0204738	0.0229228	0.025597	0.0287779	0.0321839	0.0361717	0.0403659	0.0457518	0.0512691	0.0570772	0.064274	0.0726812	0.0813793	0.0911658	0.102463	0.115374	0.128051	0.142472	0.159231	0.176749	0.196847	0.217987	0.238452	0.261468	0.285846	0.311274	0.337068	0.363753	0.392456	0.421816	0.450706	0.48091	0.511865
149	0.00553601	0.00568614	0.00617406	0.00627727	0.00696223	0.00733756	0.00798499	0.00883885	0.00957072	0.0102088	0.0113441	0.0125827	0.0137837	0.0150504	0.0167582	0.0184846	0.0209242	0.0227915	0.0256439	0.0288154	0.0323247	0.0358715	0.0403378	0.0453577	0.0509219	0.056533	0.0639925	0.0712925	0.0804504	0.0910626	0.101703	0.113057	0.127572	0.142885	0.159212	0.175904	0.195205	0.215004	0.236941	0.261459	0.283706	0.309097	0.336768	0.3632	0.391912	0.42099	0.449693	0.479005	0.511677
150	0.00544218	0.00555477	0.0059301	0.00656814	0.00697162	0.00720619	0.00804129	0.00853859	0.00944875	0.0100399	0.0111283	0.0123575	0.0137274	0.0150411	0.016927	0.0183627	0.0207178	0.0226976	0.0254375	0.0282899	0.031893	0.0358152	0.0400188	0.0447009	0.0506779	0.0563828	0.0635233	0.0720056	0.0804598	0.0900305	0.101459	0.113179	0.127075	0.141872	0.158189	0.175548	0.194811	0.214835	0.238095	0.260192	0.283913	0.309707	0.336101	0.362824	0.392297	0.42023	0.450875	0.480235	0.50951
151	0.00533896	0.00563922	0.00608961	0.00651185	0.00682149	0.00754398	0.00790992	0.00870748	0.00946751	0.0101431	0.0112221	0.0124419	0.0134835	0.0150692	0.0167488	0.0185034	0.0206803	0.022829	0.025597	0.0282899	0.0317617	0.0357401	0.0399062	0.0446352	0.0501056	0.0563828	0.0633544	0.0707389	0.0795215	0.0898241	0.100605	0.112878	0.125996	0.140352	0.157213	0.174882	0.194426	0.2146	0.235365	0.259545	0.282496	0.308618	0.335294	0.363068	0.391555	0.420408	0.449674	0.479812	0.509735
152	0.00546094	0.00562046	0.00608961	0.00649308	0.00682149	0.00735632	0.0082008	0.00866995	0.00942998	0.0100586	0.0111658	0.0123856	0.0134553	0.0150973	0.0164579	0.0186348	0.0204738	0.0229228	0.0254563	0.0280647	0.0317898	0.0354304	0.0394652	0.0449355	0.0503214	0.0562796	0.0624443	0.0707671	0.0793807	0.0891297	0.100314	0.112099	0.125874	0.140765	0.156829	0.17445	0.193939	0.214084	0.235928	0.25841	0.28274	0.307474	0.333596	0.361661	0.390204	0.419076	0.448811	0.478593	0.508037
153	0.00535773	0.00566737	0.00588318	0.00640863	0.00684964	0.007422	0.00786301	0.00882008	0.00935491	0.0101337	0.0110345	0.0124607	0.0136242	0.0149472	0.0165799	0.018372	0.0205395	0.0226132	0.0251841	0.0283275	0.0316585	0.0358433	0.0396622	0.0444757	0.0494394	0.055848	0.0622379	0.0698944	0.0787802	0.0882852	0.0994323	0.111546	0.124767	0.139779	0.156134	0.173042	0.192447	0.212845	0.234201	0.257321	0.281492	0.306939	0.333906	0.360816	0.388121	0.417368	0.448051	0.478395	0.507633
154	0.00540464	0.00562984	0.00622097	0.00616467	0.00690593	0.00732817	0.00788177	0.00845414	0.00924232	0.0102275	0.0112409	0.01232	0.0133427	0.0151161	0.0167488	0.0184377	0.0204082	0.0223692	0.0253061	0.0282243	0.0312362	0.0352803	0.039118	0.0438564	0.049308	0.0550786	0.0618062	0.0701009	0.0783392	0.0883415	0.09886	0.110617	0.125029	0.138757	0.155468	0.173136	0.192053	0.211841	0.232728	0.256223	0.282167	0.30768	0.331935	0.359005	0.388553	0.418006	0.446934	0.477879	0.507746
155	0.00531081	0.00559231	0.00606146	0.00651185	0.0068121	0.00730941	0.00784424	0.00862304	0.00927047	0.0101994	0.0111002	0.0124607	0.0133146	0.0147877	0.0163171	0.0181187	0.0201454	0.0226789	0.0250809	0.0279897	0.0310486	0.0351959	0.0390523	0.0434717	0.0493174	0.0549754	0.0618156	0.0698381	0.0782172	0.0877129	0.0981468	0.111039	0.124513	0.138438	0.154267	0.172508	0.190692	0.211429	0.233394	0.256036	0.280122	0.306517	0.331335	0.358639	0.387502	0.415473	0.44548	0.476782	0.507474
156	0.00534835	0.0057612	0.00594886	0.0064274	0.00678395	0.00735632	0.00777856	0.00865118	0.00909219	0.0101243	0.0112691	0.0121042	0.0135022	0.0149097	0.0168238	0.0179779	0.0203988	0.0220783	0.0251278	0.0282712	0.0312081	0.0348675	0.0392024	0.0439597	0.0487544	0.0552569	0.0614591	0.068684	0.0781703	0.0874783	0.0983533	0.109904	0.122749	0.138015	0.154699	0.171025	0.190129	0.211053	0.2324	0.25505	0.279324	0.304293	0.330837	0.358602	0.387014	0.416111	0.44685	0.478583	0.507408
157	0.0053765	0.00563922	0.00597701	0.00644616	0.00683087	0.00729064	0.00783486	0.00857612	0.00977715	0.0101056	0.0113441	0.0122918	0.0134178	0.0147596	0.0163265	0.0185597	0.0200985	0.0223974	0.0249214	0.0280835	0.0308703	0.0345015	0.0386582	0.0437063	0.0484729	0.0544124	0.061262	0.0692564	0.0774478	0.0869622	0.0977621	0.109726	0.12304	0.137593	0.153169	0.170631	0.189453	0.21125	0.232287	0.253934	0.27955	0.304236	0.331691	0.358611	0.387248	0.416139	0.44684	0.476669	0.506066
158	0.0052639	0.00553601	0.00589256	0.00632418	0.00694347	0.00726249	0.00787239	0.00873563	0.00927985	0.0102745	0.0110532	0.0123763	0.0135867	0.0146845	0.0163547	0.0181468	0.0200141	0.0223223	0.0247619	0.027802	0.0309735	0.0345015	0.0384236	0.0434717	0.0484072	0.0547408	0.0610462	0.0685527	0.0771006	0.0863805	0.0971429	0.109181	0.122946	0.137359	0.15315	0.170931	0.18981	0.209787	0.232034	0.254619	0.278658	0.304781	0.330246	0.35787	0.387145	0.416608	0.445039	0.475993	0.506094
159	0.00546094	0.00569552	0.00609899	0.00640863	0.00675581	0.00717804	0.00807882	0.00874502	0.00942998	0.0101431	0.0113066	0.0121792	0.0132489	0.0148628	0.0162796	0.0179404	0.0200798	0.0222285	0.025034	0.0277176	0.0311893	0.0341262	0.0382548	0.0434717	0.0482102	0.0539808	0.0609899	0.0682899	0.076988	0.0865212	0.0967488	0.10859	0.122402	0.136026	0.1527	0.170434	0.189388	0.209195	0.232071	0.254	0.278949	0.30357	0.329918	0.358733	0.386301	0.416843	0.44638	0.476181	0.508712
160	0.00530143	0.0057612	0.00592071	0.0062585	0.00680272	0.00726249	0.00785362	0.00839784	0.00942998	0.0100586	0.010875	0.0119259	0.0132489	0.0147126	0.0164485	0.0178278	0.0201079	0.0223317	0.0246493	0.0275487	0.0305888	0.0338635	0.038799	0.0431058	0.0482008	0.0538306	0.0606803	0.0680741	0.076106	0.0859301	0.0966174	0.108412	0.122214	0.136636	0.152128	0.169505	0.188553	0.208079	0.230973	0.253042	0.27909	0.303279	0.329449	0.35757	0.386329	0.414919	0.445104	0.477091	0.506198
161	0.00523575	0.00553601	0.00590195	0.00628665	0.00699038	0.00723434	0.00809758	0.00866057	0.0093643	0.0100023	0.01095	0.0120854	0.0132958	0.0146094	0.0161952	0.0180436	0.0200328	0.0219564	0.024396	0.0274736	0.0304387	0.0342951	0.0378044	0.042571	0.0479381	0.0533709	0.0604082	0.0673985	0.0759559	0.0854891	0.0962796	0.108403	0.12106	0.135782	0.152437	0.170021	0.187783	0.208492	0.229632	0.25247	0.277861	0.303448	0.32913	0.357457	0.385344	0.415914	0.445602	0.474614	0.505287
162	0.00541403	0.00567675	0.00595825	0.00623035	0.00669012	0.00730002	0.00796622	0.00851044	0.00937368	0.0101431	0.0112972	0.0121511	0.0132301	0.0145719	0.0163171	0.0178278	0.0197513	0.0223505	0.0245555	0.0274736	0.0308703	0.0339855	0.038236	0.0425334	0.0476003	0.0534459	0.0598546	0.0671171	0.076106	0.0848698	0.0963641	0.107417	0.120995	0.135191	0.15103	0.168764	0.188121	0.208266	0.229622	0.253418	0.277795	0.3019	0.329252	0.356622	0.387239	0.416036	0.445292	0.475749	0.508102
163	0.0053765	0.00547033	0.00579873	0.00641802	0.00693408	0.00738447	0.00798499	0.00873563	0.00945813	0.0100399	0.0110814	0.0122261	0.0133896	0.0146563	0.0163171	0.0177715	0.0198546	0.0220971	0.0245836	0.027239	0.0302135	0.0336664	0.0381891	0.04213	0.0476847	0.0533896	0.0600516	0.0673235	0.0755806	0.0853296	0.0965142	0.107999	0.12031	0.135079	0.15149	0.16836	0.188112	0.207947	0.229322	0.252536	0.277054	0.302848	0.328801	0.356575	0.386948	0.415257	0.445592	0.476603	0.506038
164	0.00533896	0.00574243	0.00600516	0.00649308	0.00664321	0.00730941	0.00780671	0.0085292	0.00916725	0.0100399	0.0111752	0.0121042	0.013202	0.0147126	0.0159794	0.0179686	0.0195074	0.0220221	0.0241426	0.0273704	0.0298944	0.0338729	0.0376918	0.0423927	0.0476003	0.0531175	0.0591321	0.0671264	0.0754492	0.0847478	0.0949472	0.107126	0.121145	0.134806	0.150223	0.168464	0.187624	0.207994	0.229435	0.252536	0.276603	0.302322	0.328642	0.355834	0.384912	0.414243	0.444898	0.475806	0.506882
165	0.00539526	0.00566737	0.00588318	0.00635233	0.00669951	0.00729064	0.00778794	0.00836969	0.00912972	0.00987098	0.0109594	0.0119259	0.0131738	0.0146282	0.016092	0.0180342	0.019376	0.0217781	0.0245273	0.0268825	0.0301759	0.0339855	0.0373915	0.0422613	0.0469341	0.0533427	0.0595543	0.0663476	0.0751114	0.0842693	0.0950129	0.106601	0.120366	0.134769	0.150739	0.168013	0.186648	0.207037	0.228337	0.252189	0.276059	0.301337	0.328876	0.354736	0.384724	0.414863	0.445649	0.476341	0.504349
166	0.00528266	0.00554539	0.00612714	0.00620221	0.00684964	0.00710298	0.00789116	0.0086418	0.00918602	0.0100868	0.0109876	0.0121886	0.013277	0.0146657	0.0158668	0.0176402	0.0198452	0.0219282	0.0239737	0.0270045	0.030007	0.0335538	0.0375792	0.0420174	0.0471874	0.0527797	0.0592634	0.0670232	0.0745954	0.0842505	0.0947971	0.106198	0.119662	0.133727	0.149369	0.167619	0.186901	0.207103	0.228525	0.252573	0.27619	0.300962	0.328435	0.356237	0.385606	0.41581	0.444851	0.474624	0.506113
167	0.00540464	0.0058175	0.00593948	0.00623974	0.00684025	0.00724373	0.00780671	0.00851044	0.00905466	0.0100586	0.0108937	0.012273	0.0131081	0.0146	0.0161576	0.0175745	0.019742	0.0215247	0.0241708	0.0269669	0.0299038	0.0333193	0.0375886	0.042083	0.0468496	0.0527234	0.0590664	0.0665072	0.0743702	0.0841942	0.0950317	0.107042	0.119428	0.133418	0.149848	0.167262	0.186395	0.206399	0.229059	0.251307	0.276378	0.30069	0.328651	0.356322	0.385043	0.415032	0.444616	0.47316	0.506817
168	0.00541403	0.00561107	0.00603331	0.00635233	0.00670889	0.0073657	0.00779733	0.00847291	0.00912972	0.0101712	0.0109594	0.0121135	0.0131738	0.0146657	0.0160638	0.0178747	0.0197607	0.0217218	0.0241895	0.0264696	0.0301572	0.0336195	0.0374009	0.0417828	0.0468778	0.0523763	0.0591977	0.0660849	0.0743889	0.0839315	0.0931926	0.105578	0.119606	0.134309	0.149256	0.167619	0.186188	0.20684	0.228872	0.250106	0.276031	0.302125	0.32775	0.355665	0.384049	0.414638	0.443359	0.475684	0.505606
169	0.00518883	0.00547971	0.00599578	0.00627727	0.00671827	0.00725311	0.00775041	0.00836031	0.00942998	0.00996481	0.0108374	0.0120385	0.0133146	0.014722	0.0161201	0.0177715	0.0195543	0.021825	0.024349	0.0266573	0.0298663	0.0331973	0.0375135	0.041445	0.046737	0.051879	0.0585691	0.0659911	0.0741074	0.0830307	0.0942341	0.105409	0.118517	0.133784	0.149078	0.166653	0.186554	0.205602	0.228262	0.252001	0.274661	0.301956	0.32684	0.356247	0.384124	0.414394	0.444391	0.474858	0.506685
170	0.00545156	0.00558292	0.00595825	0.00617406	0.00687779	0.00730002	0.0079756	0.00855735	0.00915787	0.00993666	0.0112034	0.0117945	0.0130706	0.0143936	0.0163171	0.0174056	0.019742	0.0216561	0.0237204	0.026676	0.0298006	0.033263	0.037035	0.0415482	0.0461365	0.0517664	0.0581093	0.0650997	0.0743983	0.0824396	0.0939151	0.105625	0.11863	0.133859	0.149679	0.166174	0.185306	0.205733	0.228243	0.251194	0.275215	0.300643	0.327797	0.356153	0.38585	0.414581	0.445611	0.476444	0.505813
171	0.00532958	0.00561107	0.00606146	0.00640863	0.00677457	0.00722496	0.00782548	0.00839784	0.0091391	0.0100117	0.0108468	0.0122074	0.013324	0.014403	0.0159137	0.0174994	0.019301	0.0215435	0.0243209	0.0267136	0.0294441	0.0332442	0.0369317	0.0412198	0.0466151	0.0523481	0.0582876	0.0654187	0.0741637	0.0828431	0.0936617	0.106057	0.118133	0.132798	0.148844	0.166287	0.184978	0.204823	0.227474	0.250331	0.274989	0.299892	0.328614	0.355477	0.38479	0.41414	0.445517	0.476172	0.507502
172	0.00544218	0.00560169	0.00592071	0.0063711	0.00687779	0.0070373	0.00795684	0.0085855	0.00923293	0.00996481	0.0109031	0.0120009	0.0131551	0.0144687	0.0161483	0.0176308	0.0194417	0.0213371	0.023833	0.0262257	0.0296411	0.0334694	0.0371006	0.0407413	0.046221	0.051879	0.0584659	0.0648651	0.0734225	0.0831902	0.0930988	0.105034	0.118602	0.132874	0.148956	0.166268	0.185728	0.206005	0.226563	0.250997	0.274652	0.300511	0.327441	0.356022	0.384518	0.413971	0.444307	0.47453	0.507126
173	0.0053202	0.00561107	0.00614591	0.00630542	0.00662444	0.00735632	0.00783486	0.00865118	0.0092517	0.00995543	0.0109876	0.0120572	0.0133521	0.0144593	0.0159887	0.0177528	0.0194605	0.0217124	0.0238799	0.02692	0.0296599	0.0329909	0.037232	0.0415857	0.0457987	0.0512315	0.0582782	0.0651278	0.0739761	0.0825522	0.0932489	0.105559	0.117795	0.132583	0.14814	0.166165	0.184537	0.205527	0.227136	0.249524	0.275384	0.300474	0.326249	0.356388	0.383645	0.414769	0.445142	0.476106	0.507727
174	0.00519822	0.00548909	0.0059301	0.00633357	0.00683087	0.00713113	0.00784424	0.00859489	0.00907342	0.00987098	0.0108562	0.0120009	0.0131363	0.0142623	0.0160826	0.017612	0.0194417	0.0211776	0.0235703	0.0269482	0.0292752	0.033141	0.0367816	0.0410415	0.0459864	0.0516631	0.0581093	0.0655688	0.0735632	0.0826554	0.0924889	0.104837	0.117579	0.132189	0.148787	0.16624	0.184781	0.204907	0.226479	0.250021	0.273985	0.30053	0.327037	0.35696	0.385118	0.415201	0.44562	0.475186	0.507417
175	0.00542341	0.00562984	0.00583627	0.00640863	0.00694347	0.00728126	0.00780671	0.00848229	0.00923293	0.0100493	0.0107342	0.0119916	0.0129111	0.0144499	0.0158198	0.0174806	0.0195168	0.0211776	0.0238705	0.0262163	0.0292189	0.0330941	0.0361529	0.0409946	0.0457894	0.0515224	0.0577246	0.0643209	0.073141	0.0824959	0.0923481	0.104921	0.116735	0.131654	0.14722	0.16562	0.184875	0.204851	0.225972	0.250791	0.27452	0.299658	0.327544	0.356941	0.384978	0.41551	0.445301	0.476134	0.507718
176	0.0053765	0.00571429	0.00602393	0.00626789	0.00691532	0.00732817	0.00788177	0.00827586	0.00905466	0.0099179	0.0108468	0.0117664	0.0132301	0.0145062	0.0158668	0.0173399	0.0195449	0.021628	0.023711	0.0263758	0.029688	0.0330002	0.0368661	0.0408539	0.0459489	0.0511377	0.0579592	0.0649683	0.0726061	0.0825991	0.0923106	0.104452	0.116904	0.131532	0.147643	0.165236	0.183833	0.205705	0.227155	0.249711	0.273573	0.299442	0.327619	0.355168	0.385982	0.414075	0.444935	0.476829	0.507492
177	0.0052639	0.00556416	0.00594886	0.00622097	0.00671827	0.00723434	0.00765658	0.00843537	0.00916725	0.00981468	0.0107061	0.011879	0.012958	0.0144405	0.0160826	0.0173962	0.0192728	0.021262	0.0236547	0.0265259	0.0292845	0.0330565	0.0364438	0.0407131	0.0458363	0.05095	0.0571616	0.0647807	0.0727469	0.0824021	0.0924138	0.104452	0.117176	0.131945	0.148055	0.164373	0.18403	0.204729	0.226122	0.24943	0.274295	0.299658	0.326765	0.355355	0.385625	0.416036	0.445208	0.475046	0.506038
178	0.00534835	0.00575182	0.00588318	0.0064274	0.00663383	0.00705606	0.00781609	0.00851982	0.00912972	0.0100023	0.0110345	0.0120666	0.0131175	0.0142716	0.0157729	0.0175557	0.0193385	0.021262	0.0237579	0.0262538	0.0290687	0.0324935	0.0366784	0.0407788	0.0454703	0.051194	0.0570772	0.064837	0.0725968	0.0816608	0.0928079	0.103992	0.117279	0.131804	0.146845	0.164945	0.18342	0.204213	0.226751	0.250059	0.273976	0.300202	0.328614	0.355524	0.384781	0.414591	0.446324	0.476294	0.507258
179	0.00532958	0.00559231	0.00593948	0.00641802	0.00662444	0.00739385	0.00778794	0.00863242	0.00923293	0.0100962	0.0107718	0.0120948	0.0131175	0.0145344	0.0157917	0.0176402	0.0194136	0.021384	0.0237579	0.0262913	0.029369	0.0322496	0.0364157	0.0406662	0.0449355	0.0511283	0.0571522	0.0642552	0.0723716	0.0815013	0.0923856	0.103861	0.117194	0.13126	0.147155	0.164391	0.183439	0.20441	0.226629	0.250181	0.273892	0.300399	0.327141	0.355065	0.383692	0.413108	0.445611	0.474999	0.507652
180	0.00524513	0.00560169	0.00597701	0.00622097	0.00678395	0.00734694	0.00786301	0.00851044	0.00923293	0.0100211	0.0107905	0.0120009	0.0130706	0.0144124	0.0158105	0.0173868	0.0194699	0.0209711	0.0233544	0.0261506	0.0292282	0.0325123	0.0361436	0.040882	0.0454234	0.050997	0.0573962	0.0641614	0.072334	0.0819517	0.0910439	0.103842	0.115834	0.130115	0.146789	0.164532	0.182885	0.203716	0.22585	0.249758	0.273591	0.299911	0.3276	0.35574	0.383279	0.414609	0.445761	0.477091	0.507202
181	0.00528266	0.00562046	0.00599578	0.00638048	0.00687779	0.00719681	0.00774103	0.00845414	0.00917664	0.0100586	0.0108468	0.0122074	0.0131832	0.0144687	0.0156603	0.0169552	0.0193666	0.0212808	0.0237485	0.0258503	0.02905	0.0320901	0.0361436	0.040319	0.0455079	0.050875	0.0567112	0.0641614	0.0721182	0.0813887	0.0921698	0.10297	0.116125	0.13111	0.147286	0.163885	0.182829	0.204307	0.225775	0.250209	0.274745	0.299367	0.326606	0.355055	0.384621	0.414478	0.445855	0.476631	0.507333
182	0.0053765	0.00547033	0.00600516	0.00624912	0.00657753	0.00711236	0.00774103	0.00862304	0.00915787	0.00981468	0.010875	0.0117851	0.0130425	0.0144405	0.015848	0.0173774	0.0192165	0.0212339	0.0235046	0.0259348	0.0293784	0.0324654	0.0360403	0.0402252	0.0449167	0.0505653	0.0574337	0.0636078	0.0721182	0.0812198	0.0915506	0.103054	0.116359	0.130922	0.146929	0.163753	0.184002	0.203725	0.225832	0.248792	0.273394	0.300633	0.327	0.35513	0.384021	0.414441	0.446934	0.476115	0.507455
183	0.00540464	0.00555477	0.00579873	0.00635233	0.0068121	0.00730002	0.00766596	0.00844476	0.00923293	0.0100399	0.0109031	0.0120385	0.0127985	0.014159	0.0158292	0.0174056	0.0192634	0.0210556	0.0237392	0.0264978	0.0288905	0.0325968	0.035665	0.0402815	0.0451232	0.0507624	0.056927	0.063833	0.0719587	0.0809852	0.09095	0.102557	0.11543	0.129871	0.147239	0.164326	0.183223	0.202899	0.226151	0.248886	0.273404	0.300746	0.326859	0.355993	0.383739	0.414215	0.44578	0.477645	0.507811
184	0.00547033	0.00572367	0.00600516	0.0064837	0.00666198	0.0070373	0.00776918	0.00845414	0.00934553	0.00993666	0.010997	0.011879	0.0133802	0.0144781	0.016167	0.0171147	0.0193385	0.0213934	0.0236922	0.0264884	0.0288623	0.0323622	0.0360216	0.0400469	0.0452733	0.0511471	0.0573774	0.0639268	0.0718555	0.0808632	0.0914192	0.103354	0.114989	0.13019	0.146244	0.163716	0.18251	0.203978	0.22495	0.249777	0.274164	0.300389	0.326793	0.356172	0.385447	0.415735	0.447582	0.477917	0.509078
185	0.0052639	0.00574243	0.00583627	0.00624912	0.00664321	0.00719681	0.00786301	0.00832278	0.00897959	0.0101525	0.0107718	0.0119071	0.0131363	0.0142529	0.01597	0.0176683	0.0192634	0.0210368	0.0237767	0.0264415	0.0286183	0.0323903	0.0361717	0.039803	0.0450293	0.0502745	0.0566643	0.0635796	0.071377	0.0810321	0.0916162	0.103364	0.115374	0.130819	0.145944	0.163763	0.183824	0.203885	0.225916	0.24898	0.273	0.301628	0.327854	0.35711	0.3857	0.414168	0.447366	0.47893	0.509134
186	0.00536711	0.00574243	0.00607084	0.00636172	0.00665259	0.00725311	0.00781609	0.00855735	0.00907342	0.00998358	0.0111095	0.0120479	0.0127422	0.0140746	0.0157072	0.0172555	0.0191414	0.0209805	0.023392	0.0261506	0.0287872	0.0320807	0.0361436	0.0399437	0.0445226	0.0500211	0.0565048	0.0635327	0.071818	0.0808445	0.0902369	0.102698	0.116472	0.130631	0.146104	0.164157	0.182416	0.203106	0.224865	0.248754	0.273554	0.300474	0.327338	0.35498	0.386057	0.415482	0.446737	0.477917	0.510833
187	0.0052076	0.00563922	0.00615529	0.00636172	0.00669012	0.00724373	0.00776918	0.00832278	0.00927985	0.0098053	0.010753	0.0119071	0.0131363	0.0143561	0.015848	0.0174337	0.0191227	0.0212339	0.0231762	0.0257847	0.0289186	0.031574	0.0356181	0.0403284	0.0449449	0.0498616	0.0565423	0.0636453	0.0713676	0.0802533	0.0909125	0.102791	0.115609	0.130969	0.145944	0.163575	0.18296	0.203866	0.225306	0.248154	0.27254	0.299667	0.327328	0.35544	0.385925	0.415473	0.447272	0.477401	0.510176
188	0.00541403	0.00566737	0.00594886	0.00635233	0.00670889	0.00711236	0.00778794	0.00821956	0.00922355	0.0099742	0.0108844	0.0117851	0.0130518	0.0142998	0.0155477	0.0173305	0.0190476	0.0211776	0.0236735	0.0256814	0.0285996	0.0316585	0.0355149	0.0397091	0.0446165	0.0503589	0.0569646	0.0630542	0.0715177	0.0806474	0.0913535	0.102407	0.11543	0.129383	0.146601	0.163978	0.18236	0.203997	0.225334	0.248689	0.27361	0.300127	0.327854	0.355534	0.384762	0.41567	0.447234	0.478921	0.510091
189	0.00517945	0.00567675	0.00586441	0.00633357	0.0069247	0.00733756	0.0079756	0.00833216	0.00916725	0.0100868	0.0109407	0.0119916	0.0128454	0.014281	0.0155384	0.0174056	0.0190664	0.0211119	0.0232512	0.0261037	0.0289186	0.0319775	0.0359747	0.0400469	0.0445414	0.050068	0.0563734	0.062585	0.0713863	0.0806662	0.0906779	0.102416	0.115534	0.129711	0.145907	0.164053	0.183505	0.203922	0.224996	0.248839	0.27467	0.300005	0.328557	0.35574	0.387511	0.41688	0.447319	0.479934	0.511705
190	0.00538588	0.00566737	0.00580812	0.00623974	0.00672766	0.00719681	0.00787239	0.00853859	0.00917664	0.00994605	0.0105747	0.0119353	0.0129486	0.0140934	0.0157166	0.0172273	0.0189444	0.0213465	0.0235046	0.0260192	0.0287872	0.0319587	0.0356369	0.0400094	0.0447572	0.050312	0.0561576	0.063514	0.0711893	0.0807037	0.0909219	0.102257	0.115477	0.13035	0.1457	0.16334	0.183354	0.203143	0.225691	0.248435	0.274145	0.301056	0.327553	0.356247	0.387267	0.41658	0.449148	0.479343	0.511236
191	0.00547033	0.00561107	0.00591133	0.00623035	0.00653061	0.00721558	0.00775979	0.00836969	0.00911095	0.00994605	0.010875	0.0117194	0.0128923	0.0143373	0.0157542	0.017171	0.0192165	0.0210931	0.02327	0.0260755	0.0288717	0.0317617	0.0357495	0.0396528	0.0448135	0.0500493	0.055848	0.0631293	0.0715552	0.0812104	0.0908844	0.102163	0.115581	0.129768	0.146254	0.16441	0.181966	0.203181	0.225935	0.248876	0.274201	0.301037	0.327703	0.356144	0.386676	0.417969	0.449177	0.480516	0.512015
192	0.00545156	0.00560169	0.00582688	0.00633357	0.00660568	0.00722496	0.00781609	0.00850106	0.00923293	0.00982407	0.0106873	0.0117757	0.0126671	0.014281	0.0155008	0.0172648	0.0189632	0.0210462	0.0229604	0.0258503	0.0287122	0.0315365	0.0354023	0.0397936	0.0444945	0.0501712	0.0563922	0.0631762	0.0714239	0.0802721	0.0903871	0.102651	0.114783	0.131119	0.14661	0.162918	0.182341	0.203462	0.226798	0.249261	0.27407	0.300755	0.329618	0.356631	0.386714	0.417087	0.449073	0.479503	0.511555
193	0.00540464	0.0057049	0.00589256	0.00640863	0.0068684	0.00719681	0.00784424	0.00840722	0.00915787	0.00983345	0.0109031	0.0117101	0.0130518	0.014159	0.0157823	0.0171616	0.0193197	0.0210368	0.023148	0.0261506	0.0288623	0.0318743	0.0354774	0.039681	0.0442693	0.0495989	0.0567582	0.0631105	0.0716491	0.0803847	0.0904903	0.102454	0.115637	0.130575	0.145775	0.163209	0.182876	0.204832	0.224593	0.248426	0.275093	0.30069	0.328942	0.357063	0.386076	0.417481	0.449148	0.481773	0.512662
194	0.00558292	0.00562046	0.00602393	0.00644616	0.00669012	0.00741262	0.00784424	0.00840722	0.00915787	0.00996481	0.0108844	0.011879	0.0131738	0.0144781	0.0156791	0.0173962	0.0186066	0.0211963	0.0234014	0.0257284	0.028609	0.0317617	0.0358245	0.0395121	0.0439127	0.049946	0.0558668	0.062951	0.070936	0.0799531	0.0903495	0.101834	0.115018	0.129787	0.145813	0.162946	0.182426	0.2041	0.225832	0.248764	0.274886	0.300877	0.329008	0.357861	0.387239	0.418672	0.450181	0.480601	0.51239
195	0.00522637	0.00586441	0.00585503	0.0064274	0.00672766	0.00743139	0.00787239	0.00838846	0.00911095	0.00993666	0.0110251	0.0119728	0.0131551	0.0143467	0.015651	0.0171522	0.0191696	0.021065	0.0233263	0.0259536	0.0286371	0.0317429	0.0357401	0.0391743	0.0442411	0.0495801	0.0560357	0.0630073	0.0712081	0.0804973	0.0906216	0.101909	0.115355	0.130331	0.145653	0.163828	0.183129	0.20304	0.22525	0.249589	0.275421	0.30159	0.328388	0.358395	0.386488	0.417321	0.449327	0.480479	0.511931
196	0.00529205	0.00549848	0.00590195	0.00634295	0.00677457	0.00730941	0.00765658	0.00856674	0.00922355	0.00988037	0.0111752	0.011757	0.0131738	0.0142341	0.0156697	0.0174713	0.018935	0.0208398	0.0231386	0.0258597	0.0285339	0.031696	0.0352897	0.0396622	0.0442318	0.0495613	0.0552475	0.06251	0.0710579	0.0796341	0.090434	0.101647	0.115215	0.129711	0.144959	0.163181	0.1819	0.202008	0.226	0.250134	0.274201	0.301131	0.327816	0.357054	0.38722	0.419123	0.449852	0.481492	0.512484
197	0.00547033	0.00562046	0.00614591	0.0063148	0.00672766	0.00735632	0.00761905	0.00840722	0.00910157	0.0098616	0.0110345	0.011879	0.0129392	0.014159	0.0155102	0.0172179	0.0190007	0.020746	0.02327	0.0257377	0.0287403	0.0314239	0.0349331	0.0393526	0.0443444	0.0495801	0.0556416	0.062707	0.0713676	0.0796997	0.0909125	0.102322	0.114971	0.128698	0.146076	0.163312	0.182838	0.203716	0.225334	0.250002	0.275177	0.301703	0.328614	0.358958	0.388318	0.418119	0.450462	0.482712	0.513695
198	0.00541403	0.00565799	0.00590195	0.00627727	0.00674642	0.00724373	0.00790054	0.00828525	0.00917664	0.00983345	0.0108281	0.0116538	0.0131457	0.0142341	0.015604	0.0170584	0.0190101	0.0207741	0.0231574	0.0255782	0.0287779	0.0317054	0.0353929	0.0395402	0.0436875	0.0496833	0.0559794	0.0634483	0.0702698	0.0799156	0.0901806	0.101994	0.115243	0.130087	0.145832	0.163012	0.182576	0.203059	0.225541	0.250228	0.275365	0.301872	0.329496	0.358142	0.389144	0.417678	0.452123	0.483575	0.514464
199	0.00530143	0.00556416	0.0058738	0.00638987	0.00683087	0.00741262	0.00811635	0.00848229	0.00897021	0.00987098	0.0109125	0.0117757	0.0129111	0.0139901	0.0154633	0.0170772	0.0189819	0.0209242	0.0233075	0.0261506	0.0283275	0.0319399	0.0353648	0.0393057	0.0441661	0.0491391	0.055726	0.0623223	0.0706639	0.0801407	0.0901525	0.102275	0.115308	0.129195	0.14555	0.163293	0.182773	0.203697	0.227173	0.249946	0.274717	0.301234	0.329599	0.358114	0.389228	0.419601	0.451382	0.484373	0.515515
200	0.00544218	0.00578935	0.00592071	0.00636172	0.00664321	0.00714051	0.00768473	0.00843537	0.00904527	0.00996481	0.0107905	0.0119822	0.0129017	0.0141121	0.0156228	0.0173024	0.0189819	0.0207553	0.02327	0.0256721	0.0281398	0.0320244	0.0354211	0.0398874	0.0443725	0.0497115	0.0559043	0.06251	0.07057	0.0795215	0.0902369	0.101656	0.115224	0.130434	0.146789	0.164035	0.182538	0.203725	0.22586	0.249552	0.275205	0.302078	0.329533	0.358593	0.39057	0.420802	0.45262	0.485649	0.518142
[truncated: 120 more columns]

## Sheet: spectrum at 10 s
	wavelength (nm)	PL intensity (norm.)
0	390.601	0.00544218
1	391.375	0.00578935
2	392.149	0.00592071
3	392.923	0.00636172
4	393.697	0.00664321
5	394.47	0.00714051
6	395.244	0.00768473
7	396.018	0.00843537
8	396.791	0.00904527
9	397.565	0.00996481
10	398.338	0.0107905
11	399.112	0.0119822
12	399.885	0.0129017
13	400.658	0.0141121
14	401.431	0.0156228
15	402.204	0.0173024
16	402.977	0.0189819
17	403.75	0.0207553
18	404.523	0.02327
19	405.296	0.0256721
20	406.069	0.0281398
21	406.842	0.0320244
22	407.614	0.0354211
23	408.387	0.0398874
24	409.16	0.0443725
25	409.932	0.0497115
26	410.704	0.0559043
27	411.477	0.06251
28	412.249	0.07057
29	413.021	0.0795215
30	413.793	0.0902369
31	414.566	0.101656
32	415.338	0.115224
33	416.11	0.130434
34	416.881	0.146789
35	417.653	0.164035
36	418.425	0.182538
37	419.197	0.203725
38	419.968	0.22586
39	420.74	0.249552
40	421.512	0.275205
41	422.283	0.302078
42	423.054	0.329533
43	423.826	0.358593
44	424.597	0.39057
45	425.368	0.420802
46	426.139	0.45262
47	426.91	0.485649
48	427.681	0.518142
49	428.452	0.549444
50	429.223	0.583964
51	429.994	0.615754
52	430.765	0.647122
53	431.535	0.679287
54	432.306	0.711377
55	433.076	0.740342
56	433.847	0.769805
57	434.617	0.795975
58	435.388	0.82023
59	436.158	0.846962
60	436.928	0.868862
61	437.698	0.888773
62	438.468	0.908815
63	439.238	0.923303
64	440.008	0.941215
65	440.778	0.954558
66	441.548	0.965658
67	442.318	0.974816
68	443.088	0.982125
69	443.857	0.989988
70	444.627	0.992231
71	445.396	0.99757
72	446.166	1
73	446.935	0.99817
74	447.704	0.993976
75	448.474	0.991405
76	449.243	0.983251
77	450.012	0.974225
78	450.781	0.95817
79	451.55	0.950833
80	452.319	0.936861
81	453.088	0.920113
82	453.856	0.900286
83	454.625	0.88258
84	455.394	0.859667
85	456.162	0.840009
86	456.931	0.817668
87	457.699	0.79574
88	458.468	0.770171
89	459.236	0.74601
90	460.004	0.722533
91	460.772	0.697631
92	461.54	0.673272
93	462.308	0.647976
94	463.076	0.62419
95	463.844	0.600319
96	464.612	0.577528
97	465.38	0.552418
98	466.148	0.529815
99	466.915	0.508299
100	467.683	0.485855
101	468.45	0.46585
102	469.218	0.44776
103	469.985	0.426976
104	470.752	0.408332
105	471.52	0.390861
106	472.287	0.373634
107	473.054	0.357861
108	473.821	0.342773
109	474.588	0.328313
110	475.355	0.313817
111	476.122	0.30068
112	476.888	0.288295
113	477.655	0.275524
114	478.422	0.264452
115	479.188	0.252967
116	479.955	0.242712
117	480.721	0.232043
118	481.488	0.222801
119	482.254	0.214497
120	483.02	0.20623
121	483.786	0.197711
122	484.552	0.189285
123	485.318	0.18251
124	486.084	0.174478
125	486.85	0.168107
126	487.616	0.162149
127	488.382	0.156219
128	489.148	0.149848
129	489.913	0.143589
130	490.679	0.138475
131	491.444	0.133784
132	492.21	0.128492
133	492.975	0.12487
134	493.74	0.119962
135	494.505	0.116951
136	495.271	0.113075
137	496.036	0.109547
138	496.801	0.106751
139	497.566	0.102998
140	498.33	0.100483
141	499.095	0.0976495
142	499.86	0.0953038
143	500.625	0.0931738
144	501.389	0.0915693
145	502.154	0.0886606
146	502.918	0.087178
147	503.683	0.0851044
148	504.447	0.0828806
149	505.211	0.0814825
150	505.975	0.0797279
151	506.739	0.0778044
152	507.504	0.0765376
153	508.267	0.075149
154	509.031	0.0736101
155	509.795	0.0717992
156	510.559	0.0708797
157	511.323	0.0695285
158	512.086	0.0681117
159	512.85	0.0668449
160	513.613	0.0651748
161	514.377	0.0641051
162	515.14	0.0630542
163	515.903	0.0621909
164	516.667	0.0605208
165	517.43	0.05962
166	518.193	0.0587849
167	518.956	0.0572179
168	519.719	0.0565893
