# Supplementary material for: Antisolvent controls the shape and size of anisotropic lead halide perovskite nanocrystals
Source: Nat Commun. 2024 Oct 17;15:8952. doi: 10.1038/s41467-024-53221-5 (PMC11486954; doi:10.1038/s41467-024-53221-5)
Supplement: Supplementary file 3 — Source Data [file 41467_2024_53221_MOESM3_ESM.zip › Fig02c.xlsx]

## Sheet: -0.5_s_data
	q (A^-1)	I(q) (arb.u.)
0	1.90217	2.12928
1	1.90774	0.377082
2	1.91332	0
3	1.9189	1.16637
4	1.92448	6.58322
5	1.93006	10.8157
6	1.93563	14.4384
7	1.94121	20.5894
8	1.94679	24.9129
9	1.95237	25.8987
10	1.95795	27.4105
11	1.96353	30.7594
12	1.9691	35.0752
13	1.97468	38.5196
14	1.98026	38.9026
15	1.98584	40.0783
16	1.99142	42.5654
17	1.99699	44.7608
18	2.00257	45.8108
19	2.00815	47.4777
20	2.01373	48.1788
21	2.01931	48.757
22	2.02488	50.9719
23	2.03046	53.2206
24	2.03604	56.9905
25	2.04162	59.7314
26	2.0472	62.2465
27	2.05277	66.5072
28	2.05835	70.066
29	2.06393	71.4774
30	2.06951	72.9235
31	2.07509	73.0404
32	2.08066	74.6306
33	2.08624	77.8381
34	2.09182	77.2762
35	2.0974	76.4661
36	2.10298	74.397
37	2.10855	73.0599
38	2.11413	76.7257
39	2.11971	77.8293
40	2.12529	77.098
41	2.13087	75.5308
42	2.13644	75.3643
43	2.14202	77.489
44	2.1476	79.6229
45	2.15318	80.8813
46	2.15876	83.6196
47	2.16433	87.9805
48	2.16991	93.9327
49	2.17549	96.9527
50	2.18107	94.4621
51	2.18665	90.4125
52	2.19223	89.0951
53	2.1978	88.9865
54	2.20338	93.3094
55	2.20896	92.5794
56	2.21454	89.2321
57	2.22012	85.4495
58	2.22569	83.4396
59	2.23127	82.6553
60	2.23685	83.2576
61	2.24243	83.4385
62	2.24801	85.2537
63	2.25358	86.7996
64	2.25916	85.6266
65	2.26474	81.7163
66	2.27032	79.4492
67	2.2759	79.3227
68	2.28147	78.8159
69	2.28705	78.2776
70	2.29263	77.7189
71	2.29821	75.0803

## Sheet: -0.5_s_fit
	q (A^-1)	I(q) (arb.u.)
0	1.92448	10.6841
1	1.93006	13.5092
2	1.93563	16.2957
3	1.94121	19.0424
4	1.94679	21.7484
5	1.95237	24.4127
6	1.95795	27.0342
7	1.96353	29.6121
8	1.9691	32.1452
9	1.97468	34.6327
10	1.98026	37.0736
11	1.98584	39.4669
12	1.99142	41.8118
13	1.99699	44.1072
14	2.00257	46.3523
15	2.00815	48.5462
16	2.01373	50.688
17	2.01931	52.7769
18	2.02488	54.8119
19	2.03046	56.7923
20	2.03604	58.7172
21	2.04162	60.5859
22	2.0472	62.3975
23	2.05277	64.1513
24	2.05835	65.8466
25	2.06393	67.4826
26	2.06951	69.0586
27	2.07509	70.5739
28	2.08066	72.028
29	2.08624	73.4201
30	2.09182	74.7497
31	2.0974	76.0162
32	2.10298	77.2189
33	2.10855	78.3575
34	2.11413	79.4313
35	2.11971	80.4399
36	2.12529	81.3829
37	2.13087	82.2598
38	2.13644	83.0702
39	2.14202	83.8137
40	2.1476	84.4901
41	2.15318	85.099
42	2.15876	85.6401
43	2.16433	86.1132
44	2.16991	86.5181
45	2.17549	86.8546
46	2.18107	87.1225
47	2.18665	87.3216
48	2.19223	87.4521
49	2.1978	87.5136
50	2.20338	87.5063
51	2.20896	87.4301
52	2.21454	87.2851
53	2.22012	87.0713
54	2.22569	86.7889
55	2.23127	86.4379
56	2.23685	86.0185
57	2.24243	85.5309
58	2.24801	84.9754
59	2.25358	84.3522
60	2.25916	83.6615
61	2.26474	82.9037
62	2.27032	82.0792
63	2.2759	81.1882

## Sheet: 0.0_s_data
	q (A^-1)	I(q) (arb.u.)
0	1.90217	0
1	1.90774	4.74269
2	1.91332	7.88793
3	1.9189	11.1415
4	1.92448	14.6539
5	1.93006	14.4947
6	1.93563	16.4978
7	1.94121	22.7862
8	1.94679	29.5532
9	1.95237	33.7641
10	1.95795	37.4743
11	1.96353	38.1108
12	1.9691	38.5765
13	1.97468	39.7234
14	1.98026	43.0654
15	1.98584	47.867
16	1.99142	53.4609
17	1.99699	56.0173
18	2.00257	57.0912
19	2.00815	59.2919
20	2.01373	60.938
21	2.01931	59.1312
22	2.02488	56.8314
23	2.03046	58.3974
24	2.03604	60.7132
25	2.04162	65.011
26	2.0472	68.1455
27	2.05277	72.1544
28	2.05835	73.0007
29	2.06393	75.6763
30	2.06951	77.2864
31	2.07509	78.4661
32	2.08066	79.1923
33	2.08624	78.5606
34	2.09182	77.4001
35	2.0974	77.9305
36	2.10298	82.6955
37	2.10855	86.4771
38	2.11413	87.433
39	2.11971	88.0478
40	2.12529	87.5667
41	2.13087	86.7998
42	2.13644	90.0739
43	2.14202	92.286
44	2.1476	95.9718
45	2.15318	97.776
46	2.15876	99.7566
47	2.16433	99.2993
48	2.16991	99.2628
49	2.17549	99.333
50	2.18107	98.0626
51	2.18665	96.8484
52	2.19223	96.6145
53	2.1978	96.5749
54	2.20338	98.7988
55	2.20896	97.2416
56	2.21454	92.9725
57	2.22012	92.1388
58	2.22569	91.9803
59	2.23127	93.0024
60	2.23685	94.0066
61	2.24243	95.3243
62	2.24801	97.1282
63	2.25358	96.8982
64	2.25916	93.7708
65	2.26474	90.9015
66	2.27032	87.627
67	2.2759	85.5728
68	2.28147	83.0797
69	2.28705	82.604
70	2.29263	82.944
71	2.29821	82.3522

## Sheet: 0.0_s_fit
	q (A^-1)	I(q) (arb.u.)
0	1.92448	16.2519
1	1.93006	19.1209
2	1.93563	21.9556
3	1.94121	24.7549
4	1.94679	27.5176
5	1.95237	30.2425
6	1.95795	32.9284
7	1.96353	35.5742
8	1.9691	38.1785
9	1.97468	40.7404
10	1.98026	43.2585
11	1.98584	45.7317
12	1.99142	48.1589
13	1.99699	50.5388
14	2.00257	52.8704
15	2.00815	55.1524
16	2.01373	57.3837
17	2.01931	59.5633
18	2.02488	61.6899
19	2.03046	63.7625
20	2.03604	65.78
21	2.04162	67.7414
22	2.0472	69.6455
23	2.05277	71.4914
24	2.05835	73.2781
25	2.06393	75.0045
26	2.06951	76.6697
27	2.07509	78.2728
28	2.08066	79.8128
29	2.08624	81.2888
30	2.09182	82.7001
31	2.0974	84.0458
32	2.10298	85.3251
33	2.10855	86.5372
34	2.11413	87.6814
35	2.11971	88.7571
36	2.12529	89.7635
37	2.13087	90.7001
38	2.13644	91.5663
39	2.14202	92.3616
40	2.1476	93.0854
41	2.15318	93.7374
42	2.15876	94.3171
43	2.16433	94.8241
44	2.16991	95.2582
45	2.17549	95.619
46	2.18107	95.9063
47	2.18665	96.12
48	2.19223	96.26
49	2.1978	96.326
50	2.20338	96.3182
51	2.20896	96.2364
52	2.21454	96.0808
53	2.22012	95.8514
54	2.22569	95.5484
55	2.23127	95.172
56	2.23685	94.7224
57	2.24243	94.1999
58	2.24801	93.6049
59	2.25358	92.9376
60	2.25916	92.1986
61	2.26474	91.3882
62	2.27032	90.507
63	2.2759	89.5555

## Sheet: 0.5_s_data
	q (A^-1)	I(q) (arb.u.)
0	1.90217	0
1	1.90774	2.51784
2	1.91332	7.13995
3	1.9189	8.75093
4	1.92448	11.4353
5	1.93006	13.3288
6	1.93563	15.8855
7	1.94121	15.3539
8	1.94679	17.0443
9	1.95237	18.2761
10	1.95795	19.7006
11	1.96353	22.1014
12	1.9691	23.9874
13	1.97468	26.1726
14	1.98026	28.1848
15	1.98584	30.1179
16	1.99142	34.2518
17	1.99699	34.7902
18	2.00257	38.7235
19	2.00815	43.3071
20	2.01373	48.5578
21	2.01931	51.9726
22	2.02488	53.1277
23	2.03046	53.065
24	2.03604	54.6562
25	2.04162	54.6874
26	2.0472	53.8073
27	2.05277	56.8219
28	2.05835	60.3184
29	2.06393	62.735
30	2.06951	63.5952
31	2.07509	63.8811
32	2.08066	66.325
33	2.08624	69.0133
34	2.09182	70.7029
35	2.0974	72.9458
36	2.10298	72.945
37	2.10855	72.546
38	2.11413	71.5916
39	2.11971	70.8653
40	2.12529	73.9753
41	2.13087	75.1828
42	2.13644	74.2668
43	2.14202	74.3033
44	2.1476	73.2774
45	2.15318	70.3009
46	2.15876	68.1869
47	2.16433	68.3287
48	2.16991	70.8123
49	2.17549	73.7938
50	2.18107	72.56
51	2.18665	67.9873
52	2.19223	66.1248
53	2.1978	64.7972
54	2.20338	64.427
55	2.20896	62.1966
56	2.21454	59.8315
57	2.22012	57.5171
58	2.22569	55.3772
59	2.23127	52.5978
60	2.23685	49.5502
61	2.24243	45.0847
62	2.24801	44.771
63	2.25358	44.0629
64	2.25916	42.5529
65	2.26474	40.6303
66	2.27032	37.7539
67	2.2759	36.7994
68	2.28147	36.1529
69	2.28705	36.6585
70	2.29263	36.3943
71	2.29821	34.7874

## Sheet: 0.5_s_fit
	q (A^-1)	I(q) (arb.u.)
0	1.92448	9.23026
1	1.93006	11.2299
2	1.93563	13.2656
3	1.94121	15.336
4	1.94679	17.4394
5	1.95237	19.5738
6	1.95795	21.7368
7	1.96353	23.9258
8	1.9691	26.1379
9	1.97468	28.3697
10	1.98026	30.6173
11	1.98584	32.8768
12	1.99142	35.1434
13	1.99699	37.4122
14	2.00257	39.6777
15	2.00815	41.9342
16	2.01373	44.1753
17	2.01931	46.3943
18	2.02488	48.5842
19	2.03046	50.7376
20	2.03604	52.8466
21	2.04162	54.9033
22	2.0472	56.8993
23	2.05277	58.8261
24	2.05835	60.6753
25	2.06393	62.4382
26	2.06951	64.1062
27	2.07509	65.6711
28	2.08066	67.1244
29	2.08624	68.4586
30	2.09182	69.666
31	2.0974	70.7398
32	2.10298	71.6738
33	2.10855	72.4623
34	2.11413	73.1006
35	2.11971	73.5847
36	2.12529	73.9116
37	2.13087	74.0793
38	2.13644	74.0867
39	2.14202	73.9337
40	2.1476	73.6214
41	2.15318	73.1516
42	2.15876	72.5273
43	2.16433	71.7525
44	2.16991	70.8316
45	2.17549	69.7704
46	2.18107	68.575
47	2.18665	67.2523
48	2.19223	65.8095
49	2.1978	64.2546
50	2.20338	62.5957
51	2.20896	60.8412
52	2.21454	58.9996
53	2.22012	57.0795
54	2.22569	55.0895
55	2.23127	53.0381
56	2.23685	50.9335
57	2.24243	48.7839
58	2.24801	46.5971
59	2.25358	44.3804
60	2.25916	42.1411
61	2.26474	39.8858
62	2.27032	37.6208
63	2.2759	35.3521

## Sheet: 1.0_s_data
	q (A^-1)	I(q) (arb.u.)
0	1.90217	0
1	1.90774	2.57784
2	1.91332	6.55475
3	1.9189	8.26286
4	1.92448	10.0899
5	1.93006	12.516
6	1.93563	14.9252
7	1.94121	15.6451
8	1.94679	17.3629
9	1.95237	19.9278
10	1.95795	21.9309
11	1.96353	27.8821
12	1.9691	33.1082
13	1.97468	37.5397
14	1.98026	39.5495
15	1.98584	42.804
16	1.99142	47.3273
17	1.99699	52.5137
18	2.00257	56.8252
19	2.00815	57.335
20	2.01373	58.0775
21	2.01931	58.1807
22	2.02488	60.2508
23	2.03046	62.9178
24	2.03604	65.3816
25	2.04162	69.7177
26	2.0472	76.558
27	2.05277	84.6861
28	2.05835	88.5395
29	2.06393	90.0783
30	2.06951	90.4982
31	2.07509	92.4879
32	2.08066	94.7465
33	2.08624	96.8113
34	2.09182	99.1628
35	2.0974	101.796
36	2.10298	101.526
37	2.10855	102.618
38	2.11413	103.321
39	2.11971	106.733
40	2.12529	111.357
41	2.13087	111.025
42	2.13644	108.492
43	2.14202	106.84
44	2.1476	105.275
45	2.15318	103.093
46	2.15876	100.411
47	2.16433	97.3521
48	2.16991	94.5914
49	2.17549	92.0602
50	2.18107	87.7253
51	2.18665	85.2077
52	2.19223	82.9169
53	2.1978	78.0587
54	2.20338	73.8585
55	2.20896	68.0104
56	2.21454	63.4151
57	2.22012	58.3008
58	2.22569	56.7934
59	2.23127	54.8052
60	2.23685	50.596
61	2.24243	47.5842
62	2.24801	44.9883
63	2.25358	41.8043
64	2.25916	39.9975
65	2.26474	38.8511
66	2.27032	36.7769
67	2.2759	34.1649
68	2.28147	31.3107
69	2.28705	27.9359
70	2.29263	24.4169
71	2.29821	23.9352

## Sheet: 1.0_s_fit
	q (A^-1)	I(q) (arb.u.)
0	1.92448	11.4202
1	1.93006	13.5321
2	1.93563	15.736
3	1.94121	18.034
4	1.94679	20.4279
5	1.95237	22.9191
6	1.95795	25.5088
7	1.96353	28.1975
8	1.9691	30.9853
9	1.97468	33.8714
10	1.98026	36.8547
11	1.98584	39.9325
12	1.99142	43.1017
13	1.99699	46.3575
14	2.00257	49.694
15	2.00815	53.1035
16	2.01373	56.5766
17	2.01931	60.1022
18	2.02488	63.6667
19	2.03046	67.2544
20	2.03604	70.8471
21	2.04162	74.4243
22	2.0472	77.9627
23	2.05277	81.4367
24	2.05835	84.8183
25	2.06393	88.0776
26	2.06951	91.183
27	2.07509	94.1017
28	2.08066	96.8006
29	2.08624	99.2468
30	2.09182	101.409
31	2.0974	103.257
32	2.10298	104.765
33	2.10855	105.911
34	2.11413	106.677
35	2.11971	107.052
36	2.12529	107.029
37	2.13087	106.608
38	2.13644	105.798
39	2.14202	104.609
40	2.1476	103.06
41	2.15318	101.174
42	2.15876	98.9776
43	2.16433	96.5005
44	2.16991	93.7745
45	2.17549	90.8325
46	2.18107	87.7076
47	2.18665	84.4325
48	2.19223	81.0387
49	2.1978	77.5559
50	2.20338	74.0117
51	2.20896	70.4316
52	2.21454	66.8384
53	2.22012	63.2526
54	2.22569	59.6918
55	2.23127	56.1717
56	2.23685	52.7053
57	2.24243	49.3039
58	2.24801	45.9764
59	2.25358	42.7303
60	2.25916	39.5715
61	2.26474	36.5044
62	2.27032	33.5324
63	2.2759	30.6575

## Sheet: 1.5_s_data
	q (A^-1)	I(q) (arb.u.)
0	1.90217	0
1	1.90774	0.254291
2	1.91332	2.42066
3	1.9189	4.17442
4	1.92448	6.93344
5	1.93006	7.69744
6	1.93563	10.5877
7	1.94121	17.6971
8	1.94679	21.233
9	1.95237	19.8954
10	1.95795	19.9575
11	1.96353	22.4358
12	1.9691	25.1525
13	1.97468	27.4219
14	1.98026	28.2081
15	1.98584	30.4
16	1.99142	31.3853
17	1.99699	33.0188
18	2.00257	35.5724
19	2.00815	40.2351
20	2.01373	46.5389
21	2.01931	50.523
22	2.02488	53.489
23	2.03046	56.4417
24	2.03604	58.8374
25	2.04162	62.3539
26	2.0472	69.8614
27	2.05277	76.0958
28	2.05835	82.0916
29	2.06393	88.1606
30	2.06951	93.0077
31	2.07509	97.3731
32	2.08066	101.079
33	2.08624	106.11
34	2.09182	109.366
35	2.0974	110.718
36	2.10298	112.62
37	2.10855	112.881
38	2.11413	116.199
39	2.11971	117.859
40	2.12529	117.417
41	2.13087	114.932
42	2.13644	108.264
43	2.14202	103.43
44	2.1476	102.786
45	2.15318	100.095
46	2.15876	98.7135
47	2.16433	98.1801
48	2.16991	95.7072
49	2.17549	90.5031
50	2.18107	83.4135
51	2.18665	78.4652
52	2.19223	73.3853
53	2.1978	68.1771
54	2.20338	62.3518
55	2.20896	57.9407
56	2.21454	54.7921
57	2.22012	53.1474
58	2.22569	50.492
59	2.23127	46.3395
60	2.23685	41.5797
61	2.24243	36.2592
62	2.24801	32.1865
63	2.25358	29.0852
64	2.25916	27.0124
65	2.26474	24.6553
66	2.27032	22.4682
67	2.2759	19.6423
68	2.28147	17.33
69	2.28705	14.2028
70	2.29263	10.2192
71	2.29821	8.43677

## Sheet: 1.5_s_fit
	q (A^-1)	I(q) (arb.u.)
0	1.92448	10.749
1	1.93006	11.7783
2	1.93563	12.9186
3	1.94121	14.1804
4	1.94679	15.5747
5	1.95237	17.1124
6	1.95795	18.8045
7	1.96353	20.6617
8	1.9691	22.6945
9	1.97468	24.9123
10	1.98026	27.3238
11	1.98584	29.9366
12	1.99142	32.7564
13	1.99699	35.7875
14	2.00257	39.0315
15	2.00815	42.488
16	2.01373	46.1534
17	2.01931	50.0208
18	2.02488	54.08
19	2.03046	58.3163
20	2.03604	62.7105
21	2.04162	67.2383
22	2.0472	71.8695
23	2.05277	76.5674
24	2.05835	81.2885
25	2.06393	85.9815
26	2.06951	90.587
27	2.07509	95.0381
28	2.08066	99.2601
29	2.08624	103.173
30	2.09182	106.692
31	2.0974	109.734
32	2.10298	112.218
33	2.10855	114.075
34	2.11413	115.249
35	2.11971	115.702
36	2.12529	115.42
37	2.13087	114.412
38	2.13644	112.711
39	2.14202	110.367
40	2.1476	107.448
41	2.15318	104.033
42	2.15876	100.204
43	2.16433	96.0471
44	2.16991	91.6426
45	2.17549	87.0669
46	2.18107	82.3887
47	2.18665	77.6693
48	2.19223	72.9618
49	2.1978	68.3115
50	2.20338	63.7567
51	2.20896	59.3289
52	2.21454	55.0538
53	2.22012	50.9518
54	2.22569	47.0385
55	2.23127	43.3252
56	2.23685	39.8196
57	2.24243	36.5257
58	2.24801	33.4451
59	2.25358	30.5762
60	2.25916	27.9156
61	2.26474	25.4576
62	2.27032	23.1953
63	2.2759	21.1202

[truncated: 10 more sheets: 2.5_s_data, 2.5_s_fit, 3.5_s_data, 3.5_s_fit, 5.5_s_data, 5.5_s_fit, 7.5_s_data, 7.5_s_fit, 9.5_s_data, 9.5_s_fit]
