# Supplementary material for: Antisolvent controls the shape and size of anisotropic lead halide perovskite nanocrystals
Source: Nat Commun. 2024 Oct 17;15:8952. doi: 10.1038/s41467-024-53221-5 (PMC11486954; doi:10.1038/s41467-024-53221-5)
Supplement: Supplementary file 3 — Source Data [file 41467_2024_53221_MOESM3_ESM.zip › Fig02d.xlsx]

## Sheet: PL intensity (norm.)
	time (s)	PL intensity (norm.)
0	-2	0.0183024
1	-1.99	0.0217933
2	-1.98	0.0220427
3	-1.97	0.0182027
4	-1.96	0.0155097
5	-1.95	0.0162079
6	-1.94	0.0207959
7	-1.93	0.0222422
8	-1.92	0.0178536
9	-1.91	0.0159585
10	-1.9	0.0178536
11	-1.89	0.0226411
12	-1.88	0.0228406
13	-1.87	0.0182027
14	-1.86	0.0155595
15	-1.85	0.017305
16	-1.84	0.0209954
17	-1.83	0.021145
18	-1.82	0.0172551
19	-1.81	0.0155595
20	-1.8	0.0185518
21	-1.79	0.0229404
22	-1.78	0.021544
23	-1.77	0.0176042
24	-1.76	0.016158
25	-1.75	0.0190006
26	-1.74	0.0224417
27	-1.73	0.0205964
28	-1.72	0.0176541
29	-1.71	0.016158
30	-1.7	0.0198484
31	-1.69	0.0231398
32	-1.68	0.0198484
33	-1.67	0.0172053
34	-1.66	0.0164073
35	-1.65	0.0196988
36	-1.64	0.0218432
37	-1.63	0.0194993
38	-1.62	0.0175045
39	-1.61	0.0163575
40	-1.6	0.0216936
41	-1.59	0.0234391
42	-1.58	0.0202972
43	-1.57	0.0171554
44	-1.56	0.0172551
45	-1.55	0.0212946
46	-1.54	0.0226411
47	-1.53	0.0200977
48	-1.52	0.0162577
49	-1.51	0.0171554
50	-1.5	0.0203471
51	-1.49	0.0216936
52	-1.48	0.0191502
53	-1.47	0.0160582
54	-1.46	0.0171554
55	-1.45	0.0211949
56	-1.44	0.0221923
57	-1.43	0.01925
58	-1.42	0.0156593
59	-1.41	0.017704
60	-1.4	0.0234889
61	-1.39	0.0230401
62	-1.38	0.0191502
63	-1.37	0.0157092
64	-1.36	0.0185019
65	-1.35	0.0229404
66	-1.34	0.0210453
67	-1.33	0.0175544
68	-1.32	0.0154598
69	-1.31	0.0179035
70	-1.3	0.021145
71	-1.29	0.0218432
72	-1.28	0.0189009
73	-1.27	0.016158
74	-1.26	0.0191502
75	-1.25	0.0237882
76	-1.24	0.0230401
77	-1.23	0.0179533
78	-1.22	0.0150608
79	-1.21	0.0179533
80	-1.2	0.0214941
81	-1.19	0.0196988
82	-1.18	0.0181029
83	-1.17	0.0166068
84	-1.16	0.021145
85	-1.15	0.0233393
86	-1.14	0.0199481
87	-1.13	0.0169559
88	-1.12	0.0160582
89	-1.11	0.0205466
90	-1.1	0.0233892
91	-1.09	0.0196988
92	-1.08	0.0168562
93	-1.07	0.0171554
94	-1.06	0.0216437
95	-1.05	0.0232396
96	-1.04	0.0196489
97	-1.03	0.016158
98	-1.02	0.016158
99	-1.01	0.0200977
100	-1	0.0220427
101	-0.99	0.01925
102	-0.98	0.0159086
103	-0.97	0.0169559
104	-0.96	0.0224417
105	-0.95	0.0236385
106	-0.94	0.019599
107	-0.93	0.0154598
108	-0.92	0.0159585
109	-0.91	0.0223419
110	-0.9	0.0235388
111	-0.89	0.0190006
112	-0.88	0.016557
113	-0.87	0.0174546
114	-0.86	0.0220427
115	-0.85	0.0214442
116	-0.84	0.0182027
117	-0.83	0.0160084
118	-0.82	0.0180531
119	-0.81	0.0221424
120	-0.8	0.0207959
121	-0.79	0.0176541
122	-0.78	0.0158089
123	-0.77	0.0183024
124	-0.76	0.0227409
125	-0.75	0.0210453
126	-0.74	0.0173549
127	-0.73	0.0158089
128	-0.72	0.0187512
129	-0.71	0.0216437
130	-0.7	0.0190505
131	-0.69	0.0164073
132	-0.68	0.0154099
133	-0.67	0.0193497
134	-0.66	0.021544
135	-0.65	0.0200977
136	-0.64	0.0170557
137	-0.63	0.0151107
138	-0.62	0.0193996
139	-0.61	0.022292
140	-0.6	0.0190505
141	-0.59	0.0174047
142	-0.58	0.0176042
143	-0.57	0.0210453
144	-0.56	0.0219928
145	-0.55	0.0201476
146	-0.54	0.0172053
147	-0.53	0.0167564
148	-0.52	0.0212448
149	-0.51	0.0220926
150	-0.5	0.0189507
151	-0.49	0.0159086
152	-0.48	0.0172551
153	-0.47	0.0218432
154	-0.46	0.0225913
155	-0.45	0.0179533
156	-0.44	0.0154598
157	-0.43	0.0167066
158	-0.42	0.0216437
159	-0.41	0.0212448
160	-0.4	0.0176541
161	-0.39	0.0158588
162	-0.38	0.0172551
163	-0.37	0.0222422
164	-0.36	0.0225913
165	-0.35	0.0191003
166	-0.34	0.0160084
167	-0.33	0.0188011
168	-0.32	0.0222422
169	-0.31	0.0225913
170	-0.3	0.0192998
171	-0.29	0.0158588
172	-0.28	0.0186016
173	-0.27	0.0226411
174	-0.26	0.0228406
175	-0.25	0.0190505
176	-0.24	0.012318
177	-0.23	0.0272292
178	-0.22	0.0263814
179	-0.21	0.0161081
180	-0.2	0
181	-0.19	0.000648314
182	-0.18	0.00304209
183	-0.17	0.00728107
184	-0.16	0.00753042
185	-0.15	0.00653301
186	-0.14	0.00578496
187	-0.13	0.00688211
188	-0.12	0.00718133
189	-0.11	0.00663275
190	-0.1	0.00558548
191	-0.09	0.0050369
192	-0.08	0.00438859
193	-0.07	0.00443846
194	-0.06	0.00423898
195	-0.05	0.00458807
196	-0.04	0.00344105
197	-0.03	0.00408937
198	-0.02	0.00628366
199	-0.01	0.00887692
200	0	0.00982446
201	0.01	0.00987433
202	0.02	0.0129663
203	0.03	0.0163575
204	0.04	0.0197487
205	0.05	0.0204967
206	0.06	0.0204967
207	0.07	0.02309
208	0.08	0.0262318
209	0.09	0.0273289
210	0.1	0.0281269
211	0.11	0.0280271
212	0.12	0.0299721
213	0.13	0.0327648
214	0.14	0.035009
215	0.15	0.035009
216	0.16	0.0348594
217	0.17	0.0361061
218	0.18	0.0356074
219	0.19	0.036904
220	0.2	0.0376022
221	0.21	0.0376022
222	0.22	0.035757
223	0.23	0.0355576
224	0.24	0.0572511
225	0.25	0.0470277
226	0.26	0.0502693
227	0.27	0.0521145
228	0.28	0.0610413
229	0.29	0.0576501
230	0.3	0.0399461
231	0.31	0.038849
232	0.32	0.0529623
233	0.33	0.0540594
234	0.34	0.0506683
235	0.35	0.0427887
236	0.36	0.0467285
237	0.37	0.0493716
238	0.38	0.0525633
239	0.39	0.045781
240	0.4	0.051915
241	0.41	0.0522142
242	0.42	0.049621
243	0.43	0.0520148
244	0.44	0.0537104
245	0.45	0.0532116
246	0.46	0.0468781
247	0.47	0.0436864
248	0.48	0.0433872
249	0.49	0.0444843
250	0.5	0.0454817
251	0.51	0.0481747
252	0.52	0.0481747
253	0.53	0.0597447
254	0.54	0.0705167
255	0.55	0.0723619
256	0.56	0.0742569
257	0.57	0.071913
258	0.58	0.0709655
259	0.59	0.0741572
260	0.6	0.0813385
261	0.61	0.0897666
262	0.62	0.0926591
263	0.63	0.0950529
264	0.64	0.0920108
265	0.65	0.0860762
266	0.66	0.0795931
267	0.67	0.0809396
268	0.68	0.0890684
269	0.69	0.0962498
270	0.7	0.103281
271	0.71	0.11156
272	0.72	0.109066
273	0.73	0.105326
274	0.74	0.102085
275	0.75	0.104478
276	0.76	0.105974
277	0.77	0.102533
278	0.78	0.102484
279	0.79	0.0982944
280	0.8	0.0963994
281	0.81	0.0914622
282	0.82	0.0862757
283	0.83	0.0829344
284	0.84	0.0846798
285	0.85	0.0853281
286	0.86	0.0878217
287	0.87	0.0855276
288	0.88	0.0935568
289	0.89	0.10019
290	0.9	0.105476
291	0.91	0.109316
292	0.92	0.11166
293	0.93	0.116447
294	0.94	0.122033
295	0.95	0.120237
296	0.96	0.118642
297	0.97	0.117943
298	0.98	0.123828
299	0.99	0.128765
300	1	0.133353
301	1.01	0.132107
302	1.02	0.135149
303	1.03	0.143128
304	1.04	0.152105
305	1.05	0.159435
306	1.06	0.16168
307	1.07	0.16138
308	1.08	0.166168
309	1.09	0.172352
310	1.1	0.176541
311	1.11	0.179433
312	1.12	0.180132
313	1.13	0.182126
314	1.14	0.184321
315	1.15	0.184271
316	1.16	0.178735
317	1.17	0.174446
318	1.18	0.172501
319	1.19	0.172701
320	1.2	0.174845
321	1.21	0.175544
322	1.22	0.178885
323	1.23	0.187313
324	1.24	0.192948
325	1.25	0.201227
326	1.26	0.210503
327	1.27	0.216687
328	1.28	0.217385
329	1.29	0.219828
330	1.3	0.21928
331	1.31	0.219729
332	1.32	0.227209
333	1.33	0.233493
334	1.34	0.235288
335	1.35	0.239328
336	1.36	0.244115
337	1.37	0.251995
338	1.38	0.264413
339	1.39	0.268801
340	1.4	0.271295
341	1.41	0.277977
342	1.42	0.285159
343	1.43	0.28845
344	1.44	0.293686
345	1.45	0.293686
346	1.46	0.295083
347	1.47	0.300419
348	1.48	0.306553
349	1.49	0.312388
350	1.5	0.31932
351	1.51	0.322711
352	1.52	0.327249
353	1.53	0.329892
354	1.54	0.339268
355	1.55	0.344804
356	1.56	0.351735
357	1.57	0.356922
358	1.58	0.35782
359	1.59	0.364901
360	1.6	0.368841
361	1.61	0.376371
362	1.62	0.385248
363	1.63	0.387792
364	1.64	0.393627
365	1.65	0.395621
366	1.66	0.401706
367	1.67	0.406942
368	1.68	0.414073
369	1.69	0.419709
370	1.7	0.421155
371	1.71	0.425893
372	1.72	0.43093
373	1.73	0.432525
374	1.74	0.439507
375	1.75	0.445741
376	1.76	0.450828
377	1.77	0.454768
378	1.78	0.457959
379	1.79	0.463545
380	1.8	0.468432
381	1.81	0.475165
382	1.82	0.479054
383	1.83	0.486385
384	1.84	0.494614
385	1.85	0.495761
386	1.86	0.501895
387	1.87	0.507481
388	1.88	0.510772
389	1.89	0.515959
390	1.9	0.520297
391	1.91	0.523389
392	1.92	0.529025
393	1.93	0.53077
394	1.94	0.5386
395	1.95	0.539996
396	1.96	0.546878
397	1.97	0.547177
398	1.98	0.54987
399	1.99	0.551815
400	2	0.55765
401	2.01	0.563585
402	2.02	0.566976
403	2.03	0.566776
404	2.04	0.569818
405	2.05	0.571315
406	2.06	0.57685
407	2.07	0.580391
408	2.08	0.58448
409	2.09	0.585727
410	2.1	0.587373
411	2.11	0.593656
412	2.12	0.592011
413	2.13	0.596798
414	2.14	0.600738
415	2.15	0.604478
416	2.16	0.609017
417	2.17	0.612557
418	2.18	0.613056
419	2.19	0.618143
420	2.2	0.620636
421	2.21	0.625324
422	2.22	0.626721
423	2.23	0.629862
424	2.24	0.632655
425	2.25	0.638939
426	2.26	0.641582
427	2.27	0.645123
428	2.28	0.647467
429	2.29	0.654099
430	2.3	0.656992
431	2.31	0.655446
432	2.32	0.658987
433	2.33	0.662677
434	2.34	0.664273
435	2.35	0.668711
436	2.36	0.66936
437	2.37	0.673748
438	2.38	0.6732
439	2.39	0.675494
440	2.4	0.677688
441	2.41	0.680281
442	2.42	0.683323
443	2.43	0.685518
444	2.44	0.687213
445	2.45	0.689707
446	2.46	0.693796
447	2.47	0.692849
448	2.48	0.694544
449	2.49	0.701875
450	2.5	0.702374
451	2.51	0.703222
452	2.52	0.707012
453	2.53	0.705167
454	2.54	0.70766
455	2.55	0.714742
456	2.56	0.712697
457	2.57	0.714293
458	2.58	0.716437
459	2.59	0.720128
460	2.6	0.722671
461	2.61	0.724267
462	2.62	0.724217
463	2.63	0.72681
464	2.64	0.727159
465	2.65	0.73065
466	2.66	0.731648
467	2.67	0.737532
468	2.68	0.738181
469	2.69	0.738779
470	2.7	0.742071
471	2.71	0.740624
472	2.72	0.741372
473	2.73	0.744963
474	2.74	0.743766
475	2.75	0.748404
476	2.76	0.751995
477	2.77	0.751297
478	2.78	0.752144
479	2.79	0.753192
480	2.8	0.756932
481	2.81	0.758927
482	2.82	0.759575
483	2.83	0.766357
484	2.84	0.763016
485	2.85	0.764612
486	2.86	0.763615
487	2.87	0.76536
488	2.88	0.767455
489	2.89	0.768502
490	2.9	0.770995
491	2.91	0.772591
492	2.92	0.77319
493	2.93	0.77319
494	2.94	0.775633
495	2.95	0.776282
496	2.96	0.77708
497	2.97	0.781069
498	2.98	0.779523
499	2.99	0.783064
500	3	0.781219
501	3.01	0.78466
502	3.02	0.78835
503	3.03	0.790345
504	3.04	0.789098
505	3.05	0.79224
506	3.06	0.791991
507	3.07	0.793786
508	3.08	0.791492
509	3.09	0.795183
510	3.1	0.795532
511	3.11	0.796529
512	3.12	0.801566
513	3.13	0.801865
514	3.14	0.799471
515	3.15	0.802214
516	3.16	0.804907
517	3.17	0.802863
518	3.18	0.805157
519	3.19	0.809844
520	3.2	0.806353
521	3.21	0.809645
522	3.22	0.809645
523	3.23	0.813984
524	3.24	0.815081
525	3.25	0.811839
526	3.26	0.817076
527	3.27	0.816228
528	3.28	0.817076
529	3.29	0.823658
530	3.3	0.822861
531	3.31	0.81927
532	3.32	0.825603
533	3.33	0.821963
534	3.34	0.824257
535	3.35	0.824157
536	3.36	0.823359
537	3.37	0.828396
538	3.38	0.828546
539	3.39	0.832136
540	3.4	0.831239
541	3.41	0.828596
542	3.42	0.833782
543	3.43	0.834181
544	3.44	0.836126
545	3.45	0.838121
546	3.46	0.837223
547	3.47	0.836525
548	3.48	0.838171
549	3.49	0.844255
550	3.5	0.842559
551	3.51	0.844454
552	3.52	0.847746
553	3.53	0.845651
554	3.54	0.845252
555	3.55	0.848045
556	3.56	0.84989
557	3.57	0.847846
558	3.58	0.852085
559	3.59	0.851287
560	3.6	0.857271
561	3.61	0.852883
562	3.62	0.85378
563	3.63	0.85373
564	3.64	0.859814
565	3.65	0.859465
566	3.66	0.859814
567	3.67	0.864153
568	3.68	0.859116
569	3.69	0.862408
570	3.7	0.860014
571	3.71	0.862158
572	3.72	0.866697
573	3.73	0.864203
574	3.74	0.866846
575	3.75	0.866647
576	3.76	0.86939
577	3.77	0.870886
578	3.78	0.868741
579	3.79	0.871783
580	3.8	0.873878
581	3.81	0.874377
582	3.82	0.874776
583	3.83	0.876022
584	3.84	0.87697
585	3.85	0.879264
586	3.86	0.877369
587	3.87	0.880411
588	3.88	0.883204
589	3.89	0.881957
590	3.9	0.882755
591	3.91	0.884251
592	3.92	0.886545
593	3.93	0.88455
594	3.94	0.884201
595	3.95	0.885847
596	3.96	0.887393
597	3.97	0.889836
598	3.98	0.885448
599	3.99	0.889437
600	4	0.890584
601	4.01	0.888989
602	4.02	0.890734
603	4.03	0.88834
604	4.04	0.890934
605	4.05	0.889687
606	4.06	0.893327
607	4.07	0.897217
608	4.08	0.893577
609	4.09	0.894075
610	4.1	0.902753
611	4.11	0.898813
612	4.12	0.899611
613	4.13	0.90385
614	4.14	0.899761
615	4.15	0.904249
616	4.16	0.902404
617	4.17	0.902753
618	4.18	0.901257
619	4.19	0.904399
620	4.2	0.90754
621	4.21	0.906393
622	4.22	0.909186
623	4.23	0.90754
624	4.24	0.908737
625	4.25	0.91173
626	4.26	0.909785
627	4.27	0.911281
628	4.28	0.91532
629	4.29	0.914971
630	4.3	0.915071
631	4.31	0.918562
632	4.32	0.915819
633	4.33	0.918911
634	4.34	0.916816
635	4.35	0.919459
636	4.36	0.921305
637	4.37	0.923998
638	4.38	0.923898
639	4.39	0.926591
640	4.4	0.923649
641	4.41	0.924397
642	4.42	0.929483
643	4.43	0.925943
644	4.44	0.927339
645	4.45	0.927189
646	4.46	0.929733
647	4.47	0.929832
648	4.48	0.929783
649	4.49	0.932476
650	4.5	0.932924
651	4.51	0.940455
652	4.52	0.936465
653	4.53	0.935518
654	4.54	0.937114
655	4.55	0.937612
656	4.56	0.935468
657	4.57	0.93841
658	4.58	0.938011
659	4.59	0.939457
660	4.6	0.938161
661	4.61	0.940455
662	4.62	0.944245
663	4.63	0.938809
664	4.64	0.943397
665	4.65	0.944295
666	4.66	0.943796
667	4.67	0.943048
668	4.68	0.94619
669	4.69	0.944245
670	4.7	0.944544
671	4.71	0.949731
672	4.72	0.949132
673	4.73	0.947985
674	4.74	0.950229
675	4.75	0.949232
676	4.76	0.950628
677	4.77	0.950379
678	4.78	0.952972
679	4.79	0.950479
680	4.8	0.951426
681	4.81	0.952922
682	4.82	0.955266
683	4.83	0.954967
684	4.84	0.94998
685	4.85	0.95786
686	4.86	0.954718
687	4.87	0.955067
688	4.88	0.953621
689	4.89	0.957211
690	4.9	0.957361
691	4.91	0.955765
692	4.92	0.956314
693	4.93	0.958259
694	4.94	0.958857
695	4.95	0.956413
696	4.96	0.953521
697	4.97	0.956962
698	4.98	0.955865
699	4.99	0.959605
700	5	0.955466
701	5.01	0.960253
702	5.02	0.959954
703	5.03	0.961999
704	5.04	0.9617
705	5.05	0.958159
706	5.06	0.963545
707	5.07	0.960802
708	5.08	0.964891
709	5.09	0.962747
710	5.1	0.962348
711	5.11	0.959854
712	5.12	0.962896
713	5.13	0.961301
714	5.14	0.967285
715	5.15	0.963894
716	5.16	0.963744
717	5.17	0.965041
718	5.18	0.966487
719	5.19	0.962498
720	5.2	0.962198
721	5.21	0.965141
722	5.22	0.96529
723	5.23	0.965939
724	5.24	0.963345
725	5.25	0.964393
726	5.26	0.964492
727	5.27	0.967784
728	5.28	0.963645
729	5.29	0.964941
730	5.3	0.965639
731	5.31	0.966637
732	5.32	0.962398
733	5.33	0.967884
734	5.34	0.966886
735	5.35	0.966288
736	5.36	0.962847
737	5.37	0.965191
738	5.38	0.965041
739	5.39	0.964293
740	5.4	0.968482
741	5.41	0.967036
742	5.42	0.971175
743	5.43	0.967884
744	5.44	0.966736
745	5.45	0.966786
746	5.46	0.966886
747	5.47	0.968632
748	5.48	0.965639
749	5.49	0.967933
750	5.5	0.965889
751	5.51	0.972272
752	5.52	0.965939
753	5.53	0.967435
754	5.54	0.968981
755	5.55	0.967135
756	5.56	0.969629
757	5.57	0.969878
758	5.58	0.968432
759	5.59	0.966587
760	5.6	0.970028
761	5.61	0.970178
762	5.62	0.968233
763	5.63	0.970477
764	5.64	0.97691
765	5.65	0.967634
766	5.66	0.97307
767	5.67	0.972122
768	5.68	0.96933
769	5.69	0.971923
770	5.7	0.975214
771	5.71	0.96938
772	5.72	0.97292
773	5.73	0.971923
774	5.74	0.96918
775	5.75	0.972771
776	5.76	0.970577
777	5.77	0.97292
778	5.78	0.971025
779	5.79	0.96923
780	5.8	0.96923
781	5.81	0.967634
782	5.82	0.973369
783	5.83	0.971125
784	5.84	0.970078
785	5.85	0.970477
786	5.86	0.969729
787	5.87	0.970577
788	5.88	0.976711
789	5.89	0.971923
790	5.9	0.968532
791	5.91	0.974217
792	5.92	0.971374
793	5.93	0.97297
794	5.94	0.971923
795	5.95	0.970926
796	5.96	0.970078
797	5.97	0.96928
798	5.98	0.967485
799	5.99	0.968981
800	6	0.970527
801	6.01	0.969479
802	6.02	0.974317
803	6.03	0.970975
804	6.04	0.971374
805	6.05	0.97317
806	6.06	0.971574
807	6.07	0.972372
808	6.08	0.967884
809	6.09	0.971225
810	6.1	0.970626
811	6.11	0.969978
812	6.12	0.971724
813	6.13	0.972871
814	6.14	0.974815
815	6.15	0.972372
816	6.16	0.969928
817	6.17	0.974716
818	6.18	0.971524
819	6.19	0.974367
820	6.2	0.974716
821	6.21	0.976611
822	6.22	0.974815
823	6.23	0.973818
824	6.24	0.972172
825	6.25	0.97317
826	6.26	0.974766
827	6.27	0.97297
828	6.28	0.974766
829	6.29	0.976162
830	6.3	0.971275
831	6.31	0.971225
832	6.32	0.97307
833	6.33	0.970427
834	6.34	0.969779
835	6.35	0.967983
836	6.36	0.973419
837	6.37	0.97317
838	6.38	0.970776
839	6.39	0.967584
840	6.4	0.972621
841	6.41	0.96938
842	6.42	0.971823
843	6.43	0.96918
844	6.44	0.968731
845	6.45	0.969729
846	6.46	0.972222
847	6.47	0.96923
848	6.48	0.97317
849	6.49	0.969629
850	6.5	0.970776
851	6.51	0.972122
852	6.52	0.972023
853	6.53	0.97317
854	6.54	0.971175
855	6.55	0.970377
856	6.56	0.967933
857	6.57	0.969529
858	6.58	0.969828
859	6.59	0.971225
860	6.6	0.970926
861	6.61	0.970128
862	6.62	0.970377
863	6.63	0.967933
864	6.64	0.971973
865	6.65	0.971823
866	6.66	0.972821
867	6.67	0.968681
868	6.68	0.968931
869	6.69	0.970726
870	6.7	0.969978
871	6.71	0.96913
872	6.72	0.973419
873	6.73	0.972222
874	6.74	0.96933
875	6.75	0.971374
876	6.76	0.969529
877	6.77	0.970028
878	6.78	0.96534
879	6.79	0.970776
880	6.8	0.973619
881	6.81	0.970577
882	6.82	0.97302
883	6.83	0.967285
884	6.84	0.970626
885	6.85	0.966786
886	6.86	0.967485
887	6.87	0.969928
888	6.88	0.96908
889	6.89	0.967534
890	6.9	0.972621
891	6.91	0.969031
892	6.92	0.970726
893	6.93	0.969779
894	6.94	0.974965
895	6.95	0.968582
896	6.96	0.971773
897	6.97	0.971923
898	6.98	0.968582
899	6.99	0.974466
900	7	0.967485
901	7.01	0.967634
902	7.02	0.96938
903	7.03	0.967784
904	7.04	0.973269
905	7.05	0.967185
906	7.06	0.966786
907	7.07	0.970975
908	7.08	0.971624
909	7.09	0.966786
910	7.1	0.970826
911	7.11	0.966188
912	7.12	0.968183
913	7.13	0.967734
914	7.14	0.972272
915	7.15	0.974716
916	7.16	0.968981
917	7.17	0.967534
918	7.18	0.970477
919	7.19	0.968881
920	7.2	0.966886
921	7.21	0.967235
922	7.22	0.969529
923	7.23	0.970028
924	7.24	0.968083
925	7.25	0.966637
926	7.26	0.964891
927	7.27	0.967086
928	7.28	0.968183
929	7.29	0.970178
930	7.3	0.971424
931	7.31	0.966736
932	7.32	0.968681
933	7.33	0.965191
934	7.34	0.968033
935	7.35	0.970876
936	7.36	0.967734
937	7.37	0.966687
938	7.38	0.966338
939	7.39	0.963744
940	7.4	0.966687
941	7.41	0.972322
942	7.42	0.967335
943	7.43	0.965839
944	7.44	0.96524
945	7.45	0.96923
946	7.46	0.964991
947	7.47	0.967784
948	7.48	0.967086
949	7.49	0.966786
950	7.5	0.968881
951	7.51	0.968482
952	7.52	0.964143
953	7.53	0.964692
954	7.54	0.965141
955	7.55	0.967734
956	7.56	0.967086
957	7.57	0.967983
958	7.58	0.966487
959	7.59	0.966936
960	7.6	0.964891
961	7.61	0.963645
962	7.62	0.967485
963	7.63	0.965589
964	7.64	0.964243
965	7.65	0.962248
966	7.66	0.967086
967	7.67	0.966637
968	7.68	0.965141
969	7.69	0.966637
970	7.7	0.966288
971	7.71	0.964442
972	7.72	0.965141
973	7.73	0.964991
974	7.74	0.963295
975	7.75	0.96145
976	7.76	0.963246
977	7.77	0.963046
978	7.78	0.963744
979	7.79	0.9615
980	7.8	0.962398
981	7.81	0.963146
982	7.82	0.966886
983	7.83	0.964642
984	7.84	0.967983
985	7.85	0.967684
986	7.86	0.963844
987	7.87	0.965939
988	7.88	0.969429
989	7.89	0.969031
990	7.9	0.964692
991	7.91	0.969828
992	7.92	0.967335
993	7.93	0.968432
994	7.94	0.967684
995	7.95	0.970227
996	7.96	0.971474
997	7.97	0.970327
998	7.98	0.968382
999	7.99	0.969878
1000	8	0.966537
1001	8.01	0.968432
1002	8.02	0.968632
1003	8.03	0.971075
1004	8.04	0.971175
1005	8.05	0.970626
1006	8.06	0.973968
1007	8.07	0.968432
1008	8.08	0.97292
1009	8.09	0.971524
1010	8.1	0.96928
1011	8.11	0.971624
1012	8.12	0.970427
1013	8.13	0.970427
1014	8.14	0.970227
1015	8.15	0.972422
1016	8.16	0.97322
1017	8.17	0.972521
1018	8.18	0.972372
1019	8.19	0.971524
1020	8.2	0.969928
1021	8.21	0.971624
1022	8.22	0.972521
1023	8.23	0.973369
1024	8.24	0.970975
1025	8.25	0.972222
1026	8.26	0.972372
1027	8.27	0.973668
1028	8.28	0.97292
1029	8.29	0.971474
1030	8.3	0.974466
1031	8.31	0.971574
1032	8.32	0.973569
1033	8.33	0.970577
1034	8.34	0.972871
1035	8.35	0.972073
1036	8.36	0.972322
1037	8.37	0.971374
1038	8.38	0.974865
1039	8.39	0.971175
1040	8.4	0.971125
1041	8.41	0.976062
1042	8.42	0.97317
1043	8.43	0.970975
1044	8.44	0.974067
1045	8.45	0.97292
1046	8.46	0.973319
1047	8.47	0.973519
1048	8.48	0.974117
1049	8.49	0.977708
1050	8.5	0.976461
1051	8.51	0.973968
1052	8.52	0.974815
1053	8.53	0.976312
1054	8.54	0.976062
1055	8.55	0.973918
1056	8.56	0.977858
1057	8.57	0.978257
1058	8.58	0.975813
1059	8.59	0.975663
1060	8.6	0.974766
1061	8.61	0.979204
1062	8.62	0.976062
1063	8.63	0.973768
1064	8.64	0.976262
1065	8.65	0.979304
1066	8.66	0.975564
1067	8.67	0.978456
1068	8.68	0.977508
1069	8.69	0.977459
1070	8.7	0.978207
1071	8.71	0.98065
1072	8.72	0.976162
1073	8.73	0.976212
1074	8.74	0.978356
1075	8.75	0.982097
1076	8.76	0.983343
1077	8.77	0.978705
1078	8.78	0.979753
1079	8.79	0.977957
1080	8.8	0.978606
1081	8.81	0.9806
1082	8.82	0.977409
1083	8.83	0.977459
1084	8.84	0.980351
1085	8.85	0.97696
1086	8.86	0.979553
1087	8.87	0.980451
1088	8.88	0.979703
1089	8.89	0.9807
1090	8.9	0.978406
1091	8.91	0.976112
1092	8.92	0.979603
1093	8.93	0.980501
1094	8.94	0.983293
1095	8.95	0.982944
1096	8.96	0.980251
1097	8.97	0.981099
1098	8.98	0.978606
1099	8.99	0.982645
1100	9	0.978157
1101	9.01	0.982346
1102	9.02	0.981348
1103	9.03	0.981049
1104	9.04	0.984241
1105	9.05	0.977758
1106	9.06	0.981199
1107	9.07	0.981299
1108	9.08	0.981797
1109	9.09	0.979852
1110	9.1	0.9808
1111	9.11	0.981498
1112	9.12	0.981548
1113	9.13	0.982595
1114	9.14	0.98085
1115	9.15	0.980052
1116	9.16	0.982246
1117	9.17	0.983892
1118	9.18	0.980052
1119	9.19	0.983593
1120	9.2	0.98459
1121	9.21	0.984241
1122	9.22	0.982346
1123	9.23	0.981648
1124	9.24	0.986136
1125	9.25	0.982845
1126	9.26	0.986236
1127	9.27	0.982795
1128	9.28	0.985887
1129	9.29	0.986435
1130	9.3	0.983343
1131	9.31	0.982396
1132	9.32	0.986485
1133	9.33	0.985538
1134	9.34	0.987283
1135	9.35	0.985937
1136	9.36	0.984939
1137	9.37	0.987183
1138	9.38	0.984291
1139	9.39	0.987183
1140	9.4	0.984889
1141	9.41	0.985388
1142	9.42	0.98474
1143	9.43	0.990575
1144	9.44	0.986635
1145	9.45	0.987183
1146	9.46	0.985488
1147	9.47	0.988231
1148	9.48	0.987133
1149	9.49	0.987483
1150	9.5	0.993916
1151	9.51	0.985937
1152	9.52	0.990525
1153	9.53	0.987383
1154	9.54	0.987931
1155	9.55	0.988879
1156	9.56	0.987931
1157	9.57	0.986685
1158	9.58	0.989029
1159	9.59	0.98828
1160	9.6	0.989727
1161	9.61	0.988879
1162	9.62	0.990126
1163	9.63	0.987333
1164	9.64	0.989577
1165	9.65	0.991971
1166	9.66	0.988729
1167	9.67	0.989078
1168	9.68	0.98833
1169	9.69	0.987832
1170	9.7	0.989278
1171	9.71	0.989029
1172	9.72	0.991921
1173	9.73	0.991921
1174	9.74	0.98848
1175	9.75	0.99217
1176	9.76	0.990425
1177	9.77	0.989527
1178	9.78	0.992021
1179	9.79	0.992918
1180	9.8	0.991771
1181	9.81	0.992968
1182	9.82	0.993766
1183	9.83	0.991173
1184	9.84	0.989777
1185	9.85	0.988979
1186	9.86	0.993417
1187	9.87	0.993916
1188	9.88	0.990824
1189	9.89	0.991672
1190	9.9	0.992619
1191	9.91	0.995312
1192	9.92	0.997257
1193	9.93	0.993966
1194	9.94	0.996709
1195	9.95	0.99217
1196	9.96	0.996659
1197	9.97	0.995163
1198	9.98	0.993916
1199	9.99	0.995611
1200	10	1

## Sheet: WAXS intensity (norm.)
	time (s)	WAXS intensity (norm.)
0	-1	0.16197
1	-0.5	0.119806
2	0	0.0883297
3	0.5	0.233522
4	1	0.41328
5	1.5	0.584911
6	2	0.670813
7	2.5	0.683699
8	3	0.801561
9	3.5	0.738852
10	4	0.80598
11	4.5	0.869802
12	5	0.913147
13	5.5	0.831421
14	6	0.928259
15	6.5	0.93336
16	7	0.926541
17	7.5	0.939157
18	8	0.974167
19	8.5	1.07
20	9	1.00429
21	9.5	1.00341

## Sheet: crystallite size (nm)
	time (s)	crystallite size (nm)	propagated fit uncertainty (nm)
0	-1	0.621377	0
1	-0.5	0.534651	13.6777
2	0	0.530099	0
3	0.5	1.29716	1.39394
4	1	2.1312	2.93294
5	1.5	3.45149	0.199934
6	2	3.38116	0.357338
7	2.5	3.59282	0.613634
8	3	3.59282	0.352959
9	3.5	4.37946	0.122992
10	4	4.36011	0.0911608
11	4.5	4.24748	0.146725
12	5	4.8873	0.0944817
13	5.5	4.99209	0.116929
14	6	4.76719	0.0859655
15	6.5	5.10932	0.0929774
16	7	5.15378	0.0689076
17	7.5	5.01489	0.080317
18	8	4.76775	0.158362
19	8.5	5.58679	0.0806391
20	9	5.09239	0.104939
21	9.5	5.18071	0.0794564
