# Supplementary material for: Antisolvent controls the shape and size of anisotropic lead halide perovskite nanocrystals
Source: Nat Commun. 2024 Oct 17;15:8952. doi: 10.1038/s41467-024-53221-5 (PMC11486954; doi:10.1038/s41467-024-53221-5)
Supplement: Supplementary file 3 — Source Data [file 41467_2024_53221_MOESM3_ESM.zip › Fig03a.xlsx]

## Sheet: -0.5_s_data
	q (A^-1)	I(q) (arb.u.)
0	0.0306317	0.121563
1	0.0318771	0.126371
2	0.0331732	0.132512
3	0.0345219	0.127369
4	0.0359255	0.13019
5	0.0373862	0.120144
6	0.0389062	0.123919
7	0.040488	0.124662
8	0.0421342	0.122054
9	0.0438472	0.118862
10	0.04563	0.123977
11	0.0474852	0.123471
12	0.0494158	0.125526
13	0.0514249	0.124016
14	0.0535158	0.12443
15	0.0556916	0.122865
16	0.0579559	0.122003
17	0.0603122	0.123185
18	0.0627644	0.124417
19	0.0653162	0.124638
20	0.0679718	0.124065
21	0.0707354	0.126932
22	0.0736113	0.125408
23	0.0766042	0.124436
24	0.0797187	0.123089
25	0.0829599	0.124252
26	0.0863329	0.126083
27	0.0898429	0.125382
28	0.0934957	0.125354
29	0.0972971	0.124279
30	0.101253	0.126614
31	0.10537	0.124676
32	0.109654	0.12752
33	0.114112	0.12415
34	0.118751	0.123048
35	0.12358	0.124875
36	0.128604	0.125806
37	0.133833	0.124531
38	0.139274	0.122991
39	0.144937	0.122151
40	0.150829	0.122096
41	0.156962	0.119094
42	0.163344	0.116745
43	0.169985	0.115437
44	0.176896	0.11194
45	0.184088	0.109492
46	0.191573	0.107719
47	0.199362	0.104243
48	0.207467	0.101195
49	0.215902	0.0965868
50	0.22468	0.0933228
51	0.233815	0.090406
52	0.243322	0.0851367
53	0.253215	0.0813555
54	0.26351	0.0779068
55	0.274223	0.073467
56	0.285373	0.0687039
57	0.296975	0.0659073
58	0.309049	0.0614508
59	0.321615	0.0579892
60	0.334691	0.0545007
61	0.348298	0.0506436
62	0.362459	0.0477847
63	0.377196	0.0449943
64	0.392532	0.0430277
65	0.408492	0.040761
66	0.4251	0.03796
67	0.442383	0.035062
68	0.46037	0.0328364
69	0.479087	0.0308386
70	0.498566	0.0287845
71	0.518836	0.0268868
72	0.539931	0.0250747
73	0.561883	0.0234046
74	0.584728	0.0220874
75	0.608502	0.0205472
76	0.633242	0.0197501
77	0.658988	0.018972
78	0.685781	0.0181347

## Sheet: -0.5_s_fit
	q (A^-1)	I(q) (arb.u.)
0	0.0300214	0.128296
1	0.030975	0.127581
2	0.0319286	0.126926
3	0.0328822	0.126332
4	0.0338358	0.125797
5	0.0347894	0.125321
6	0.035743	0.124901
7	0.0366966	0.124535
8	0.0376502	0.124222
9	0.0386038	0.123957
10	0.0395574	0.123738
11	0.040511	0.123563
12	0.0414645	0.123426
13	0.0424181	0.123326
14	0.0433717	0.123257
15	0.0443253	0.123218
16	0.0452789	0.123204
17	0.0462325	0.123212
18	0.0471861	0.123239
19	0.0481397	0.123281
20	0.0490933	0.123336
21	0.0500469	0.123401
22	0.0510005	0.123474
23	0.0519541	0.123551
24	0.0529077	0.123632
25	0.0538613	0.123714
26	0.0548149	0.123796
27	0.0557685	0.123877
28	0.056722	0.123956
29	0.0576756	0.124031
30	0.0586292	0.124102
31	0.0595828	0.12417
32	0.0605364	0.124233
33	0.06149	0.124291
34	0.0624436	0.124345
35	0.0633972	0.124395
36	0.0643508	0.124441
37	0.0653044	0.124484
38	0.066258	0.124523
39	0.0672116	0.12456
40	0.0681652	0.124595
41	0.0691188	0.124628
42	0.0700724	0.12466
43	0.071026	0.124691
44	0.0719795	0.124721
45	0.0729331	0.124751
46	0.0738867	0.124782
47	0.0748403	0.124813
48	0.0757939	0.124845
49	0.0767475	0.124877
50	0.0777011	0.124911
51	0.0786547	0.124945
52	0.0796083	0.12498
53	0.0805619	0.125015
54	0.0815155	0.125051
55	0.0824691	0.125088
56	0.0834227	0.125124
57	0.0843763	0.125161
58	0.0853299	0.125197
59	0.0862835	0.125232
60	0.087237	0.125266
61	0.0881906	0.1253
62	0.0891442	0.125331
63	0.0900978	0.125361
64	0.0910514	0.125389
65	0.092005	0.125414
66	0.0929586	0.125438
67	0.0939122	0.125458
68	0.0948658	0.125476
69	0.0958194	0.125491
70	0.096773	0.125503
71	0.0977266	0.125511
72	0.0986802	0.125517
73	0.0996338	0.12552
74	0.100587	0.125519
75	0.101541	0.125515
76	0.102495	0.125508
77	0.103448	0.125498
78	0.104402	0.125485
79	0.105355	0.125469
80	0.106309	0.12545
81	0.107263	0.125427
82	0.108216	0.125402
83	0.10917	0.125374
84	0.110123	0.125343
85	0.111077	0.125308
86	0.11203	0.125271
87	0.112984	0.125231
88	0.113938	0.125188
89	0.114891	0.125141
90	0.115845	0.125092
91	0.116798	0.125039
92	0.117752	0.124983
93	0.118706	0.124924
94	0.119659	0.124861
95	0.120613	0.124794
96	0.121566	0.124724
97	0.12252	0.12465
98	0.123474	0.124572
99	0.124427	0.12449
100	0.125381	0.124404
101	0.126334	0.124313
102	0.127288	0.124219
103	0.128242	0.12412
104	0.129195	0.124017
105	0.130149	0.123909
106	0.131102	0.123796
107	0.132056	0.123679
108	0.13301	0.123558
109	0.133963	0.123431
110	0.134917	0.1233
111	0.13587	0.123165
112	0.136824	0.123024
113	0.137778	0.122879
114	0.138731	0.12273
115	0.139685	0.122575
116	0.140638	0.122416
117	0.141592	0.122252
118	0.142545	0.122084
119	0.143499	0.121911
120	0.144453	0.121733
121	0.145406	0.121551
122	0.14636	0.121364
123	0.147313	0.121172
124	0.148267	0.120976
125	0.149221	0.120776
126	0.150174	0.12057
127	0.151128	0.12036
128	0.152081	0.120146
129	0.153035	0.119927
130	0.153989	0.119704
131	0.154942	0.119475
132	0.155896	0.119243
133	0.156849	0.119005
134	0.157803	0.118764
135	0.158757	0.118517
136	0.15971	0.118266
137	0.160664	0.118011
138	0.161617	0.11775
139	0.162571	0.117486
140	0.163525	0.117217
141	0.164478	0.116943
142	0.165432	0.116665
143	0.166385	0.116382
144	0.167339	0.116095
145	0.168293	0.115804
146	0.169246	0.115509
147	0.1702	0.115209
148	0.171153	0.114905
149	0.172107	0.114597
150	0.17306	0.114285
151	0.174014	0.113969
152	0.174968	0.113649
153	0.175921	0.113326
154	0.176875	0.112998
155	0.177828	0.112667
156	0.178782	0.112332
157	0.179736	0.111994
158	0.180689	0.111652
159	0.181643	0.111307
160	0.182596	0.110958
161	0.18355	0.110607
162	0.184504	0.110252
163	0.185457	0.109894
164	0.186411	0.109533
165	0.187364	0.109169
166	0.188318	0.108802
167	0.189272	0.108433
168	0.190225	0.10806
169	0.191179	0.107685
170	0.192132	0.107307
171	0.193086	0.106927
172	0.19404	0.106545
173	0.194993	0.106159
174	0.195947	0.105772
175	0.1969	0.105383
176	0.197854	0.104991
177	0.198808	0.104597
178	0.199761	0.104201
179	0.200715	0.103803
180	0.201668	0.103404
181	0.202622	0.103002
182	0.203575	0.102599
183	0.204529	0.102195
184	0.205483	0.101788
185	0.206436	0.101381
186	0.20739	0.100972
187	0.208343	0.100562
188	0.209297	0.10015
189	0.210251	0.099738
190	0.211204	0.0993246
191	0.212158	0.0989104
192	0.213111	0.0984952
193	0.214065	0.0980794
194	0.215019	0.0976629
195	0.215972	0.0972459
196	0.216926	0.0968283
197	0.217879	0.0964103
198	0.218833	0.095992
199	0.219787	0.0955734
200	0.22074	0.0951546
201	0.221694	0.0947356
202	0.222647	0.0943166
203	0.223601	0.0938976
204	0.224555	0.0934786
205	0.225508	0.0930598
206	0.226462	0.0926411
207	0.227415	0.0922228
208	0.228369	0.0918047
209	0.229323	0.0913869
210	0.230276	0.0909696
211	0.23123	0.0905528
212	0.232183	0.0901365
213	0.233137	0.0897209
214	0.23409	0.0893058
215	0.235044	0.0888915
216	0.235998	0.0884779
217	0.236951	0.0880652
218	0.237905	0.0876533
219	0.238858	0.0872423
220	0.239812	0.0868323
221	0.240766	0.0864233
222	0.241719	0.0860154
223	0.242673	0.0856086
224	0.243626	0.085203
225	0.24458	0.0847986
226	0.245534	0.0843955
227	0.246487	0.0839936
228	0.247441	0.0835931
229	0.248394	0.083194
230	0.249348	0.0827963
231	0.250302	0.0824
232	0.251255	0.0820053
233	0.252209	0.0816121
234	0.253162	0.0812204
235	0.254116	0.0808304
236	0.25507	0.080442
237	0.256023	0.0800552
238	0.256977	0.0796701
239	0.25793	0.0792867
240	0.258884	0.0789049
241	0.259838	0.078525
242	0.260791	0.0781468
243	0.261745	0.0777704
244	0.262698	0.0773958
245	0.263652	0.077023
246	0.264605	0.0766521
247	0.265559	0.0762829
248	0.266513	0.0759157
249	0.267466	0.0755503
250	0.26842	0.0751869
251	0.269373	0.0748253
252	0.270327	0.0744656
253	0.271281	0.0741079
254	0.272234	0.0737521
255	0.273188	0.0733983
256	0.274141	0.0730465
257	0.275095	0.0726966
258	0.276049	0.0723487
259	0.277002	0.0720028
260	0.277956	0.0716588
261	0.278909	0.0713169
262	0.279863	0.0709771
263	0.280817	0.0706392
264	0.28177	0.0703033
265	0.282724	0.0699695
266	0.283677	0.0696377
267	0.284631	0.0693079
268	0.285585	0.0689801
269	0.286538	0.0686544
270	0.287492	0.0683307
271	0.288445	0.0680091
272	0.289399	0.0676894
273	0.290353	0.0673718
274	0.291306	0.0670562
275	0.29226	0.0667426
276	0.293213	0.066431
277	0.294167	0.0661214
278	0.29512	0.0658137
279	0.296074	0.0655081
280	0.297028	0.0652044
281	0.297981	0.0649027
282	0.298935	0.064603
283	0.299888	0.0643052
284	0.300842	0.0640094
285	0.301796	0.0637155
286	0.302749	0.0634235
287	0.303703	0.0631334
288	0.304656	0.0628452
289	0.30561	0.0625589
290	0.306564	0.0622745
291	0.307517	0.061992
292	0.308471	0.0617113
293	0.309424	0.0614325
294	0.310378	0.0611556
295	0.311332	0.0608805
296	0.312285	0.0606072
297	0.313239	0.0603357
298	0.314192	0.060066
299	0.315146	0.0597981
300	0.3161	0.059532
301	0.317053	0.0592677
302	0.318007	0.0590051
303	0.31896	0.0587443
304	0.319914	0.0584852
305	0.320868	0.0582278
306	0.321821	0.0579721
307	0.322775	0.0577181
308	0.323728	0.0574658
309	0.324682	0.0572151
310	0.325635	0.0569662
311	0.326589	0.0567188
312	0.327543	0.0564731
313	0.328496	0.0562289
314	0.32945	0.0559864
315	0.330403	0.0557454
316	0.331357	0.055506
317	0.332311	0.0552681
318	0.333264	0.0550318
319	0.334218	0.054797
320	0.335171	0.0545637
321	0.336125	0.0543319
322	0.337079	0.0541015
323	0.338032	0.0538727
324	0.338986	0.0536453
325	0.339939	0.0534192
326	0.340893	0.0531947
327	0.341847	0.0529715
328	0.3428	0.0527497
329	0.343754	0.0525293
330	0.344707	0.0523103
331	0.345661	0.0520926
332	0.346615	0.0518763
333	0.347568	0.0516613
334	0.348522	0.0514476
335	0.349475	0.0512352
336	0.350429	0.0510241
337	0.351382	0.0508143
338	0.352336	0.0506058
339	0.35329	0.0503985
340	0.354243	0.0501925
341	0.355197	0.0499877
342	0.35615	0.0497841
343	0.357104	0.0495817
344	0.358058	0.0493805
345	0.359011	0.0491804
346	0.359965	0.0489816
347	0.360918	0.0487839
348	0.361872	0.0485873
349	0.362826	0.0483919
350	0.363779	0.0481976
351	0.364733	0.0480044
352	0.365686	0.0478122
353	0.36664	0.0476212
354	0.367594	0.0474312
355	0.368547	0.0472423
356	0.369501	0.0470545
357	0.370454	0.0468676
358	0.371408	0.0466818
359	0.372362	0.0464971
360	0.373315	0.0463133
361	0.374269	0.0461305
362	0.375222	0.0459487
363	0.376176	0.0457679
364	0.37713	0.0455881
365	0.378083	0.0454092
366	0.379037	0.0452312
367	0.37999	0.0450542
368	0.380944	0.0448782
369	0.381897	0.044703
370	0.382851	0.0445288
371	0.383805	0.0443555
372	0.384758	0.0441831
373	0.385712	0.0440116
374	0.386665	0.0438409
375	0.387619	0.0436712
376	0.388573	0.0435023
377	0.389526	0.0433343
378	0.39048	0.0431671
379	0.391433	0.0430008
380	0.392387	0.0428353
381	0.393341	0.0426707
382	0.394294	0.0425069
383	0.395248	0.0423439
384	0.396201	0.0421817
385	0.397155	0.0420203
386	0.398109	0.0418597
387	0.399062	0.0416999
388	0.400016	0.0415409
389	0.400969	0.0413827
390	0.401923	0.0412252
391	0.402877	0.0410685
392	0.40383	0.0409126
393	0.404784	0.0407574
394	0.405737	0.040603
395	0.406691	0.0404493
396	0.407645	0.0402964
397	0.408598	0.0401442
398	0.409552	0.0399927
399	0.410505	0.039842
400	0.411459	0.039692
401	0.412412	0.0395427
402	0.413366	0.0393941
403	0.41432	0.0392463
404	0.415273	0.0390991
405	0.416227	0.0389526
406	0.41718	0.0388069
407	0.418134	0.0386618
408	0.419088	0.0385175
409	0.420041	0.0383738
410	0.420995	0.0382308
411	0.421948	0.0380885
412	0.422902	0.0379469
413	0.423856	0.037806
414	0.424809	0.0376657
415	0.425763	0.0375261
416	0.426716	0.0373872
417	0.42767	0.0372489
418	0.428624	0.0371114
419	0.429577	0.0369744
420	0.430531	0.0368381
421	0.431484	0.0367025
422	0.432438	0.0365675
423	0.433392	0.0364332
424	0.434345	0.0362995
425	0.435299	0.0361665
426	0.436252	0.0360341
427	0.437206	0.0359023
428	0.43816	0.0357712
429	0.439113	0.0356407
430	0.440067	0.0355108
431	0.44102	0.0353816
432	0.441974	0.035253
433	0.442927	0.035125
434	0.443881	0.0349976
435	0.444835	0.0348709
436	0.445788	0.0347448
437	0.446742	0.0346193
438	0.447695	0.0344944
439	0.448649	0.0343701
440	0.449603	0.0342465
441	0.450556	0.0341234
442	0.45151	0.034001
443	0.452463	0.0338792
444	0.453417	0.0337579
445	0.454371	0.0336373
446	0.455324	0.0335173
447	0.456278	0.0333979
448	0.457231	0.0332791
449	0.458185	0.0331609
450	0.459139	0.0330433
451	0.460092	0.0329263
452	0.461046	0.0328099
453	0.461999	0.0326941
454	0.462953	0.0325788
455	0.463907	0.0324642
456	0.46486	0.0323501
457	0.465814	0.0322366
458	0.466767	0.0321237
459	0.467721	0.0320114
460	0.468675	0.0318997
461	0.469628	0.0317886
462	0.470582	0.031678
463	0.471535	0.031568
464	0.472489	0.0314585
465	0.473442	0.0313497
466	0.474396	0.0312414
467	0.47535	0.0311337
468	0.476303	0.0310265
469	0.477257	0.0309199
470	0.47821	0.0308139
471	0.479164	0.0307084
472	0.480118	0.0306035
473	0.481071	0.0304991
474	0.482025	0.0303953
475	0.482978	0.0302921
476	0.483932	0.0301894
477	0.484886	0.0300872
478	0.485839	0.0299856
479	0.486793	0.0298846
480	0.487746	0.0297841
481	0.4887	0.0296841
482	0.489654	0.0295847
483	0.490607	0.0294858
484	0.491561	0.0293875
485	0.492514	0.0292897
486	0.493468	0.0291924
487	0.494422	0.0290957
488	0.495375	0.0289995
489	0.496329	0.0289038
490	0.497282	0.0288087
491	0.498236	0.028714
492	0.49919	0.0286199
493	0.500143	0.0285263
494	0.501097	0.0284333
495	0.50205	0.0283407
496	0.503004	0.0282487
497	0.503957	0.0281571
498	0.504911	0.0280661
499	0.505865	0.0279756
500	0.506818	0.0278856
501	0.507772	0.0277961
502	0.508725	0.0277071
503	0.509679	0.0276185
504	0.510633	0.0275305
505	0.511586	0.027443
506	0.51254	0.027356
507	0.513493	0.0272694
508	0.514447	0.0271833
509	0.515401	0.0270978
510	0.516354	0.0270127
511	0.517308	0.0269281
512	0.518261	0.0268439
513	0.519215	0.0267603
514	0.520169	0.0266771
515	0.521122	0.0265944
516	0.522076	0.0265121
517	0.523029	0.0264304
518	0.523983	0.0263491
519	0.524937	0.0262682
520	0.52589	0.0261879
521	0.526844	0.0261079
522	0.527797	0.0260285
523	0.528751	0.0259495
524	0.529705	0.0258709
525	0.530658	0.0257928
526	0.531612	0.0257152
527	0.532565	0.025638
528	0.533519	0.0255612
529	0.534472	0.0254849
530	0.535426	0.025409
531	0.53638	0.0253336
532	0.537333	0.0252586
533	0.538287	0.025184
534	0.53924	0.0251099
535	0.540194	0.0250361
536	0.541148	0.0249629
537	0.542101	0.02489
538	0.543055	0.0248176
539	0.544008	0.0247456
540	0.544962	0.024674
541	0.545916	0.0246028
542	0.546869	0.024532
543	0.547823	0.0244617
544	0.548776	0.0243917
545	0.54973	0.0243222
546	0.550684	0.0242531
547	0.551637	0.0241844
548	0.552591	0.0241161
549	0.553544	0.0240482
550	0.554498	0.0239807
551	0.555452	0.0239136
552	0.556405	0.0238469
553	0.557359	0.0237806
554	0.558312	0.0237147
555	0.559266	0.0236492
556	0.56022	0.0235841
557	0.561173	0.0235193
558	0.562127	0.023455
559	0.56308	0.023391
560	0.564034	0.0233275
561	0.564987	0.0232643
562	0.565941	0.0232015
563	0.566895	0.0231391
564	0.567848	0.023077
565	0.568802	0.0230154
566	0.569755	0.0229541
567	0.570709	0.0228932
568	0.571663	0.0228326
569	0.572616	0.0227725
570	0.57357	0.0227127
571	0.574523	0.0226533
572	0.575477	0.0225942
573	0.576431	0.0225355
574	0.577384	0.0224772
575	0.578338	0.0224193
576	0.579291	0.0223617
577	0.580245	0.0223044
578	0.581199	0.0222476
579	0.582152	0.0221911
580	0.583106	0.0221349
581	0.584059	0.0220791
582	0.585013	0.0220237
583	0.585967	0.0219687
584	0.58692	0.021914
585	0.587874	0.0218596
586	0.588827	0.0218056
587	0.589781	0.021752
588	0.590735	0.0216987
589	0.591688	0.0216457
590	0.592642	0.0215932
591	0.593595	0.0215409
592	0.594549	0.0214891
593	0.595502	0.0214375
594	0.596456	0.0213863
595	0.59741	0.0213355
596	0.598363	0.021285
597	0.599317	0.0212349
598	0.60027	0.0211851
599	0.601224	0.0211357
600	0.602178	0.0210866
601	0.603131	0.0210378
602	0.604085	0.0209894
603	0.605038	0.0209413
604	0.605992	0.0208936
605	0.606946	0.0208462
606	0.607899	0.0207992
607	0.608853	0.0207525
608	0.609806	0.0207061
609	0.61076	0.0206601
610	0.611714	0.0206145
611	0.612667	0.0205691
612	0.613621	0.0205241
613	0.614574	0.0204795
614	0.615528	0.0204352
615	0.616482	0.0203912
616	0.617435	0.0203475
617	0.618389	0.0203042
618	0.619342	0.0202613
619	0.620296	0.0202187
620	0.62125	0.0201764
621	0.622203	0.0201344
622	0.623157	0.0200928
623	0.62411	0.0200515
624	0.625064	0.0200106
625	0.626017	0.01997
626	0.626971	0.0199297
627	0.627925	0.0198898
628	0.628878	0.0198502
629	0.629832	0.0198109
630	0.630785	0.019772
631	0.631739	0.0197334
632	0.632693	0.0196951
633	0.633646	0.0196572
634	0.6346	0.0196196
635	0.635553	0.0195824
636	0.636507	0.0195454
637	0.637461	0.0195088
638	0.638414	0.0194726
639	0.639368	0.0194366
640	0.640321	0.019401
641	0.641275	0.0193658
642	0.642229	0.0193308
643	0.643182	0.0192962
644	0.644136	0.0192619
645	0.645089	0.019228
646	0.646043	0.0191944
647	0.646997	0.0191611
648	0.64795	0.0191281
649	0.648904	0.0190955
650	0.649857	0.0190632
651	0.650811	0.0190312
652	0.651765	0.0189995
653	0.652718	0.0189682
654	0.653672	0.0189372
655	0.654625	0.0189065
656	0.655579	0.0188762
657	0.656532	0.0188462
658	0.657486	0.0188165
659	0.65844	0.0187871
660	0.659393	0.018758
661	0.660347	0.0187293
662	0.6613	0.0187009
663	0.662254	0.0186728
664	0.663208	0.0186451
665	0.664161	0.0186176
666	0.665115	0.0185905
667	0.666068	0.0185637
668	0.667022	0.0185372
669	0.667976	0.018511
670	0.668929	0.0184852
671	0.669883	0.0184596
672	0.670836	0.0184344
673	0.67179	0.0184095
674	0.672744	0.0183849
675	0.673697	0.0183606
676	0.674651	0.0183367
677	0.675604	0.018313
678	0.676558	0.0182896
679	0.677512	0.0182666
680	0.678465	0.0182439
681	0.679419	0.0182215
682	0.680372	0.0181993
683	0.681326	0.0181775
684	0.68228	0.018156
685	0.683233	0.0181348
686	0.684187	0.0181139
687	0.68514	0.0180933
688	0.686094	0.018073
689	0.687047	0.018053
690	0.688001	0.0180333
691	0.688955	0.0180139
692	0.689908	0.0179948
693	0.690862	0.017976
694	0.691815	0.0179575
695	0.692769	0.0179392
696	0.693723	0.0179213
697	0.694676	0.0179037
698	0.69563	0.0178863
699	0.696583	0.0178692
700	0.697537	0.0178524
701	0.698491	0.0178359
702	0.699444	0.0178197

## Sheet: 0.0_s_data
	q (A^-1)	I(q) (arb.u.)
0	0.0306317	0.125853
1	0.0318771	0.130839
2	0.0331732	0.12814
3	0.0345219	0.125546
4	0.0359255	0.117673
5	0.0373862	0.125756
6	0.0389062	0.129346
7	0.040488	0.121384
8	0.0421342	0.123854
9	0.0438472	0.122629
10	0.04563	0.129667
11	0.0474852	0.124946
12	0.0494158	0.123038
13	0.0514249	0.12579
14	0.0535158	0.126552
15	0.0556916	0.123909
16	0.0579559	0.128278
17	0.0603122	0.123737
18	0.0627644	0.123334
19	0.0653162	0.120672
20	0.0679718	0.124496
21	0.0707354	0.124972
22	0.0736113	0.126728
23	0.0766042	0.12684
24	0.0797187	0.125472
25	0.0829599	0.126583
26	0.0863329	0.124738
27	0.0898429	0.12714
28	0.0934957	0.125725
29	0.0972971	0.126444
30	0.101253	0.127476
31	0.10537	0.126227
32	0.109654	0.126617
33	0.114112	0.129104
34	0.118751	0.127663
35	0.12358	0.126016
36	0.128604	0.125253
37	0.133833	0.1252
38	0.139274	0.124632
39	0.144937	0.123205
40	0.150829	0.121563
41	0.156962	0.120454
42	0.163344	0.117978
43	0.169985	0.116662
44	0.176896	0.114403
45	0.184088	0.111438
46	0.191573	0.106752
47	0.199362	0.105349
48	0.207467	0.10115
49	0.215902	0.0982798
50	0.22468	0.094019
51	0.233815	0.0906819
52	0.243322	0.0863611
53	0.253215	0.0828363
54	0.26351	0.0785354
55	0.274223	0.0736413
56	0.285373	0.0701037
57	0.296975	0.0663636
58	0.309049	0.0622552
59	0.321615	0.0580311
60	0.334691	0.0553156
61	0.348298	0.0519676
62	0.362459	0.0485601
63	0.377196	0.0458303
64	0.392532	0.0437245
65	0.408492	0.0409213
66	0.4251	0.0383691
67	0.442383	0.0358983
68	0.46037	0.0335975
69	0.479087	0.0313718
70	0.498566	0.0296314
71	0.518836	0.0275969
72	0.539931	0.0255125
73	0.561883	0.0239528
74	0.584728	0.0228043
75	0.608502	0.0212734
76	0.633242	0.0202493
77	0.658988	0.0197523
78	0.685781	0.0187906

## Sheet: 0.0_s_fit
	q (A^-1)	I(q) (arb.u.)
0	0.0300214	0.123989
1	0.030975	0.124026
2	0.0319286	0.124064
3	0.0328822	0.124103
4	0.0338358	0.124143
5	0.0347894	0.124184
6	0.035743	0.124225
7	0.0366966	0.124268
8	0.0376502	0.124311
9	0.0386038	0.124355
10	0.0395574	0.124399
11	0.040511	0.124444
12	0.0414645	0.12449
13	0.0424181	0.124537
14	0.0433717	0.124584
15	0.0443253	0.124632
16	0.0452789	0.12468
17	0.0462325	0.124729
18	0.0471861	0.124778
19	0.0481397	0.124828
20	0.0490933	0.124878
21	0.0500469	0.124928
22	0.0510005	0.124979
23	0.0519541	0.12503
24	0.0529077	0.125081
25	0.0538613	0.125132
26	0.0548149	0.125184
27	0.0557685	0.125235
28	0.056722	0.125287
29	0.0576756	0.125339
30	0.0586292	0.125391
31	0.0595828	0.125442
32	0.0605364	0.125494
33	0.06149	0.125545
34	0.0624436	0.125597
35	0.0633972	0.125648
36	0.0643508	0.125698
37	0.0653044	0.125749
38	0.066258	0.125799
39	0.0672116	0.125848
40	0.0681652	0.125897
41	0.0691188	0.125946
42	0.0700724	0.125994
43	0.071026	0.126041
44	0.0719795	0.126087
45	0.0729331	0.126133
46	0.0738867	0.126178
47	0.0748403	0.126222
48	0.0757939	0.126265
49	0.0767475	0.126307
50	0.0777011	0.126349
51	0.0786547	0.126389
52	0.0796083	0.126427
53	0.0805619	0.126465
54	0.0815155	0.126501
55	0.0824691	0.126536
56	0.0834227	0.12657
57	0.0843763	0.126602
58	0.0853299	0.126632
59	0.0862835	0.126661
60	0.087237	0.126689
61	0.0881906	0.126714
62	0.0891442	0.126738
63	0.0900978	0.12676
64	0.0910514	0.12678
65	0.092005	0.126798
66	0.0929586	0.126814
67	0.0939122	0.126828
68	0.0948658	0.12684
69	0.0958194	0.126849
70	0.096773	0.126856
71	0.0977266	0.126861
72	0.0986802	0.126863
73	0.0996338	0.126863
74	0.100587	0.126861
75	0.101541	0.126855
76	0.102495	0.126847
77	0.103448	0.126836
78	0.104402	0.126823
79	0.105355	0.126806
80	0.106309	0.126786
81	0.107263	0.126764
82	0.108216	0.126738
83	0.10917	0.12671
84	0.110123	0.126678
85	0.111077	0.126642
86	0.11203	0.126604
87	0.112984	0.126562
88	0.113938	0.126516
89	0.114891	0.126467
90	0.115845	0.126415
91	0.116798	0.126358
92	0.117752	0.126299
93	0.118706	0.126235
94	0.119659	0.126168
95	0.120613	0.126096
96	0.121566	0.126021
97	0.12252	0.125942
98	0.123474	0.125859
99	0.124427	0.125772
100	0.125381	0.125681
101	0.126334	0.125585
102	0.127288	0.125486
103	0.128242	0.125382
104	0.129195	0.125274
105	0.130149	0.125161
106	0.131102	0.125044
107	0.132056	0.124923
108	0.13301	0.124798
109	0.133963	0.124668
110	0.134917	0.124533
111	0.13587	0.124394
112	0.136824	0.124251
113	0.137778	0.124103
114	0.138731	0.12395
115	0.139685	0.123793
116	0.140638	0.123631
117	0.141592	0.123464
118	0.142545	0.123293
119	0.143499	0.123117
120	0.144453	0.122936
121	0.145406	0.122751
122	0.14636	0.122561
123	0.147313	0.122366
124	0.148267	0.122167
125	0.149221	0.121963
126	0.150174	0.121754
127	0.151128	0.12154
128	0.152081	0.121322
129	0.153035	0.121099
130	0.153989	0.120872
131	0.154942	0.120639
132	0.155896	0.120402
133	0.156849	0.120161
134	0.157803	0.119915
135	0.158757	0.119664
136	0.15971	0.119409
137	0.160664	0.119149
138	0.161617	0.118885
139	0.162571	0.118616
140	0.163525	0.118343
141	0.164478	0.118065
142	0.165432	0.117783
143	0.166385	0.117497
144	0.167339	0.117206
145	0.168293	0.116911
146	0.169246	0.116612
147	0.1702	0.116309
148	0.171153	0.116002
149	0.172107	0.115691
150	0.17306	0.115375
151	0.174014	0.115056
152	0.174968	0.114733
153	0.175921	0.114406
154	0.176875	0.114076
155	0.177828	0.113741
156	0.178782	0.113403
157	0.179736	0.113062
158	0.180689	0.112717
159	0.181643	0.112369
160	0.182596	0.112017
161	0.18355	0.111662
162	0.184504	0.111303
163	0.185457	0.110942
164	0.186411	0.110578
165	0.187364	0.11021
166	0.188318	0.10984
167	0.189272	0.109466
168	0.190225	0.10909
169	0.191179	0.108712
170	0.192132	0.108331
171	0.193086	0.107947
172	0.19404	0.10756
173	0.194993	0.107172
174	0.195947	0.106781
175	0.1969	0.106388
176	0.197854	0.105993
177	0.198808	0.105595
178	0.199761	0.105196
179	0.200715	0.104795
180	0.201668	0.104392
181	0.202622	0.103988
182	0.203575	0.103582
183	0.204529	0.103174
184	0.205483	0.102765
185	0.206436	0.102354
186	0.20739	0.101942
187	0.208343	0.101529
188	0.209297	0.101115
189	0.210251	0.100699
190	0.211204	0.100283
191	0.212158	0.0998659
192	0.213111	0.0994479
193	0.214065	0.0990291
194	0.215019	0.0986097
195	0.215972	0.0981897
196	0.216926	0.0977692
197	0.217879	0.0973482
198	0.218833	0.0969269
199	0.219787	0.0965053
200	0.22074	0.0960835
201	0.221694	0.0956615
202	0.222647	0.0952394
203	0.223601	0.0948174
204	0.224555	0.0943954
205	0.225508	0.0939735
206	0.226462	0.0935518
207	0.227415	0.0931304
208	0.228369	0.0927093
209	0.229323	0.0922886
210	0.230276	0.0918683
211	0.23123	0.0914486
212	0.232183	0.0910294
213	0.233137	0.0906108
214	0.23409	0.0901929
215	0.235044	0.0897758
216	0.235998	0.0893595
217	0.236951	0.088944
218	0.237905	0.0885294
219	0.238858	0.0881157
220	0.239812	0.0877031
221	0.240766	0.0872914
222	0.241719	0.0868809
223	0.242673	0.0864716
224	0.243626	0.0860634
225	0.24458	0.0856564
226	0.245534	0.0852507
227	0.246487	0.0848463
228	0.247441	0.0844433
229	0.248394	0.0840417
230	0.249348	0.0836414
231	0.250302	0.0832427
232	0.251255	0.0828454
233	0.252209	0.0824497
234	0.253162	0.0820555
235	0.254116	0.0816629
236	0.25507	0.0812719
237	0.256023	0.0808826
238	0.256977	0.080495
239	0.25793	0.080109
240	0.258884	0.0797248
241	0.259838	0.0793423
242	0.260791	0.0789616
243	0.261745	0.0785827
244	0.262698	0.0782056
245	0.263652	0.0778304
246	0.264605	0.077457
247	0.265559	0.0770855
248	0.266513	0.0767158
249	0.267466	0.0763481
250	0.26842	0.0759823
251	0.269373	0.0756184
252	0.270327	0.0752565
253	0.271281	0.0748965
254	0.272234	0.0745385
255	0.273188	0.0741824
256	0.274141	0.0738284
257	0.275095	0.0734763
258	0.276049	0.0731263
259	0.277002	0.0727782
260	0.277956	0.0724322
261	0.278909	0.0720882
262	0.279863	0.0717463
263	0.280817	0.0714063
264	0.28177	0.0710684
265	0.282724	0.0707325
266	0.283677	0.0703986
267	0.284631	0.0700668
268	0.285585	0.069737
269	0.286538	0.0694093
270	0.287492	0.0690835
271	0.288445	0.0687598
272	0.289399	0.0684382
273	0.290353	0.0681186
274	0.291306	0.0678009
275	0.29226	0.0674853
276	0.293213	0.0671717
277	0.294167	0.0668602
278	0.29512	0.0665506
279	0.296074	0.0662431
280	0.297028	0.0659375
281	0.297981	0.0656339
282	0.298935	0.0653323
283	0.299888	0.0650326
284	0.300842	0.064735
285	0.301796	0.0644393
286	0.302749	0.0641455
287	0.303703	0.0638536
288	0.304656	0.0635637
289	0.30561	0.0632757
290	0.306564	0.0629896
291	0.307517	0.0627054
292	0.308471	0.0624231
293	0.309424	0.0621427
294	0.310378	0.0618641
295	0.311332	0.0615874
296	0.312285	0.0613125
297	0.313239	0.0610395
298	0.314192	0.0607682
299	0.315146	0.0604988
300	0.3161	0.0602312
301	0.317053	0.0599654
302	0.318007	0.0597013
303	0.31896	0.059439
304	0.319914	0.0591784
305	0.320868	0.0589195
306	0.321821	0.0586624
307	0.322775	0.058407
308	0.323728	0.0581532
309	0.324682	0.0579012
310	0.325635	0.0576508
311	0.326589	0.057402
312	0.327543	0.0571549
313	0.328496	0.0569094
314	0.32945	0.0566655
315	0.330403	0.0564232
316	0.331357	0.0561825
317	0.332311	0.0559433
318	0.333264	0.0557057
319	0.334218	0.0554697
320	0.335171	0.0552351
321	0.336125	0.0550021
322	0.337079	0.0547706
323	0.338032	0.0545405
324	0.338986	0.0543119
325	0.339939	0.0540848
326	0.340893	0.0538591
327	0.341847	0.0536349
328	0.3428	0.053412
329	0.343754	0.0531905
330	0.344707	0.0529705
331	0.345661	0.0527518
332	0.346615	0.0525345
333	0.347568	0.0523185
334	0.348522	0.0521038
335	0.349475	0.0518905
336	0.350429	0.0516784
337	0.351382	0.0514677
338	0.352336	0.0512583
339	0.35329	0.0510501
340	0.354243	0.0508431
341	0.355197	0.0506374
342	0.35615	0.050433
343	0.357104	0.0502297
344	0.358058	0.0500277
345	0.359011	0.0498268
346	0.359965	0.0496271
347	0.360918	0.0494286
348	0.361872	0.0492313
349	0.362826	0.049035
350	0.363779	0.0488399
351	0.364733	0.048646
352	0.365686	0.0484531
353	0.36664	0.0482614
354	0.367594	0.0480707
355	0.368547	0.0478811
356	0.369501	0.0476926
357	0.370454	0.0475051
358	0.371408	0.0473187
359	0.372362	0.0471333
360	0.373315	0.0469489
361	0.374269	0.0467656
362	0.375222	0.0465832
363	0.376176	0.0464019
364	0.37713	0.0462215
365	0.378083	0.0460421
366	0.379037	0.0458636
367	0.37999	0.0456862
368	0.380944	0.0455096
369	0.381897	0.045334
370	0.382851	0.0451594
371	0.383805	0.0449856
372	0.384758	0.0448128
373	0.385712	0.0446409
374	0.386665	0.0444698
375	0.387619	0.0442997
376	0.388573	0.0441304
377	0.389526	0.043962
378	0.39048	0.0437945
379	0.391433	0.0436278
380	0.392387	0.043462
381	0.393341	0.0432971
382	0.394294	0.0431329
383	0.395248	0.0429696
384	0.396201	0.0428071
385	0.397155	0.0426455
386	0.398109	0.0424846
387	0.399062	0.0423245
388	0.400016	0.0421653
389	0.400969	0.0420068
390	0.401923	0.0418492
391	0.402877	0.0416923
392	0.40383	0.0415361
393	0.404784	0.0413808
394	0.405737	0.0412262
395	0.406691	0.0410724
396	0.407645	0.0409193
397	0.408598	0.040767
398	0.409552	0.0406154
399	0.410505	0.0404646
400	0.411459	0.0403145
401	0.412412	0.0401651
402	0.413366	0.0400164
403	0.41432	0.0398685
404	0.415273	0.0397213
405	0.416227	0.0395748
406	0.41718	0.039429
407	0.418134	0.0392839
408	0.419088	0.0391396
409	0.420041	0.0389959
410	0.420995	0.0388529
411	0.421948	0.0387106
412	0.422902	0.038569
413	0.423856	0.0384281
414	0.424809	0.0382878
415	0.425763	0.0381483
416	0.426716	0.0380094
417	0.42767	0.0378712
418	0.428624	0.0377337
419	0.429577	0.0375968
420	0.430531	0.0374606
421	0.431484	0.037325
422	0.432438	0.0371901
423	0.433392	0.0370559
424	0.434345	0.0369223
425	0.435299	0.0367894
426	0.436252	0.0366571
427	0.437206	0.0365254
428	0.43816	0.0363945
429	0.439113	0.0362641
430	0.440067	0.0361344
431	0.44102	0.0360053
432	0.441974	0.0358769
433	0.442927	0.0357491
434	0.443881	0.0356219
435	0.444835	0.0354953
436	0.445788	0.0353694
437	0.446742	0.0352441
438	0.447695	0.0351194
439	0.448649	0.0349954
440	0.449603	0.0348719
441	0.450556	0.0347491
442	0.45151	0.0346269
443	0.452463	0.0345053
444	0.453417	0.0343843
445	0.454371	0.034264
446	0.455324	0.0341442
447	0.456278	0.034025
448	0.457231	0.0339065
449	0.458185	0.0337886
450	0.459139	0.0336712
451	0.460092	0.0335545
452	0.461046	0.0334383
453	0.461999	0.0333227
454	0.462953	0.0332078
455	0.463907	0.0330934
456	0.46486	0.0329796
457	0.465814	0.0328664
458	0.466767	0.0327538
459	0.467721	0.0326418
460	0.468675	0.0325304
461	0.469628	0.0324195
462	0.470582	0.0323092
463	0.471535	0.0321995
464	0.472489	0.0320904
465	0.473442	0.0319819
466	0.474396	0.0318739
467	0.47535	0.0317665
468	0.476303	0.0316596
469	0.477257	0.0315534
470	0.47821	0.0314477
471	0.479164	0.0313425
472	0.480118	0.031238
473	0.481071	0.0311339
474	0.482025	0.0310305
475	0.482978	0.0309276
476	0.483932	0.0308252
477	0.484886	0.0307234
478	0.485839	0.0306222
479	0.486793	0.0305215
480	0.487746	0.0304213
481	0.4887	0.0303217
482	0.489654	0.0302227
483	0.490607	0.0301241
484	0.491561	0.0300261
485	0.492514	0.0299287
486	0.493468	0.0298318
487	0.494422	0.0297354
488	0.495375	0.0296395
489	0.496329	0.0295442
490	0.497282	0.0294494
491	0.498236	0.0293551
492	0.49919	0.0292614
493	0.500143	0.0291681
494	0.501097	0.0290754
495	0.50205	0.0289832
496	0.503004	0.0288915
497	0.503957	0.0288003
498	0.504911	0.0287097
499	0.505865	0.0286195
500	0.506818	0.0285299
501	0.507772	0.0284407
502	0.508725	0.028352
503	0.509679	0.0282639
504	0.510633	0.0281762
505	0.511586	0.0280891
506	0.51254	0.0280024
507	0.513493	0.0279162
508	0.514447	0.0278305
509	0.515401	0.0277453
510	0.516354	0.0276605
511	0.517308	0.0275763
512	0.518261	0.0274925
513	0.519215	0.0274092
514	0.520169	0.0273264
515	0.521122	0.027244
516	0.522076	0.0271621
517	0.523029	0.0270807
518	0.523983	0.0269997
519	0.524937	0.0269192
520	0.52589	0.0268392
521	0.526844	0.0267596
522	0.527797	0.0266805
523	0.528751	0.0266019
524	0.529705	0.0265236
525	0.530658	0.0264459
526	0.531612	0.0263686
527	0.532565	0.0262917
528	0.533519	0.0262152
529	0.534472	0.0261393
530	0.535426	0.0260637
531	0.53638	0.0259886
532	0.537333	0.0259139
533	0.538287	0.0258397
534	0.53924	0.0257658
535	0.540194	0.0256924
536	0.541148	0.0256195
537	0.542101	0.0255469
538	0.543055	0.0254748
539	0.544008	0.0254031
540	0.544962	0.0253318
541	0.545916	0.025261
542	0.546869	0.0251905
543	0.547823	0.0251205
544	0.548776	0.0250508
545	0.54973	0.0249816
546	0.550684	0.0249128
547	0.551637	0.0248444
548	0.552591	0.0247764
549	0.553544	0.0247088
550	0.554498	0.0246416
551	0.555452	0.0245748
552	0.556405	0.0245083
553	0.557359	0.0244423
554	0.558312	0.0243767
555	0.559266	0.0243115
556	0.56022	0.0242466
557	0.561173	0.0241822
558	0.562127	0.0241181
559	0.56308	0.0240544
560	0.564034	0.0239911
561	0.564987	0.0239282
562	0.565941	0.0238656
563	0.566895	0.0238035
564	0.567848	0.0237417
565	0.568802	0.0236803
566	0.569755	0.0236192
567	0.570709	0.0235586
568	0.571663	0.0234983
569	0.572616	0.0234384
570	0.57357	0.0233788
571	0.574523	0.0233196
572	0.575477	0.0232608
573	0.576431	0.0232023
574	0.577384	0.0231443
575	0.578338	0.0230865
576	0.579291	0.0230292
577	0.580245	0.0229722
578	0.581199	0.0229155
579	0.582152	0.0228592
580	0.583106	0.0228033
581	0.584059	0.0227477
582	0.585013	0.0226925
583	0.585967	0.0226377
584	0.58692	0.0225832
585	0.587874	0.022529
586	0.588827	0.0224752
587	0.589781	0.0224218
588	0.590735	0.0223687
589	0.591688	0.0223159
590	0.592642	0.0222635
591	0.593595	0.0222115
592	0.594549	0.0221598
593	0.595502	0.0221085
594	0.596456	0.0220574
595	0.59741	0.0220068
596	0.598363	0.0219565
597	0.599317	0.0219065
598	0.60027	0.0218569
599	0.601224	0.0218076
600	0.602178	0.0217587
601	0.603131	0.0217101
602	0.604085	0.0216618
603	0.605038	0.0216139
604	0.605992	0.0215663
605	0.606946	0.0215191
606	0.607899	0.0214722
607	0.608853	0.0214256
608	0.609806	0.0213794
609	0.61076	0.0213336
610	0.611714	0.021288
611	0.612667	0.0212428
612	0.613621	0.021198
613	0.614574	0.0211534
614	0.615528	0.0211092
615	0.616482	0.0210654
616	0.617435	0.0210219
617	0.618389	0.0209787
618	0.619342	0.0209358
619	0.620296	0.0208933
620	0.62125	0.0208512
621	0.622203	0.0208093
622	0.623157	0.0207678
623	0.62411	0.0207266
624	0.625064	0.0206858
625	0.626017	0.0206453
626	0.626971	0.0206051
627	0.627925	0.0205653
628	0.628878	0.0205258
629	0.629832	0.0204866
630	0.630785	0.0204478
631	0.631739	0.0204093
632	0.632693	0.0203711
633	0.633646	0.0203332
634	0.6346	0.0202957
635	0.635553	0.0202585
636	0.636507	0.0202217
637	0.637461	0.0201852
638	0.638414	0.020149
639	0.639368	0.0201131
640	0.640321	0.0200776
641	0.641275	0.0200424
642	0.642229	0.0200075
643	0.643182	0.0199729
644	0.644136	0.0199387
645	0.645089	0.0199048
646	0.646043	0.0198713
647	0.646997	0.019838
648	0.64795	0.0198051
649	0.648904	0.0197725
650	0.649857	0.0197403
651	0.650811	0.0197083
652	0.651765	0.0196767
653	0.652718	0.0196454
654	0.653672	0.0196145
655	0.654625	0.0195839
656	0.655579	0.0195535
657	0.656532	0.0195236
658	0.657486	0.0194939
659	0.65844	0.0194645
660	0.659393	0.0194355
661	0.660347	0.0194068
662	0.6613	0.0193784
663	0.662254	0.0193504
664	0.663208	0.0193226
665	0.664161	0.0192952
666	0.665115	0.0192681
667	0.666068	0.0192413
668	0.667022	0.0192149
669	0.667976	0.0191887
670	0.668929	0.0191629
671	0.669883	0.0191373
672	0.670836	0.0191121
673	0.67179	0.0190872
674	0.672744	0.0190626
675	0.673697	0.0190384
676	0.674651	0.0190144
677	0.675604	0.0189908
678	0.676558	0.0189674
679	0.677512	0.0189444
680	0.678465	0.0189216
681	0.679419	0.0188992
682	0.680372	0.0188771
683	0.681326	0.0188553
684	0.68228	0.0188338
685	0.683233	0.0188126
686	0.684187	0.0187917
687	0.68514	0.0187711
688	0.686094	0.0187508
689	0.687047	0.0187308
690	0.688001	0.018711
691	0.688955	0.0186916
692	0.689908	0.0186725
693	0.690862	0.0186537
694	0.691815	0.0186352
695	0.692769	0.0186169
696	0.693723	0.018599
697	0.694676	0.0185813
698	0.69563	0.0185639
699	0.696583	0.0185468
700	0.697537	0.01853
701	0.698491	0.0185135
702	0.699444	0.0184973

## Sheet: 0.5_s_data
	q (A^-1)	I(q) (arb.u.)
0	0.0306317	0.144383
1	0.0318771	0.145144
2	0.0331732	0.145172
3	0.0345219	0.144347
4	0.0359255	0.139838
5	0.0373862	0.141659
6	0.0389062	0.142139
7	0.040488	0.143066
8	0.0421342	0.143984
9	0.0438472	0.142813
10	0.04563	0.146217
11	0.0474852	0.139422
12	0.0494158	0.141808
13	0.0514249	0.144412
14	0.0535158	0.14186
15	0.0556916	0.143368
16	0.0579559	0.139968
17	0.0603122	0.141657
18	0.0627644	0.138955
19	0.0653162	0.14219
20	0.0679718	0.140489
21	0.0707354	0.139861
22	0.0736113	0.139153
23	0.0766042	0.13914
24	0.0797187	0.140764
25	0.0829599	0.139262
26	0.0863329	0.138616
27	0.0898429	0.140859
28	0.0934957	0.139452
29	0.0972971	0.137135
30	0.101253	0.137481
31	0.10537	0.137997
32	0.109654	0.137859
33	0.114112	0.137337
34	0.118751	0.136906
35	0.12358	0.133132
36	0.128604	0.133388
37	0.133833	0.134036
38	0.139274	0.130096
39	0.144937	0.128839
40	0.150829	0.128254
41	0.156962	0.125716
42	0.163344	0.123453
43	0.169985	0.119049
44	0.176896	0.117566
45	0.184088	0.114187
46	0.191573	0.109698
47	0.199362	0.107381
48	0.207467	0.103744
49	0.215902	0.0991735
50	0.22468	0.094949
51	0.233815	0.091393
52	0.243322	0.0867594
53	0.253215	0.0825078
54	0.26351	0.0785825
55	0.274223	0.0739659
56	0.285373	0.0701362
57	0.296975	0.0654888
58	0.309049	0.0616193
59	0.321615	0.0578247
60	0.334691	0.0546738
61	0.348298	0.0509369
62	0.362459	0.0476201
63	0.377196	0.0451887
64	0.392532	0.0424412
65	0.408492	0.0400277
66	0.4251	0.0371149
67	0.442383	0.0352446
68	0.46037	0.0328861
69	0.479087	0.0307235
70	0.498566	0.0285298
71	0.518836	0.0268321
72	0.539931	0.0254106
73	0.561883	0.0235127
74	0.584728	0.0220812
75	0.608502	0.0207735
76	0.633242	0.0199481
77	0.658988	0.0190858
78	0.685781	0.0183878

## Sheet: 0.5_s_fit
	q (A^-1)	I(q) (arb.u.)
0	0.0300214	0.14278
1	0.030975	0.142758
2	0.0319286	0.142735
3	0.0328822	0.142712
4	0.0338358	0.142688
5	0.0347894	0.142663
6	0.035743	0.142638
7	0.0366966	0.142611
8	0.0376502	0.142584
9	0.0386038	0.142556
10	0.0395574	0.142528
11	0.040511	0.142498
12	0.0414645	0.142468
13	0.0424181	0.142437
14	0.0433717	0.142405
15	0.0443253	0.142372
16	0.0452789	0.142338
17	0.0462325	0.142303
18	0.0471861	0.142268
19	0.0481397	0.142232
20	0.0490933	0.142194
21	0.0500469	0.142156
22	0.0510005	0.142117
23	0.0519541	0.142077
24	0.0529077	0.142036
25	0.0538613	0.141994
26	0.0548149	0.141951
27	0.0557685	0.141907
28	0.056722	0.141861
29	0.0576756	0.141815
30	0.0586292	0.141768
31	0.0595828	0.14172
32	0.0605364	0.14167
33	0.06149	0.14162
34	0.0624436	0.141568
35	0.0633972	0.141515
36	0.0643508	0.141461
37	0.0653044	0.141405
38	0.066258	0.141349
39	0.0672116	0.141291
40	0.0681652	0.141232
41	0.0691188	0.141171
42	0.0700724	0.141109
43	0.071026	0.141046
44	0.0719795	0.140982
45	0.0729331	0.140916
46	0.0738867	0.140848
47	0.0748403	0.140779
48	0.0757939	0.140708
49	0.0767475	0.140636
50	0.0777011	0.140563
51	0.0786547	0.140487
52	0.0796083	0.14041
53	0.0805619	0.140332
54	0.0815155	0.140251
55	0.0824691	0.140169
56	0.0834227	0.140085
57	0.0843763	0.139999
58	0.0853299	0.139912
59	0.0862835	0.139822
60	0.087237	0.139731
61	0.0881906	0.139637
62	0.0891442	0.139542
63	0.0900978	0.139444
64	0.0910514	0.139345
65	0.092005	0.139243
66	0.0929586	0.139139
67	0.0939122	0.139033
68	0.0948658	0.138925
69	0.0958194	0.138814
70	0.096773	0.138701
71	0.0977266	0.138586
72	0.0986802	0.138468
73	0.0996338	0.138348
74	0.100587	0.138225
75	0.101541	0.1381
76	0.102495	0.137972
77	0.103448	0.137841
78	0.104402	0.137708
79	0.105355	0.137572
80	0.106309	0.137433
81	0.107263	0.137292
82	0.108216	0.137148
83	0.10917	0.137
84	0.110123	0.13685
85	0.111077	0.136697
86	0.11203	0.136541
87	0.112984	0.136382
88	0.113938	0.13622
89	0.114891	0.136054
90	0.115845	0.135886
91	0.116798	0.135714
92	0.117752	0.135539
93	0.118706	0.135361
94	0.119659	0.135179
95	0.120613	0.134994
96	0.121566	0.134806
97	0.12252	0.134614
98	0.123474	0.134419
99	0.124427	0.13422
100	0.125381	0.134018
101	0.126334	0.133812
102	0.127288	0.133602
103	0.128242	0.133389
104	0.129195	0.133173
105	0.130149	0.132952
106	0.131102	0.132728
107	0.132056	0.132501
108	0.13301	0.132269
109	0.133963	0.132034
110	0.134917	0.131795
111	0.13587	0.131552
112	0.136824	0.131305
113	0.137778	0.131055
114	0.138731	0.130801
115	0.139685	0.130542
116	0.140638	0.13028
117	0.141592	0.130014
118	0.142545	0.129745
119	0.143499	0.129471
120	0.144453	0.129193
121	0.145406	0.128912
122	0.14636	0.128627
123	0.147313	0.128337
124	0.148267	0.128044
125	0.149221	0.127747
126	0.150174	0.127446
127	0.151128	0.127141
128	0.152081	0.126833
129	0.153035	0.12652
130	0.153989	0.126204
131	0.154942	0.125884
132	0.155896	0.12556
133	0.156849	0.125233
134	0.157803	0.124901
135	0.158757	0.124566
136	0.15971	0.124228
137	0.160664	0.123885
138	0.161617	0.123539
139	0.162571	0.123189
140	0.163525	0.122836
141	0.164478	0.12248
142	0.165432	0.122119
143	0.166385	0.121756
144	0.167339	0.121389
145	0.168293	0.121018
146	0.169246	0.120644
147	0.1702	0.120267
148	0.171153	0.119887
149	0.172107	0.119504
150	0.17306	0.119117
151	0.174014	0.118727
152	0.174968	0.118335
153	0.175921	0.117939
154	0.176875	0.117541
155	0.177828	0.117139
156	0.178782	0.116735
157	0.179736	0.116328
158	0.180689	0.115919
159	0.181643	0.115507
160	0.182596	0.115092
161	0.18355	0.114675
162	0.184504	0.114255
163	0.185457	0.113834
164	0.186411	0.113409
165	0.187364	0.112983
166	0.188318	0.112555
167	0.189272	0.112124
168	0.190225	0.111692
169	0.191179	0.111257
170	0.192132	0.110821
171	0.193086	0.110383
172	0.19404	0.109943
173	0.194993	0.109502
174	0.195947	0.109059
175	0.1969	0.108615
176	0.197854	0.108169
177	0.198808	0.107722
178	0.199761	0.107274
179	0.200715	0.106825
180	0.201668	0.106374
181	0.202622	0.105922
182	0.203575	0.10547
183	0.204529	0.105017
184	0.205483	0.104562
185	0.206436	0.104107
186	0.20739	0.103652
187	0.208343	0.103196
188	0.209297	0.102739
189	0.210251	0.102282
190	0.211204	0.101825
191	0.212158	0.101367
192	0.213111	0.100909
193	0.214065	0.100451
194	0.215019	0.0999928
195	0.215972	0.0995346
196	0.216926	0.0990765
197	0.217879	0.0986186
198	0.218833	0.0981608
199	0.219787	0.0977032
200	0.22074	0.097246
201	0.221694	0.0967892
202	0.222647	0.0963328
203	0.223601	0.095877
204	0.224555	0.0954217
205	0.225508	0.094967
206	0.226462	0.094513
207	0.227415	0.0940598
208	0.228369	0.0936074
209	0.229323	0.0931558
210	0.230276	0.0927052
211	0.23123	0.0922555
212	0.232183	0.0918068
213	0.233137	0.0913592
214	0.23409	0.0909127
215	0.235044	0.0904675
216	0.235998	0.0900234
217	0.236951	0.0895806
218	0.237905	0.089139
219	0.238858	0.0886989
220	0.239812	0.0882601
221	0.240766	0.0878228
222	0.241719	0.0873869
223	0.242673	0.0869526
224	0.243626	0.0865198
225	0.24458	0.0860886
226	0.245534	0.0856591
227	0.246487	0.0852312
228	0.247441	0.084805
229	0.248394	0.0843806
230	0.249348	0.0839579
231	0.250302	0.083537
232	0.251255	0.0831179
233	0.252209	0.0827006
234	0.253162	0.0822853
235	0.254116	0.0818718
236	0.25507	0.0814603
237	0.256023	0.0810507
238	0.256977	0.0806431
239	0.25793	0.0802374
240	0.258884	0.0798338
241	0.259838	0.0794322
242	0.260791	0.0790327
243	0.261745	0.0786353
244	0.262698	0.0782399
245	0.263652	0.0778466
246	0.264605	0.0774554
247	0.265559	0.0770664
248	0.266513	0.0766795
249	0.267466	0.0762948
250	0.26842	0.0759122
251	0.269373	0.0755318
252	0.270327	0.0751536
253	0.271281	0.0747776
254	0.272234	0.0744037
255	0.273188	0.0740321
256	0.274141	0.0736627
257	0.275095	0.0732955
258	0.276049	0.0729305
259	0.277002	0.0725677
260	0.277956	0.0722072
261	0.278909	0.0718489
262	0.279863	0.0714928
263	0.280817	0.071139
264	0.28177	0.0707874
265	0.282724	0.070438
266	0.283677	0.0700908
267	0.284631	0.0697459
268	0.285585	0.0694032
269	0.286538	0.0690627
270	0.287492	0.0687244
271	0.288445	0.0683883
272	0.289399	0.0680545
273	0.290353	0.0677229
274	0.291306	0.0673934
275	0.29226	0.0670662
276	0.293213	0.0667411
277	0.294167	0.0664182
278	0.29512	0.0660975
279	0.296074	0.065779
280	0.297028	0.0654626
281	0.297981	0.0651483
282	0.298935	0.0648362
283	0.299888	0.0645263
284	0.300842	0.0642184
285	0.301796	0.0639127
286	0.302749	0.063609
287	0.303703	0.0633075
288	0.304656	0.063008
289	0.30561	0.0627106
290	0.306564	0.0624152
291	0.307517	0.0621219
292	0.308471	0.0618306
293	0.309424	0.0615414
294	0.310378	0.0612541
295	0.311332	0.0609689
296	0.312285	0.0606856
297	0.313239	0.0604043
298	0.314192	0.0601249
299	0.315146	0.0598475
300	0.3161	0.0595721
301	0.317053	0.0592985
302	0.318007	0.0590269
303	0.31896	0.0587571
304	0.319914	0.0584892
305	0.320868	0.0582231
306	0.321821	0.057959
307	0.322775	0.0576966
308	0.323728	0.057436
309	0.324682	0.0571773
310	0.325635	0.0569204
311	0.326589	0.0566652
312	0.327543	0.0564118
313	0.328496	0.0561601
314	0.32945	0.0559101
315	0.330403	0.0556619
316	0.331357	0.0554153
317	0.332311	0.0551705
318	0.333264	0.0549273
319	0.334218	0.0546858
320	0.335171	0.0544459
321	0.336125	0.0542076
322	0.337079	0.0539709
323	0.338032	0.0537359
324	0.338986	0.0535024
325	0.339939	0.0532705
326	0.340893	0.0530401
327	0.341847	0.0528113
328	0.3428	0.052584
329	0.343754	0.0523582
330	0.344707	0.0521339
331	0.345661	0.0519111
332	0.346615	0.0516897
333	0.347568	0.0514698
334	0.348522	0.0512513
335	0.349475	0.0510342
336	0.350429	0.0508185
337	0.351382	0.0506043
338	0.352336	0.0503914
339	0.35329	0.0501799
340	0.354243	0.0499697
341	0.355197	0.0497609
342	0.35615	0.0495534
343	0.357104	0.0493472
344	0.358058	0.0491423
345	0.359011	0.0489387
346	0.359965	0.0487363
347	0.360918	0.0485353
348	0.361872	0.0483354
349	0.362826	0.0481368
350	0.363779	0.0479395
351	0.364733	0.0477433
352	0.365686	0.0475483
353	0.36664	0.0473545
354	0.367594	0.0471619
355	0.368547	0.0469704
356	0.369501	0.0467801
357	0.370454	0.046591
358	0.371408	0.0464029
359	0.372362	0.046216
360	0.373315	0.0460302
361	0.374269	0.0458454
362	0.375222	0.0456618
363	0.376176	0.0454792
364	0.37713	0.0452977
365	0.378083	0.0451172
366	0.379037	0.0449377
367	0.37999	0.0447594
368	0.380944	0.044582
369	0.381897	0.0444056
370	0.382851	0.0442302
371	0.383805	0.0440558
372	0.384758	0.0438824
373	0.385712	0.04371
374	0.386665	0.0435385
375	0.387619	0.043368
376	0.388573	0.0431985
377	0.389526	0.0430298
378	0.39048	0.0428621
379	0.391433	0.0426954
380	0.392387	0.0425295
381	0.393341	0.0423645
382	0.394294	0.0422005
383	0.395248	0.0420373
384	0.396201	0.041875
385	0.397155	0.0417136
386	0.398109	0.041553
387	0.399062	0.0413933
388	0.400016	0.0412345
389	0.400969	0.0410765
390	0.401923	0.0409194
391	0.402877	0.0407631
392	0.40383	0.0406076
393	0.404784	0.0404529
394	0.405737	0.040299
395	0.406691	0.040146
396	0.407645	0.0399937
397	0.408598	0.0398423
398	0.409552	0.0396916
399	0.410505	0.0395417
400	0.411459	0.0393926
401	0.412412	0.0392443
402	0.413366	0.0390968
403	0.41432	0.03895
404	0.415273	0.0388039
405	0.416227	0.0386587
406	0.41718	0.0385142
407	0.418134	0.0383704
408	0.419088	0.0382273
409	0.420041	0.038085
410	0.420995	0.0379435
411	0.421948	0.0378026
412	0.422902	0.0376625
413	0.423856	0.0375231
414	0.424809	0.0373844
415	0.425763	0.0372465
416	0.426716	0.0371092
417	0.42767	0.0369727
418	0.428624	0.0368368
419	0.429577	0.0367016
420	0.430531	0.0365672
421	0.431484	0.0364334
422	0.432438	0.0363003
423	0.433392	0.0361679
424	0.434345	0.0360362
425	0.435299	0.0359052
426	0.436252	0.0357748
427	0.437206	0.0356451
428	0.43816	0.0355161
429	0.439113	0.0353877
430	0.440067	0.03526
431	0.44102	0.035133
432	0.441974	0.0350066
433	0.442927	0.0348809
434	0.443881	0.0347558
435	0.444835	0.0346314
436	0.445788	0.0345076
437	0.446742	0.0343845
438	0.447695	0.034262
439	0.448649	0.0341401
440	0.449603	0.0340189
441	0.450556	0.0338983
442	0.45151	0.0337784
443	0.452463	0.0336591
444	0.453417	0.0335404
445	0.454371	0.0334223
446	0.455324	0.0333049
447	0.456278	0.0331881
448	0.457231	0.0330719
449	0.458185	0.0329563
450	0.459139	0.0328413
451	0.460092	0.032727
452	0.461046	0.0326132
453	0.461999	0.0325001
454	0.462953	0.0323875
455	0.463907	0.0322756
456	0.46486	0.0321643
457	0.465814	0.0320535
458	0.466767	0.0319434
459	0.467721	0.0318338
460	0.468675	0.0317249
461	0.469628	0.0316165
462	0.470582	0.0315088
463	0.471535	0.0314016
464	0.472489	0.031295
465	0.473442	0.031189
466	0.474396	0.0310835
467	0.47535	0.0309787
468	0.476303	0.0308744
469	0.477257	0.0307706
470	0.47821	0.0306675
471	0.479164	0.0305649
472	0.480118	0.0304629
473	0.481071	0.0303615
474	0.482025	0.0302606
475	0.482978	0.0301602
476	0.483932	0.0300605
477	0.484886	0.0299613
478	0.485839	0.0298626
479	0.486793	0.0297645
480	0.487746	0.0296669
481	0.4887	0.0295699
482	0.489654	0.0294734
483	0.490607	0.0293775
484	0.491561	0.0292821
485	0.492514	0.0291873
486	0.493468	0.0290929
487	0.494422	0.0289992
488	0.495375	0.0289059
489	0.496329	0.0288132
490	0.497282	0.028721
491	0.498236	0.0286293
492	0.49919	0.0285381
493	0.500143	0.0284475
494	0.501097	0.0283573
495	0.50205	0.0282677
496	0.503004	0.0281786
497	0.503957	0.02809
498	0.504911	0.0280019
499	0.505865	0.0279143
500	0.506818	0.0278272
501	0.507772	0.0277407
502	0.508725	0.0276546
503	0.509679	0.027569
504	0.510633	0.0274839
505	0.511586	0.0273992
506	0.51254	0.0273151
507	0.513493	0.0272315
508	0.514447	0.0271483
509	0.515401	0.0270656
510	0.516354	0.0269834
511	0.517308	0.0269017
512	0.518261	0.0268204
513	0.519215	0.0267396
514	0.520169	0.0266593
515	0.521122	0.0265794
516	0.522076	0.0265
517	0.523029	0.0264211
518	0.523983	0.0263426
519	0.524937	0.0262646
520	0.52589	0.026187
521	0.526844	0.0261099
522	0.527797	0.0260332
523	0.528751	0.025957
524	0.529705	0.0258812
525	0.530658	0.0258058
526	0.531612	0.0257309
527	0.532565	0.0256564
528	0.533519	0.0255824
529	0.534472	0.0255088
530	0.535426	0.0254356
531	0.53638	0.0253629
532	0.537333	0.0252905
533	0.538287	0.0252186
534	0.53924	0.0251471
535	0.540194	0.0250761
536	0.541148	0.0250054
537	0.542101	0.0249352
538	0.543055	0.0248654
539	0.544008	0.024796
540	0.544962	0.024727
541	0.545916	0.0246584
542	0.546869	0.0245902
543	0.547823	0.0245224
544	0.548776	0.024455
545	0.54973	0.024388
546	0.550684	0.0243214
547	0.551637	0.0242552
548	0.552591	0.0241893
549	0.553544	0.0241239
550	0.554498	0.0240589
551	0.555452	0.0239942
552	0.556405	0.0239299
553	0.557359	0.0238661
554	0.558312	0.0238026
555	0.559266	0.0237394
556	0.56022	0.0236767
557	0.561173	0.0236143
558	0.562127	0.0235523
559	0.56308	0.0234907
560	0.564034	0.0234294
561	0.564987	0.0233685
562	0.565941	0.023308
563	0.566895	0.0232478
564	0.567848	0.0231881
565	0.568802	0.0231286
566	0.569755	0.0230696
567	0.570709	0.0230109
568	0.571663	0.0229525
569	0.572616	0.0228945
570	0.57357	0.0228369
571	0.574523	0.0227796
572	0.575477	0.0227227
573	0.576431	0.0226661
574	0.577384	0.0226099
575	0.578338	0.022554
576	0.579291	0.0224985
577	0.580245	0.0224433
578	0.581199	0.0223885
579	0.582152	0.022334
580	0.583106	0.0222799
581	0.584059	0.0222261
582	0.585013	0.0221726
583	0.585967	0.0221195
584	0.58692	0.0220667
585	0.587874	0.0220143
586	0.588827	0.0219622
587	0.589781	0.0219105
588	0.590735	0.0218591
589	0.591688	0.021808
590	0.592642	0.0217572
591	0.593595	0.0217068
592	0.594549	0.0216568
593	0.595502	0.021607
594	0.596456	0.0215576
595	0.59741	0.0215085
596	0.598363	0.0214598
597	0.599317	0.0214114
598	0.60027	0.0213633
599	0.601224	0.0213155
600	0.602178	0.0212681
601	0.603131	0.021221
602	0.604085	0.0211743
603	0.605038	0.0211278
604	0.605992	0.0210817
605	0.606946	0.0210359
606	0.607899	0.0209905
607	0.608853	0.0209453
608	0.609806	0.0209005
609	0.61076	0.020856
610	0.611714	0.0208119
611	0.612667	0.0207681
612	0.613621	0.0207245
613	0.614574	0.0206814
614	0.615528	0.0206385
615	0.616482	0.020596
616	0.617435	0.0205537
617	0.618389	0.0205118
618	0.619342	0.0204703
619	0.620296	0.020429
620	0.62125	0.0203881
621	0.622203	0.0203475
622	0.623157	0.0203072
623	0.62411	0.0202672
624	0.625064	0.0202276
625	0.626017	0.0201882
626	0.626971	0.0201492
627	0.627925	0.0201106
628	0.628878	0.0200722
629	0.629832	0.0200341
630	0.630785	0.0199964
631	0.631739	0.019959
632	0.632693	0.0199219
633	0.633646	0.0198851
634	0.6346	0.0198487
635	0.635553	0.0198125
636	0.636507	0.0197767
637	0.637461	0.0197412
638	0.638414	0.019706
639	0.639368	0.0196711
640	0.640321	0.0196366
641	0.641275	0.0196024
642	0.642229	0.0195684
643	0.643182	0.0195348
644	0.644136	0.0195015
645	0.645089	0.0194686
646	0.646043	0.0194359
647	0.646997	0.0194035
648	0.64795	0.0193715
649	0.648904	0.0193398
650	0.649857	0.0193084
651	0.650811	0.0192773
652	0.651765	0.0192465
653	0.652718	0.019216
654	0.653672	0.0191859
655	0.654625	0.019156
656	0.655579	0.0191265
657	0.656532	0.0190973
658	0.657486	0.0190684
659	0.65844	0.0190398
660	0.659393	0.0190115
661	0.660347	0.0189835
662	0.6613	0.0189558
663	0.662254	0.0189285
664	0.663208	0.0189014
665	0.664161	0.0188747
666	0.665115	0.0188482
667	0.666068	0.0188221
668	0.667022	0.0187962
669	0.667976	0.0187707
670	0.668929	0.0187455
671	0.669883	0.0187205
672	0.670836	0.0186959
673	0.67179	0.0186716
674	0.672744	0.0186476
675	0.673697	0.0186239
676	0.674651	0.0186004
677	0.675604	0.0185773
678	0.676558	0.0185545
679	0.677512	0.018532
680	0.678465	0.0185097
681	0.679419	0.0184878
682	0.680372	0.0184662
683	0.681326	0.0184448
684	0.68228	0.0184237
685	0.683233	0.018403
686	0.684187	0.0183825
687	0.68514	0.0183623
688	0.686094	0.0183424
689	0.687047	0.0183228
690	0.688001	0.0183035
691	0.688955	0.0182845
692	0.689908	0.0182657
693	0.690862	0.0182473
694	0.691815	0.0182291
695	0.692769	0.0182112
696	0.693723	0.0181935
697	0.694676	0.0181762
698	0.69563	0.0181591
699	0.696583	0.0181423
700	0.697537	0.0181258
701	0.698491	0.0181096
702	0.699444	0.0180936

## Sheet: 1.0_s_data
	q (A^-1)	I(q) (arb.u.)
0	0.0306317	0.238015
1	0.0318771	0.234116
2	0.0331732	0.231618
3	0.0345219	0.221837
4	0.0359255	0.233225
5	0.0373862	0.232867
6	0.0389062	0.23291
7	0.040488	0.231825
8	0.0421342	0.232479
9	0.0438472	0.231733
10	0.04563	0.226172
11	0.0474852	0.230283
12	0.0494158	0.225345
13	0.0514249	0.226437
14	0.0535158	0.226854
15	0.0556916	0.225821
16	0.0579559	0.221245
17	0.0603122	0.223508
18	0.0627644	0.218368
19	0.0653162	0.223611
20	0.0679718	0.219315
21	0.0707354	0.217835
22	0.0736113	0.213567
23	0.0766042	0.214192
24	0.0797187	0.214961
25	0.0829599	0.210395
26	0.0863329	0.209407
27	0.0898429	0.206491
28	0.0934957	0.20501
29	0.0972971	0.202291
30	0.101253	0.201123
31	0.10537	0.197597
32	0.109654	0.193244
33	0.114112	0.192111
34	0.118751	0.18567
35	0.12358	0.18319
36	0.128604	0.180076
37	0.133833	0.176065
38	0.139274	0.172611
39	0.144937	0.167652
40	0.150829	0.162346
41	0.156962	0.157563
42	0.163344	0.152822
43	0.169985	0.148012
44	0.176896	0.143643
45	0.184088	0.136468
46	0.191573	0.129336
47	0.199362	0.124459
48	0.207467	0.118209
49	0.215902	0.112536
50	0.22468	0.10631
51	0.233815	0.0998712
52	0.243322	0.0948026
53	0.253215	0.0882015
54	0.26351	0.0827278
55	0.274223	0.0762866
56	0.285373	0.0719357
57	0.296975	0.0665215
58	0.309049	0.0620486
59	0.321615	0.0575116
60	0.334691	0.0533608
61	0.348298	0.0492305
62	0.362459	0.0456009
63	0.377196	0.0425575
64	0.392532	0.0403297
65	0.408492	0.0379641
66	0.4251	0.0346541
67	0.442383	0.0318849
68	0.46037	0.0300371
69	0.479087	0.0282389
70	0.498566	0.0265399
71	0.518836	0.0247214
72	0.539931	0.0232527
73	0.561883	0.0220042
74	0.584728	0.0207309
75	0.608502	0.0201127
76	0.633242	0.0193211
77	0.658988	0.0186364
78	0.685781	0.0181541

## Sheet: 1.0_s_fit
	q (A^-1)	I(q) (arb.u.)
0	0.0300214	0.234377
1	0.030975	0.234128
2	0.0319286	0.233871
3	0.0328822	0.233608
4	0.0338358	0.233337
5	0.0347894	0.233059
6	0.035743	0.232774
7	0.0366966	0.232481
8	0.0376502	0.232182
9	0.0386038	0.231876
10	0.0395574	0.231563
11	0.040511	0.231243
12	0.0414645	0.230917
13	0.0424181	0.230583
14	0.0433717	0.230243
15	0.0443253	0.229896
16	0.0452789	0.229543
17	0.0462325	0.229183
18	0.0471861	0.228816
19	0.0481397	0.228443
20	0.0490933	0.228064
21	0.0500469	0.227679
22	0.0510005	0.227287
23	0.0519541	0.226889
24	0.0529077	0.226485
25	0.0538613	0.226075
26	0.0548149	0.225659
27	0.0557685	0.225236
28	0.056722	0.224808
29	0.0576756	0.224375
30	0.0586292	0.223935
31	0.0595828	0.22349
32	0.0605364	0.223039
33	0.06149	0.222582
34	0.0624436	0.22212
35	0.0633972	0.221652
36	0.0643508	0.221179
37	0.0653044	0.220701
38	0.066258	0.220217
39	0.0672116	0.219729
40	0.0681652	0.219235
41	0.0691188	0.218736
42	0.0700724	0.218231
43	0.071026	0.217722
44	0.0719795	0.217208
45	0.0729331	0.21669
46	0.0738867	0.216166
47	0.0748403	0.215638
48	0.0757939	0.215105
49	0.0767475	0.214567
50	0.0777011	0.214025
51	0.0786547	0.213478
52	0.0796083	0.212927
53	0.0805619	0.212371
54	0.0815155	0.211812
55	0.0824691	0.211247
56	0.0834227	0.210679
57	0.0843763	0.210107
58	0.0853299	0.20953
59	0.0862835	0.20895
60	0.087237	0.208365
61	0.0881906	0.207777
62	0.0891442	0.207184
63	0.0900978	0.206588
64	0.0910514	0.205988
65	0.092005	0.205384
66	0.0929586	0.204777
67	0.0939122	0.204166
68	0.0948658	0.203551
69	0.0958194	0.202933
70	0.096773	0.202312
71	0.0977266	0.201687
72	0.0986802	0.201059
73	0.0996338	0.200427
74	0.100587	0.199792
75	0.101541	0.199154
76	0.102495	0.198513
77	0.103448	0.197868
78	0.104402	0.197221
79	0.105355	0.19657
80	0.106309	0.195917
81	0.107263	0.19526
82	0.108216	0.194601
83	0.10917	0.193939
84	0.110123	0.193274
85	0.111077	0.192606
86	0.11203	0.191935
87	0.112984	0.191262
88	0.113938	0.190586
89	0.114891	0.189908
90	0.115845	0.189226
91	0.116798	0.188543
92	0.117752	0.187857
93	0.118706	0.187168
94	0.119659	0.186477
95	0.120613	0.185784
96	0.121566	0.185088
97	0.12252	0.18439
98	0.123474	0.18369
99	0.124427	0.182987
100	0.125381	0.182283
101	0.126334	0.181576
102	0.127288	0.180867
103	0.128242	0.180156
104	0.129195	0.179443
105	0.130149	0.178728
106	0.131102	0.178011
107	0.132056	0.177293
108	0.13301	0.176572
109	0.133963	0.17585
110	0.134917	0.175126
111	0.13587	0.1744
112	0.136824	0.173672
113	0.137778	0.172943
114	0.138731	0.172212
115	0.139685	0.171479
116	0.140638	0.170745
117	0.141592	0.17001
118	0.142545	0.169273
119	0.143499	0.168535
120	0.144453	0.167795
121	0.145406	0.167054
122	0.14636	0.166312
123	0.147313	0.165568
124	0.148267	0.164824
125	0.149221	0.164078
126	0.150174	0.163331
127	0.151128	0.162583
128	0.152081	0.161834
129	0.153035	0.161085
130	0.153989	0.160334
131	0.154942	0.159582
132	0.155896	0.15883
133	0.156849	0.158077
134	0.157803	0.157323
135	0.158757	0.156569
136	0.15971	0.155814
137	0.160664	0.155059
138	0.161617	0.154303
139	0.162571	0.153547
140	0.163525	0.15279
141	0.164478	0.152033
142	0.165432	0.151276
143	0.166385	0.150518
144	0.167339	0.149761
145	0.168293	0.149003
146	0.169246	0.148246
147	0.1702	0.147488
148	0.171153	0.146731
149	0.172107	0.145973
150	0.17306	0.145216
151	0.174014	0.144459
152	0.174968	0.143703
153	0.175921	0.142947
154	0.176875	0.142191
155	0.177828	0.141436
156	0.178782	0.140682
157	0.179736	0.139928
158	0.180689	0.139175
159	0.181643	0.138423
160	0.182596	0.137671
161	0.18355	0.13692
162	0.184504	0.136171
163	0.185457	0.135422
164	0.186411	0.134675
165	0.187364	0.133928
166	0.188318	0.133183
167	0.189272	0.132439
168	0.190225	0.131697
169	0.191179	0.130955
170	0.192132	0.130216
171	0.193086	0.129478
172	0.19404	0.128741
173	0.194993	0.128006
174	0.195947	0.127273
175	0.1969	0.126541
176	0.197854	0.125811
177	0.198808	0.125084
178	0.199761	0.124358
179	0.200715	0.123634
180	0.201668	0.122912
181	0.202622	0.122192
182	0.203575	0.121474
183	0.204529	0.120759
184	0.205483	0.120046
185	0.206436	0.119335
186	0.20739	0.118626
187	0.208343	0.11792
188	0.209297	0.117217
189	0.210251	0.116516
190	0.211204	0.115817
191	0.212158	0.115121
192	0.213111	0.114428
193	0.214065	0.113738
194	0.215019	0.11305
195	0.215972	0.112365
196	0.216926	0.111683
197	0.217879	0.111003
198	0.218833	0.110327
199	0.219787	0.109654
200	0.22074	0.108983
201	0.221694	0.108316
202	0.222647	0.107652
203	0.223601	0.106991
204	0.224555	0.106333
205	0.225508	0.105678
206	0.226462	0.105026
207	0.227415	0.104378
208	0.228369	0.103733
209	0.229323	0.103091
210	0.230276	0.102453
211	0.23123	0.101818
212	0.232183	0.101186
213	0.233137	0.100558
214	0.23409	0.0999331
215	0.235044	0.0993117
216	0.235998	0.0986938
217	0.236951	0.0980794
218	0.237905	0.0974685
219	0.238858	0.0968611
220	0.239812	0.0962573
221	0.240766	0.095657
222	0.241719	0.0950603
223	0.242673	0.0944673
224	0.243626	0.0938778
225	0.24458	0.0932919
226	0.245534	0.0927097
227	0.246487	0.0921311
228	0.247441	0.0915562
229	0.248394	0.0909849
230	0.249348	0.0904173
231	0.250302	0.0898533
232	0.251255	0.089293
233	0.252209	0.0887364
234	0.253162	0.0881834
235	0.254116	0.0876342
236	0.25507	0.0870886
237	0.256023	0.0865467
238	0.256977	0.0860085
239	0.25793	0.085474
240	0.258884	0.0849431
241	0.259838	0.0844159
242	0.260791	0.0838924
243	0.261745	0.0833726
244	0.262698	0.0828564
245	0.263652	0.0823439
246	0.264605	0.081835
247	0.265559	0.0813298
248	0.266513	0.0808282
249	0.267466	0.0803303
250	0.26842	0.0798359
251	0.269373	0.0793452
252	0.270327	0.0788581
253	0.271281	0.0783745
254	0.272234	0.0778945
255	0.273188	0.0774181
256	0.274141	0.0769453
257	0.275095	0.0764759
258	0.276049	0.0760101
259	0.277002	0.0755479
260	0.277956	0.0750891
261	0.278909	0.0746338
262	0.279863	0.074182
263	0.280817	0.0737336
264	0.28177	0.0732886
265	0.282724	0.0728471
266	0.283677	0.072409
267	0.284631	0.0719743
268	0.285585	0.0715429
269	0.286538	0.0711149
270	0.287492	0.0706902
271	0.288445	0.0702689
272	0.289399	0.0698508
273	0.290353	0.0694361
274	0.291306	0.0690245
275	0.29226	0.0686163
276	0.293213	0.0682112
277	0.294167	0.0678093
278	0.29512	0.0674107
279	0.296074	0.0670152
280	0.297028	0.0666228
281	0.297981	0.0662336
282	0.298935	0.0658474
283	0.299888	0.0654644
284	0.300842	0.0650844
285	0.301796	0.0647075
286	0.302749	0.0643335
287	0.303703	0.0639626
288	0.304656	0.0635947
289	0.30561	0.0632297
290	0.306564	0.0628676
291	0.307517	0.0625085
292	0.308471	0.0621523
293	0.309424	0.0617989
294	0.310378	0.0614484
295	0.311332	0.0611007
296	0.312285	0.0607558
297	0.313239	0.0604138
298	0.314192	0.0600744
299	0.315146	0.0597379
300	0.3161	0.0594041
301	0.317053	0.0590729
302	0.318007	0.0587445
303	0.31896	0.0584187
304	0.319914	0.0580956
305	0.320868	0.057775
306	0.321821	0.0574571
307	0.322775	0.0571418
308	0.323728	0.056829
309	0.324682	0.0565187
310	0.325635	0.056211
311	0.326589	0.0559058
312	0.327543	0.055603
313	0.328496	0.0553027
314	0.32945	0.0550048
315	0.330403	0.0547094
316	0.331357	0.0544163
317	0.332311	0.0541256
318	0.333264	0.0538373
319	0.334218	0.0535513
320	0.335171	0.0532676
321	0.336125	0.0529862
322	0.337079	0.052707
323	0.338032	0.0524302
324	0.338986	0.0521555
325	0.339939	0.0518831
326	0.340893	0.0516129
327	0.341847	0.0513448
328	0.3428	0.0510789
329	0.343754	0.0508151
330	0.344707	0.0505535
331	0.345661	0.050294
332	0.346615	0.0500365
333	0.347568	0.0497811
334	0.348522	0.0495278
335	0.349475	0.0492765
336	0.350429	0.0490272
337	0.351382	0.0487799
338	0.352336	0.0485345
339	0.35329	0.0482911
340	0.354243	0.0480497
341	0.355197	0.0478102
342	0.35615	0.0475725
343	0.357104	0.0473368
344	0.358058	0.047103
345	0.359011	0.0468709
346	0.359965	0.0466408
347	0.360918	0.0464124
348	0.361872	0.0461859
349	0.362826	0.0459611
350	0.363779	0.0457381
351	0.364733	0.0455169
352	0.365686	0.0452974
353	0.36664	0.0450796
354	0.367594	0.0448635
355	0.368547	0.0446491
356	0.369501	0.0444364
357	0.370454	0.0442254
358	0.371408	0.044016
359	0.372362	0.0438082
360	0.373315	0.0436021
361	0.374269	0.0433976
362	0.375222	0.0431946
363	0.376176	0.0429932
364	0.37713	0.0427934
365	0.378083	0.0425951
366	0.379037	0.0423983
367	0.37999	0.0422031
368	0.380944	0.0420094
369	0.381897	0.0418171
370	0.382851	0.0416264
371	0.383805	0.0414371
372	0.384758	0.0412492
373	0.385712	0.0410628
374	0.386665	0.0408778
375	0.387619	0.0406942
376	0.388573	0.0405121
377	0.389526	0.0403313
378	0.39048	0.0401518
379	0.391433	0.0399738
380	0.392387	0.0397971
381	0.393341	0.0396217
382	0.394294	0.0394476
383	0.395248	0.0392749
384	0.396201	0.0391034
385	0.397155	0.0389333
386	0.398109	0.0387644
387	0.399062	0.0385968
388	0.400016	0.0384305
389	0.400969	0.0382654
390	0.401923	0.0381015
391	0.402877	0.0379389
392	0.40383	0.0377775
393	0.404784	0.0376173
394	0.405737	0.0374582
395	0.406691	0.0373004
396	0.407645	0.0371437
397	0.408598	0.0369882
398	0.409552	0.0368339
399	0.410505	0.0366806
400	0.411459	0.0365286
401	0.412412	0.0363776
402	0.413366	0.0362278
403	0.41432	0.036079
404	0.415273	0.0359314
405	0.416227	0.0357848
406	0.41718	0.0356393
407	0.418134	0.0354949
408	0.419088	0.0353516
409	0.420041	0.0352092
410	0.420995	0.035068
411	0.421948	0.0349277
412	0.422902	0.0347885
413	0.423856	0.0346503
414	0.424809	0.0345132
415	0.425763	0.034377
416	0.426716	0.0342418
417	0.42767	0.0341076
418	0.428624	0.0339743
419	0.429577	0.0338421
420	0.430531	0.0337108
421	0.431484	0.0335804
422	0.432438	0.033451
423	0.433392	0.0333225
424	0.434345	0.033195
425	0.435299	0.0330684
426	0.436252	0.0329427
427	0.437206	0.0328179
428	0.43816	0.032694
429	0.439113	0.032571
430	0.440067	0.0324489
431	0.44102	0.0323276
432	0.441974	0.0322073
433	0.442927	0.0320878
434	0.443881	0.0319691
435	0.444835	0.0318513
436	0.445788	0.0317344
437	0.446742	0.0316183
438	0.447695	0.031503
439	0.448649	0.0313886
440	0.449603	0.031275
441	0.450556	0.0311622
442	0.45151	0.0310502
443	0.452463	0.030939
444	0.453417	0.0308286
445	0.454371	0.030719
446	0.455324	0.0306101
447	0.456278	0.0305021
448	0.457231	0.0303948
449	0.458185	0.0302883
450	0.459139	0.0301825
451	0.460092	0.0300775
452	0.461046	0.0299733
453	0.461999	0.0298698
454	0.462953	0.029767
455	0.463907	0.029665
456	0.46486	0.0295637
457	0.465814	0.0294631
458	0.466767	0.0293632
459	0.467721	0.029264
460	0.468675	0.0291655
461	0.469628	0.0290678
462	0.470582	0.0289707
463	0.471535	0.0288743
464	0.472489	0.0287786
465	0.473442	0.0286836
466	0.474396	0.0285892
467	0.47535	0.0284956
468	0.476303	0.0284025
469	0.477257	0.0283102
470	0.47821	0.0282184
471	0.479164	0.0281274
472	0.480118	0.028037
473	0.481071	0.0279472
474	0.482025	0.027858
475	0.482978	0.0277695
476	0.483932	0.0276816
477	0.484886	0.0275943
478	0.485839	0.0275076
479	0.486793	0.0274216
480	0.487746	0.0273361
481	0.4887	0.0272512
482	0.489654	0.027167
483	0.490607	0.0270833
484	0.491561	0.0270002
485	0.492514	0.0269177
486	0.493468	0.0268357
487	0.494422	0.0267544
488	0.495375	0.0266736
489	0.496329	0.0265933
490	0.497282	0.0265137
491	0.498236	0.0264345
492	0.49919	0.026356
493	0.500143	0.0262779
494	0.501097	0.0262005
495	0.50205	0.0261235
496	0.503004	0.0260471
497	0.503957	0.0259712
498	0.504911	0.0258958
499	0.505865	0.025821
500	0.506818	0.0257466
501	0.507772	0.0256728
502	0.508725	0.0255995
503	0.509679	0.0255267
504	0.510633	0.0254544
505	0.511586	0.0253826
506	0.51254	0.0253112
507	0.513493	0.0252404
508	0.514447	0.02517
509	0.515401	0.0251001
510	0.516354	0.0250307
511	0.517308	0.0249618
512	0.518261	0.0248933
513	0.519215	0.0248253
514	0.520169	0.0247578
515	0.521122	0.0246907
516	0.522076	0.0246241
517	0.523029	0.0245579
518	0.523983	0.0244922
519	0.524937	0.0244269
520	0.52589	0.024362
521	0.526844	0.0242976
522	0.527797	0.0242336
523	0.528751	0.02417
524	0.529705	0.0241069
525	0.530658	0.0240441
526	0.531612	0.0239818
527	0.532565	0.0239199
528	0.533519	0.0238585
529	0.534472	0.0237974
530	0.535426	0.0237367
531	0.53638	0.0236764
532	0.537333	0.0236166
533	0.538287	0.0235571
534	0.53924	0.023498
535	0.540194	0.0234393
536	0.541148	0.023381
537	0.542101	0.023323
538	0.543055	0.0232654
539	0.544008	0.0232083
540	0.544962	0.0231514
541	0.545916	0.023095
542	0.546869	0.0230389
543	0.547823	0.0229832
544	0.548776	0.0229278
545	0.54973	0.0228729
546	0.550684	0.0228182
547	0.551637	0.0227639
548	0.552591	0.02271
549	0.553544	0.0226564
550	0.554498	0.0226031
551	0.555452	0.0225502
552	0.556405	0.0224977
553	0.557359	0.0224454
554	0.558312	0.0223935
555	0.559266	0.022342
556	0.56022	0.0222907
557	0.561173	0.0222398
558	0.562127	0.0221892
559	0.56308	0.022139
560	0.564034	0.022089
561	0.564987	0.0220394
562	0.565941	0.0219901
563	0.566895	0.0219411
564	0.567848	0.0218924
565	0.568802	0.021844
566	0.569755	0.0217959
567	0.570709	0.0217482
568	0.571663	0.0217007
569	0.572616	0.0216535
570	0.57357	0.0216067
571	0.574523	0.0215601
572	0.575477	0.0215138
573	0.576431	0.0214679
574	0.577384	0.0214222
575	0.578338	0.0213768
576	0.579291	0.0213317
577	0.580245	0.0212869
578	0.581199	0.0212423
579	0.582152	0.0211981
580	0.583106	0.0211541
581	0.584059	0.0211104
582	0.585013	0.021067
583	0.585967	0.0210239
584	0.58692	0.020981
585	0.587874	0.0209384
586	0.588827	0.0208961
587	0.589781	0.0208541
588	0.590735	0.0208123
589	0.591688	0.0207708
590	0.592642	0.0207296
591	0.593595	0.0206886
592	0.594549	0.0206479
593	0.595502	0.0206075
594	0.596456	0.0205673
595	0.59741	0.0205274
596	0.598363	0.0204878
597	0.599317	0.0204484
598	0.60027	0.0204093
599	0.601224	0.0203704
600	0.602178	0.0203318
601	0.603131	0.0202934
602	0.604085	0.0202553
603	0.605038	0.0202175
604	0.605992	0.0201799
605	0.606946	0.0201426
606	0.607899	0.0201055
607	0.608853	0.0200687
608	0.609806	0.0200321
609	0.61076	0.0199958
610	0.611714	0.0199597
611	0.612667	0.0199238
612	0.613621	0.0198883
613	0.614574	0.0198529
614	0.615528	0.0198178
615	0.616482	0.019783
616	0.617435	0.0197484
617	0.618389	0.0197141
618	0.619342	0.01968
619	0.620296	0.0196461
620	0.62125	0.0196125
621	0.622203	0.0195791
622	0.623157	0.019546
623	0.62411	0.0195131
624	0.625064	0.0194805
625	0.626017	0.0194481
626	0.626971	0.019416
627	0.627925	0.0193841
628	0.628878	0.0193524
629	0.629832	0.019321
630	0.630785	0.0192898
631	0.631739	0.0192588
632	0.632693	0.0192281
633	0.633646	0.0191977
634	0.6346	0.0191674
635	0.635553	0.0191374
636	0.636507	0.0191077
637	0.637461	0.0190782
638	0.638414	0.0190489
639	0.639368	0.0190199
640	0.640321	0.0189911
641	0.641275	0.0189625
642	0.642229	0.0189342
643	0.643182	0.0189062
644	0.644136	0.0188783
645	0.645089	0.0188507
646	0.646043	0.0188233
647	0.646997	0.0187962
648	0.64795	0.0187693
649	0.648904	0.0187427
650	0.649857	0.0187163
651	0.650811	0.0186901
652	0.651765	0.0186641
653	0.652718	0.0186384
654	0.653672	0.0186129
655	0.654625	0.0185877
656	0.655579	0.0185627
657	0.656532	0.0185379
658	0.657486	0.0185134
659	0.65844	0.0184891
660	0.659393	0.018465
661	0.660347	0.0184412
662	0.6613	0.0184176
663	0.662254	0.0183942
664	0.663208	0.0183711
665	0.664161	0.0183482
666	0.665115	0.0183256
667	0.666068	0.0183031
668	0.667022	0.0182809
669	0.667976	0.018259
670	0.668929	0.0182372
671	0.669883	0.0182157
672	0.670836	0.0181944
673	0.67179	0.0181734
674	0.672744	0.0181526
675	0.673697	0.018132
676	0.674651	0.0181117
677	0.675604	0.0180915
678	0.676558	0.0180716
679	0.677512	0.018052
680	0.678465	0.0180325
681	0.679419	0.0180133
682	0.680372	0.0179943
683	0.681326	0.0179756
684	0.68228	0.0179571
685	0.683233	0.0179387
686	0.684187	0.0179207
687	0.68514	0.0179028
688	0.686094	0.0178852
689	0.687047	0.0178678
690	0.688001	0.0178506
691	0.688955	0.0178336
692	0.689908	0.0178169
693	0.690862	0.0178004
694	0.691815	0.0177841
695	0.692769	0.017768
696	0.693723	0.0177521
697	0.694676	0.0177365
698	0.69563	0.017721
699	0.696583	0.0177058
700	0.697537	0.0176908
701	0.698491	0.0176761
702	0.699444	0.0176615

## Sheet: 1.5_s_data
	q (A^-1)	I(q) (arb.u.)
0	0.0306317	0.280126
1	0.0318771	0.286035
2	0.0331732	0.288898
3	0.0345219	0.282889
4	0.0359255	0.293051
5	0.0373862	0.27547
6	0.0389062	0.276916
7	0.040488	0.276899
8	0.0421342	0.284224
9	0.0438472	0.282294
10	0.04563	0.271448
11	0.0474852	0.272108
12	0.0494158	0.27748
13	0.0514249	0.271076
14	0.0535158	0.2752
15	0.0556916	0.267859
16	0.0579559	0.268912
17	0.0603122	0.265972
18	0.0627644	0.269152
19	0.0653162	0.26613
20	0.0679718	0.261209
21	0.0707354	0.255213
22	0.0736113	0.252717
23	0.0766042	0.255231
24	0.0797187	0.252255
25	0.0829599	0.248704
26	0.0863329	0.246427
27	0.0898429	0.242303
28	0.0934957	0.235395
29	0.0972971	0.237246
30	0.101253	0.230517
31	0.10537	0.228703
32	0.109654	0.222774
33	0.114112	0.220568
34	0.118751	0.214596
35	0.12358	0.206781
36	0.128604	0.204998
37	0.133833	0.197341
38	0.139274	0.192569
39	0.144937	0.18662
40	0.150829	0.180583
41	0.156962	0.172782
42	0.163344	0.166658
43	0.169985	0.160709
44	0.176896	0.153353
45	0.184088	0.145978
46	0.191573	0.139039
47	0.199362	0.131352
48	0.207467	0.125099
49	0.215902	0.116552
50	0.22468	0.109447
51	0.233815	0.103212
52	0.243322	0.0967242
53	0.253215	0.0905986
54	0.26351	0.0832588
55	0.274223	0.0777761
56	0.285373	0.0723531
57	0.296975	0.0667968
58	0.309049	0.0618105
59	0.321615	0.0570459
60	0.334691	0.0523072
61	0.348298	0.0485125
62	0.362459	0.0443492
63	0.377196	0.0412914
64	0.392532	0.0389556
65	0.408492	0.0360774
66	0.4251	0.0334199
67	0.442383	0.0306892
68	0.46037	0.0284873
69	0.479087	0.0266905
70	0.498566	0.0253446
71	0.518836	0.0235847
72	0.539931	0.0223912
73	0.561883	0.0207637
74	0.584728	0.0198849
75	0.608502	0.0192819
76	0.633242	0.0184721
77	0.658988	0.0181176
78	0.685781	0.0173991

## Sheet: 1.5_s_fit
	q (A^-1)	I(q) (arb.u.)
0	0.0300214	0.285587
1	0.030975	0.285184
2	0.0319286	0.284769
3	0.0328822	0.284343
4	0.0338358	0.283905
5	0.0347894	0.283455
6	0.035743	0.282995
7	0.0366966	0.282523
8	0.0376502	0.28204
9	0.0386038	0.281547
10	0.0395574	0.281042
11	0.040511	0.280527
12	0.0414645	0.280001
13	0.0424181	0.279464
14	0.0433717	0.278917
15	0.0443253	0.27836
16	0.0452789	0.277792
17	0.0462325	0.277215
18	0.0471861	0.276627
19	0.0481397	0.276029
20	0.0490933	0.275422
21	0.0500469	0.274805
22	0.0510005	0.274179
23	0.0519541	0.273543
24	0.0529077	0.272898
25	0.0538613	0.272243
26	0.0548149	0.27158
27	0.0557685	0.270908
28	0.056722	0.270227
29	0.0576756	0.269537
30	0.0586292	0.268839
31	0.0595828	0.268132
32	0.0605364	0.267417
33	0.06149	0.266694
34	0.0624436	0.265963
35	0.0633972	0.265224
36	0.0643508	0.264478
37	0.0653044	0.263723
38	0.066258	0.262961
39	0.0672116	0.262192
40	0.0681652	0.261415
41	0.0691188	0.260632
42	0.0700724	0.259841
43	0.071026	0.259044
44	0.0719795	0.258239
45	0.0729331	0.257428
46	0.0738867	0.256611
47	0.0748403	0.255787
48	0.0757939	0.254957
49	0.0767475	0.254121
50	0.0777011	0.25328
51	0.0786547	0.252432
52	0.0796083	0.251578
53	0.0805619	0.250719
54	0.0815155	0.249855
55	0.0824691	0.248985
56	0.0834227	0.24811
57	0.0843763	0.24723
58	0.0853299	0.246345
59	0.0862835	0.245455
60	0.087237	0.24456
61	0.0881906	0.243661
62	0.0891442	0.242757
63	0.0900978	0.24185
64	0.0910514	0.240937
65	0.092005	0.240021
66	0.0929586	0.239101
67	0.0939122	0.238176
68	0.0948658	0.237248
69	0.0958194	0.236317
70	0.096773	0.235382
71	0.0977266	0.234443
72	0.0986802	0.233501
73	0.0996338	0.232556
74	0.100587	0.231608
75	0.101541	0.230656
76	0.102495	0.229702
77	0.103448	0.228745
78	0.104402	0.227786
79	0.105355	0.226823
80	0.106309	0.225859
81	0.107263	0.224892
82	0.108216	0.223922
83	0.10917	0.22295
84	0.110123	0.221977
85	0.111077	0.221001
86	0.11203	0.220024
87	0.112984	0.219044
88	0.113938	0.218063
89	0.114891	0.21708
90	0.115845	0.216096
91	0.116798	0.21511
92	0.117752	0.214123
93	0.118706	0.213135
94	0.119659	0.212145
95	0.120613	0.211154
96	0.121566	0.210162
97	0.12252	0.20917
98	0.123474	0.208176
99	0.124427	0.207181
100	0.125381	0.206186
101	0.126334	0.205191
102	0.127288	0.204194
103	0.128242	0.203197
104	0.129195	0.2022
105	0.130149	0.201202
106	0.131102	0.200204
107	0.132056	0.199206
108	0.13301	0.198208
109	0.133963	0.19721
110	0.134917	0.196211
111	0.13587	0.195213
112	0.136824	0.194215
113	0.137778	0.193217
114	0.138731	0.19222
115	0.139685	0.191223
116	0.140638	0.190226
117	0.141592	0.189229
118	0.142545	0.188234
119	0.143499	0.187238
120	0.144453	0.186244
121	0.145406	0.18525
122	0.14636	0.184257
123	0.147313	0.183265
124	0.148267	0.182274
125	0.149221	0.181283
126	0.150174	0.180294
127	0.151128	0.179306
128	0.152081	0.178319
129	0.153035	0.177333
130	0.153989	0.176349
131	0.154942	0.175365
132	0.155896	0.174384
133	0.156849	0.173403
134	0.157803	0.172424
135	0.158757	0.171447
136	0.15971	0.170472
137	0.160664	0.169498
138	0.161617	0.168525
139	0.162571	0.167555
140	0.163525	0.166586
141	0.164478	0.16562
142	0.165432	0.164655
143	0.166385	0.163692
144	0.167339	0.162732
145	0.168293	0.161773
146	0.169246	0.160817
147	0.1702	0.159863
148	0.171153	0.158911
149	0.172107	0.157962
150	0.17306	0.157014
151	0.174014	0.15607
152	0.174968	0.155128
153	0.175921	0.154188
154	0.176875	0.153251
155	0.177828	0.152317
156	0.178782	0.151386
157	0.179736	0.150457
158	0.180689	0.149531
159	0.181643	0.148608
160	0.182596	0.147688
161	0.18355	0.146771
162	0.184504	0.145856
163	0.185457	0.144945
164	0.186411	0.144037
165	0.187364	0.143133
166	0.188318	0.142231
167	0.189272	0.141333
168	0.190225	0.140438
169	0.191179	0.139546
170	0.192132	0.138658
171	0.193086	0.137773
172	0.19404	0.136892
173	0.194993	0.136014
174	0.195947	0.13514
175	0.1969	0.134269
176	0.197854	0.133402
177	0.198808	0.132539
178	0.199761	0.131679
179	0.200715	0.130823
180	0.201668	0.129971
181	0.202622	0.129123
182	0.203575	0.128279
183	0.204529	0.127439
184	0.205483	0.126602
185	0.206436	0.12577
186	0.20739	0.124942
187	0.208343	0.124117
188	0.209297	0.123297
189	0.210251	0.122481
190	0.211204	0.121669
191	0.212158	0.120861
192	0.213111	0.120058
193	0.214065	0.119259
194	0.215019	0.118463
195	0.215972	0.117673
196	0.216926	0.116886
197	0.217879	0.116104
198	0.218833	0.115326
199	0.219787	0.114553
200	0.22074	0.113784
201	0.221694	0.113019
202	0.222647	0.112259
203	0.223601	0.111503
204	0.224555	0.110752
205	0.225508	0.110005
206	0.226462	0.109262
207	0.227415	0.108524
208	0.228369	0.107791
209	0.229323	0.107062
210	0.230276	0.106338
211	0.23123	0.105618
212	0.232183	0.104903
213	0.233137	0.104192
214	0.23409	0.103486
215	0.235044	0.102784
216	0.235998	0.102087
217	0.236951	0.101395
218	0.237905	0.100707
219	0.238858	0.100024
220	0.239812	0.099345
221	0.240766	0.0986708
222	0.241719	0.0980012
223	0.242673	0.0973363
224	0.243626	0.0966758
225	0.24458	0.09602
226	0.245534	0.0953688
227	0.246487	0.094722
228	0.247441	0.0940799
229	0.248394	0.0934422
230	0.249348	0.0928092
231	0.250302	0.0921806
232	0.251255	0.0915566
233	0.252209	0.0909371
234	0.253162	0.0903221
235	0.254116	0.0897116
236	0.25507	0.0891056
237	0.256023	0.088504
238	0.256977	0.0879069
239	0.25793	0.0873143
240	0.258884	0.0867261
241	0.259838	0.0861423
242	0.260791	0.0855629
243	0.261745	0.0849879
244	0.262698	0.0844172
245	0.263652	0.083851
246	0.264605	0.083289
247	0.265559	0.0827315
248	0.266513	0.0821782
249	0.267466	0.0816291
250	0.26842	0.0810844
251	0.269373	0.0805439
252	0.270327	0.0800077
253	0.271281	0.0794756
254	0.272234	0.0789478
255	0.273188	0.0784241
256	0.274141	0.0779046
257	0.275095	0.0773892
258	0.276049	0.076878
259	0.277002	0.0763708
260	0.277956	0.0758677
261	0.278909	0.0753686
262	0.279863	0.0748736
263	0.280817	0.0743826
264	0.28177	0.0738955
265	0.282724	0.0734124
266	0.283677	0.0729333
267	0.284631	0.072458
268	0.285585	0.0719867
269	0.286538	0.0715192
270	0.287492	0.0710556
271	0.288445	0.0705958
272	0.289399	0.0701398
273	0.290353	0.0696876
274	0.291306	0.0692391
275	0.29226	0.0687944
276	0.293213	0.0683533
277	0.294167	0.067916
278	0.29512	0.0674822
279	0.296074	0.0670522
280	0.297028	0.0666257
281	0.297981	0.0662028
282	0.298935	0.0657835
283	0.299888	0.0653677
284	0.300842	0.0649554
285	0.301796	0.0645466
286	0.302749	0.0641413
287	0.303703	0.0637394
288	0.304656	0.0633409
289	0.30561	0.0629458
290	0.306564	0.0625541
291	0.307517	0.0621657
292	0.308471	0.0617807
293	0.309424	0.0613989
294	0.310378	0.0610204
295	0.311332	0.0606452
296	0.312285	0.0602731
297	0.313239	0.0599043
298	0.314192	0.0595386
299	0.315146	0.0591761
300	0.3161	0.0588167
301	0.317053	0.0584604
302	0.318007	0.0581072
303	0.31896	0.0577571
304	0.319914	0.05741
305	0.320868	0.0570659
306	0.321821	0.0567247
307	0.322775	0.0563866
308	0.323728	0.0560513
309	0.324682	0.055719
310	0.325635	0.0553896
311	0.326589	0.055063
312	0.327543	0.0547393
313	0.328496	0.0544184
314	0.32945	0.0541003
315	0.330403	0.053785
316	0.331357	0.0534724
317	0.332311	0.0531626
318	0.333264	0.0528555
319	0.334218	0.0525511
320	0.335171	0.0522493
321	0.336125	0.0519501
322	0.337079	0.0516536
323	0.338032	0.0513597
324	0.338986	0.0510684
325	0.339939	0.0507796
326	0.340893	0.0504933
327	0.341847	0.0502096
328	0.3428	0.0499283
329	0.343754	0.0496496
330	0.344707	0.0493732
331	0.345661	0.0490993
332	0.346615	0.0488278
333	0.347568	0.0485587
334	0.348522	0.0482919
335	0.349475	0.0480275
336	0.350429	0.0477654
337	0.351382	0.0475056
338	0.352336	0.0472481
339	0.35329	0.0469928
340	0.354243	0.0467398
341	0.355197	0.046489
342	0.35615	0.0462404
343	0.357104	0.045994
344	0.358058	0.0457498
345	0.359011	0.0455076
346	0.359965	0.0452676
347	0.360918	0.0450298
348	0.361872	0.044794
349	0.362826	0.0445602
350	0.363779	0.0443285
351	0.364733	0.0440988
352	0.365686	0.0438711
353	0.36664	0.0436455
354	0.367594	0.0434217
355	0.368547	0.0432
356	0.369501	0.0429801
357	0.370454	0.0427622
358	0.371408	0.0425462
359	0.372362	0.0423321
360	0.373315	0.0421198
361	0.374269	0.0419094
362	0.375222	0.0417007
363	0.376176	0.0414939
364	0.37713	0.0412889
365	0.378083	0.0410857
366	0.379037	0.0408842
367	0.37999	0.0406845
368	0.380944	0.0404864
369	0.381897	0.0402901
370	0.382851	0.0400955
371	0.383805	0.0399026
372	0.384758	0.0397113
373	0.385712	0.0395216
374	0.386665	0.0393336
375	0.387619	0.0391472
376	0.388573	0.0389624
377	0.389526	0.0387791
378	0.39048	0.0385974
379	0.391433	0.0384173
380	0.392387	0.0382387
381	0.393341	0.0380616
382	0.394294	0.037886
383	0.395248	0.0377119
384	0.396201	0.0375393
385	0.397155	0.0373682
386	0.398109	0.0371985
387	0.399062	0.0370302
388	0.400016	0.0368633
389	0.400969	0.0366978
390	0.401923	0.0365338
391	0.402877	0.0363711
392	0.40383	0.0362097
393	0.404784	0.0360497
394	0.405737	0.0358911
395	0.406691	0.0357337
396	0.407645	0.0355777
397	0.408598	0.035423
398	0.409552	0.0352695
399	0.410505	0.0351174
400	0.411459	0.0349665
401	0.412412	0.0348168
402	0.413366	0.0346684
403	0.41432	0.0345211
404	0.415273	0.0343751
405	0.416227	0.0342303
406	0.41718	0.0340867
407	0.418134	0.0339443
408	0.419088	0.033803
409	0.420041	0.0336629
410	0.420995	0.0335239
411	0.421948	0.033386
412	0.422902	0.0332493
413	0.423856	0.0331137
414	0.424809	0.0329792
415	0.425763	0.0328457
416	0.426716	0.0327134
417	0.42767	0.0325821
418	0.428624	0.0324519
419	0.429577	0.0323227
420	0.430531	0.0321945
421	0.431484	0.0320674
422	0.432438	0.0319413
423	0.433392	0.0318162
424	0.434345	0.0316921
425	0.435299	0.031569
426	0.436252	0.0314469
427	0.437206	0.0313257
428	0.43816	0.0312055
429	0.439113	0.0310863
430	0.440067	0.030968
431	0.44102	0.0308506
432	0.441974	0.0307342
433	0.442927	0.0306187
434	0.443881	0.0305041
435	0.444835	0.0303904
436	0.445788	0.0302776
437	0.446742	0.0301657
438	0.447695	0.0300546
439	0.448649	0.0299444
440	0.449603	0.0298351
441	0.450556	0.0297267
442	0.45151	0.0296191
443	0.452463	0.0295123
444	0.453417	0.0294063
445	0.454371	0.0293012
446	0.455324	0.0291969
447	0.456278	0.0290934
448	0.457231	0.0289907
449	0.458185	0.0288888
450	0.459139	0.0287877
451	0.460092	0.0286874
452	0.461046	0.0285878
453	0.461999	0.028489
454	0.462953	0.028391
455	0.463907	0.0282937
456	0.46486	0.0281972
457	0.465814	0.0281014
458	0.466767	0.0280063
459	0.467721	0.027912
460	0.468675	0.0278184
461	0.469628	0.0277255
462	0.470582	0.0276333
463	0.471535	0.0275418
464	0.472489	0.027451
465	0.473442	0.0273609
466	0.474396	0.0272715
467	0.47535	0.0271828
468	0.476303	0.0270947
469	0.477257	0.0270073
470	0.47821	0.0269206
471	0.479164	0.0268345
472	0.480118	0.026749
473	0.481071	0.0266642
474	0.482025	0.0265801
475	0.482978	0.0264965
476	0.483932	0.0264136
477	0.484886	0.0263313
478	0.485839	0.0262496
479	0.486793	0.0261686
480	0.487746	0.0260881
481	0.4887	0.0260083
482	0.489654	0.025929
483	0.490607	0.0258503
484	0.491561	0.0257722
485	0.492514	0.0256947
486	0.493468	0.0256177
487	0.494422	0.0255413
488	0.495375	0.0254655
489	0.496329	0.0253902
490	0.497282	0.0253155
491	0.498236	0.0252414
492	0.49919	0.0251677
493	0.500143	0.0250946
494	0.501097	0.0250221
495	0.50205	0.02495
496	0.503004	0.0248785
497	0.503957	0.0248075
498	0.504911	0.0247371
499	0.505865	0.0246671
500	0.506818	0.0245976
501	0.507772	0.0245287
502	0.508725	0.0244602
503	0.509679	0.0243922
504	0.510633	0.0243247
505	0.511586	0.0242577
506	0.51254	0.0241911
507	0.513493	0.024125
508	0.514447	0.0240594
509	0.515401	0.0239943
510	0.516354	0.0239296
511	0.517308	0.0238654
512	0.518261	0.0238016
513	0.519215	0.0237382
514	0.520169	0.0236753
515	0.521122	0.0236129
516	0.522076	0.0235509
517	0.523029	0.0234893
518	0.523983	0.0234281
519	0.524937	0.0233673
520	0.52589	0.023307
521	0.526844	0.0232471
522	0.527797	0.0231876
523	0.528751	0.0231284
524	0.529705	0.0230697
525	0.530658	0.0230114
526	0.531612	0.0229535
527	0.532565	0.022896
528	0.533519	0.0228388
529	0.534472	0.0227821
530	0.535426	0.0227257
531	0.53638	0.0226696
532	0.537333	0.022614
533	0.538287	0.0225587
534	0.53924	0.0225038
535	0.540194	0.0224493
536	0.541148	0.0223951
537	0.542101	0.0223412
538	0.543055	0.0222877
539	0.544008	0.0222346
540	0.544962	0.0221818
541	0.545916	0.0221293
542	0.546869	0.0220772
543	0.547823	0.0220254
544	0.548776	0.021974
545	0.54973	0.0219228
546	0.550684	0.021872
547	0.551637	0.0218215
548	0.552591	0.0217714
549	0.553544	0.0217215
550	0.554498	0.021672
551	0.555452	0.0216228
552	0.556405	0.0215738
553	0.557359	0.0215252
554	0.558312	0.0214769
555	0.559266	0.0214289
556	0.56022	0.0213812
557	0.561173	0.0213337
558	0.562127	0.0212866
559	0.56308	0.0212398
560	0.564034	0.0211932
561	0.564987	0.0211469
562	0.565941	0.0211009
563	0.566895	0.0210552
564	0.567848	0.0210098
565	0.568802	0.0209646
566	0.569755	0.0209197
567	0.570709	0.0208751
568	0.571663	0.0208307
569	0.572616	0.0207866
570	0.57357	0.0207428
571	0.574523	0.0206993
572	0.575477	0.020656
573	0.576431	0.0206129
574	0.577384	0.0205701
575	0.578338	0.0205276
576	0.579291	0.0204853
577	0.580245	0.0204433
578	0.581199	0.0204015
579	0.582152	0.02036
580	0.583106	0.0203187
581	0.584059	0.0202777
582	0.585013	0.0202369
583	0.585967	0.0201963
584	0.58692	0.020156
585	0.587874	0.0201159
586	0.588827	0.0200761
587	0.589781	0.0200365
588	0.590735	0.0199971
589	0.591688	0.019958
590	0.592642	0.0199191
591	0.593595	0.0198804
592	0.594549	0.019842
593	0.595502	0.0198038
594	0.596456	0.0197658
595	0.59741	0.0197281
596	0.598363	0.0196906
597	0.599317	0.0196533
598	0.60027	0.0196162
599	0.601224	0.0195794
600	0.602178	0.0195428
601	0.603131	0.0195064
602	0.604085	0.0194702
603	0.605038	0.0194342
604	0.605992	0.0193985
605	0.606946	0.019363
606	0.607899	0.0193277
607	0.608853	0.0192926
608	0.609806	0.0192578
609	0.61076	0.0192232
610	0.611714	0.0191888
611	0.612667	0.0191546
612	0.613621	0.0191206
613	0.614574	0.0190868
614	0.615528	0.0190533
615	0.616482	0.0190199
616	0.617435	0.0189868
617	0.618389	0.0189539
618	0.619342	0.0189212
619	0.620296	0.0188888
620	0.62125	0.0188565
621	0.622203	0.0188245
622	0.623157	0.0187927
623	0.62411	0.018761
624	0.625064	0.0187296
625	0.626017	0.0186985
626	0.626971	0.0186675
627	0.627925	0.0186368
628	0.628878	0.0186062
629	0.629832	0.0185759
630	0.630785	0.0185458
631	0.631739	0.0185159
632	0.632693	0.0184862
633	0.633646	0.0184567
634	0.6346	0.0184275
635	0.635553	0.0183984
636	0.636507	0.0183696
637	0.637461	0.018341
638	0.638414	0.0183126
639	0.639368	0.0182844
640	0.640321	0.0182565
641	0.641275	0.0182287
642	0.642229	0.0182012
643	0.643182	0.0181738
644	0.644136	0.0181467
645	0.645089	0.0181198
646	0.646043	0.0180932
647	0.646997	0.0180667
648	0.64795	0.0180404
649	0.648904	0.0180144
650	0.649857	0.0179886
651	0.650811	0.017963
652	0.651765	0.0179376
653	0.652718	0.0179124
654	0.653672	0.0178875
655	0.654625	0.0178627
656	0.655579	0.0178382
657	0.656532	0.0178139
658	0.657486	0.0177898
659	0.65844	0.0177659
660	0.659393	0.0177423
661	0.660347	0.0177188
662	0.6613	0.0176956
663	0.662254	0.0176726
664	0.663208	0.0176498
665	0.664161	0.0176272
666	0.665115	0.0176048
667	0.666068	0.0175827
668	0.667022	0.0175607
669	0.667976	0.017539
670	0.668929	0.0175175
671	0.669883	0.0174962
672	0.670836	0.0174752
673	0.67179	0.0174543
674	0.672744	0.0174337
675	0.673697	0.0174132
676	0.674651	0.017393
677	0.675604	0.017373
678	0.676558	0.0173533
679	0.677512	0.0173337
680	0.678465	0.0173144
681	0.679419	0.0172952
682	0.680372	0.0172763
683	0.681326	0.0172576
684	0.68228	0.0172391
685	0.683233	0.0172208
686	0.684187	0.0172028
687	0.68514	0.0171849
688	0.686094	0.0171673
689	0.687047	0.0171498
690	0.688001	0.0171326
691	0.688955	0.0171156
692	0.689908	0.0170988
693	0.690862	0.0170822
694	0.691815	0.0170658
695	0.692769	0.0170497
696	0.693723	0.0170337
697	0.694676	0.0170179
698	0.69563	0.0170024
699	0.696583	0.0169871
700	0.697537	0.0169719
701	0.698491	0.016957
702	0.699444	0.0169423

[truncated: 10 more sheets: 2.5_s_data, 2.5_s_fit, 3.5_s_data, 3.5_s_fit, 5.5_s_data, 5.5_s_fit, 7.5_s_data, 7.5_s_fit, 9.5_s_data, 9.5_s_fit]
