# Supplementary material for: Antisolvent controls the shape and size of anisotropic lead halide perovskite nanocrystals
Source: Nat Commun. 2024 Oct 17;15:8952. doi: 10.1038/s41467-024-53221-5 (PMC11486954; doi:10.1038/s41467-024-53221-5)
Supplement: Supplementary file 3 — Source Data [file 41467_2024_53221_MOESM3_ESM.zip › Fig03b.xlsx]

## Sheet: data
	q (A^-1)	I(q) (arb.u.)
0	0.0300214	0.443451
1	0.0319286	0.445831
2	0.0338358	0.437023
3	0.035743	0.444775
4	0.0376502	0.441885
5	0.0395574	0.427333
6	0.0414645	0.428534
7	0.0433717	0.425037
8	0.0452789	0.427121
9	0.0471861	0.420886
10	0.0490933	0.409257
11	0.0510005	0.40906
12	0.0529077	0.409159
13	0.0548149	0.404239
14	0.056722	0.40127
15	0.0586292	0.400567
16	0.0605364	0.391305
17	0.0624436	0.388851
18	0.0643508	0.389241
19	0.066258	0.38542
20	0.0681652	0.379408
21	0.0700724	0.375155
22	0.0719795	0.367637
23	0.0738867	0.362764
24	0.0757939	0.359821
25	0.0777011	0.354553
26	0.0796083	0.352929
27	0.0815155	0.351971
28	0.0834227	0.349361
29	0.0853299	0.338954
30	0.087237	0.33195
31	0.0891442	0.324262
32	0.0910514	0.325545
33	0.0929586	0.322626
34	0.0948658	0.312555
35	0.096773	0.313378
36	0.0986802	0.311115
37	0.100587	0.303009
38	0.102495	0.301047
39	0.104402	0.296026
40	0.106309	0.292638
41	0.108216	0.287848
42	0.110123	0.287501
43	0.11203	0.28026
44	0.113938	0.276134
45	0.115845	0.269791
46	0.117752	0.269523
47	0.119659	0.259916
48	0.121566	0.262943
49	0.123474	0.254609
50	0.125381	0.251267
51	0.127288	0.248359
52	0.129195	0.247155
53	0.131102	0.237848
54	0.13301	0.236695
55	0.134917	0.230379
56	0.136824	0.22931
57	0.138731	0.226036
58	0.140638	0.228002
59	0.142545	0.221427
60	0.144453	0.212831
61	0.14636	0.215076
62	0.148267	0.207781
63	0.150174	0.206485
64	0.152081	0.203327
65	0.153989	0.199348
66	0.155896	0.193829
67	0.157803	0.189234
68	0.15971	0.186741
69	0.161617	0.1842
70	0.163525	0.18135
71	0.165432	0.182333
72	0.167339	0.176699
73	0.169246	0.17107
74	0.171153	0.170339
75	0.17306	0.168277
76	0.174968	0.163859
77	0.176875	0.163036
78	0.178782	0.162629
79	0.180689	0.157662
80	0.182596	0.156508
81	0.184504	0.154146
82	0.186411	0.15205
83	0.188318	0.148491
84	0.190225	0.146513
85	0.192132	0.145526
86	0.19404	0.140371
87	0.195947	0.137622
88	0.197854	0.136962
89	0.199761	0.135008
90	0.201668	0.132711
91	0.203575	0.128197
92	0.205483	0.129129
93	0.20739	0.125179
94	0.209297	0.12265
95	0.211204	0.119587
96	0.213111	0.121237
97	0.215019	0.116435
98	0.216926	0.115858
99	0.218833	0.115892
100	0.22074	0.111473
101	0.222647	0.110573
102	0.224555	0.110633
103	0.226462	0.107535
104	0.228369	0.105482
105	0.230276	0.105281
106	0.232183	0.104951
107	0.23409	0.101612
108	0.235998	0.0991093
109	0.237905	0.100395
110	0.239812	0.0961886
111	0.241719	0.0952213
112	0.243626	0.0956262
113	0.245534	0.0928327
114	0.247441	0.0908299
115	0.249348	0.0900204
116	0.251255	0.0880473
117	0.253162	0.0877542
118	0.25507	0.0858172
119	0.256977	0.0862806
120	0.258884	0.0817501
121	0.260791	0.0815044
122	0.262698	0.0808564
123	0.264605	0.0806416
124	0.266513	0.0794381
125	0.26842	0.0769704
126	0.270327	0.0764345
127	0.272234	0.0759698
128	0.274141	0.0772101
129	0.276049	0.0739432
130	0.277956	0.0721331
131	0.279863	0.0695742
132	0.28177	0.0710167
133	0.283677	0.0678446
134	0.285585	0.0686654
135	0.287492	0.0690454
136	0.289399	0.066805
137	0.291306	0.0654593
138	0.293213	0.0664726
139	0.29512	0.062944
140	0.297028	0.0646855
141	0.298935	0.0606354
142	0.300842	0.0615989
143	0.302749	0.0602343
144	0.304656	0.0582143
145	0.306564	0.0604756
146	0.308471	0.0573241
147	0.310378	0.0588785
148	0.312285	0.0586519
149	0.314192	0.0560885
150	0.3161	0.0544552
151	0.318007	0.0546462
152	0.319914	0.0515899
153	0.321821	0.0544474
154	0.323728	0.0515048
155	0.325635	0.0529483
156	0.327543	0.0525082
157	0.32945	0.0521373
158	0.331357	0.0490461
159	0.333264	0.0508557
160	0.335171	0.0500565
161	0.337079	0.0485232
162	0.338986	0.0481687
163	0.340893	0.0476442
164	0.3428	0.0469318
165	0.344707	0.0461764
166	0.346615	0.0446869
167	0.348522	0.0459784
168	0.350429	0.0452685
169	0.352336	0.044043
170	0.354243	0.043324
171	0.35615	0.0426243
172	0.358058	0.0427298
173	0.359965	0.0432888
174	0.361872	0.0421726
175	0.363779	0.0408107
176	0.365686	0.0407957
177	0.367594	0.0411977
178	0.369501	0.0400228
179	0.371408	0.0417334
180	0.373315	0.0394919
181	0.375222	0.0383528
182	0.37713	0.0387108
183	0.379037	0.0391008
184	0.380944	0.0384032
185	0.382851	0.037704
186	0.384758	0.0380887
187	0.386665	0.0372674
188	0.388573	0.0366666
189	0.39048	0.0367683
190	0.392387	0.0363265
191	0.394294	0.0358082
192	0.396201	0.0373333
193	0.398109	0.0353603
194	0.400016	0.034173
195	0.401923	0.0343509
196	0.40383	0.0348914
197	0.405737	0.0345049
198	0.407645	0.0339548
199	0.409552	0.0333913
200	0.411459	0.0334329
201	0.413366	0.0322017
202	0.415273	0.0330817
203	0.41718	0.0320705
204	0.419088	0.0314586
205	0.420995	0.0323625
206	0.422902	0.0312199
207	0.424809	0.0314227
208	0.426716	0.0304169
209	0.428624	0.0297738
210	0.430531	0.0300394
211	0.432438	0.0305725
212	0.434345	0.029556
213	0.436252	0.0296083
214	0.43816	0.0285596
215	0.440067	0.0287639
216	0.441974	0.0278636
217	0.443881	0.0276342
218	0.445788	0.0273182
219	0.447695	0.0277227
220	0.449603	0.027834
221	0.45151	0.0276886
222	0.453417	0.0276889
223	0.455324	0.0277659
224	0.457231	0.0267139
225	0.459139	0.0291331
226	0.461046	0.0267891
227	0.462953	0.0265221
228	0.46486	0.0250657
229	0.466767	0.0250285
230	0.468675	0.0257406
231	0.470582	0.0258305
232	0.472489	0.0247885
233	0.474396	0.0252823
234	0.476303	0.0248949
235	0.47821	0.0241444
236	0.480118	0.0254304
237	0.482025	0.0252531
238	0.483932	0.0243283
239	0.485839	0.024254
240	0.487746	0.0240069
241	0.489654	0.0248914
242	0.491561	0.0244649
243	0.493468	0.0238316
244	0.495375	0.0232704
245	0.497282	0.0239243
246	0.49919	0.0220566
247	0.501097	0.0215067
248	0.503004	0.0230855
249	0.504911	0.0213072
250	0.506818	0.023683
251	0.508725	0.0215792
252	0.510633	0.0220196
253	0.51254	0.0216107
254	0.514447	0.0217426
255	0.516354	0.0231328
256	0.518261	0.0208261
257	0.520169	0.0216746
258	0.522076	0.020721
259	0.523983	0.0209849
260	0.52589	0.0207112
261	0.527797	0.021188
262	0.529705	0.0213924
263	0.531612	0.02213
264	0.533519	0.0199784
265	0.535426	0.0205202
266	0.537333	0.0203573
267	0.53924	0.0203402
268	0.541148	0.0207806
269	0.543055	0.0207457
270	0.544962	0.0206534
271	0.546869	0.0208226
272	0.548776	0.0212256
273	0.550684	0.0194533
274	0.552591	0.0207733
275	0.554498	0.0201924
276	0.556405	0.018182
277	0.558312	0.0207122
278	0.56022	0.0194187
279	0.562127	0.0191687
280	0.564034	0.020155
281	0.565941	0.0207475
282	0.567848	0.0190006
283	0.569755	0.0185428
284	0.571663	0.0194807
285	0.57357	0.0190979
286	0.575477	0.01935
287	0.577384	0.0200079
288	0.579291	0.0189112
289	0.581199	0.0185933
290	0.583106	0.019582
291	0.585013	0.0180747
292	0.58692	0.0188259
293	0.588827	0.0198639
294	0.590735	0.0169671
295	0.592642	0.0189649
296	0.594549	0.0199275
297	0.596456	0.0181362
298	0.598363	0.0189378
299	0.60027	0.0189302
300	0.602178	0.0193208
301	0.604085	0.0172369
302	0.605992	0.0184058
303	0.607899	0.0185823
304	0.609806	0.0165921
305	0.611714	0.0167382
306	0.613621	0.0170443
307	0.615528	0.0179053
308	0.617435	0.0172342
309	0.619342	0.0180852
310	0.62125	0.0169578
311	0.623157	0.0178393
312	0.625064	0.0173625
313	0.626971	0.0187323
314	0.628878	0.0169839
315	0.630785	0.0175809
316	0.632693	0.0179901
317	0.6346	0.0175967
318	0.636507	0.0162375
319	0.638414	0.0172434
320	0.640321	0.0173281
321	0.642229	0.0182613
322	0.644136	0.0166321
323	0.646043	0.0173029
324	0.64795	0.0173999
325	0.649857	0.0169804
326	0.651765	0.0177182
327	0.653672	0.0170473
328	0.655579	0.0183094
329	0.657486	0.0173695
330	0.659393	0.0169347
331	0.6613	0.0174135
332	0.663208	0.0165032
333	0.665115	0.016294
334	0.667022	0.017049
335	0.668929	0.0160462
336	0.670836	0.0170152
337	0.672744	0.0172665
338	0.674651	0.0171089
339	0.676558	0.0168665
340	0.678465	0.0169795
341	0.680372	0.0177078
342	0.68228	0.0174156
343	0.684187	0.017056
344	0.686094	0.0168699
345	0.688001	0.0164396
346	0.689908	0.0172778
347	0.691815	0.0164467
348	0.693723	0.0162782
349	0.69563	0.0175631
350	0.697537	0.0151698
351	0.699444	0.0152098

## Sheet: full fit
	q (A^-1)	I(q) (arb.u.)
0	0.0300214	0.44846
1	0.030975	0.447208
2	0.0319286	0.445922
3	0.0328822	0.444603
4	0.0338358	0.443252
5	0.0347894	0.441868
6	0.035743	0.440453
7	0.0366966	0.439008
8	0.0376502	0.437531
9	0.0386038	0.436025
10	0.0395574	0.434489
11	0.040511	0.432925
12	0.0414645	0.431332
13	0.0424181	0.429712
14	0.0433717	0.428064
15	0.0443253	0.426391
16	0.0452789	0.424691
17	0.0462325	0.422966
18	0.0471861	0.421216
19	0.0481397	0.419443
20	0.0490933	0.417646
21	0.0500469	0.415826
22	0.0510005	0.413984
23	0.0519541	0.41212
24	0.0529077	0.410236
25	0.0538613	0.408331
26	0.0548149	0.406407
27	0.0557685	0.404463
28	0.056722	0.402501
29	0.0576756	0.400522
30	0.0586292	0.398525
31	0.0595828	0.396512
32	0.0605364	0.394484
33	0.06149	0.39244
34	0.0624436	0.390381
35	0.0633972	0.388309
36	0.0643508	0.386223
37	0.0653044	0.384125
38	0.066258	0.382015
39	0.0672116	0.379893
40	0.0681652	0.377761
41	0.0691188	0.375618
42	0.0700724	0.373466
43	0.071026	0.371305
44	0.0719795	0.369136
45	0.0729331	0.366959
46	0.0738867	0.364775
47	0.0748403	0.362585
48	0.0757939	0.360389
49	0.0767475	0.358187
50	0.0777011	0.355981
51	0.0786547	0.35377
52	0.0796083	0.351556
53	0.0805619	0.349339
54	0.0815155	0.347119
55	0.0824691	0.344898
56	0.0834227	0.342674
57	0.0843763	0.34045
58	0.0853299	0.338226
59	0.0862835	0.336001
60	0.087237	0.333777
61	0.0881906	0.331554
62	0.0891442	0.329333
63	0.0900978	0.327113
64	0.0910514	0.324896
65	0.092005	0.322682
66	0.0929586	0.320472
67	0.0939122	0.318265
68	0.0948658	0.316062
69	0.0958194	0.313864
70	0.096773	0.311671
71	0.0977266	0.309483
72	0.0986802	0.307301
73	0.0996338	0.305125
74	0.100587	0.302955
75	0.101541	0.300793
76	0.102495	0.298637
77	0.103448	0.296489
78	0.104402	0.294349
79	0.105355	0.292217
80	0.106309	0.290093
81	0.107263	0.287978
82	0.108216	0.285872
83	0.10917	0.283775
84	0.110123	0.281688
85	0.111077	0.27961
86	0.11203	0.277542
87	0.112984	0.275485
88	0.113938	0.273438
89	0.114891	0.271401
90	0.115845	0.269375
91	0.116798	0.26736
92	0.117752	0.265356
93	0.118706	0.263363
94	0.119659	0.261382
95	0.120613	0.259412
96	0.121566	0.257454
97	0.12252	0.255508
98	0.123474	0.253574
99	0.124427	0.251651
100	0.125381	0.249741
101	0.126334	0.247843
102	0.127288	0.245957
103	0.128242	0.244084
104	0.129195	0.242223
105	0.130149	0.240374
106	0.131102	0.238538
107	0.132056	0.236715
108	0.13301	0.234904
109	0.133963	0.233106
110	0.134917	0.23132
111	0.13587	0.229547
112	0.136824	0.227787
113	0.137778	0.22604
114	0.138731	0.224305
115	0.139685	0.222582
116	0.140638	0.220872
117	0.141592	0.219175
118	0.142545	0.217491
119	0.143499	0.215819
120	0.144453	0.214159
121	0.145406	0.212512
122	0.14636	0.210877
123	0.147313	0.209254
124	0.148267	0.207644
125	0.149221	0.206046
126	0.150174	0.20446
127	0.151128	0.202887
128	0.152081	0.201325
129	0.153035	0.199775
130	0.153989	0.198237
131	0.154942	0.196711
132	0.155896	0.195197
133	0.156849	0.193694
134	0.157803	0.192203
135	0.158757	0.190723
136	0.15971	0.189254
137	0.160664	0.187797
138	0.161617	0.186351
139	0.162571	0.184916
140	0.163525	0.183492
141	0.164478	0.182079
142	0.165432	0.180677
143	0.166385	0.179285
144	0.167339	0.177904
145	0.168293	0.176534
146	0.169246	0.175174
147	0.1702	0.173824
148	0.171153	0.172485
149	0.172107	0.171155
150	0.17306	0.169836
151	0.174014	0.168527
152	0.174968	0.167227
153	0.175921	0.165937
154	0.176875	0.164657
155	0.177828	0.163386
156	0.178782	0.162125
157	0.179736	0.160873
158	0.180689	0.15963
159	0.181643	0.158397
160	0.182596	0.157173
161	0.18355	0.155957
162	0.184504	0.154751
163	0.185457	0.153553
164	0.186411	0.152365
165	0.187364	0.151184
166	0.188318	0.150013
167	0.189272	0.14885
168	0.190225	0.147695
169	0.191179	0.146549
170	0.192132	0.145411
171	0.193086	0.144281
172	0.19404	0.14316
173	0.194993	0.142046
174	0.195947	0.140941
175	0.1969	0.139843
176	0.197854	0.138754
177	0.198808	0.137672
178	0.199761	0.136598
179	0.200715	0.135532
180	0.201668	0.134473
181	0.202622	0.133422
182	0.203575	0.132378
183	0.204529	0.131342
184	0.205483	0.130314
185	0.206436	0.129292
186	0.20739	0.128279
187	0.208343	0.127272
188	0.209297	0.126273
189	0.210251	0.125281
190	0.211204	0.124296
191	0.212158	0.123318
192	0.213111	0.122347
193	0.214065	0.121383
194	0.215019	0.120427
195	0.215972	0.119477
196	0.216926	0.118535
197	0.217879	0.117599
198	0.218833	0.11667
199	0.219787	0.115748
200	0.22074	0.114833
201	0.221694	0.113924
202	0.222647	0.113023
203	0.223601	0.112128
204	0.224555	0.11124
205	0.225508	0.110358
206	0.226462	0.109484
207	0.227415	0.108616
208	0.228369	0.107754
209	0.229323	0.1069
210	0.230276	0.106051
211	0.23123	0.10521
212	0.232183	0.104375
213	0.233137	0.103546
214	0.23409	0.102724
215	0.235044	0.101909
216	0.235998	0.1011
217	0.236951	0.100297
218	0.237905	0.099501
219	0.238858	0.0987114
220	0.239812	0.0979281
221	0.240766	0.0971513
222	0.241719	0.0963808
223	0.242673	0.0956167
224	0.243626	0.0948589
225	0.24458	0.0941075
226	0.245534	0.0933624
227	0.246487	0.0926236
228	0.247441	0.091891
229	0.248394	0.0911647
230	0.249348	0.0904447
231	0.250302	0.0897309
232	0.251255	0.0890233
233	0.252209	0.0883219
234	0.253162	0.0876267
235	0.254116	0.0869376
236	0.25507	0.0862547
237	0.256023	0.0855778
238	0.256977	0.0849071
239	0.25793	0.0842425
240	0.258884	0.0835839
241	0.259838	0.0829313
242	0.260791	0.0822848
243	0.261745	0.0816443
244	0.262698	0.0810097
245	0.263652	0.080381
246	0.264605	0.0797583
247	0.265559	0.0791415
248	0.266513	0.0785306
249	0.267466	0.0779256
250	0.26842	0.0773263
251	0.269373	0.0767329
252	0.270327	0.0761452
253	0.271281	0.0755633
254	0.272234	0.0749871
255	0.273188	0.0744166
256	0.274141	0.0738517
257	0.275095	0.0732925
258	0.276049	0.0727389
259	0.277002	0.0721909
260	0.277956	0.0716484
261	0.278909	0.0711115
262	0.279863	0.07058
263	0.280817	0.070054
264	0.28177	0.0695334
265	0.282724	0.0690181
266	0.283677	0.0685083
267	0.284631	0.0680037
268	0.285585	0.0675044
269	0.286538	0.0670104
270	0.287492	0.0665215
271	0.288445	0.0660378
272	0.289399	0.0655593
273	0.290353	0.0650859
274	0.291306	0.0646176
275	0.29226	0.0641542
276	0.293213	0.0636959
277	0.294167	0.0632425
278	0.29512	0.062794
279	0.296074	0.0623504
280	0.297028	0.0619116
281	0.297981	0.0614776
282	0.298935	0.0610483
283	0.299888	0.0606238
284	0.300842	0.0602039
285	0.301796	0.0597887
286	0.302749	0.059378
287	0.303703	0.0589719
288	0.304656	0.0585703
289	0.30561	0.0581731
290	0.306564	0.0577804
291	0.307517	0.0573921
292	0.308471	0.0570081
293	0.309424	0.0566283
294	0.310378	0.0562529
295	0.311332	0.0558816
296	0.312285	0.0555145
297	0.313239	0.0551516
298	0.314192	0.0547927
299	0.315146	0.0544378
300	0.3161	0.054087
301	0.317053	0.05374
302	0.318007	0.053397
303	0.31896	0.0530579
304	0.319914	0.0527226
305	0.320868	0.0523911
306	0.321821	0.0520633
307	0.322775	0.0517392
308	0.323728	0.0514188
309	0.324682	0.051102
310	0.325635	0.0507888
311	0.326589	0.0504791
312	0.327543	0.0501729
313	0.328496	0.0498701
314	0.32945	0.0495707
315	0.330403	0.0492747
316	0.331357	0.048982
317	0.332311	0.0486927
318	0.333264	0.0484065
319	0.334218	0.0481236
320	0.335171	0.0478438
321	0.336125	0.0475672
322	0.337079	0.0472936
323	0.338032	0.0470231
324	0.338986	0.0467556
325	0.339939	0.0464911
326	0.340893	0.0462295
327	0.341847	0.0459708
328	0.3428	0.045715
329	0.343754	0.045462
330	0.344707	0.0452117
331	0.345661	0.0449643
332	0.346615	0.0447195
333	0.347568	0.0444774
334	0.348522	0.0442379
335	0.349475	0.0440011
336	0.350429	0.0437668
337	0.351382	0.0435351
338	0.352336	0.0433059
339	0.35329	0.0430791
340	0.354243	0.0428548
341	0.355197	0.0426329
342	0.35615	0.0424133
343	0.357104	0.0421962
344	0.358058	0.0419813
345	0.359011	0.0417686
346	0.359965	0.0415583
347	0.360918	0.0413501
348	0.361872	0.0411442
349	0.362826	0.0409404
350	0.363779	0.0407387
351	0.364733	0.0405391
352	0.365686	0.0403416
353	0.36664	0.0401461
354	0.367594	0.0399527
355	0.368547	0.0397612
356	0.369501	0.0395717
357	0.370454	0.0393841
358	0.371408	0.0391984
359	0.372362	0.0390146
360	0.373315	0.0388326
361	0.374269	0.0386525
362	0.375222	0.0384742
363	0.376176	0.0382976
364	0.37713	0.0381228
365	0.378083	0.0379497
366	0.379037	0.0377783
367	0.37999	0.0376086
368	0.380944	0.0374406
369	0.381897	0.0372742
370	0.382851	0.0371094
371	0.383805	0.0369461
372	0.384758	0.0367845
373	0.385712	0.0366244
374	0.386665	0.0364658
375	0.387619	0.0363087
376	0.388573	0.0361531
377	0.389526	0.0359989
378	0.39048	0.0358462
379	0.391433	0.0356949
380	0.392387	0.035545
381	0.393341	0.0353965
382	0.394294	0.0352494
383	0.395248	0.0351035
384	0.396201	0.034959
385	0.397155	0.0348158
386	0.398109	0.0346739
387	0.399062	0.0345332
388	0.400016	0.0343939
389	0.400969	0.0342557
390	0.401923	0.0341187
391	0.402877	0.033983
392	0.40383	0.0338484
393	0.404784	0.0337149
394	0.405737	0.0335827
395	0.406691	0.0334515
396	0.407645	0.0333215
397	0.408598	0.0331925
398	0.409552	0.0330647
399	0.410505	0.0329379
400	0.411459	0.0328121
401	0.412412	0.0326874
402	0.413366	0.0325637
403	0.41432	0.032441
404	0.415273	0.0323193
405	0.416227	0.0321986
406	0.41718	0.0320789
407	0.418134	0.0319601
408	0.419088	0.0318422
409	0.420041	0.0317253
410	0.420995	0.0316092
411	0.421948	0.0314941
412	0.422902	0.0313799
413	0.423856	0.0312665
414	0.424809	0.0311539
415	0.425763	0.0310423
416	0.426716	0.0309314
417	0.42767	0.0308214
418	0.428624	0.0307122
419	0.429577	0.0306038
420	0.430531	0.0304961
421	0.431484	0.0303893
422	0.432438	0.0302832
423	0.433392	0.0301778
424	0.434345	0.0300732
425	0.435299	0.0299694
426	0.436252	0.0298662
427	0.437206	0.0297638
428	0.43816	0.0296621
429	0.439113	0.029561
430	0.440067	0.0294607
431	0.44102	0.029361
432	0.441974	0.0292619
433	0.442927	0.0291636
434	0.443881	0.0290658
435	0.444835	0.0289687
436	0.445788	0.0288722
437	0.446742	0.0287764
438	0.447695	0.0286811
439	0.448649	0.0285865
440	0.449603	0.0284924
441	0.450556	0.0283989
442	0.45151	0.028306
443	0.452463	0.0282137
444	0.453417	0.0281219
445	0.454371	0.0280307
446	0.455324	0.02794
447	0.456278	0.0278498
448	0.457231	0.0277602
449	0.458185	0.0276711
450	0.459139	0.0275825
451	0.460092	0.0274944
452	0.461046	0.0274068
453	0.461999	0.0273198
454	0.462953	0.0272332
455	0.463907	0.0271471
456	0.46486	0.0270614
457	0.465814	0.0269763
458	0.466767	0.0268916
459	0.467721	0.0268073
460	0.468675	0.0267236
461	0.469628	0.0266402
462	0.470582	0.0265573
463	0.471535	0.0264749
464	0.472489	0.0263928
465	0.473442	0.0263112
466	0.474396	0.0262301
467	0.47535	0.0261493
468	0.476303	0.0260689
469	0.477257	0.025989
470	0.47821	0.0259095
471	0.479164	0.0258303
472	0.480118	0.0257516
473	0.481071	0.0256732
474	0.482025	0.0255952
475	0.482978	0.0255177
476	0.483932	0.0254405
477	0.484886	0.0253636
478	0.485839	0.0252871
479	0.486793	0.025211
480	0.487746	0.0251353
481	0.4887	0.0250599
482	0.489654	0.0249849
483	0.490607	0.0249102
484	0.491561	0.0248359
485	0.492514	0.024762
486	0.493468	0.0246883
487	0.494422	0.024615
488	0.495375	0.0245421
489	0.496329	0.0244695
490	0.497282	0.0243972
491	0.498236	0.0243252
492	0.49919	0.0242536
493	0.500143	0.0241823
494	0.501097	0.0241113
495	0.50205	0.0240406
496	0.503004	0.0239703
497	0.503957	0.0239002
498	0.504911	0.0238305
499	0.505865	0.0237611
500	0.506818	0.023692
501	0.507772	0.0236232
502	0.508725	0.0235547
503	0.509679	0.0234865
504	0.510633	0.0234186
505	0.511586	0.0233509
506	0.51254	0.0232836
507	0.513493	0.0232166
508	0.514447	0.0231499
509	0.515401	0.0230834
510	0.516354	0.0230173
511	0.517308	0.0229514
512	0.518261	0.0228858
513	0.519215	0.0228205
514	0.520169	0.0227555
515	0.521122	0.0226907
516	0.522076	0.0226263
517	0.523029	0.0225621
518	0.523983	0.0224982
519	0.524937	0.0224345
520	0.52589	0.0223711
521	0.526844	0.022308
522	0.527797	0.0222452
523	0.528751	0.0221826
524	0.529705	0.0221203
525	0.530658	0.0220583
526	0.531612	0.0219965
527	0.532565	0.021935
528	0.533519	0.0218738
529	0.534472	0.0218128
530	0.535426	0.0217521
531	0.53638	0.0216916
532	0.537333	0.0216314
533	0.538287	0.0215714
534	0.53924	0.0215117
535	0.540194	0.0214523
536	0.541148	0.0213931
537	0.542101	0.0213342
538	0.543055	0.0212755
539	0.544008	0.0212171
540	0.544962	0.0211589
541	0.545916	0.021101
542	0.546869	0.0210433
543	0.547823	0.0209859
544	0.548776	0.0209287
545	0.54973	0.0208718
546	0.550684	0.0208151
547	0.551637	0.0207587
548	0.552591	0.0207025
549	0.553544	0.0206465
550	0.554498	0.0205909
551	0.555452	0.0205354
552	0.556405	0.0204802
553	0.557359	0.0204252
554	0.558312	0.0203705
555	0.559266	0.020316
556	0.56022	0.0202618
557	0.561173	0.0202078
558	0.562127	0.0201541
559	0.56308	0.0201006
560	0.564034	0.0200473
561	0.564987	0.0199943
562	0.565941	0.0199415
563	0.566895	0.019889
564	0.567848	0.0198367
565	0.568802	0.0197847
566	0.569755	0.0197329
567	0.570709	0.0196813
568	0.571663	0.01963
569	0.572616	0.0195789
570	0.57357	0.0195281
571	0.574523	0.0194775
572	0.575477	0.0194272
573	0.576431	0.0193771
574	0.577384	0.0193272
575	0.578338	0.0192776
576	0.579291	0.0192282
577	0.580245	0.0191791
578	0.581199	0.0191303
579	0.582152	0.0190816
580	0.583106	0.0190332
581	0.584059	0.0189851
582	0.585013	0.0189372
583	0.585967	0.0188896
584	0.58692	0.0188422
585	0.587874	0.0187951
586	0.588827	0.0187482
587	0.589781	0.0187015
588	0.590735	0.0186551
589	0.591688	0.018609
590	0.592642	0.0185631
591	0.593595	0.0185175
592	0.594549	0.0184721
593	0.595502	0.018427
594	0.596456	0.0183821
595	0.59741	0.0183375
596	0.598363	0.0182931
597	0.599317	0.018249
598	0.60027	0.0182052
599	0.601224	0.0181616
600	0.602178	0.0181182
601	0.603131	0.0180752
602	0.604085	0.0180324
603	0.605038	0.0179898
604	0.605992	0.0179475
605	0.606946	0.0179055
606	0.607899	0.0178638
607	0.608853	0.0178223
608	0.609806	0.0177811
609	0.61076	0.0177401
610	0.611714	0.0176994
611	0.612667	0.017659
612	0.613621	0.0176189
613	0.614574	0.017579
614	0.615528	0.0175394
615	0.616482	0.0175001
616	0.617435	0.017461
617	0.618389	0.0174222
618	0.619342	0.0173837
619	0.620296	0.0173455
620	0.62125	0.0173075
621	0.622203	0.0172698
622	0.623157	0.0172324
623	0.62411	0.0171953
624	0.625064	0.0171585
625	0.626017	0.0171219
626	0.626971	0.0170856
627	0.627925	0.0170496
628	0.628878	0.0170139
629	0.629832	0.0169785
630	0.630785	0.0169433
631	0.631739	0.0169085
632	0.632693	0.0168739
633	0.633646	0.0168396
634	0.6346	0.0168056
635	0.635553	0.0167719
636	0.636507	0.0167384
637	0.637461	0.0167053
638	0.638414	0.0166724
639	0.639368	0.0166399
640	0.640321	0.0166076
641	0.641275	0.0165756
642	0.642229	0.0165439
643	0.643182	0.0165125
644	0.644136	0.0164814
645	0.645089	0.0164506
646	0.646043	0.0164201
647	0.646997	0.0163898
648	0.64795	0.0163599
649	0.648904	0.0163303
650	0.649857	0.0163009
651	0.650811	0.0162719
652	0.651765	0.0162431
653	0.652718	0.0162146
654	0.653672	0.0161864
655	0.654625	0.0161586
656	0.655579	0.016131
657	0.656532	0.0161037
658	0.657486	0.0160767
659	0.65844	0.01605
660	0.659393	0.0160236
661	0.660347	0.0159975
662	0.6613	0.0159716
663	0.662254	0.0159461
664	0.663208	0.0159209
665	0.664161	0.0158959
666	0.665115	0.0158713
667	0.666068	0.0158469
668	0.667022	0.0158229
669	0.667976	0.0157991
670	0.668929	0.0157756
671	0.669883	0.0157524
672	0.670836	0.0157295
673	0.67179	0.0157069
674	0.672744	0.0156846
675	0.673697	0.0156626
676	0.674651	0.0156408
677	0.675604	0.0156194
678	0.676558	0.0155982
679	0.677512	0.0155773
680	0.678465	0.0155567
681	0.679419	0.0155364
682	0.680372	0.0155164
683	0.681326	0.0154966
684	0.68228	0.0154772
685	0.683233	0.015458
686	0.684187	0.0154391
687	0.68514	0.0154205
688	0.686094	0.0154021
689	0.687047	0.0153841
690	0.688001	0.0153663
691	0.688955	0.0153488
692	0.689908	0.0153315
693	0.690862	0.0153146
694	0.691815	0.0152979
695	0.692769	0.0152815
696	0.693723	0.0152653
697	0.694676	0.0152494
698	0.69563	0.0152338
699	0.696583	0.0152185
700	0.697537	0.0152034
701	0.698491	0.0151886
702	0.699444	0.015174

## Sheet: precursor micelles only
	q (A^-1)	I(q) (arb.u.)
0	0.0300214	0.0952923
1	0.030975	0.0953219
2	0.0319286	0.0953522
3	0.0328822	0.0953833
4	0.0338358	0.0954151
5	0.0347894	0.0954475
6	0.035743	0.0954806
7	0.0366966	0.0955144
8	0.0376502	0.0955487
9	0.0386038	0.0955837
10	0.0395574	0.0956192
11	0.040511	0.0956553
12	0.0414645	0.095692
13	0.0424181	0.0957291
14	0.0433717	0.0957668
15	0.0443253	0.0958049
16	0.0452789	0.0958434
17	0.0462325	0.0958823
18	0.0471861	0.0959217
19	0.0481397	0.0959614
20	0.0490933	0.0960014
21	0.0500469	0.0960417
22	0.0510005	0.0960823
23	0.0519541	0.0961231
24	0.0529077	0.0961641
25	0.0538613	0.0962053
26	0.0548149	0.0962467
27	0.0557685	0.0962882
28	0.056722	0.0963297
29	0.0576756	0.0963714
30	0.0586292	0.096413
31	0.0595828	0.0964546
32	0.0605364	0.0964962
33	0.06149	0.0965376
34	0.0624436	0.096579
35	0.0633972	0.0966201
36	0.0643508	0.0966611
37	0.0653044	0.0967019
38	0.066258	0.0967423
39	0.0672116	0.0967825
40	0.0681652	0.0968223
41	0.0691188	0.0968617
42	0.0700724	0.0969006
43	0.071026	0.0969391
44	0.0719795	0.0969771
45	0.0729331	0.0970145
46	0.0738867	0.0970513
47	0.0748403	0.0970874
48	0.0757939	0.0971229
49	0.0767475	0.0971576
50	0.0777011	0.0971915
51	0.0786547	0.0972246
52	0.0796083	0.0972568
53	0.0805619	0.0972881
54	0.0815155	0.0973185
55	0.0824691	0.0973478
56	0.0834227	0.097376
57	0.0843763	0.0974032
58	0.0853299	0.0974291
59	0.0862835	0.0974539
60	0.087237	0.0974775
61	0.0881906	0.0974997
62	0.0891442	0.0975206
63	0.0900978	0.09754
64	0.0910514	0.097558
65	0.092005	0.0975745
66	0.0929586	0.0975895
67	0.0939122	0.0976028
68	0.0948658	0.0976145
69	0.0958194	0.0976245
70	0.096773	0.0976327
71	0.0977266	0.0976391
72	0.0986802	0.0976437
73	0.0996338	0.0976463
74	0.100587	0.097647
75	0.101541	0.0976457
76	0.102495	0.0976423
77	0.103448	0.0976368
78	0.104402	0.0976292
79	0.105355	0.0976193
80	0.106309	0.0976072
81	0.107263	0.0975927
82	0.108216	0.0975759
83	0.10917	0.0975567
84	0.110123	0.0975351
85	0.111077	0.0975109
86	0.11203	0.0974842
87	0.112984	0.0974549
88	0.113938	0.0974229
89	0.114891	0.0973882
90	0.115845	0.0973509
91	0.116798	0.0973107
92	0.117752	0.0972677
93	0.118706	0.0972218
94	0.119659	0.0971731
95	0.120613	0.0971214
96	0.121566	0.0970667
97	0.12252	0.0970089
98	0.123474	0.0969482
99	0.124427	0.0968843
100	0.125381	0.0968172
101	0.126334	0.096747
102	0.127288	0.0966736
103	0.128242	0.096597
104	0.129195	0.0965169
105	0.130149	0.0964337
106	0.131102	0.0963471
107	0.132056	0.0962571
108	0.13301	0.0961638
109	0.133963	0.096067
110	0.134917	0.0959668
111	0.13587	0.0958632
112	0.136824	0.0957561
113	0.137778	0.0956454
114	0.138731	0.0955312
115	0.139685	0.0954136
116	0.140638	0.0952922
117	0.141592	0.0951674
118	0.142545	0.0950389
119	0.143499	0.094907
120	0.144453	0.0947713
121	0.145406	0.0946321
122	0.14636	0.0944893
123	0.147313	0.0943429
124	0.148267	0.0941928
125	0.149221	0.0940391
126	0.150174	0.0938818
127	0.151128	0.0937209
128	0.152081	0.0935564
129	0.153035	0.0933883
130	0.153989	0.0932166
131	0.154942	0.0930413
132	0.155896	0.0928624
133	0.156849	0.09268
134	0.157803	0.0924941
135	0.158757	0.0923046
136	0.15971	0.0921116
137	0.160664	0.0919151
138	0.161617	0.0917152
139	0.162571	0.0915118
140	0.163525	0.0913051
141	0.164478	0.0910949
142	0.165432	0.0908814
143	0.166385	0.0906646
144	0.167339	0.0904445
145	0.168293	0.0902211
146	0.169246	0.0899945
147	0.1702	0.0897647
148	0.171153	0.0895317
149	0.172107	0.0892957
150	0.17306	0.0890566
151	0.174014	0.0888145
152	0.174968	0.0885694
153	0.175921	0.0883213
154	0.176875	0.0880704
155	0.177828	0.0878166
156	0.178782	0.08756
157	0.179736	0.0873007
158	0.180689	0.0870387
159	0.181643	0.0867741
160	0.182596	0.0865069
161	0.18355	0.0862371
162	0.184504	0.0859649
163	0.185457	0.0856903
164	0.186411	0.0854132
165	0.187364	0.0851339
166	0.188318	0.0848523
167	0.189272	0.0845686
168	0.190225	0.0842827
169	0.191179	0.0839948
170	0.192132	0.0837048
171	0.193086	0.083413
172	0.19404	0.0831192
173	0.194993	0.0828235
174	0.195947	0.0825262
175	0.1969	0.0822271
176	0.197854	0.0819264
177	0.198808	0.0816241
178	0.199761	0.0813204
179	0.200715	0.0810151
180	0.201668	0.0807085
181	0.202622	0.0804005
182	0.203575	0.0800914
183	0.204529	0.0797809
184	0.205483	0.0794694
185	0.206436	0.0791568
186	0.20739	0.0788432
187	0.208343	0.0785287
188	0.209297	0.0782132
189	0.210251	0.077897
190	0.211204	0.07758
191	0.212158	0.0772623
192	0.213111	0.0769439
193	0.214065	0.076625
194	0.215019	0.0763055
195	0.215972	0.0759856
196	0.216926	0.0756653
197	0.217879	0.0753446
198	0.218833	0.0750237
199	0.219787	0.0747025
200	0.22074	0.0743811
201	0.221694	0.0740596
202	0.222647	0.073738
203	0.223601	0.0734165
204	0.224555	0.0730949
205	0.225508	0.0727735
206	0.226462	0.0724522
207	0.227415	0.0721311
208	0.228369	0.0718102
209	0.229323	0.0714896
210	0.230276	0.0711693
211	0.23123	0.0708494
212	0.232183	0.07053
213	0.233137	0.070211
214	0.23409	0.0698925
215	0.235044	0.0695746
216	0.235998	0.0692573
217	0.236951	0.0689406
218	0.237905	0.0686246
219	0.238858	0.0683094
220	0.239812	0.0679948
221	0.240766	0.0676811
222	0.241719	0.0673682
223	0.242673	0.0670562
224	0.243626	0.066745
225	0.24458	0.0664348
226	0.245534	0.0661256
227	0.246487	0.0658173
228	0.247441	0.0655101
229	0.248394	0.0652039
230	0.249348	0.0648988
231	0.250302	0.0645949
232	0.251255	0.064292
233	0.252209	0.0639903
234	0.253162	0.0636898
235	0.254116	0.0633906
236	0.25507	0.0630925
237	0.256023	0.0627957
238	0.256977	0.0625002
239	0.25793	0.062206
240	0.258884	0.061913
241	0.259838	0.0616215
242	0.260791	0.0613312
243	0.261745	0.0610424
244	0.262698	0.0607549
245	0.263652	0.0604688
246	0.264605	0.0601841
247	0.265559	0.0599009
248	0.266513	0.0596191
249	0.267466	0.0593387
250	0.26842	0.0590598
251	0.269373	0.0587824
252	0.270327	0.0585065
253	0.271281	0.058232
254	0.272234	0.0579591
255	0.273188	0.0576876
256	0.274141	0.0574177
257	0.275095	0.0571493
258	0.276049	0.0568824
259	0.277002	0.056617
260	0.277956	0.0563532
261	0.278909	0.0560909
262	0.279863	0.0558302
263	0.280817	0.055571
264	0.28177	0.0553133
265	0.282724	0.0550572
266	0.283677	0.0548026
267	0.284631	0.0545496
268	0.285585	0.0542982
269	0.286538	0.0540483
270	0.287492	0.0537999
271	0.288445	0.0535531
272	0.289399	0.0533078
273	0.290353	0.0530641
274	0.291306	0.0528219
275	0.29226	0.0525813
276	0.293213	0.0523421
277	0.294167	0.0521046
278	0.29512	0.0518685
279	0.296074	0.051634
280	0.297028	0.0514009
281	0.297981	0.0511694
282	0.298935	0.0509394
283	0.299888	0.0507109
284	0.300842	0.0504839
285	0.301796	0.0502584
286	0.302749	0.0500343
287	0.303703	0.0498118
288	0.304656	0.0495907
289	0.30561	0.049371
290	0.306564	0.0491528
291	0.307517	0.0489361
292	0.308471	0.0487208
293	0.309424	0.0485069
294	0.310378	0.0482944
295	0.311332	0.0480833
296	0.312285	0.0478737
297	0.313239	0.0476654
298	0.314192	0.0474585
299	0.315146	0.047253
300	0.3161	0.0470488
301	0.317053	0.046846
302	0.318007	0.0466446
303	0.31896	0.0464444
304	0.319914	0.0462457
305	0.320868	0.0460482
306	0.321821	0.045852
307	0.322775	0.0456571
308	0.323728	0.0454635
309	0.324682	0.0452712
310	0.325635	0.0450801
311	0.326589	0.0448903
312	0.327543	0.0447017
313	0.328496	0.0445144
314	0.32945	0.0443283
315	0.330403	0.0441434
316	0.331357	0.0439597
317	0.332311	0.0437771
318	0.333264	0.0435958
319	0.334218	0.0434156
320	0.335171	0.0432366
321	0.336125	0.0430587
322	0.337079	0.042882
323	0.338032	0.0427064
324	0.338986	0.0425319
325	0.339939	0.0423585
326	0.340893	0.0421862
327	0.341847	0.042015
328	0.3428	0.0418448
329	0.343754	0.0416757
330	0.344707	0.0415077
331	0.345661	0.0413407
332	0.346615	0.0411747
333	0.347568	0.0410098
334	0.348522	0.0408459
335	0.349475	0.0406829
336	0.350429	0.040521
337	0.351382	0.04036
338	0.352336	0.0402
339	0.35329	0.040041
340	0.354243	0.0398829
341	0.355197	0.0397258
342	0.35615	0.0395695
343	0.357104	0.0394142
344	0.358058	0.0392599
345	0.359011	0.0391064
346	0.359965	0.0389538
347	0.360918	0.0388021
348	0.361872	0.0386513
349	0.362826	0.0385013
350	0.363779	0.0383522
351	0.364733	0.0382039
352	0.365686	0.0380565
353	0.36664	0.0379099
354	0.367594	0.0377641
355	0.368547	0.0376192
356	0.369501	0.037475
357	0.370454	0.0373317
358	0.371408	0.0371891
359	0.372362	0.0370474
360	0.373315	0.0369064
361	0.374269	0.0367661
362	0.375222	0.0366267
363	0.376176	0.0364879
364	0.37713	0.0363499
365	0.378083	0.0362127
366	0.379037	0.0360762
367	0.37999	0.0359404
368	0.380944	0.0358053
369	0.381897	0.035671
370	0.382851	0.0355373
371	0.383805	0.0354043
372	0.384758	0.035272
373	0.385712	0.0351405
374	0.386665	0.0350095
375	0.387619	0.0348793
376	0.388573	0.0347497
377	0.389526	0.0346208
378	0.39048	0.0344925
379	0.391433	0.0343649
380	0.392387	0.034238
381	0.393341	0.0341116
382	0.394294	0.0339859
383	0.395248	0.0338608
384	0.396201	0.0337364
385	0.397155	0.0336126
386	0.398109	0.0334893
387	0.399062	0.0333667
388	0.400016	0.0332447
389	0.400969	0.0331233
390	0.401923	0.0330025
391	0.402877	0.0328822
392	0.40383	0.0327626
393	0.404784	0.0326435
394	0.405737	0.0325251
395	0.406691	0.0324071
396	0.407645	0.0322898
397	0.408598	0.032173
398	0.409552	0.0320568
399	0.410505	0.0319412
400	0.411459	0.0318261
401	0.412412	0.0317115
402	0.413366	0.0315976
403	0.41432	0.0314841
404	0.415273	0.0313712
405	0.416227	0.0312589
406	0.41718	0.031147
407	0.418134	0.0310358
408	0.419088	0.030925
409	0.420041	0.0308148
410	0.420995	0.0307051
411	0.421948	0.0305959
412	0.422902	0.0304872
413	0.423856	0.0303791
414	0.424809	0.0302715
415	0.425763	0.0301644
416	0.426716	0.0300578
417	0.42767	0.0299517
418	0.428624	0.0298461
419	0.429577	0.029741
420	0.430531	0.0296364
421	0.431484	0.0295324
422	0.432438	0.0294288
423	0.433392	0.0293257
424	0.434345	0.0292232
425	0.435299	0.0291211
426	0.436252	0.0290195
427	0.437206	0.0289184
428	0.43816	0.0288178
429	0.439113	0.0287176
430	0.440067	0.028618
431	0.44102	0.0285188
432	0.441974	0.0284202
433	0.442927	0.028322
434	0.443881	0.0282242
435	0.444835	0.028127
436	0.445788	0.0280303
437	0.446742	0.027934
438	0.447695	0.0278381
439	0.448649	0.0277428
440	0.449603	0.0276479
441	0.450556	0.0275535
442	0.45151	0.0274596
443	0.452463	0.0273661
444	0.453417	0.0272731
445	0.454371	0.0271806
446	0.455324	0.0270885
447	0.456278	0.0269969
448	0.457231	0.0269057
449	0.458185	0.026815
450	0.459139	0.0267248
451	0.460092	0.026635
452	0.461046	0.0265457
453	0.461999	0.0264568
454	0.462953	0.0263684
455	0.463907	0.0262804
456	0.46486	0.0261929
457	0.465814	0.0261058
458	0.466767	0.0260192
459	0.467721	0.025933
460	0.468675	0.0258473
461	0.469628	0.025762
462	0.470582	0.0256772
463	0.471535	0.0255928
464	0.472489	0.0255088
465	0.473442	0.0254253
466	0.474396	0.0253422
467	0.47535	0.0252595
468	0.476303	0.0251773
469	0.477257	0.0250955
470	0.47821	0.0250142
471	0.479164	0.0249332
472	0.480118	0.0248528
473	0.481071	0.0247727
474	0.482025	0.0246931
475	0.482978	0.0246138
476	0.483932	0.024535
477	0.484886	0.0244567
478	0.485839	0.0243787
479	0.486793	0.0243012
480	0.487746	0.0242241
481	0.4887	0.0241474
482	0.489654	0.0240711
483	0.490607	0.0239953
484	0.491561	0.0239198
485	0.492514	0.0238448
486	0.493468	0.0237701
487	0.494422	0.0236959
488	0.495375	0.0236221
489	0.496329	0.0235487
490	0.497282	0.0234757
491	0.498236	0.0234031
492	0.49919	0.0233308
493	0.500143	0.023259
494	0.501097	0.0231876
495	0.50205	0.0231166
496	0.503004	0.023046
497	0.503957	0.0229757
498	0.504911	0.0229059
499	0.505865	0.0228364
500	0.506818	0.0227674
501	0.507772	0.0226987
502	0.508725	0.0226304
503	0.509679	0.0225625
504	0.510633	0.0224949
505	0.511586	0.0224278
506	0.51254	0.022361
507	0.513493	0.0222946
508	0.514447	0.0222286
509	0.515401	0.0221629
510	0.516354	0.0220976
511	0.517308	0.0220327
512	0.518261	0.0219682
513	0.519215	0.021904
514	0.520169	0.0218402
515	0.521122	0.0217767
516	0.522076	0.0217136
517	0.523029	0.0216509
518	0.523983	0.0215885
519	0.524937	0.0215265
520	0.52589	0.0214648
521	0.526844	0.0214035
522	0.527797	0.0213425
523	0.528751	0.0212819
524	0.529705	0.0212216
525	0.530658	0.0211617
526	0.531612	0.0211021
527	0.532565	0.0210429
528	0.533519	0.020984
529	0.534472	0.0209254
530	0.535426	0.0208672
531	0.53638	0.0208093
532	0.537333	0.0207518
533	0.538287	0.0206945
534	0.53924	0.0206377
535	0.540194	0.0205811
536	0.541148	0.0205249
537	0.542101	0.020469
538	0.543055	0.0204134
539	0.544008	0.0203581
540	0.544962	0.0203032
541	0.545916	0.0202486
542	0.546869	0.0201943
543	0.547823	0.0201403
544	0.548776	0.0200867
545	0.54973	0.0200333
546	0.550684	0.0199803
547	0.551637	0.0199276
548	0.552591	0.0198752
549	0.553544	0.0198231
550	0.554498	0.0197713
551	0.555452	0.0197198
552	0.556405	0.0196686
553	0.557359	0.0196178
554	0.558312	0.0195672
555	0.559266	0.0195169
556	0.56022	0.019467
557	0.561173	0.0194173
558	0.562127	0.0193679
559	0.56308	0.0193189
560	0.564034	0.0192701
561	0.564987	0.0192216
562	0.565941	0.0191734
563	0.566895	0.0191255
564	0.567848	0.0190779
565	0.568802	0.0190306
566	0.569755	0.0189836
567	0.570709	0.0189369
568	0.571663	0.0188904
569	0.572616	0.0188442
570	0.57357	0.0187984
571	0.574523	0.0187528
572	0.575477	0.0187075
573	0.576431	0.0186624
574	0.577384	0.0186177
575	0.578338	0.0185732
576	0.579291	0.018529
577	0.580245	0.0184851
578	0.581199	0.0184415
579	0.582152	0.0183982
580	0.583106	0.0183551
581	0.584059	0.0183123
582	0.585013	0.0182698
583	0.585967	0.0182275
584	0.58692	0.0181855
585	0.587874	0.0181438
586	0.588827	0.0181024
587	0.589781	0.0180613
588	0.590735	0.0180204
589	0.591688	0.0179798
590	0.592642	0.0179394
591	0.593595	0.0178993
592	0.594549	0.0178595
593	0.595502	0.01782
594	0.596456	0.0177807
595	0.59741	0.0177417
596	0.598363	0.017703
597	0.599317	0.0176645
598	0.60027	0.0176263
599	0.601224	0.0175884
600	0.602178	0.0175507
601	0.603131	0.0175133
602	0.604085	0.0174762
603	0.605038	0.0174393
604	0.605992	0.0174027
605	0.606946	0.0173663
606	0.607899	0.0173302
607	0.608853	0.0172944
608	0.609806	0.0172588
609	0.61076	0.0172235
610	0.611714	0.0171885
611	0.612667	0.0171537
612	0.613621	0.0171192
613	0.614574	0.0170849
614	0.615528	0.0170509
615	0.616482	0.0170172
616	0.617435	0.0169837
617	0.618389	0.0169505
618	0.619342	0.0169175
619	0.620296	0.0168848
620	0.62125	0.0168523
621	0.622203	0.0168202
622	0.623157	0.0167882
623	0.62411	0.0167566
624	0.625064	0.0167251
625	0.626017	0.016694
626	0.626971	0.0166631
627	0.627925	0.0166325
628	0.628878	0.0166021
629	0.629832	0.016572
630	0.630785	0.0165421
631	0.631739	0.0165125
632	0.632693	0.0164831
633	0.633646	0.016454
634	0.6346	0.0164252
635	0.635553	0.0163966
636	0.636507	0.0163682
637	0.637461	0.0163402
638	0.638414	0.0163123
639	0.639368	0.0162848
640	0.640321	0.0162574
641	0.641275	0.0162304
642	0.642229	0.0162036
643	0.643182	0.016177
644	0.644136	0.0161507
645	0.645089	0.0161247
646	0.646043	0.0160989
647	0.646997	0.0160733
648	0.64795	0.016048
649	0.648904	0.016023
650	0.649857	0.0159982
651	0.650811	0.0159737
652	0.651765	0.0159494
653	0.652718	0.0159254
654	0.653672	0.0159016
655	0.654625	0.015878
656	0.655579	0.0158548
657	0.656532	0.0158317
658	0.657486	0.0158089
659	0.65844	0.0157864
660	0.659393	0.0157641
661	0.660347	0.0157421
662	0.6613	0.0157203
663	0.662254	0.0156987
664	0.663208	0.0156774
665	0.664161	0.0156564
666	0.665115	0.0156355
667	0.666068	0.015615
668	0.667022	0.0155946
669	0.667976	0.0155746
670	0.668929	0.0155547
671	0.669883	0.0155351
672	0.670836	0.0155158
673	0.67179	0.0154967
674	0.672744	0.0154778
675	0.673697	0.0154592
676	0.674651	0.0154408
677	0.675604	0.0154226
678	0.676558	0.0154047
679	0.677512	0.015387
680	0.678465	0.0153696
681	0.679419	0.0153524
682	0.680372	0.0153354
683	0.681326	0.0153187
684	0.68228	0.0153022
685	0.683233	0.0152859
686	0.684187	0.0152699
687	0.68514	0.0152541
688	0.686094	0.0152385
689	0.687047	0.0152232
690	0.688001	0.015208
691	0.688955	0.0151931
692	0.689908	0.0151785
693	0.690862	0.0151641
694	0.691815	0.0151498
695	0.692769	0.0151359
696	0.693723	0.0151221
697	0.694676	0.0151086
698	0.69563	0.0150952
699	0.696583	0.0150821
700	0.697537	0.0150693
701	0.698491	0.0150566
702	0.699444	0.0150441
