# Supplementary material for: Antisolvent controls the shape and size of anisotropic lead halide perovskite nanocrystals
Source: Nat Commun. 2024 Oct 17;15:8952. doi: 10.1038/s41467-024-53221-5 (PMC11486954; doi:10.1038/s41467-024-53221-5)
Supplement: Supplementary file 3 — Source Data [file 41467_2024_53221_MOESM3_ESM.zip › Fig03d.xlsx]

## Sheet: nanoplatelet synthesis
	time (s)	nanocluster number density (norm.)	standard deviation
0	0.575	0.206715	0.129876
1	0.775	0.444177	0.0803344
2	0.975	0.647131	0.103622
3	1.175	0.793019	0.127283
4	1.375	0.898975	0.0429604
5	1.575	0.915233	0.0476072
6	1.775	0.975348	0.0242572
7	1.975	0.989133	0.0485275
8	2.175	0.963545	0.0504831
9	2.375	1	0.0422324
10	2.575	0.924973	0.0471392
11	2.775	0.912915	0.019437
12	2.975	0.930749	0.022628
13	3.175	0.916275	0.0376339
14	3.375	0.921432	0.0232547
15	3.575	0.894079	0.0266241
16	3.775	0.857953	0.0176241
17	3.975	0.837405	0.022755
18	4.175	0.822493	0.029146
19	4.375	0.801301	0.016516
20	4.575	0.800878	0.0219521
21	4.775	0.798728	0.00852501
22	4.975	0.782741	0.0168912
23	5.175	0.77006	0.0243667
24	5.375	0.764942	0.0128942
25	5.575	0.749105	0.0193951
26	5.775	0.720682	0.0181654
27	5.975	0.717213	0.0169062
28	6.175	0.710798	0.0289666
29	6.375	0.691535	0.018277
30	6.575	0.689231	0.016172
31	6.775	0.679892	0.0165873
32	6.975	0.663332	0.0201717
33	7.175	0.652965	0.0190931
34	7.375	0.651658	0.0226299
35	7.575	0.623388	0.00766021
36	7.775	0.62554	0.0106998
37	7.975	0.617779	0.00926817
38	8.175	0.61006	0.0108442
39	8.375	0.598684	0.0213578
40	8.575	0.608249	0.0186395
41	8.775	0.592998	0.00858931
42	8.975	0.593133	0.0165801
43	9.175	0.583066	0.0162636
44	9.375	0.567001	0.00744849
45	9.575	0.572623	0.0203876
46	9.775	0.570766	0.0180394
47	9.975	0.559301	0.0227448

## Sheet: nanorod synthesis
	time (s)	nanocluster number density (norm.)	standard deviation
0	0.075	0.204569	0.111924
1	0.275	0.545382	0.121626
2	0.475	0.883807	0.0526566
3	0.675	1	0.0474303
4	0.875	0.999826	0.0154115
5	1.075	0.982482	0.0158652
6	1.275	0.978787	0.0295871
7	1.475	0.913645	0.0261206
8	1.675	0.897746	0.0222632
9	1.875	0.855737	0.0176258
10	2.075	0.848496	0.0105157
11	2.275	0.79608	0.0164826
12	2.475	0.779342	0.016038
13	2.675	0.769142	0.00730447
14	2.875	0.74729	0.0100939
15	3.075	0.743637	0.00896197
16	3.275	0.72415	0.0114799
17	3.475	0.706546	0.0116206
18	3.675	0.714644	0.0194923
19	3.875	0.708186	0.0275837
20	4.075	0.692982	0.0117207
21	4.275	0.676165	0.0048845
22	4.475	0.66826	0.0282391
23	4.675	0.658617	0.0157145
24	4.875	0.654526	0.0106771
25	5.075	0.657848	0.00240119
26	5.275	0.586059	0.0464934
27	5.475	0.550237	0.0315553
28	5.675	0.579064	0.00865951
29	5.875	0.560238	0.00792358
30	6.075	0.55085	0.0100507
31	6.275	0.521011	0.00889778
32	6.475	0.527144	0.0207528
33	6.675	0.516631	0.0137823
34	6.875	0.557309	0.0193753
35	7.075	0.555054	0.0106817
36	7.275	0.532438	0.00409978
37	7.475	0.541767	0.00757321
38	7.675	0.537515	0.00450685
39	7.875	0.522103	0.0125973
40	8.075	0.531869	0.00713224
41	8.275	0.529979	0.00932582
42	8.475	0.517446	0.00475211
43	8.675	0.50533	0.00325788
44	8.875	0.504153	0.00613613
45	9.075	0.501854	0.00580238
46	9.275	0.485181	0.00571456
47	9.475	0.49059	0.00643152
48	9.675	0.480624	0.00593118
49	9.875	0.4858	0.00211873
