# Supplementary material for: Antisolvent controls the shape and size of anisotropic lead halide perovskite nanocrystals
Source: Nat Commun. 2024 Oct 17;15:8952. doi: 10.1038/s41467-024-53221-5 (PMC11486954; doi:10.1038/s41467-024-53221-5)
Supplement: Supplementary file 3 — Source Data [file 41467_2024_53221_MOESM3_ESM.zip › Fig03e.xlsx]

## Sheet: nanoplatelet synth., length
	time (s)	nanocluster length (nm)
0	0.575	4.35359
1	0.775	4.0749
2	0.975	4.1475
3	1.175	4.11329
4	1.375	4.18143
5	1.575	4.27199
6	1.775	4.28103
7	1.975	4.30241
8	2.175	4.33305
9	2.375	4.37831
10	2.575	4.42471
11	2.775	4.47958
12	2.975	4.48337
13	3.175	4.51928
14	3.375	4.59019
15	3.575	4.62426
16	3.775	4.64904
17	3.975	4.70412
18	4.175	4.74078
19	4.375	4.78129
20	4.575	4.80897
21	4.775	4.82898
22	4.975	4.87864
23	5.175	4.92841
24	5.375	4.95197
25	5.575	4.96522
26	5.775	5.01204
27	5.975	5.05752
28	6.175	5.05878
29	6.375	5.12524
30	6.575	5.14163
31	6.775	5.19135
32	6.975	5.18924
33	7.175	5.21548
34	7.375	5.27885
35	7.575	5.28115
36	7.775	5.29816
37	7.975	5.34316
38	8.175	5.37505
39	8.375	5.37608
40	8.575	5.3953
41	8.775	5.44692
42	8.975	5.45692
43	9.175	5.47325
44	9.375	5.51045
45	9.575	5.50127
46	9.775	5.5645
47	9.975	5.55351

## Sheet: nanoplatelet synth., diameter
	time (s)	nanocluster diameter (nm)
0	0.575	1.75131
1	0.775	1.73791
2	0.975	1.6854
3	1.175	1.70856
4	1.375	1.69244
5	1.575	1.70942
6	1.775	1.69774
7	1.975	1.71203
8	2.175	1.72896
9	2.375	1.72023
10	2.575	1.74997
11	2.775	1.75636
12	2.975	1.76214
13	3.175	1.77067
14	3.375	1.77269
15	3.575	1.78194
16	3.775	1.80371
17	3.975	1.81458
18	4.175	1.82251
19	4.375	1.83203
20	4.575	1.83248
21	4.775	1.83679
22	4.975	1.8435
23	5.175	1.85038
24	5.375	1.85345
25	5.575	1.86334
26	5.775	1.8785
27	5.975	1.88144
28	6.175	1.88713
29	6.375	1.89537
30	6.575	1.8976
31	6.775	1.90201
32	6.975	1.91542
33	7.175	1.92231
34	7.375	1.92041
35	7.575	1.94414
36	7.775	1.94172
37	7.975	1.94698
38	8.175	1.95076
39	8.375	1.96069
40	8.575	1.95594
41	8.775	1.96319
42	8.975	1.96425
43	9.175	1.97188
44	9.375	1.98226
45	9.575	1.98079
46	9.775	1.97746
47	9.975	1.99244

## Sheet: nanorod synth., length
	time (s)	nanocluster length (nm)
0	0.275	4.43109
1	0.475	4.50808
2	0.675	4.5852
3	0.875	4.59713
4	1.075	4.65405
5	1.275	4.69895
6	1.475	4.74657
7	1.675	4.79877
8	1.875	4.84161
9	2.075	4.86013
10	2.275	4.88653
11	2.475	4.94179
12	2.675	4.94535
13	2.875	4.98783
14	3.075	5.0184
15	3.275	5.03511
16	3.475	5.06509
17	3.675	5.08468
18	3.875	5.13492
19	4.075	5.13715
20	4.275	5.14681
21	4.475	5.14228
22	4.675	5.18392
23	4.875	5.20929
24	5.075	5.21001
25	5.275	5.28566
26	5.475	5.32421
27	5.675	5.38104
28	5.875	5.4925
29	6.075	5.58238
30	6.275	5.71642
31	6.475	5.76241
32	6.675	5.85134
33	6.875	5.77311
34	7.075	5.79889
35	7.275	5.87633
36	7.475	5.9344
37	7.675	5.91575
38	7.875	5.99305
39	8.075	5.94371
40	8.275	5.99353
41	8.475	6.01564
42	8.675	6.09288
43	8.875	6.07951
44	9.075	6.13696
45	9.275	6.19309
46	9.475	6.13036
47	9.675	6.23048
48	9.875	6.2098

## Sheet: nanorod synth., diameter
	time (s)	nanocluster diameter (nm)
0	0.275	1.89857
1	0.475	1.88104
2	0.675	1.85939
3	0.875	1.87001
4	1.075	1.88447
5	1.275	1.89352
6	1.475	1.9228
7	1.675	1.93178
8	1.875	1.95424
9	2.075	1.96015
10	2.275	1.99279
11	2.475	1.99522
12	2.675	2.00411
13	2.875	2.01828
14	3.075	2.0236
15	3.275	2.03582
16	3.475	2.04516
17	3.675	2.03927
18	3.875	2.03909
19	4.075	2.05371
20	4.275	2.06626
21	4.475	2.07431
22	4.675	2.07762
23	4.875	2.08047
24	5.075	2.07963
25	5.275	2.11626
26	5.475	2.15488
27	5.675	2.15525
28	5.875	2.17511
29	6.075	2.19285
30	6.275	2.22274
31	6.475	2.21898
32	6.675	2.2327
33	6.875	2.18272
34	7.075	2.18863
35	7.275	2.21153
36	7.475	2.19844
37	7.675	2.20645
38	7.875	2.22306
39	8.075	2.2104
40	8.275	2.20986
41	8.475	2.22787
42	8.675	2.23692
43	8.875	2.24096
44	9.075	2.23802
45	9.275	2.26165
46	9.475	2.25529
47	9.675	2.26492
48	9.875	2.25946
