# Supplementary material for: Antisolvent controls the shape and size of anisotropic lead halide perovskite nanocrystals
Source: Nat Commun. 2024 Oct 17;15:8952. doi: 10.1038/s41467-024-53221-5 (PMC11486954; doi:10.1038/s41467-024-53221-5)
Supplement: Supplementary file 3 — Source Data [file 41467_2024_53221_MOESM3_ESM.zip › Fig04a.xlsx]

## Sheet: time (s) (early times)
	time (s)
0	0
1	0.503356
2	1.00671
3	1.51007
4	2.01342
5	2.51678
6	3.02013
7	3.52349
8	4.02685
9	4.5302
10	5.03356
11	5.53691
12	6.04027
13	6.54362
14	7.04698
15	7.55034
16	8.05369
17	8.55705
18	9.0604
19	9.56376
20	10.0671
21	10.5705
22	11.0738
23	11.5772
24	12.0805
25	12.5839
26	13.0872
27	13.5906
28	14.094
29	14.5973
30	15.1007
31	15.604
32	16.1074
33	16.6107
34	17.1141
35	17.6174
36	18.1208
37	18.6242
38	19.1275
39	19.6309
40	20.1342
41	20.6376
42	21.1409
43	21.6443
44	22.1477
45	22.651
46	23.1544
47	23.6577
48	24.1611
49	24.6644
50	25.1678
51	25.6711
52	26.1745
53	26.6779
54	27.1812
55	27.6846
56	28.1879
57	28.6913
58	29.1946
59	29.698
60	30.2013
61	30.7047
62	31.2081
63	31.7114
64	32.2148
65	32.7181
66	33.2215
67	33.7248
68	34.2282
69	34.7315
70	35.2349
71	35.7383
72	36.2416
73	36.745
74	37.2483
75	37.7517
76	38.255
77	38.7584
78	39.2617
79	39.7651
80	40.2685
81	40.7718
82	41.2752
83	41.7785
84	42.2819
85	42.7852
86	43.2886
87	43.7919
88	44.2953
89	44.7987
90	45.302
91	45.8054
92	46.3087
93	46.8121
94	47.3154
95	47.8188
96	48.3221
97	48.8255
98	49.3289
99	49.8322
100	50.3356
101	50.8389
102	51.3423
103	51.8456
104	52.349
105	52.8523
106	53.3557
107	53.8591
108	54.3624
109	54.8658
110	55.3691
111	55.8725
112	56.3758
113	56.8792
114	57.3826
115	57.8859
116	58.3893
117	58.8926
118	59.396
119	59.8993
120	60.4027
121	60.906
122	61.4094
123	61.9128
124	62.4161
125	62.9195
126	63.4228
127	63.9262
128	64.4295
129	64.9329
130	65.4362
131	65.9396
132	66.443
133	66.9463
134	67.4497
135	67.953
136	68.4564
137	68.9597
138	69.4631
139	69.9664
140	70.4698
141	70.9732
142	71.4765
143	71.9799
144	72.4832
145	72.9866
146	73.4899
147	73.9933
148	74.4966
149	75

## Sheet: q (A^-1) (early times)
	q (A^-1)
0	0.0223927
1	0.0233472
2	0.0243016
3	0.0252561
4	0.0262106
5	0.0271651
6	0.0281196
7	0.029074
8	0.0300285
9	0.030983
10	0.0319375
11	0.032892
12	0.0338464
13	0.0348009
14	0.0357554
15	0.0367099
16	0.0376644
17	0.0386188
18	0.0395733
19	0.0405278
20	0.0414823
21	0.0424368
22	0.0433912
23	0.0443457
24	0.0453002
25	0.0462547
26	0.0472092
27	0.0481637
28	0.0491181
29	0.0500726
30	0.0510271
31	0.0519816
32	0.0529361
33	0.0538905
34	0.054845
35	0.0557995
36	0.056754
37	0.0577085
38	0.0586629
39	0.0596174
40	0.0605719
41	0.0615264
42	0.0624809
43	0.0634353
44	0.0643898
45	0.0653443
46	0.0662988
47	0.0672533
48	0.0682077
49	0.0691622
50	0.0701167
51	0.0710712
52	0.0720257
53	0.0729801
54	0.0739346
55	0.0748891
56	0.0758436
57	0.0767981
58	0.0777526
59	0.078707
60	0.0796615
61	0.080616
62	0.0815705
63	0.082525
64	0.0834794
65	0.0844339
66	0.0853884
67	0.0863429
68	0.0872974
69	0.0882518
70	0.0892063
71	0.0901608
72	0.0911153
73	0.0920698
74	0.0930242
75	0.0939787
76	0.0949332
77	0.0958877
78	0.0968422
79	0.0977966
80	0.0987511
81	0.0997056
82	0.10066
83	0.101615
84	0.102569
85	0.103524
86	0.104478
87	0.105432
88	0.106387
89	0.107341
90	0.108296
91	0.10925
92	0.110205
93	0.111159
94	0.112114
95	0.113068
96	0.114023
97	0.114977
98	0.115932
99	0.116886
100	0.117841
101	0.118795
102	0.11975
103	0.120704
104	0.121659
105	0.122613
106	0.123568
107	0.124522
108	0.125477
109	0.126431
110	0.127386
111	0.12834
112	0.129295
113	0.130249
114	0.131203
115	0.132158
116	0.133112
117	0.134067
118	0.135021
119	0.135976
120	0.13693
121	0.137885
122	0.138839
123	0.139794
124	0.140748
125	0.141703
126	0.142657
127	0.143612
128	0.144566
129	0.145521
130	0.146475
131	0.14743
132	0.148384
133	0.149339
134	0.150293
135	0.151248
136	0.152202
137	0.153157
138	0.154111
139	0.155065
140	0.15602
141	0.156974
142	0.157929
143	0.158883
144	0.159838
145	0.160792
146	0.161747
147	0.162701
148	0.163656
149	0.16461
150	0.165565
151	0.166519
152	0.167474
153	0.168428
154	0.169383
155	0.170337
156	0.171292
157	0.172246
158	0.173201
159	0.174155
160	0.17511
161	0.176064
162	0.177019
163	0.177973
164	0.178927
165	0.179882
166	0.180836
167	0.181791
168	0.182745
169	0.1837
170	0.184654
171	0.185609
172	0.186563
173	0.187518
174	0.188472
175	0.189427
176	0.190381
177	0.191336
178	0.19229
179	0.193245
180	0.194199
181	0.195154
182	0.196108
183	0.197063
184	0.198017
185	0.198972
186	0.199926
187	0.200881
188	0.201835
189	0.20279
190	0.203744
191	0.204698
192	0.205653
193	0.206607
194	0.207562
195	0.208516
196	0.209471
197	0.210425
198	0.21138
199	0.212334
200	0.213289
201	0.214243
202	0.215198
203	0.216152
204	0.217107
205	0.218061
206	0.219016
207	0.21997
208	0.220925
209	0.221879
210	0.222834
211	0.223788
212	0.224743
213	0.225697
214	0.226652
215	0.227606
216	0.22856
217	0.229515
218	0.230469
219	0.231424
220	0.232378
221	0.233333
222	0.234287
223	0.235242
224	0.236196
225	0.237151
226	0.238105
227	0.23906
228	0.240014
229	0.240969
230	0.241923
231	0.242878
232	0.243832
233	0.244787
234	0.245741
235	0.246696
236	0.24765
237	0.248605
238	0.249559
239	0.250514
240	0.251468
241	0.252423
242	0.253377
243	0.254331
244	0.255286
245	0.25624
246	0.257195
247	0.258149
248	0.259104
249	0.260058
250	0.261013
251	0.261967
252	0.262922
253	0.263876
254	0.264831
255	0.265785
256	0.26674
257	0.267694
258	0.268649
259	0.269603
260	0.270558
261	0.271512
262	0.272467
263	0.273421
264	0.274376
265	0.27533
266	0.276285
267	0.277239
268	0.278193
269	0.279148
270	0.280102
271	0.281057
272	0.282011
273	0.282966
274	0.28392
275	0.284875
276	0.285829
277	0.286784
278	0.287738
279	0.288693
280	0.289647
281	0.290602
282	0.291556
283	0.292511
284	0.293465
285	0.29442
286	0.295374
287	0.296329
288	0.297283
289	0.298238
290	0.299192
291	0.300147
292	0.301101
293	0.302056
294	0.30301
295	0.303964
296	0.304919
297	0.305873
298	0.306828
299	0.307782
300	0.308737
301	0.309691
302	0.310646
303	0.3116
304	0.312555
305	0.313509
306	0.314464
307	0.315418
308	0.316373
309	0.317327
310	0.318282
311	0.319236
312	0.320191
313	0.321145
314	0.3221
315	0.323054
316	0.324009
317	0.324963
318	0.325918
319	0.326872
320	0.327826
321	0.328781
322	0.329735
323	0.33069
324	0.331644
325	0.332599
326	0.333553
327	0.334508
328	0.335462
329	0.336417
330	0.337371
331	0.338326
332	0.33928
333	0.340235
334	0.341189
335	0.342144
336	0.343098
337	0.344053
338	0.345007
339	0.345962
340	0.346916
341	0.347871
342	0.348825
343	0.34978
344	0.350734
345	0.351688
346	0.352643
347	0.353597
348	0.354552
349	0.355506
350	0.356461
351	0.357415
352	0.35837
353	0.359324
354	0.360279
355	0.361233
356	0.362188
357	0.363142
358	0.364097
359	0.365051
360	0.366006
361	0.36696
362	0.367915
363	0.368869
364	0.369824
365	0.370778
366	0.371733
367	0.372687
368	0.373642
369	0.374596
370	0.375551
371	0.376505
372	0.377459
373	0.378414
374	0.379368
375	0.380323
376	0.381277
377	0.382232
378	0.383186
379	0.384141
380	0.385095
381	0.38605
382	0.387004
383	0.387959
384	0.388913
385	0.389868
386	0.390822
387	0.391777
388	0.392731
389	0.393686
390	0.39464
391	0.395595
392	0.396549
393	0.397504
394	0.398458
395	0.399413
396	0.400367
397	0.401321
398	0.402276
399	0.40323
400	0.404185
401	0.405139
402	0.406094
403	0.407048
404	0.408003
405	0.408957
406	0.409912
407	0.410866
408	0.411821
409	0.412775
410	0.41373
411	0.414684
412	0.415639
413	0.416593
414	0.417548
415	0.418502
416	0.419457
417	0.420411
418	0.421366
419	0.42232
420	0.423275
421	0.424229
422	0.425184
423	0.426138
424	0.427092
425	0.428047
426	0.429001
427	0.429956
428	0.43091
429	0.431865
430	0.432819
431	0.433774
432	0.434728
433	0.435683
434	0.436637
435	0.437592
436	0.438546
437	0.439501
438	0.440455
439	0.44141
440	0.442364
441	0.443319
442	0.444273
443	0.445228
444	0.446182
445	0.447137
446	0.448091
447	0.449046
448	0.45

## Sheet: I(q) q (arb.u.) (early times)
	0	1	2	3	4	5	6	7	8	9	10	11	12	13	14	15	16	17	18	19	20	21	22	23	24	25	26	27	28	29	30	31	32	33	34	35	36	37	38	39	40	41	42	43	44	45	46	47	48
0	0.0131714	0.0130306	0.0126571	0.0131248	0.0141046	0.0142952	0.018424	0.0250201	0.0280228	0.0300588	0.033262	0.0336853	0.0376108	0.0390303	0.0401122	0.0425472	0.0441124	0.0456482	0.0480906	0.0508309	0.0537366	0.0554191	0.0620065	0.0681517	0.0704534	0.0699957	0.0690852	0.0719165	0.070931	0.0678461	0.0672416	0.0671371	0.0641328	0.0634009	0.0620076	0.0626194	0.0617741	0.0588791	0.0582604	0.0569054	0.0551754	0.0544693	0.0542034	0.0535635	0.051397	0.051593	0.0500227	0.0512196	0.049201
1	0.0148285	0.0150066	0.0155309	0.0149395	0.0146027	0.0155073	0.0197258	0.0265853	0.030069	0.0329176	0.0353188	0.0364079	0.0395249	0.0412192	0.0429363	0.0451146	0.0477459	0.0479234	0.0506996	0.0529717	0.055888	0.0576262	0.0648749	0.0705506	0.0720031	0.0728703	0.0736829	0.0742983	0.0727693	0.0707325	0.0683358	0.06787	0.0667784	0.0653889	0.064255	0.0637437	0.0624772	0.0601816	0.0595339	0.0578096	0.057394	0.0562415	0.0545334	0.0537389	0.0536967	0.0519293	0.0510098	0.0513881	0.0504628
2	0.0182134	0.018057	0.0179092	0.0181414	0.0178708	0.0176107	0.0226942	0.0291469	0.0325784	0.0349414	0.0381195	0.0399502	0.0430352	0.0439557	0.0461385	0.0481587	0.0516458	0.0513988	0.0540225	0.0573227	0.0579397	0.0610958	0.0686915	0.0738261	0.0745102	0.076596	0.0769558	0.0778566	0.0745149	0.0729748	0.070887	0.0703843	0.0696098	0.0676498	0.0666688	0.0655694	0.0638873	0.0626908	0.0614316	0.0593325	0.0580193	0.0575996	0.0560358	0.0547237	0.0539193	0.053172	0.0521891	0.0511082	0.0504724
3	0.0189156	0.0192301	0.0190365	0.0193251	0.0189442	0.0189108	0.0241665	0.0314212	0.0345526	0.036715	0.040119	0.0422438	0.0453899	0.0469139	0.0491737	0.0505738	0.0539242	0.0541294	0.0561584	0.0592686	0.0602413	0.0632828	0.0706438	0.0762051	0.0775722	0.0782502	0.078937	0.0796309	0.0773322	0.0752531	0.0726839	0.0723908	0.0712876	0.0697367	0.0682549	0.0671726	0.0654744	0.0643366	0.0629503	0.0615388	0.0600651	0.0586821	0.0568742	0.0552722	0.0550873	0.0536781	0.0531084	0.0520361	0.0511036
4	0.0192253	0.0191886	0.0189818	0.019251	0.0191992	0.0194434	0.024594	0.0324493	0.035445	0.0380973	0.0417364	0.0438449	0.0473052	0.0480197	0.0505196	0.0525975	0.0560838	0.0560381	0.0586986	0.0620495	0.0623121	0.0650219	0.0734661	0.079513	0.0800475	0.0813429	0.081324	0.0821134	0.0798665	0.0772051	0.0751154	0.0742541	0.0729241	0.0715732	0.0694303	0.0684379	0.0668226	0.0656645	0.0641051	0.0623405	0.0611431	0.059667	0.0575952	0.0565496	0.0554151	0.054773	0.0535178	0.0527286	0.0519757
5	0.0197107	0.019863	0.0194976	0.0196059	0.0198235	0.0201827	0.0258551	0.0334013	0.0367492	0.039723	0.0429746	0.0449837	0.0489759	0.0497055	0.0522666	0.0546005	0.0583865	0.0581702	0.0609098	0.0643978	0.0645418	0.0666823	0.0755978	0.0815416	0.0816591	0.082778	0.0825868	0.0841405	0.0812734	0.078724	0.0764372	0.0759212	0.0743247	0.0726616	0.0715352	0.0702029	0.0677376	0.0669196	0.065327	0.0638812	0.0622178	0.0604459	0.0586969	0.0575079	0.0559892	0.0549003	0.0536362	0.0529219	0.0522237
6	0.0202915	0.0202759	0.0204336	0.0202787	0.020415	0.0204676	0.0265897	0.0345026	0.0382741	0.0411639	0.0450933	0.0467646	0.050482	0.0519639	0.0543183	0.056194	0.0602101	0.0606356	0.0632269	0.0669338	0.0666024	0.0687592	0.0775441	0.0835363	0.083939	0.0847046	0.0847169	0.0861186	0.0832209	0.0813035	0.0778651	0.0771249	0.0759127	0.0743078	0.072535	0.0713153	0.0693176	0.0679468	0.0665255	0.0647884	0.0630485	0.0610585	0.0594658	0.0578208	0.0566554	0.055242	0.0541507	0.0534626	0.0525126
7	0.0210544	0.0209826	0.0211042	0.0212489	0.0212518	0.0210864	0.0273394	0.0358985	0.0394818	0.0425725	0.0462724	0.0483424	0.0522212	0.0533773	0.0560392	0.0576732	0.0628221	0.0624473	0.0651446	0.069067	0.0687521	0.0711392	0.0797207	0.0856859	0.086224	0.0871659	0.0870633	0.0882871	0.084958	0.0830178	0.0800155	0.0787027	0.0774523	0.0756618	0.07369	0.0728217	0.070654	0.0691618	0.0677104	0.0659143	0.0640277	0.062407	0.060363	0.058767	0.0572885	0.0562868	0.0550669	0.0539937	0.0532815
8	0.0215203	0.0217317	0.0217391	0.0214773	0.0211978	0.0219577	0.028238	0.0370344	0.0406522	0.0437041	0.0480695	0.0503649	0.05412	0.0555238	0.0579428	0.0601503	0.0642228	0.0645156	0.0673018	0.0712201	0.070128	0.0719262	0.0819112	0.087933	0.0880457	0.0894009	0.0894695	0.089787	0.0869614	0.0847149	0.0818016	0.0799932	0.0790871	0.077067	0.0754062	0.074172	0.0717462	0.0706787	0.0687601	0.0674011	0.0649428	0.0631809	0.0612422	0.059762	0.0582113	0.0567808	0.0555245	0.0546517	0.0537431
9	0.0224103	0.0219672	0.0222085	0.0224078	0.0218783	0.0227762	0.0292755	0.038277	0.0421566	0.0448418	0.0492598	0.0512464	0.055975	0.0564423	0.0597876	0.0619609	0.0660302	0.066496	0.0695842	0.0731876	0.0721547	0.0736432	0.0845643	0.0895899	0.0897036	0.0906923	0.0904288	0.0919345	0.0882978	0.0858628	0.0830868	0.0815362	0.0804641	0.0787638	0.0763861	0.0751289	0.0729869	0.0716181	0.070066	0.0684265	0.0661297	0.0642826	0.0622732	0.0607719	0.0589035	0.0574019	0.0558859	0.0551698	0.0539957
10	0.0232226	0.0225895	0.0230762	0.023074	0.0227742	0.0232397	0.0300654	0.0395829	0.0436013	0.0464617	0.0508419	0.0531131	0.0571684	0.0586307	0.0615321	0.0639454	0.0680734	0.0686977	0.0712506	0.0751958	0.0744822	0.0764012	0.0856012	0.0922269	0.0921068	0.0925536	0.0924956	0.0937133	0.0902819	0.0879454	0.0847542	0.0835444	0.0821157	0.0802915	0.0780653	0.0765962	0.0748665	0.0723584	0.0712012	0.0692403	0.0669011	0.0652981	0.063481	0.0611402	0.0597047	0.0584226	0.0569599	0.0556629	0.0548374
11	0.0234856	0.0233951	0.0233914	0.0237161	0.0235663	0.0240948	0.0308277	0.0405445	0.0446221	0.0479662	0.0522191	0.0547786	0.0587842	0.0606087	0.0633602	0.0656569	0.0703391	0.0703559	0.073395	0.0774317	0.0761888	0.077678	0.0880568	0.0943231	0.0937654	0.0940626	0.0945625	0.0951042	0.0921524	0.089507	0.0867351	0.0851222	0.0839434	0.0820097	0.0793995	0.0780208	0.0761226	0.0741744	0.0722504	0.0701759	0.0677619	0.0659508	0.0640151	0.0624036	0.0608496	0.0588551	0.0575414	0.0564459	0.0554502
12	0.0241987	0.024185	0.0243752	0.0243492	0.0242349	0.0245765	0.0318188	0.0411692	0.0455395	0.0489539	0.0533491	0.0562032	0.0601289	0.0621192	0.0649788	0.067425	0.0715177	0.0719617	0.0757873	0.0795544	0.0779333	0.0800974	0.0901911	0.0963742	0.0959393	0.0960458	0.095908	0.0972225	0.0939889	0.0914917	0.087893	0.0863505	0.0852389	0.0833765	0.0810925	0.079148	0.0769611	0.0755078	0.0733239	0.0715573	0.0693144	0.0672175	0.0650509	0.0634475	0.0611121	0.0598979	0.0582062	0.0572477	0.056223
13	0.0247976	0.0247185	0.0248072	0.0250057	0.0250485	0.0253701	0.0325363	0.0422688	0.0474207	0.0503068	0.055103	0.0579205	0.0620077	0.063565	0.0669498	0.0692919	0.0739685	0.0744125	0.0772921	0.0820355	0.0797194	0.0813765	0.0922527	0.0981592	0.0970799	0.0978076	0.0976449	0.0992635	0.0952022	0.0928066	0.0897613	0.088148	0.0870342	0.0846268	0.0823566	0.0805032	0.0784352	0.0763352	0.0747565	0.0725613	0.0703761	0.0685889	0.0662043	0.0642503	0.0621281	0.0609454	0.0592044	0.0580313	0.057091
14	0.0253927	0.0256757	0.0255908	0.0256269	0.0256331	0.0262003	0.0336502	0.0436409	0.0480982	0.0519399	0.0564523	0.0593323	0.0639015	0.0655567	0.0686103	0.0710258	0.07623	0.0765449	0.0794426	0.0838624	0.0815537	0.0835657	0.0936746	0.0996774	0.099487	0.0995092	0.0993724	0.100302	0.0974322	0.0939356	0.0908959	0.0895655	0.0880284	0.0856549	0.0838071	0.0814595	0.0796335	0.0776828	0.0762027	0.0734324	0.0712772	0.0696088	0.0668545	0.0653591	0.0630789	0.0617941	0.0600895	0.058219	0.0575879
15	0.0266449	0.0261719	0.0262132	0.0259965	0.0260474	0.0270596	0.0344424	0.0450994	0.0496185	0.0531622	0.0577432	0.060868	0.065314	0.0673156	0.0706456	0.073068	0.0774068	0.0785364	0.0815564	0.0859808	0.0837209	0.0848865	0.0962068	0.101237	0.101109	0.101305	0.100874	0.102236	0.0982802	0.0958976	0.0927524	0.0907686	0.0894349	0.0873578	0.0851017	0.0831177	0.080959	0.0791399	0.0771148	0.0752114	0.072312	0.0703861	0.0684501	0.0658901	0.0642763	0.0625322	0.0611031	0.0596229	0.0584888
16	0.0272223	0.0269477	0.0265089	0.0271595	0.026955	0.0274508	0.0358228	0.0457783	0.0508934	0.0546347	0.0594513	0.0619816	0.067333	0.0684972	0.0719837	0.0747506	0.0794141	0.0801294	0.0834306	0.0883164	0.0857113	0.0865789	0.0971639	0.103528	0.102907	0.103064	0.102561	0.104049	0.100108	0.0972915	0.0941219	0.092514	0.0908624	0.0886129	0.085999	0.0842301	0.0819468	0.0803115	0.0780546	0.0762847	0.0740814	0.0714591	0.0693852	0.0670764	0.0649865	0.0637436	0.0619623	0.0605365	0.0591218
17	0.027559	0.0274758	0.0275264	0.0276745	0.027655	0.0281502	0.0363251	0.0473544	0.0524916	0.055944	0.0609469	0.0637953	0.0684433	0.0699989	0.073498	0.0764399	0.0815553	0.0818356	0.0849299	0.0904023	0.0870189	0.0888528	0.0996086	0.105159	0.104332	0.104735	0.104315	0.105175	0.101585	0.0993295	0.0957869	0.0941578	0.0921675	0.0898645	0.0873021	0.0856868	0.0836636	0.0822734	0.0795807	0.0771688	0.0750343	0.0727206	0.0702929	0.0680594	0.0660424	0.0643899	0.0629347	0.0612276	0.0601682
18	0.0285563	0.0283193	0.0284719	0.0284385	0.0284088	0.0290668	0.0370474	0.048193	0.0535789	0.057316	0.0620964	0.0651042	0.0702454	0.0718651	0.0753149	0.0782899	0.0828994	0.0837089	0.0866896	0.0919457	0.0887575	0.0903825	0.100947	0.107732	0.106035	0.106612	0.106246	0.106494	0.103622	0.100763	0.0971959	0.0955953	0.0937592	0.0915017	0.0890252	0.0868604	0.0846524	0.0827486	0.0803668	0.0787835	0.0757792	0.0734992	0.0714104	0.068604	0.0670885	0.0649775	0.0636549	0.0624781	0.061407
19	0.0292319	0.0290981	0.0289224	0.0292286	0.029149	0.0299853	0.0384025	0.0492191	0.054686	0.0583189	0.0636083	0.0668703	0.0716331	0.073912	0.0772118	0.0802546	0.085143	0.0857508	0.0892897	0.0941497	0.0906883	0.0921427	0.10339	0.108686	0.107957	0.108105	0.107342	0.109182	0.104843	0.101485	0.0982126	0.0967458	0.0953236	0.0926458	0.0907355	0.0882005	0.085589	0.0839089	0.0817797	0.0799582	0.0768207	0.0752817	0.0722274	0.0702153	0.0682183	0.0662064	0.0644633	0.0633462	0.0621586
20	0.0299172	0.0298123	0.0299993	0.0298456	0.0296191	0.0301294	0.0392567	0.050697	0.0562557	0.0598259	0.0651734	0.0680599	0.073348	0.0758135	0.0790731	0.0818805	0.0863873	0.0875129	0.0914358	0.0957123	0.0923355	0.0934671	0.105195	0.111007	0.109769	0.109405	0.109185	0.109731	0.106393	0.10353	0.0999922	0.0982447	0.0963465	0.0940452	0.0918062	0.0895522	0.0873363	0.0853709	0.0832297	0.0809098	0.0781432	0.0761464	0.0732926	0.0712077	0.0692381	0.0672605	0.0658591	0.0641879	0.0628819
21	0.0307884	0.0305087	0.0302907	0.0305271	0.030733	0.0310953	0.0399874	0.0515488	0.0573855	0.0609565	0.066692	0.06917	0.0751611	0.077117	0.0806835	0.0837438	0.0890558	0.0890245	0.0936361	0.0983896	0.0937914	0.0953441	0.107075	0.112686	0.111628	0.111355	0.11036	0.112396	0.108073	0.104761	0.101204	0.0995547	0.0980461	0.0951178	0.0927254	0.0909965	0.08842	0.0867112	0.0849636	0.0823127	0.0795896	0.0770752	0.07464	0.0719754	0.0704686	0.0682904	0.0663682	0.0649636	0.0640207
22	0.0312772	0.0312256	0.0312159	0.0314376	0.0312947	0.0317474	0.0412231	0.0528113	0.0585471	0.0624199	0.0681745	0.0713459	0.0762645	0.0787687	0.0820485	0.0851886	0.0904847	0.0912228	0.0949571	0.100152	0.0955658	0.0969951	0.10901	0.114781	0.112749	0.113001	0.11216	0.112948	0.109608	0.106666	0.102352	0.100934	0.0993807	0.0960766	0.0939944	0.092203	0.0902412	0.0876825	0.0859801	0.082997	0.0802507	0.0776899	0.0756022	0.0732695	0.0708965	0.0693886	0.0673511	0.0661392	0.0647442
23	0.0321793	0.0321618	0.0324097	0.0322738	0.0323293	0.0326219	0.0420776	0.0544361	0.0596478	0.0640289	0.0694055	0.0727069	0.0780908	0.0803258	0.0836604	0.0869847	0.0926208	0.0930006	0.0970047	0.101577	0.097726	0.0988105	0.110392	0.116203	0.113953	0.114265	0.113536	0.114629	0.111266	0.107981	0.103736	0.101724	0.10089	0.0977528	0.0951998	0.093133	0.0905553	0.0887163	0.0863439	0.0843945	0.0811759	0.0792309	0.0764608	0.0741901	0.072164	0.0703515	0.0685871	0.0671161	0.0656387
24	0.0329231	0.0329018	0.0328671	0.0328326	0.0330027	0.0334027	0.0431671	0.0554463	0.0608696	0.0647851	0.0708989	0.0744193	0.0800312	0.0816385	0.0852613	0.0884287	0.0943491	0.0951655	0.099058	0.104118	0.0998509	0.100769	0.112463	0.117309	0.115889	0.115434	0.115204	0.116482	0.11183	0.108798	0.105199	0.103153	0.102563	0.0989173	0.0963036	0.0945925	0.0922072	0.0899775	0.0875247	0.0850113	0.0824963	0.0803359	0.0774945	0.0752045	0.0729654	0.0709856	0.0692909	0.0682104	0.0666381
25	0.0337532	0.0334097	0.033715	0.0336773	0.0336615	0.0344362	0.0439633	0.0566747	0.062574	0.0665354	0.0726844	0.0756268	0.0818432	0.0828769	0.087412	0.0903661	0.0964411	0.0962307	0.100856	0.106356	0.10114	0.10246	0.114237	0.119529	0.117496	0.116888	0.116244	0.117624	0.113109	0.110467	0.106714	0.104844	0.102952	0.100452	0.0976063	0.095764	0.0935104	0.0911098	0.0890411	0.0867956	0.0841767	0.0809165	0.0785868	0.0764473	0.0742053	0.0720148	0.0702903	0.0690813	0.0674513
26	0.0344888	0.0347489	0.0343264	0.0344909	0.0342709	0.0347845	0.0450124	0.057827	0.0634841	0.0681104	0.0736046	0.0769298	0.082836	0.0849654	0.0886306	0.0919391	0.097971	0.0982021	0.102269	0.107868	0.103246	0.104051	0.115632	0.120943	0.118309	0.118416	0.117807	0.118837	0.114867	0.112059	0.107285	0.105582	0.103812	0.101681	0.0984823	0.096481	0.0940531	0.0925955	0.0903362	0.0878216	0.0849203	0.0819427	0.0795275	0.0775576	0.0743277	0.0729234	0.0716051	0.0699063	0.0681663
27	0.035251	0.0353658	0.0352989	0.0354863	0.0353823	0.0358769	0.0460944	0.0587175	0.0648035	0.069098	0.0753501	0.0786453	0.0845234	0.0867583	0.0905405	0.0941268	0.0995205	0.100221	0.104595	0.110026	0.104691	0.105948	0.117037	0.12268	0.120634	0.119353	0.118794	0.120142	0.116101	0.11271	0.10855	0.107027	0.106103	0.102477	0.09999	0.0980253	0.0955532	0.0931745	0.0910299	0.0891873	0.0860564	0.0832185	0.0807711	0.0777007	0.0757495	0.0739937	0.07243	0.0712351	0.0689084
28	0.0357916	0.036192	0.0357427	0.0361171	0.035879	0.0365712	0.0463919	0.0602895	0.0659103	0.0704904	0.0762944	0.0802292	0.0862553	0.0880992	0.0924982	0.0952899	0.101121	0.102071	0.10654	0.111897	0.106607	0.107005	0.118842	0.123882	0.121759	0.121487	0.120062	0.12156	0.117377	0.114354	0.110431	0.108864	0.106606	0.103739	0.101036	0.0991511	0.0961553	0.0945749	0.0919956	0.0901416	0.087047	0.0841373	0.0815746	0.0794027	0.0768759	0.0749932	0.0731193	0.0718352	0.0704682
29	0.0369351	0.0369358	0.0368511	0.0369695	0.0367452	0.0370314	0.0478405	0.0608949	0.0675368	0.0723301	0.0784644	0.0814197	0.0874165	0.0897697	0.0940914	0.0972856	0.102873	0.103541	0.108146	0.113687	0.107534	0.10832	0.120573	0.125392	0.123257	0.122167	0.121426	0.122862	0.118614	0.115544	0.111395	0.109065	0.107996	0.104785	0.102488	0.100388	0.0977345	0.0957272	0.0929053	0.0908753	0.0883501	0.085645	0.0823829	0.0797929	0.0779373	0.0758711	0.0743235	0.072736	0.0715424
30	0.0377386	0.0375469	0.0376789	0.0378352	0.0376149	0.0380767	0.0488799	0.0621431	0.0688303	0.0733059	0.0797133	0.083352	0.088795	0.0914972	0.0954537	0.0992959	0.104531	0.105938	0.109703	0.115618	0.108763	0.110351	0.122212	0.126258	0.124719	0.123784	0.122744	0.123875	0.119449	0.116971	0.112256	0.11079	0.108809	0.106302	0.103091	0.10136	0.0990197	0.0970826	0.0943886	0.091909	0.0894029	0.0861489	0.0834957	0.08117	0.0786429	0.076688	0.0751195	0.0737541	0.072848
31	0.0383813	0.0380908	0.0385663	0.0387381	0.0385804	0.0391492	0.0495931	0.0635617	0.0702579	0.0742274	0.0810225	0.0845389	0.090969	0.0931179	0.0970017	0.100654	0.105869	0.107686	0.111878	0.118261	0.11109	0.111726	0.123882	0.12894	0.125615	0.124435	0.12377	0.125418	0.120148	0.117549	0.113309	0.111881	0.110075	0.107277	0.104448	0.102035	0.100047	0.0978714	0.0951178	0.092858	0.0899154	0.0874721	0.0847324	0.081928	0.0796911	0.077971	0.0757089	0.074932	0.0732448
32	0.0392308	0.0392744	0.0395595	0.039404	0.039273	0.040053	0.0508007	0.0648281	0.0714286	0.0757726	0.0822887	0.0859127	0.0929138	0.0946753	0.0985868	0.102696	0.108452	0.109674	0.113796	0.120066	0.112993	0.113445	0.125037	0.130084	0.127751	0.125711	0.124763	0.12618	0.121936	0.119047	0.114764	0.112361	0.111922	0.108536	0.105757	0.103237	0.101604	0.0984302	0.0962245	0.0940449	0.0912545	0.0880942	0.0852081	0.0831507	0.0807398	0.0787126	0.0770344	0.0755562	0.0744854
33	0.040249	0.0404668	0.0402152	0.0401394	0.0401122	0.0411057	0.0519102	0.0662163	0.072365	0.0770882	0.084534	0.0874818	0.0945932	0.09646	0.100712	0.104021	0.110428	0.11053	0.11518	0.121232	0.114861	0.1152	0.125928	0.131363	0.128494	0.127019	0.125945	0.127401	0.12283	0.119855	0.115533	0.114332	0.112432	0.108788	0.106432	0.104248	0.101907	0.0996825	0.0972226	0.0947828	0.0919272	0.0892718	0.08646	0.0842919	0.0814012	0.0798335	0.0779617	0.0764927	0.0753434
34	0.0413126	0.0411608	0.0409471	0.0408791	0.0412379	0.0417734	0.0528326	0.0671997	0.0738281	0.0787287	0.0849852	0.0891402	0.0958197	0.0984031	0.102573	0.106008	0.111913	0.11296	0.117714	0.123094	0.115878	0.116392	0.127874	0.132822	0.129956	0.127497	0.127916	0.128567	0.123898	0.120671	0.117119	0.1145	0.113461	0.110105	0.107733	0.105411	0.102558	0.101253	0.0977916	0.0956148	0.0929455	0.0905227	0.0873357	0.0852917	0.0824223	0.0809957	0.0793637	0.0777491	0.0764903
35	0.0420415	0.0419874	0.0421184	0.0414648	0.0419984	0.0426626	0.0539717	0.0680007	0.0754418	0.0798753	0.0873596	0.090432	0.0974312	0.0991239	0.103544	0.107896	0.113621	0.113968	0.119052	0.12509	0.117489	0.117615	0.129572	0.134682	0.131265	0.129508	0.128636	0.129533	0.124936	0.121669	0.118068	0.115706	0.11394	0.111589	0.10879	0.10609	0.10372	0.102172	0.0991869	0.0967967	0.0944265	0.091274	0.0885185	0.0856785	0.0835632	0.0821375	0.0800084	0.0789232	0.0778484
36	0.0428532	0.0424886	0.0428038	0.042578	0.0426255	0.0434265	0.0547566	0.0694096	0.0765668	0.0816463	0.0885509	0.0913425	0.0982867	0.101201	0.105207	0.109546	0.115259	0.115982	0.121179	0.127129	0.119374	0.120016	0.130943	0.13535	0.131948	0.129552	0.129205	0.130769	0.12584	0.122819	0.118578	0.116866	0.114925	0.112466	0.109648	0.107306	0.104773	0.103213	0.100232	0.0977388	0.0951428	0.0919503	0.089546	0.086949	0.0847704	0.0824864	0.0813641	0.0799949	0.0788345
37	0.0437401	0.0438056	0.0433283	0.043363	0.0434627	0.0441695	0.0561501	0.0708846	0.0779835	0.0833011	0.0898134	0.0934195	0.0998851	0.102585	0.107763	0.110369	0.116651	0.118214	0.122205	0.128829	0.121089	0.120458	0.131909	0.135684	0.132653	0.13096	0.130264	0.131747	0.126065	0.123853	0.119381	0.11728	0.116102	0.113439	0.11056	0.108164	0.105569	0.103696	0.101171	0.0981804	0.0954016	0.0931756	0.0904643	0.0877931	0.0855805	0.0835904	0.0822924	0.0806591	0.0796838
38	0.044358	0.0446655	0.0445861	0.0440081	0.0445466	0.0456022	0.0572081	0.0724043	0.0789789	0.0840562	0.0903275	0.0949087	0.101636	0.104014	0.108852	0.112399	0.118782	0.119846	0.124207	0.130561	0.122031	0.122328	0.133541	0.137315	0.134298	0.132434	0.131578	0.13267	0.12838	0.124653	0.120685	0.118616	0.11706	0.113969	0.111691	0.109272	0.106187	0.104629	0.102224	0.0992675	0.0965225	0.094228	0.0914078	0.0887934	0.0868749	0.0847495	0.0829179	0.0818003	0.0808985
39	0.0450653	0.0454161	0.0451355	0.0451849	0.0453508	0.0460565	0.0583542	0.0734465	0.0802932	0.0853145	0.0921558	0.0966534	0.103427	0.10549	0.10987	0.113772	0.120888	0.121977	0.126026	0.1323	0.123694	0.124175	0.135565	0.138956	0.134869	0.133633	0.132609	0.1338	0.128551	0.125355	0.121724	0.119113	0.117811	0.114866	0.112018	0.110372	0.107703	0.105042	0.10301	0.100709	0.0978219	0.0951497	0.0925893	0.0897729	0.0876112	0.0862025	0.0839123	0.0833411	0.0819052
40	0.046156	0.0462491	0.0460862	0.046092	0.0462591	0.0467359	0.0592092	0.074448	0.082286	0.0869491	0.0944659	0.0979295	0.104839	0.107721	0.111784	0.115646	0.122394	0.123514	0.127561	0.134169	0.125338	0.125127	0.136921	0.140286	0.136933	0.134604	0.133643	0.134288	0.129408	0.126313	0.12205	0.119919	0.118957	0.115682	0.112673	0.110627	0.108563	0.106627	0.104061	0.101479	0.0982791	0.0963274	0.0934989	0.0907128	0.0886984	0.0870858	0.0851746	0.0843815	0.082937
41	0.0473725	0.0471729	0.0473244	0.0470442	0.0468425	0.0481176	0.0597294	0.0756476	0.0832569	0.088024	0.0953234	0.0997026	0.106314	0.109183	0.113674	0.11737	0.123989	0.125249	0.129737	0.136192	0.126911	0.12606	0.138017	0.141285	0.137031	0.13527	0.134822	0.134901	0.130694	0.12701	0.122941	0.121162	0.1198	0.11642	0.113757	0.111537	0.109189	0.107361	0.104519	0.102543	0.0993974	0.0972606	0.0943143	0.0921596	0.089701	0.088316	0.0867731	0.0847781	0.0837825
42	0.0482619	0.0479858	0.0482549	0.0478869	0.0481021	0.0487041	0.0607528	0.0770685	0.0842184	0.0898534	0.0964091	0.100814	0.107965	0.110855	0.114808	0.118938	0.12587	0.126834	0.131203	0.137971	0.128854	0.128184	0.139574	0.143054	0.13861	0.136198	0.134992	0.136045	0.131705	0.128005	0.123588	0.121677	0.120075	0.116885	0.114699	0.112336	0.110116	0.107505	0.105426	0.103031	0.099902	0.0976973	0.0952812	0.0926991	0.0905006	0.0897264	0.0882883	0.0864464	0.0854855
43	0.0487727	0.0490718	0.0492574	0.0490364	0.0487715	0.0500982	0.0620057	0.0788457	0.0856248	0.0912352	0.0976404	0.102407	0.109524	0.111916	0.116354	0.120113	0.127078	0.128016	0.133749	0.139584	0.130106	0.129233	0.140692	0.14409	0.139958	0.137762	0.135692	0.137809	0.132408	0.128467	0.124775	0.122433	0.121359	0.117803	0.114852	0.112689	0.110703	0.108235	0.106122	0.104279	0.101324	0.0986462	0.0962863	0.0942449	0.091896	0.0905983	0.0889432	0.0878716	0.0865652
44	0.0499127	0.0500662	0.0498075	0.0499301	0.0499712	0.0510476	0.0631691	0.0791946	0.0868028	0.0928575	0.0997771	0.103983	0.111422	0.113564	0.1179	0.122036	0.128454	0.129642	0.13501	0.141396	0.131349	0.131289	0.141872	0.144832	0.140512	0.138245	0.137087	0.138157	0.132552	0.129544	0.125196	0.122907	0.121307	0.118316	0.115516	0.113946	0.111122	0.109037	0.106914	0.104541	0.102023	0.0993847	0.0971023	0.0954207	0.0932112	0.0916171	0.0905441	0.0890409	0.0879549
45	0.0509423	0.0511658	0.0512326	0.050661	0.0509382	0.0520694	0.0641503	0.0807998	0.0881714	0.0942128	0.101326	0.105136	0.112449	0.115519	0.119751	0.122913	0.130918	0.131366	0.136112	0.143582	0.133221	0.132246	0.1431	0.145934	0.141052	0.139258	0.138355	0.138736	0.133863	0.130805	0.126359	0.124147	0.121781	0.119699	0.11623	0.114534	0.111799	0.109883	0.108086	0.104841	0.102562	0.100681	0.0983331	0.0963319	0.094437	0.0926295	0.0913737	0.0899724	0.0888195
46	0.0516852	0.0520941	0.0519557	0.0519898	0.0519796	0.0528372	0.0653911	0.0820311	0.0898424	0.0948819	0.102591	0.106726	0.113466	0.116471	0.121772	0.125035	0.131809	0.133397	0.138393	0.145085	0.134645	0.133455	0.144559	0.146615	0.142766	0.139583	0.138366	0.139141	0.134592	0.131436	0.126334	0.124711	0.123213	0.12028	0.116861	0.114983	0.11229	0.110163	0.108604	0.105964	0.103101	0.101468	0.0990971	0.0968788	0.095333	0.0935455	0.0922269	0.0911334	0.0899599
47	0.0528081	0.0527114	0.0527955	0.0533466	0.0531586	0.0536721	0.0668416	0.0833685	0.0910111	0.0965747	0.104502	0.108391	0.115926	0.118553	0.12282	0.127203	0.133673	0.134999	0.140369	0.146987	0.135828	0.134482	0.146	0.147579	0.143839	0.140955	0.139102	0.140459	0.135019	0.131805	0.127275	0.125356	0.123646	0.120571	0.117569	0.115199	0.113244	0.110443	0.108708	0.107051	0.104078	0.102668	0.0997559	0.0984055	0.0963538	0.0951208	0.093301	0.0927352	0.0906075
48	0.054304	0.0539249	0.0538704	0.0538878	0.054474	0.0545787	0.0676842	0.084647	0.0918526	0.0978108	0.105899	0.109842	0.116779	0.119867	0.12477	0.128517	0.135753	0.137254	0.142566	0.149342	0.137525	0.136689	0.147109	0.149158	0.14474	0.141603	0.140164	0.141382	0.135811	0.132724	0.128788	0.12633	0.124321	0.121332	0.118567	0.116083	0.113589	0.112062	0.10928	0.107265	0.105016	0.10335	0.101102	0.0997307	0.098008	0.0959689	0.0946483	0.0937555	0.0922709
49	0.0551578	0.0550618	0.0549266	0.0549468	0.0554516	0.0557135	0.0690389	0.0860295	0.0940237	0.0993399	0.106984	0.110794	0.118709	0.121101	0.126113	0.130786	0.136469	0.139124	0.144168	0.150549	0.139922	0.13792	0.14835	0.149645	0.144997	0.14306	0.140643	0.141868	0.137082	0.132963	0.129292	0.126794	0.124997	0.121651	0.118668	0.116546	0.114151	0.112683	0.109401	0.107846	0.106161	0.103566	0.102515	0.100201	0.0985116	0.096879	0.0956895	0.0949057	0.0931967
50	0.0561424	0.0561261	0.0557541	0.055659	0.0559133	0.056993	0.069677	0.086869	0.0954055	0.100711	0.108272	0.113069	0.120837	0.122865	0.127373	0.132251	0.138247	0.140981	0.145628	0.151905	0.14058	0.139337	0.14965	0.151388	0.147081	0.14333	0.142331	0.142938	0.136855	0.133802	0.129199	0.127597	0.125524	0.121863	0.119685	0.117675	0.114512	0.112936	0.110047	0.108766	0.106567	0.1046	0.102272	0.100729	0.0992723	0.0973843	0.0965053	0.0948114	0.0937922
51	0.0569505	0.0572707	0.0567511	0.0566813	0.0570317	0.0574898	0.0708557	0.0889877	0.0966406	0.102112	0.10891	0.114089	0.122044	0.124171	0.129181	0.133322	0.140288	0.142207	0.147174	0.153885	0.142035	0.139217	0.150624	0.152698	0.147383	0.144521	0.142836	0.143067	0.137704	0.134362	0.130129	0.127983	0.126254	0.123311	0.119958	0.117718	0.115173	0.112271	0.110309	0.10873	0.106015	0.105068	0.103052	0.101482	0.10001	0.0979938	0.0968725	0.0952222	0.0937538
52	0.0585371	0.0582453	0.0579237	0.0578905	0.0579553	0.0582479	0.0721836	0.0901747	0.0977242	0.103385	0.111712	0.115734	0.123331	0.126128	0.130738	0.134898	0.141885	0.144039	0.148552	0.155573	0.142876	0.141243	0.151467	0.153417	0.148193	0.144785	0.142976	0.14427	0.13866	0.135196	0.130674	0.129088	0.126637	0.123607	0.120738	0.11837	0.115472	0.113556	0.111332	0.109545	0.107103	0.105218	0.103582	0.1014	0.100344	0.0986867	0.0964348	0.0951387	0.0933422
53	0.059231	0.0593568	0.0590572	0.0592385	0.0592064	0.0596231	0.0736111	0.0908193	0.0994742	0.104822	0.11282	0.116969	0.124341	0.12748	0.132564	0.136327	0.143706	0.1455	0.150373	0.156882	0.144344	0.142523	0.152198	0.154069	0.14857	0.145115	0.144003	0.144501	0.139041	0.135414	0.131423	0.129348	0.126837	0.124111	0.120937	0.118697	0.116064	0.113857	0.111523	0.109338	0.107042	0.105463	0.103834	0.102012	0.0995898	0.098243	0.096066	0.0943407	0.0920991
54	0.0602735	0.0601011	0.0599788	0.0604264	0.0597892	0.0604995	0.0749661	0.0927687	0.100661	0.106494	0.11389	0.118811	0.125776	0.129182	0.133868	0.138098	0.145043	0.146969	0.152343	0.15887	0.146366	0.143553	0.15321	0.154891	0.149837	0.14642	0.145316	0.144952	0.140335	0.13655	0.131709	0.129847	0.127761	0.124903	0.121988	0.119774	0.116461	0.114447	0.11166	0.109606	0.10737	0.106044	0.103534	0.101326	0.0993668	0.097416	0.0950597	0.0935745	0.0908904
55	0.0611893	0.0610251	0.0610808	0.0611615	0.0616236	0.0619241	0.0760043	0.0939009	0.101972	0.107619	0.115589	0.1203	0.127194	0.130687	0.136071	0.139081	0.146697	0.148969	0.153384	0.16003	0.147638	0.144658	0.154937	0.156072	0.150449	0.146534	0.145152	0.145605	0.14041	0.137777	0.1323	0.130421	0.128232	0.12506	0.12248	0.119251	0.117141	0.114889	0.112453	0.110029	0.10774	0.105502	0.103638	0.100995	0.0985698	0.0961847	0.0940239	0.0922705	0.0899436
56	0.0623744	0.0621079	0.0621892	0.0622099	0.0630706	0.0629619	0.0770517	0.0957807	0.103819	0.109212	0.11705	0.121799	0.128721	0.132108	0.136937	0.140913	0.147772	0.149936	0.155537	0.162264	0.149266	0.146276	0.155391	0.156635	0.150896	0.147325	0.145786	0.14635	0.141253	0.138141	0.132939	0.131317	0.128896	0.126064	0.122277	0.120571	0.117055	0.115347	0.11227	0.110308	0.107434	0.10588	0.102854	0.101012	0.0978549	0.0956561	0.0931502	0.0912933	0.0882352
57	0.0629748	0.063508	0.0630212	0.0628843	0.0628197	0.0641765	0.0776742	0.0962906	0.104713	0.11059	0.118796	0.123412	0.130786	0.133659	0.138434	0.143151	0.14976	0.15171	0.156826	0.163956	0.150102	0.147568	0.156738	0.157768	0.151388	0.148641	0.146755	0.146797	0.141546	0.137882	0.133905	0.131896	0.129652	0.126474	0.123226	0.120428	0.117363	0.115527	0.113021	0.110418	0.10704	0.105396	0.102051	0.100012	0.0969809	0.094158	0.0922886	0.0901558	0.0875689
58	0.0641439	0.0645284	0.0645126	0.0642775	0.0639423	0.0647997	0.0790194	0.0975264	0.106387	0.111308	0.119589	0.123751	0.132577	0.134949	0.14038	0.144174	0.151539	0.153833	0.15865	0.16534	0.151552	0.149019	0.158098	0.158592	0.152668	0.149211	0.147623	0.147603	0.142056	0.138865	0.134057	0.131999	0.130338	0.126557	0.12431	0.12078	0.118136	0.115972	0.1129	0.110508	0.107686	0.105006	0.102345	0.0993636	0.0971151	0.0943603	0.0921656	0.0893589	0.0870165
59	0.0652337	0.0655737	0.0653311	0.0652883	0.0653683	0.065967	0.0805369	0.0987022	0.10737	0.113632	0.121593	0.126094	0.133848	0.136749	0.141933	0.145615	0.153248	0.155533	0.160328	0.166982	0.153756	0.149665	0.158834	0.159205	0.153361	0.149875	0.14799	0.148815	0.142145	0.13913	0.135459	0.132854	0.130975	0.127193	0.124513	0.121557	0.118936	0.116152	0.113981	0.111695	0.107362	0.104922	0.102184	0.0997428	0.0968301	0.0936542	0.0916855	0.0888799	0.0874227
60	0.0662851	0.0664595	0.0664451	0.0669357	0.0668647	0.0672312	0.0818801	0.100244	0.109099	0.114827	0.122665	0.127479	0.134798	0.138125	0.143421	0.147029	0.154842	0.156838	0.162327	0.1683	0.154135	0.150886	0.159751	0.160078	0.154234	0.150875	0.148929	0.149385	0.143705	0.139326	0.135826	0.133667	0.131813	0.128072	0.124443	0.122545	0.119289	0.116671	0.114182	0.111368	0.107769	0.104709	0.10233	0.0991367	0.0959654	0.09349	0.0916349	0.0890098	0.0870961
61	0.0676824	0.0675482	0.0673121	0.0675088	0.0681073	0.0682312	0.0825317	0.101224	0.110023	0.116379	0.123653	0.129123	0.136435	0.139686	0.145011	0.149399	0.157031	0.158372	0.163871	0.170283	0.155466	0.152044	0.161317	0.160837	0.15478	0.151361	0.14872	0.148997	0.144064	0.14063	0.135431	0.133492	0.131913	0.128921	0.125057	0.122694	0.119303	0.117405	0.114432	0.111431	0.108233	0.105329	0.102373	0.0989552	0.0967381	0.0934704	0.0913172	0.0891719	0.0871079
62	0.0691056	0.0690371	0.0688158	0.0688252	0.069084	0.0692295	0.0836081	0.103139	0.112026	0.117107	0.125022	0.130327	0.138322	0.141214	0.145722	0.150247	0.157827	0.159866	0.164868	0.17167	0.156873	0.152803	0.161688	0.161045	0.155374	0.151809	0.14955	0.150025	0.145022	0.141024	0.13643	0.134115	0.132595	0.128627	0.126049	0.122837	0.120463	0.11764	0.114753	0.112075	0.10829	0.105609	0.102429	0.0984884	0.0963501	0.094034	0.0913155	0.0896188	0.0871698
63	0.0701162	0.0697444	0.0699646	0.0699838	0.0707117	0.0702951	0.0852096	0.104503	0.112594	0.118893	0.127299	0.132022	0.139575	0.142634	0.148078	0.151597	0.159935	0.160718	0.166006	0.174266	0.158405	0.154071	0.163089	0.162049	0.155232	0.152319	0.149568	0.14987	0.144581	0.141457	0.137323	0.1349	0.132411	0.129814	0.126016	0.123758	0.12066	0.118629	0.115315	0.112132	0.108894	0.105537	0.102639	0.0992536	0.0963698	0.0943791	0.09119	0.0897778	0.0879102
64	0.0711957	0.0710635	0.0715119	0.0712561	0.0711244	0.071641	0.0863969	0.105992	0.113877	0.120146	0.127843	0.133581	0.140874	0.144057	0.149206	0.153261	0.160169	0.163165	0.168226	0.175599	0.159994	0.155169	0.163886	0.162566	0.156502	0.15326	0.150599	0.151496	0.145338	0.142348	0.136865	0.135272	0.13304	0.130417	0.12688	0.12465	0.121498	0.118782	0.115533	0.112572	0.10936	0.105782	0.102651	0.0991066	0.0967893	0.0944649	0.091731	0.0898786	0.0881195
65	0.0716165	0.0719194	0.072441	0.0723519	0.0718158	0.0726982	0.0871439	0.106837	0.115303	0.122019	0.130163	0.134924	0.142793	0.14638	0.15091	0.15529	0.162279	0.16474	0.169673	0.176926	0.161368	0.155616	0.164107	0.163651	0.156836	0.15362	0.151673	0.151925	0.145215	0.142751	0.137977	0.136362	0.133669	0.131288	0.127367	0.124608	0.121858	0.118607	0.116841	0.112737	0.109909	0.106284	0.10322	0.100181	0.0972766	0.0945677	0.0926572	0.0904676	0.0882665
66	0.0730605	0.0730672	0.0732282	0.0731965	0.0733752	0.0740125	0.0892416	0.108672	0.11735	0.1232	0.130764	0.135967	0.144356	0.14757	0.153391	0.156627	0.16446	0.166653	0.171441	0.178474	0.161572	0.156776	0.165601	0.164587	0.158705	0.153424	0.151451	0.151969	0.146572	0.143171	0.139226	0.135879	0.134208	0.131285	0.127359	0.125685	0.122651	0.119303	0.117377	0.11367	0.110216	0.107203	0.103023	0.100045	0.0974816	0.0950965	0.0932544	0.0909481	0.0888328
67	0.0745702	0.0747195	0.0745456	0.0751686	0.0749183	0.0754002	0.0905787	0.109946	0.118621	0.124484	0.133139	0.137589	0.145272	0.149	0.15447	0.15928	0.165623	0.16782	0.173139	0.180157	0.16336	0.158168	0.165995	0.165749	0.158709	0.154189	0.152633	0.152502	0.146965	0.143457	0.138976	0.136752	0.135041	0.131574	0.128117	0.12623	0.123076	0.119717	0.117031	0.113897	0.110537	0.10679	0.103553	0.101062	0.0983384	0.0955212	0.0933737	0.0912552	0.089673
68	0.0759347	0.0763895	0.0761833	0.076006	0.0759302	0.076232	0.0915167	0.111645	0.119941	0.126218	0.134547	0.139354	0.146655	0.149851	0.155456	0.159654	0.166853	0.169687	0.174861	0.181406	0.164287	0.159912	0.166886	0.166116	0.159389	0.155695	0.152173	0.15303	0.147943	0.144372	0.140548	0.137693	0.135571	0.132533	0.128537	0.126244	0.12353	0.120402	0.117211	0.114383	0.111081	0.107687	0.104228	0.101442	0.0985164	0.0962643	0.0932339	0.0915499	0.0895013
69	0.0776895	0.0770281	0.0772157	0.0773438	0.0770383	0.0774285	0.0926924	0.112603	0.121163	0.127896	0.136061	0.140389	0.148791	0.151488	0.157277	0.16116	0.167719	0.171087	0.175868	0.182964	0.165647	0.160348	0.168036	0.167116	0.16029	0.155727	0.153483	0.153259	0.14773	0.144765	0.140462	0.137827	0.136429	0.133134	0.129252	0.126913	0.123551	0.121157	0.11744	0.114919	0.111528	0.107902	0.10489	0.10208	0.0988948	0.0961538	0.093865	0.0921409	0.0900655
70	0.0785941	0.0778292	0.0781342	0.0785594	0.0784589	0.0783098	0.0938949	0.114081	0.122654	0.129116	0.136835	0.142153	0.149883	0.153924	0.15832	0.163231	0.170531	0.173508	0.178223	0.184282	0.16661	0.161682	0.168917	0.168183	0.160486	0.156153	0.154072	0.154247	0.14857	0.14529	0.140547	0.13916	0.13614	0.133124	0.13013	0.1269	0.12375	0.1212	0.118134	0.115321	0.111372	0.108458	0.105352	0.102151	0.0993431	0.0969753	0.0941042	0.0919444	0.0906496
71	0.0797693	0.0796519	0.0791702	0.079663	0.0795657	0.0800922	0.0950644	0.115292	0.124172	0.13064	0.138773	0.142974	0.15144	0.155091	0.159545	0.164954	0.171025	0.174015	0.179821	0.185222	0.168074	0.162213	0.168721	0.167387	0.160198	0.157057	0.153957	0.155092	0.14936	0.145345	0.141207	0.139552	0.136476	0.134012	0.130312	0.128009	0.124911	0.121501	0.118962	0.115445	0.112602	0.108856	0.105456	0.103147	0.100116	0.0971819	0.0954126	0.0927359	0.0910756
72	0.0810915	0.0806027	0.0809819	0.0806968	0.0804315	0.0806153	0.0970696	0.116268	0.126209	0.131821	0.139995	0.144679	0.153046	0.1563	0.161043	0.165642	0.172638	0.175194	0.180446	0.187954	0.168823	0.163777	0.170313	0.169524	0.162167	0.157022	0.154696	0.155253	0.14959	0.146386	0.141947	0.13969	0.137104	0.133727	0.130954	0.128505	0.125699	0.122307	0.1195	0.115864	0.112498	0.109254	0.105744	0.102914	0.100532	0.0970673	0.095839	0.0938711	0.0913131
73	0.0820303	0.0817286	0.0819961	0.0818224	0.0819838	0.0822789	0.0979171	0.11778	0.127604	0.133446	0.141785	0.146361	0.154289	0.157455	0.162506	0.167159	0.173939	0.176838	0.182375	0.188082	0.170288	0.164579	0.171387	0.169223	0.161525	0.157837	0.155129	0.155662	0.149766	0.14636	0.142013	0.139879	0.138155	0.133892	0.1315	0.128854	0.125417	0.122663	0.120275	0.116773	0.11328	0.109686	0.106607	0.103334	0.100345	0.098163	0.0961319	0.0936337	0.091696
74	0.0828764	0.0827165	0.0827666	0.0834156	0.0831712	0.0840938	0.0990507	0.119339	0.128554	0.13475	0.142801	0.147701	0.155729	0.15908	0.164592	0.168609	0.175881	0.178011	0.183988	0.189941	0.171854	0.166303	0.171292	0.170046	0.162522	0.158668	0.155076	0.156071	0.150708	0.146996	0.142589	0.141058	0.138425	0.13536	0.132033	0.128999	0.126421	0.123641	0.120216	0.117058	0.113381	0.110124	0.106882	0.103888	0.100498	0.0984917	0.0965328	0.0945156	0.0924824
75	0.0839383	0.0841493	0.0847623	0.0845218	0.0847286	0.0848194	0.100622	0.121374	0.129738	0.135982	0.144361	0.150181	0.157489	0.160685	0.165751	0.1702	0.177509	0.179846	0.185355	0.192288	0.173748	0.167151	0.173283	0.17099	0.163057	0.158783	0.155793	0.156351	0.15121	0.147189	0.143132	0.141347	0.139929	0.135562	0.132582	0.129664	0.126947	0.124057	0.120365	0.118196	0.114106	0.111	0.107276	0.104374	0.101635	0.0984549	0.0968897	0.0947713	0.0924499
76	0.0859933	0.0860443	0.0855291	0.0857799	0.085573	0.0862969	0.102402	0.122144	0.131025	0.137474	0.146082	0.15052	0.159283	0.162554	0.167361	0.172438	0.178482	0.182075	0.186966	0.193551	0.173659	0.167973	0.174049	0.170421	0.163869	0.158938	0.156375	0.156553	0.151446	0.147715	0.144046	0.141239	0.140012	0.13596	0.13323	0.130552	0.126871	0.124171	0.12116	0.118613	0.114242	0.110614	0.107567	0.104909	0.102047	0.0995057	0.0974641	0.0950209	0.0931539
77	0.0869717	0.0870063	0.0872688	0.0870556	0.0872177	0.0875263	0.103268	0.123867	0.132834	0.140032	0.147585	0.151599	0.160667	0.164484	0.168683	0.173226	0.179578	0.183018	0.188373	0.195	0.175235	0.168774	0.174445	0.171089	0.164167	0.159027	0.157083	0.157058	0.151791	0.14781	0.144662	0.142111	0.140095	0.136936	0.133535	0.130887	0.127356	0.125159	0.122288	0.11906	0.114977	0.111125	0.10836	0.105556	0.102795	0.0997926	0.0977018	0.0954294	0.093753
78	0.0886158	0.0881706	0.0885081	0.0886737	0.0891477	0.0887763	0.105126	0.125039	0.134289	0.14004	0.148758	0.153573	0.161786	0.164914	0.169873	0.17402	0.181569	0.184716	0.190275	0.196843	0.176962	0.168723	0.1754	0.172466	0.16475	0.159199	0.15715	0.157549	0.152342	0.148782	0.144875	0.14264	0.140172	0.137553	0.134161	0.131256	0.128503	0.125911	0.122238	0.119506	0.115596	0.11261	0.108973	0.105766	0.102925	0.100665	0.0983307	0.0961478	0.094541
79	0.0899686	0.0894106	0.0894088	0.0899312	0.0901132	0.0899654	0.106071	0.126597	0.135367	0.14128	0.149838	0.155098	0.162906	0.166488	0.17225	0.176789	0.183166	0.185901	0.191635	0.197918	0.178081	0.170061	0.176442	0.173148	0.16516	0.159981	0.157906	0.15774	0.152041	0.148773	0.145773	0.143563	0.141331	0.137701	0.134309	0.132037	0.128629	0.126095	0.123254	0.119917	0.115508	0.112841	0.109562	0.106925	0.103029	0.101465	0.0986381	0.0968103	0.0947861
80	0.0910302	0.090613	0.0911257	0.0909095	0.0906908	0.0907081	0.107418	0.128026	0.136487	0.142948	0.151361	0.156211	0.164305	0.168202	0.172895	0.178165	0.184746	0.186401	0.193011	0.199185	0.17915	0.171866	0.176845	0.173278	0.165486	0.16093	0.158427	0.158189	0.153202	0.149521	0.145524	0.143667	0.141963	0.138254	0.135293	0.132339	0.129721	0.126091	0.123182	0.120351	0.116655	0.113457	0.110131	0.107193	0.104019	0.101889	0.0992828	0.0979469	0.0957615
81	0.0922014	0.0928145	0.0922297	0.0923109	0.0921128	0.0920938	0.108292	0.129068	0.138323	0.144986	0.15306	0.157785	0.166281	0.169456	0.174569	0.179459	0.186284	0.188539	0.193804	0.200634	0.180014	0.172645	0.177452	0.173931	0.166127	0.16046	0.158269	0.158821	0.15278	0.14959	0.145874	0.143962	0.142073	0.138318	0.135777	0.132839	0.129916	0.127243	0.123952	0.121022	0.117023	0.113779	0.110229	0.106926	0.105081	0.101592	0.0992769	0.0979517	0.0959124
82	0.0931893	0.0938752	0.093553	0.0936091	0.0943004	0.0934736	0.110211	0.130753	0.139494	0.146236	0.154644	0.159266	0.167533	0.170641	0.176586	0.1805	0.188288	0.189331	0.195648	0.202335	0.181462	0.172917	0.177501	0.174176	0.166621	0.161449	0.158572	0.158801	0.15384	0.149912	0.146554	0.144981	0.142575	0.139566	0.136143	0.133163	0.130168	0.127625	0.124939	0.121528	0.116983	0.114152	0.110851	0.107645	0.105459	0.10268	0.100605	0.0979339	0.0965037
83	0.0946729	0.0957811	0.0950519	0.0950822	0.0952224	0.094948	0.111186	0.132507	0.14155	0.147795	0.155982	0.161077	0.168864	0.172113	0.177867	0.181757	0.188903	0.191367	0.196612	0.203465	0.18286	0.174206	0.17872	0.174468	0.166456	0.16175	0.158859	0.159472	0.154338	0.151006	0.146744	0.144984	0.143497	0.140481	0.136865	0.134287	0.131079	0.128277	0.125366	0.122007	0.118413	0.114957	0.111564	0.108444	0.106008	0.103065	0.10086	0.09905	0.0967203
84	0.0966993	0.0962022	0.0964433	0.0967404	0.0963449	0.0961145	0.112792	0.134057	0.142482	0.149016	0.157405	0.162455	0.170734	0.173762	0.178615	0.184466	0.190279	0.192987	0.198053	0.205259	0.182865	0.174968	0.179367	0.176147	0.167048	0.162649	0.15914	0.16023	0.154452	0.151533	0.147531	0.145104	0.143451	0.140547	0.137266	0.13412	0.131547	0.128967	0.126259	0.122789	0.118424	0.115583	0.111958	0.10899	0.106283	0.103637	0.101572	0.0999804	0.0972169
85	0.0976501	0.0976548	0.097452	0.0985263	0.0978651	0.0976719	0.114608	0.13507	0.144233	0.150807	0.158446	0.164439	0.171619	0.175322	0.180794	0.185007	0.191977	0.194786	0.199206	0.207162	0.184725	0.175827	0.180381	0.175276	0.167513	0.162668	0.159837	0.160611	0.155172	0.151475	0.14754	0.146211	0.144007	0.141156	0.138222	0.135817	0.131798	0.128898	0.125796	0.122729	0.119198	0.11569	0.112861	0.109981	0.106641	0.103904	0.101885	0.0998437	0.097667
86	0.0994743	0.0989015	0.09889	0.0994389	0.0989496	0.0992359	0.116106	0.136989	0.145929	0.151476	0.160045	0.165894	0.172833	0.177041	0.181223	0.186319	0.193846	0.195298	0.201339	0.207194	0.186643	0.176381	0.18074	0.176055	0.168106	0.163074	0.160284	0.159945	0.155314	0.152094	0.148477	0.146595	0.144688	0.141656	0.138763	0.135838	0.133258	0.13004	0.126552	0.123796	0.119664	0.117008	0.112409	0.109954	0.107027	0.104465	0.102494	0.100269	0.0980738
87	0.10053	0.100502	0.100468	0.100956	0.100797	0.100337	0.117328	0.137803	0.14792	0.154015	0.161542	0.167096	0.174354	0.178387	0.183796	0.187837	0.194107	0.197306	0.202637	0.209194	0.187299	0.177515	0.182086	0.176671	0.16857	0.163302	0.160363	0.161626	0.155581	0.153126	0.149832	0.147561	0.145509	0.142319	0.139355	0.136547	0.133915	0.13056	0.127957	0.124238	0.120377	0.117435	0.113941	0.111134	0.107646	0.10538	0.103317	0.101232	0.0989891
88	0.101982	0.101899	0.101917	0.10243	0.101811	0.101454	0.11926	0.139674	0.149266	0.154781	0.163737	0.168064	0.176222	0.179292	0.184731	0.189089	0.195925	0.198953	0.203892	0.210598	0.188517	0.178371	0.182333	0.176999	0.16961	0.163954	0.160524	0.161269	0.156355	0.153062	0.148715	0.147573	0.146462	0.143074	0.139928	0.136993	0.133929	0.131455	0.128524	0.125084	0.121299	0.118192	0.114536	0.110789	0.108158	0.10567	0.103902	0.101469	0.0997537
89	0.103283	0.103898	0.103612	0.103733	0.103748	0.103159	0.119617	0.141655	0.150533	0.15612	0.16453	0.169251	0.1768	0.180824	0.186157	0.19097	0.196795	0.200488	0.20528	0.21173	0.189446	0.179067	0.182784	0.177661	0.170006	0.164258	0.160806	0.161667	0.156875	0.153302	0.149809	0.148232	0.14643	0.143828	0.140177	0.137494	0.135188	0.131685	0.12854	0.125784	0.121756	0.118449	0.114919	0.111647	0.109242	0.106488	0.104651	0.102084	0.100099
90	0.104409	0.105009	0.104945	0.10466	0.104629	0.105052	0.120763	0.142957	0.151345	0.158115	0.165967	0.171558	0.178792	0.182214	0.187688	0.192109	0.198572	0.201606	0.206298	0.213265	0.190345	0.17982	0.182868	0.178145	0.170533	0.164485	0.161184	0.161847	0.157142	0.153264	0.150619	0.148948	0.146783	0.144665	0.140782	0.137871	0.135278	0.132548	0.128853	0.125724	0.122761	0.119851	0.115627	0.112677	0.109375	0.107118	0.10503	0.103205	0.100904
91	0.106145	0.105928	0.106312	0.106043	0.106892	0.106043	0.122681	0.14438	0.153475	0.159311	0.167264	0.173516	0.180055	0.183469	0.188207	0.193384	0.199459	0.202682	0.207527	0.214374	0.191595	0.180708	0.18425	0.178997	0.169569	0.163805	0.161953	0.161734	0.157216	0.154621	0.151199	0.149835	0.146931	0.14437	0.141457	0.138909	0.136237	0.134068	0.130104	0.127117	0.123456	0.120042	0.116217	0.113239	0.109915	0.10836	0.105745	0.10389	0.101932
92	0.107828	0.107774	0.107646	0.107326	0.107953	0.10758	0.124667	0.145467	0.154092	0.160675	0.168774	0.175072	0.181273	0.185521	0.19016	0.195057	0.200602	0.203893	0.208517	0.215382	0.192732	0.18132	0.184443	0.179849	0.17084	0.164354	0.16196	0.16264	0.158029	0.154981	0.151644	0.149638	0.147894	0.145595	0.142603	0.139589	0.137004	0.133938	0.131108	0.127974	0.124227	0.120817	0.117076	0.114485	0.11041	0.108406	0.10612	0.103964	0.102527
93	0.109152	0.108822	0.109101	0.109234	0.108721	0.108752	0.125779	0.146201	0.155432	0.162261	0.170041	0.175774	0.182594	0.186046	0.192026	0.195836	0.202619	0.205655	0.209604	0.21717	0.193175	0.183339	0.184864	0.179806	0.171171	0.164842	0.162107	0.162999	0.158474	0.155058	0.151706	0.150869	0.149004	0.146387	0.14284	0.14083	0.137074	0.134709	0.131861	0.128635	0.124905	0.12136	0.118055	0.114613	0.111659	0.109594	0.10708	0.105189	0.103139
94	0.110757	0.110473	0.110226	0.110557	0.110821	0.110524	0.127266	0.147945	0.156529	0.163145	0.171781	0.176959	0.185029	0.187749	0.193055	0.197632	0.203806	0.206441	0.212158	0.218351	0.194781	0.18345	0.184861	0.18056	0.171655	0.165616	0.162377	0.163241	0.158504	0.155814	0.152669	0.151342	0.149818	0.146368	0.144074	0.141815	0.138555	0.135157	0.133055	0.129057	0.125697	0.122212	0.118825	0.115814	0.112644	0.110178	0.107715	0.105494	0.103431
95	0.112303	0.111405	0.112154	0.112033	0.111486	0.112328	0.128568	0.149882	0.158239	0.164878	0.173001	0.177714	0.185806	0.189515	0.19473	0.199322	0.204969	0.208428	0.212589	0.219583	0.195299	0.183996	0.186512	0.180783	0.170681	0.165792	0.163317	0.164003	0.158539	0.156137	0.152766	0.152361	0.150189	0.147379	0.144984	0.14269	0.139553	0.136287	0.133508	0.130393	0.126442	0.122606	0.119812	0.116154	0.113477	0.110782	0.108566	0.106348	0.103991
96	0.113646	0.113605	0.113283	0.113562	0.113653	0.113392	0.129828	0.151154	0.159924	0.166379	0.175122	0.180841	0.187246	0.190157	0.195072	0.20034	0.206192	0.209506	0.214409	0.2208	0.196675	0.18457	0.186692	0.180555	0.171481	0.165807	0.163184	0.163757	0.159448	0.156725	0.154156	0.153331	0.151145	0.148188	0.145494	0.142785	0.139216	0.13678	0.134926	0.131306	0.127523	0.123911	0.120329	0.116829	0.113934	0.111761	0.10899	0.107007	0.105079
97	0.114922	0.114613	0.114692	0.114843	0.114841	0.114676	0.131064	0.152923	0.162305	0.167735	0.175699	0.181227	0.188191	0.191874	0.195872	0.20122	0.207537	0.210037	0.215375	0.221682	0.197235	0.185209	0.186604	0.18039	0.172302	0.166752	0.163941	0.164137	0.15954	0.157548	0.155268	0.153779	0.152236	0.148764	0.145801	0.143675	0.140576	0.13826	0.13474	0.131106	0.127235	0.124306	0.12122	0.117717	0.114679	0.112094	0.109661	0.107697	0.106127
98	0.116467	0.116664	0.116025	0.116129	0.116883	0.116178	0.132897	0.153756	0.163279	0.169499	0.177124	0.182451	0.19004	0.193607	0.197295	0.203433	0.208934	0.21282	0.216792	0.22401	0.198366	0.18646	0.187669	0.181524	0.172231	0.166696	0.164031	0.16444	0.160176	0.157375	0.155255	0.154569	0.152651	0.149501	0.14744	0.144826	0.141883	0.139124	0.136181	0.132623	0.128925	0.125623	0.122055	0.118832	0.115775	0.113344	0.110814	0.108783	0.106927
99	0.118138	0.117964	0.117067	0.118019	0.117674	0.118004	0.134075	0.155899	0.163953	0.170828	0.17788	0.184086	0.191453	0.194353	0.199572	0.203255	0.210739	0.212369	0.218114	0.223749	0.199411	0.186811	0.188181	0.181439	0.172863	0.167213	0.164201	0.165524	0.160755	0.158482	0.155908	0.155654	0.152743	0.150177	0.14762	0.145982	0.143452	0.139719	0.13707	0.134004	0.130137	0.126533	0.122513	0.119546	0.116712	0.113656	0.11159	0.109091	0.107812
100	0.119542	0.119121	0.119501	0.119849	0.119393	0.118747	0.135615	0.1572	0.165711	0.171687	0.179881	0.184791	0.192575	0.195789	0.20092	0.204954	0.211244	0.213756	0.219054	0.225114	0.200578	0.187544	0.189219	0.18259	0.173166	0.167705	0.164099	0.16484	0.160977	0.159092	0.156719	0.154852	0.153881	0.151403	0.148151	0.146519	0.143886	0.141098	0.138482	0.13444	0.130858	0.127661	0.123134	0.120238	0.117458	0.115021	0.112418	0.110217	0.107997
101	0.121004	0.121055	0.120908	0.120834	0.12074	0.120567	0.137507	0.15859	0.16774	0.173264	0.181602	0.185674	0.193841	0.197469	0.201405	0.206549	0.212112	0.215331	0.220325	0.226331	0.201832	0.188588	0.189442	0.182842	0.173035	0.167501	0.16447	0.165432	0.161233	0.159569	0.157347	0.156547	0.154484	0.151996	0.149922	0.14805	0.144765	0.141769	0.139493	0.135532	0.131774	0.128423	0.124568	0.122018	0.118504	0.115823	0.114189	0.111285	0.108836
102	0.122037	0.122453	0.12225	0.121997	0.122342	0.121765	0.138559	0.159842	0.168698	0.17422	0.182595	0.188169	0.195724	0.198116	0.20344	0.206893	0.213774	0.216186	0.221397	0.227291	0.202568	0.189096	0.189402	0.182947	0.173412	0.167752	0.164979	0.165617	0.162157	0.159812	0.157932	0.157183	0.155521	0.153029	0.150813	0.148625	0.146337	0.143332	0.139876	0.137064	0.132348	0.129771	0.125478	0.122424	0.119139	0.116562	0.114367	0.112436	0.110077
103	0.123748	0.12379	0.124049	0.123313	0.123463	0.123061	0.139975	0.161377	0.170104	0.176062	0.184476	0.189164	0.19671	0.199158	0.204997	0.209576	0.215013	0.217706	0.222771	0.22803	0.202961	0.190045	0.191033	0.183239	0.173181	0.168452	0.165533	0.165732	0.16187	0.160501	0.157694	0.157665	0.156568	0.153895	0.151827	0.149084	0.147151	0.144497	0.141596	0.138027	0.134075	0.130238	0.126712	0.123363	0.120647	0.117711	0.116064	0.113255	0.111105
104	0.125208	0.125352	0.125417	0.125039	0.124953	0.124045	0.141328	0.162615	0.171629	0.1777	0.185509	0.190356	0.197655	0.201276	0.20662	0.210331	0.216298	0.218768	0.223677	0.229667	0.203072	0.190483	0.190683	0.18254	0.17424	0.169115	0.165174	0.166745	0.162691	0.160965	0.158958	0.158717	0.157608	0.154898	0.152895	0.150646	0.147875	0.146073	0.142079	0.139177	0.135119	0.131501	0.128046	0.124626	0.121421	0.118597	0.116356	0.114072	0.111996
105	0.127032	0.127318	0.126826	0.126839	0.126406	0.125964	0.142921	0.16425	0.172521	0.178648	0.186914	0.192319	0.198206	0.20249	0.207357	0.21094	0.217025	0.220758	0.224481	0.230558	0.204442	0.191676	0.190955	0.183888	0.174766	0.168944	0.166223	0.167234	0.163712	0.161843	0.160444	0.15992	0.158168	0.155925	0.153756	0.151878	0.148988	0.14677	0.143224	0.140747	0.136408	0.132577	0.129118	0.125766	0.122899	0.120378	0.117765	0.115255	0.11298
106	0.128209	0.128259	0.127353	0.127907	0.128181	0.12742	0.144258	0.165589	0.175199	0.180248	0.188033	0.192626	0.201021	0.203433	0.208345	0.212076	0.217157	0.22119	0.226235	0.232596	0.206098	0.192042	0.191788	0.184372	0.174434	0.169086	0.16671	0.167387	0.164189	0.16187	0.16117	0.16094	0.158923	0.157657	0.155301	0.152474	0.15056	0.147706	0.144707	0.141811	0.137828	0.133515	0.13023	0.127237	0.124169	0.121654	0.118543	0.116439	0.11453
107	0.129523	0.129429	0.129795	0.129399	0.130042	0.128512	0.145572	0.16729	0.176042	0.181499	0.189547	0.193915	0.201424	0.204402	0.209133	0.213222	0.218742	0.221909	0.226898	0.23243	0.206041	0.192071	0.191834	0.184444	0.17486	0.169246	0.166423	0.167664	0.163802	0.162494	0.161996	0.161916	0.160316	0.158526	0.156486	0.154497	0.152416	0.149588	0.146444	0.143029	0.139631	0.135626	0.131111	0.128163	0.125293	0.122776	0.11966	0.117794	0.115878
108	0.130493	0.130699	0.130722	0.131236	0.131509	0.130333	0.147003	0.168613	0.17689	0.183025	0.190893	0.194448	0.203036	0.205274	0.210249	0.214433	0.220647	0.223638	0.227416	0.233412	0.208164	0.193251	0.192623	0.184185	0.174538	0.17036	0.166956	0.168241	0.165126	0.163865	0.162593	0.162216	0.161356	0.159552	0.157738	0.156238	0.153523	0.150347	0.148238	0.14343	0.140515	0.136613	0.132882	0.129613	0.126839	0.123978	0.121064	0.11879	0.117348
109	0.13225	0.13306	0.132092	0.132202	0.132439	0.131872	0.148527	0.169528	0.177995	0.184113	0.191327	0.196159	0.204117	0.20608	0.21256	0.215851	0.221347	0.224367	0.22922	0.234098	0.208069	0.193288	0.193093	0.183631	0.17555	0.169977	0.168094	0.168235	0.165242	0.163862	0.163313	0.16381	0.162407	0.16089	0.15869	0.157199	0.155092	0.152686	0.148628	0.145606	0.141325	0.13817	0.134255	0.130317	0.127953	0.125795	0.122932	0.120523	0.118633
110	0.134128	0.133759	0.13376	0.134194	0.134147	0.132838	0.149826	0.170964	0.179236	0.185407	0.192686	0.198021	0.204956	0.208173	0.21342	0.217359	0.222735	0.225469	0.23004	0.235946	0.209477	0.194448	0.193098	0.185862	0.176223	0.170311	0.167494	0.168422	0.16636	0.165148	0.164578	0.164581	0.164112	0.162755	0.160198	0.159142	0.156045	0.154739	0.150296	0.147351	0.143299	0.139689	0.135934	0.132147	0.129542	0.126901	0.12434	0.121484	0.120375
111	0.135825	0.135398	0.135585	0.135538	0.136278	0.134554	0.151949	0.172445	0.18079	0.186872	0.194334	0.199477	0.205974	0.209103	0.213989	0.217941	0.224151	0.226517	0.230493	0.236056	0.210033	0.195786	0.194238	0.184913	0.176336	0.170398	0.167647	0.169171	0.166177	0.165361	0.165088	0.165833	0.164451	0.163429	0.162398	0.160509	0.1582	0.155865	0.152478	0.148832	0.144714	0.141334	0.138055	0.134098	0.130561	0.128695	0.125569	0.123027	0.120881
112	0.136598	0.136403	0.137212	0.13692	0.137337	0.136104	0.152986	0.17408	0.181824	0.188022	0.195484	0.200283	0.207167	0.210264	0.215285	0.219167	0.223969	0.227553	0.232045	0.236983	0.211004	0.195378	0.193974	0.185199	0.175744	0.17054	0.168031	0.169497	0.166975	0.166163	0.166285	0.167081	0.166716	0.164717	0.164114	0.161756	0.159414	0.157563	0.153788	0.15057	0.14666	0.142659	0.139422	0.135207	0.132382	0.129632	0.126961	0.123969	0.122444
113	0.138818	0.138019	0.137842	0.138526	0.138058	0.137017	0.154216	0.17499	0.183287	0.18994	0.197363	0.201605	0.207999	0.211477	0.216479	0.220185	0.225461	0.228308	0.23257	0.238076	0.211873	0.195995	0.194871	0.186708	0.175919	0.171112	0.168059	0.169548	0.167274	0.166575	0.167574	0.16913	0.168197	0.166844	0.165183	0.163803	0.161391	0.159809	0.155425	0.152952	0.149088	0.145242	0.140654	0.137103	0.134552	0.13162	0.128526	0.127035	0.124079
114	0.13995	0.13982	0.13973	0.139618	0.139702	0.138604	0.156205	0.176289	0.184988	0.190352	0.198359	0.203484	0.209515	0.212661	0.218136	0.221742	0.226024	0.228975	0.232693	0.238606	0.212566	0.196016	0.194883	0.185971	0.177436	0.1717	0.168204	0.170667	0.168503	0.167616	0.168032	0.170276	0.169552	0.168843	0.167256	0.166463	0.163711	0.161242	0.15862	0.154827	0.150819	0.147429	0.143146	0.13945	0.136893	0.133382	0.131288	0.128986	0.125977
115	0.141114	0.141487	0.141387	0.14175	0.141417	0.140006	0.156716	0.177073	0.186131	0.192644	0.199577	0.203981	0.210155	0.212754	0.218478	0.222128	0.227742	0.230031	0.234345	0.240589	0.212579	0.196113	0.194628	0.186826	0.177349	0.17174	0.169121	0.170962	0.168789	0.168793	0.16983	0.171929	0.170681	0.17036	0.168775	0.168128	0.165438	0.163556	0.160255	0.156396	0.1535	0.149862	0.14476	0.141305	0.138671	0.136318	0.133142	0.130713	0.128674
116	0.143092	0.142917	0.142624	0.142763	0.142654	0.1415	0.158149	0.179094	0.187213	0.193042	0.200086	0.20549	0.211192	0.214295	0.219463	0.223646	0.22858	0.230767	0.235743	0.240812	0.213406	0.197397	0.195744	0.187364	0.17778	0.173257	0.169995	0.171775	0.169808	0.16995	0.171305	0.173122	0.173216	0.172362	0.171361	0.170559	0.16836	0.16621	0.162826	0.159285	0.155728	0.151875	0.147735	0.144323	0.140912	0.138481	0.135188	0.133229	0.131076
117	0.144472	0.144353	0.144249	0.14444	0.143895	0.143751	0.160406	0.180624	0.188211	0.194928	0.201701	0.206842	0.213137	0.216041	0.220192	0.224148	0.229207	0.231861	0.235236	0.241317	0.214423	0.198215	0.195847	0.187368	0.17858	0.173665	0.171263	0.172293	0.170317	0.171038	0.172612	0.17574	0.175037	0.174466	0.173558	0.172972	0.170984	0.168824	0.165831	0.162678	0.158364	0.155248	0.150826	0.147029	0.143526	0.14051	0.138336	0.135737	0.132936
118	0.145252	0.146175	0.145647	0.145926	0.145546	0.144566	0.161852	0.181603	0.190309	0.195977	0.202937	0.207794	0.214082	0.217956	0.221972	0.225485	0.229238	0.233034	0.237221	0.242395	0.216036	0.1994	0.196581	0.187915	0.178055	0.173091	0.17098	0.173391	0.171974	0.171706	0.173928	0.177077	0.176972	0.176358	0.17575	0.175723	0.173771	0.171634	0.168992	0.16515	0.161512	0.157291	0.153205	0.150185	0.146538	0.143377	0.140574	0.138727	0.136157
119	0.146553	0.147065	0.146701	0.147247	0.147192	0.145874	0.162389	0.182581	0.19182	0.196128	0.204391	0.209151	0.214023	0.217702	0.222197	0.225465	0.230595	0.233712	0.238337	0.24283	0.215997	0.198878	0.197012	0.187207	0.178512	0.174076	0.171196	0.173911	0.172517	0.172997	0.17586	0.179312	0.179389	0.179258	0.178778	0.178598	0.176894	0.175966	0.172253	0.169118	0.164593	0.161039	0.156201	0.153862	0.150158	0.147089	0.144348	0.142607	0.139738
120	0.148735	0.149122	0.14823	0.149444	0.148484	0.147788	0.163928	0.184254	0.193278	0.198431	0.205524	0.209941	0.216281	0.218617	0.223334	0.227098	0.232062	0.235912	0.23874	0.244365	0.216554	0.199419	0.197033	0.187647	0.179149	0.174211	0.172639	0.174776	0.17328	0.174687	0.178387	0.182022	0.182275	0.182751	0.182638	0.182949	0.180355	0.179984	0.176695	0.173058	0.168301	0.165329	0.16106	0.156999	0.154841	0.151097	0.148756	0.145972	0.14394
121	0.149818	0.150363	0.149449	0.150429	0.14991	0.149374	0.165322	0.185538	0.193409	0.199702	0.205645	0.211721	0.217327	0.219216	0.225033	0.228413	0.233254	0.235409	0.238656	0.243888	0.217686	0.200674	0.198265	0.188691	0.179431	0.174685	0.172555	0.176732	0.175134	0.176451	0.18029	0.184173	0.185671	0.185933	0.186863	0.187757	0.185707	0.184219	0.181007	0.177738	0.172812	0.170029	0.165205	0.161814	0.159347	0.15635	0.153133	0.15052	0.148798
122	0.151496	0.151618	0.150707	0.15148	0.151341	0.150193	0.166158	0.18617	0.194992	0.200332	0.207403	0.211349	0.218095	0.220865	0.224744	0.228559	0.232661	0.237121	0.240357	0.244854	0.21819	0.201215	0.197452	0.187687	0.180064	0.175273	0.173482	0.176659	0.176861	0.178766	0.18318	0.187722	0.189644	0.189841	0.191332	0.192211	0.190224	0.190588	0.186696	0.183072	0.179227	0.174898	0.171266	0.167989	0.16464	0.161841	0.158785	0.156185	0.154678
123	0.153178	0.152482	0.152436	0.152678	0.152917	0.152201	0.16784	0.187665	0.195632	0.20091	0.208012	0.212715	0.218622	0.22148	0.225648	0.22914	0.233939	0.237238	0.241193	0.24549	0.219444	0.201895	0.197596	0.188956	0.179891	0.175759	0.174919	0.178475	0.178537	0.179342	0.1853	0.191814	0.193038	0.194974	0.196635	0.19843	0.196387	0.195878	0.193014	0.189851	0.185778	0.181958	0.177538	0.174778	0.172136	0.169254	0.166887	0.16381	0.161893
124	0.154396	0.154432	0.154115	0.15417	0.153671	0.15229	0.168698	0.18905	0.196685	0.202249	0.209196	0.213511	0.219494	0.221738	0.225915	0.230185	0.233992	0.238451	0.241496	0.246486	0.219636	0.202685	0.198313	0.189835	0.180159	0.176141	0.175286	0.179207	0.179212	0.181458	0.188647	0.194767	0.198034	0.199198	0.202553	0.205278	0.203369	0.203475	0.199806	0.197523	0.193571	0.191121	0.186304	0.183515	0.180517	0.1786	0.176032	0.172948	0.171663
125	0.155168	0.155347	0.155283	0.155234	0.155777	0.153758	0.170541	0.189614	0.19761	0.203013	0.209897	0.214227	0.220663	0.223373	0.227444	0.231331	0.235527	0.237993	0.241539	0.247234	0.220295	0.202539	0.198771	0.189732	0.181205	0.176859	0.175898	0.180763	0.181802	0.184293	0.190598	0.199374	0.202119	0.204822	0.208796	0.212335	0.211024	0.212085	0.210466	0.207124	0.202915	0.200751	0.196228	0.194669	0.191213	0.189894	0.18668	0.184052	0.182962
126	0.156524	0.157003	0.156244	0.157042	0.156293	0.155083	0.17148	0.190563	0.1992	0.204605	0.210874	0.215324	0.221827	0.223989	0.228198	0.231418	0.235792	0.239765	0.242585	0.247597	0.220707	0.20288	0.199127	0.189778	0.180843	0.177166	0.177077	0.181737	0.183533	0.186165	0.195011	0.202683	0.207913	0.210884	0.2162	0.220953	0.219154	0.221989	0.220258	0.217656	0.215026	0.213863	0.209688	0.207156	0.206459	0.203216	0.200878	0.199382	0.198233
127	0.157779	0.158271	0.158087	0.157777	0.158474	0.156487	0.173004	0.192217	0.200625	0.205833	0.2117	0.215767	0.222148	0.225	0.228836	0.233446	0.237311	0.240542	0.243587	0.247509	0.220935	0.203192	0.199453	0.189851	0.181738	0.17809	0.177133	0.182846	0.185599	0.188356	0.197208	0.206392	0.212209	0.217269	0.223022	0.229361	0.229512	0.233371	0.231348	0.232167	0.229387	0.229234	0.225386	0.224485	0.224073	0.221244	0.219535	0.217921	0.217817
128	0.159759	0.159196	0.159192	0.159114	0.15978	0.15702	0.173471	0.192998	0.201435	0.205621	0.213248	0.216623	0.222746	0.226357	0.229788	0.232702	0.237094	0.240255	0.2438	0.248678	0.220657	0.203928	0.199455	0.190126	0.181039	0.177795	0.177972	0.183756	0.187681	0.191374	0.199186	0.210337	0.216542	0.225226	0.230401	0.239541	0.241045	0.246098	0.246698	0.248013	0.245942	0.24801	0.246238	0.245657	0.247062	0.245081	0.243695	0.243465	0.242429
129	0.161296	0.161194	0.161381	0.159943	0.160455	0.158853	0.174194	0.193175	0.201996	0.20751	0.213729	0.21843	0.224722	0.227347	0.231095	0.235003	0.237918	0.240547	0.244582	0.248821	0.22191	0.203627	0.198994	0.19056	0.182076	0.177647	0.177775	0.18414	0.188594	0.192387	0.201932	0.213643	0.222094	0.231877	0.239561	0.250185	0.253558	0.261853	0.264847	0.268391	0.269955	0.273246	0.272486	0.273872	0.27671	0.275856	0.27667	0.276219	0.277441
130	0.162134	0.162203	0.16201	0.161826	0.162221	0.15944	0.175879	0.194935	0.203265	0.20864	0.215411	0.218886	0.224887	0.227387	0.231404	0.234449	0.238461	0.242229	0.245249	0.249575	0.222717	0.203974	0.199481	0.190156	0.181181	0.177615	0.178493	0.183759	0.188707	0.1941	0.203721	0.21584	0.226388	0.239084	0.248666	0.262238	0.268666	0.279966	0.287531	0.294529	0.299523	0.306271	0.308593	0.312778	0.317797	0.318598	0.321301	0.322612	0.323653
131	0.163769	0.163054	0.162282	0.16387	0.163936	0.161167	0.176905	0.1967	0.2038	0.209333	0.215805	0.219363	0.225471	0.227508	0.231417	0.235001	0.238164	0.242373	0.245445	0.249792	0.222779	0.205233	0.199012	0.18986	0.181409	0.177738	0.177322	0.18382	0.188242	0.194052	0.204288	0.217703	0.229218	0.244901	0.257838	0.273653	0.284443	0.29928	0.312477	0.325723	0.33576	0.349487	0.355859	0.363864	0.373343	0.376486	0.382064	0.385718	0.390161
132	0.163906	0.164393	0.164213	0.164401	0.164722	0.162881	0.178547	0.19779	0.204365	0.210728	0.216432	0.219678	0.225791	0.227815	0.231861	0.235567	0.239339	0.242362	0.245016	0.251021	0.222348	0.205694	0.199972	0.189359	0.181584	0.177408	0.177602	0.183061	0.187862	0.193743	0.204034	0.218059	0.230193	0.248598	0.263848	0.283405	0.297775	0.316443	0.336509	0.355803	0.374507	0.39338	0.408772	0.424914	0.43869	0.448221	0.459161	0.466327	0.475388
133	0.165888	0.165459	0.166009	0.165219	0.165312	0.1636	0.178979	0.19744	0.206157	0.210497	0.216911	0.220399	0.22638	0.22907	0.232982	0.235313	0.239608	0.242122	0.246379	0.249828	0.223545	0.205795	0.200455	0.189859	0.181743	0.176224	0.176375	0.182267	0.186811	0.192594	0.203368	0.215564	0.230158	0.247805	0.265803	0.286652	0.304302	0.326562	0.349589	0.375771	0.402615	0.42985	0.454511	0.478045	0.501208	0.518181	0.536036	0.550926	0.563952
134	0.166651	0.167129	0.167445	0.1667	0.166629	0.164834	0.180126	0.199025	0.206482	0.21166	0.217532	0.221829	0.227231	0.229695	0.233019	0.236784	0.240277	0.243852	0.24642	0.249927	0.223046	0.205946	0.200161	0.18965	0.181519	0.175646	0.175616	0.181183	0.184906	0.190725	0.20078	0.21359	0.226863	0.244319	0.262137	0.281235	0.300014	0.32216	0.348464	0.377255	0.40856	0.443373	0.474506	0.503185	0.534206	0.558371	0.581802	0.602894	0.621286
135	0.167716	0.167893	0.167742	0.168463	0.168222	0.166238	0.181142	0.200862	0.20774	0.211618	0.218279	0.222594	0.2275	0.23054	0.235032	0.23784	0.2409	0.244294	0.247124	0.251382	0.223554	0.20583	0.20008	0.190341	0.181007	0.175725	0.174618	0.179919	0.182606	0.188343	0.196988	0.209538	0.221456	0.237313	0.252963	0.270604	0.286918	0.307391	0.330937	0.360452	0.391948	0.429978	0.463461	0.495682	0.528316	0.555532	0.582482	0.605761	0.62659
136	0.169021	0.169368	0.169363	0.170273	0.169842	0.167422	0.182717	0.200943	0.207991	0.213353	0.219075	0.224065	0.228844	0.23105	0.235763	0.237992	0.240811	0.24411	0.247219	0.251938	0.224126	0.205651	0.199962	0.189409	0.181069	0.176308	0.173768	0.178734	0.181098	0.186213	0.194743	0.204378	0.215904	0.228307	0.241129	0.254747	0.268503	0.284861	0.306209	0.331899	0.361765	0.3966	0.429499	0.461494	0.491758	0.519157	0.545002	0.56891	0.587745
137	0.170686	0.169579	0.170266	0.170712	0.171639	0.168705	0.183221	0.202537	0.209243	0.214456	0.220205	0.223542	0.229305	0.231547	0.235164	0.239221	0.24236	0.243774	0.247367	0.251789	0.223643	0.206506	0.199988	0.190181	0.180683	0.176662	0.174467	0.178298	0.179731	0.18458	0.191849	0.200169	0.208424	0.219487	0.22945	0.239633	0.250043	0.262779	0.279118	0.300075	0.327054	0.356278	0.384755	0.412199	0.438428	0.46275	0.484525	0.504319	0.518923
138	0.171293	0.171827	0.170917	0.172003	0.171237	0.169475	0.184438	0.202472	0.21014	0.214603	0.22059	0.223744	0.229236	0.231508	0.235036	0.239184	0.241451	0.244641	0.24748	0.251199	0.22364	0.206764	0.199114	0.189798	0.181043	0.175935	0.174775	0.177715	0.178879	0.183686	0.189436	0.197157	0.203686	0.211714	0.218907	0.226706	0.234059	0.24317	0.255618	0.270561	0.291528	0.314752	0.33829	0.359472	0.380822	0.398581	0.41532	0.427901	0.439174
139	0.172481	0.172986	0.172342	0.172663	0.172907	0.170947	0.185625	0.204232	0.2112	0.215459	0.221042	0.225013	0.230357	0.232361	0.23727	0.238609	0.242439	0.245538	0.247787	0.251305	0.224211	0.207359	0.20025	0.18936	0.181236	0.176249	0.174996	0.177091	0.179337	0.182891	0.18842	0.195464	0.201163	0.205497	0.211879	0.216696	0.221375	0.228228	0.236124	0.247365	0.262676	0.279773	0.295871	0.311998	0.325709	0.337976	0.349499	0.356655	0.361728
140	0.173111	0.174053	0.173275	0.173508	0.174711	0.170884	0.186703	0.20442	0.212114	0.216357	0.222633	0.225953	0.230921	0.233334	0.236044	0.238706	0.243271	0.24579	0.247865	0.251963	0.223882	0.208051	0.200216	0.189641	0.181958	0.176598	0.17625	0.178323	0.180116	0.183874	0.188933	0.193747	0.199037	0.202452	0.206992	0.209826	0.213801	0.217747	0.22226	0.230365	0.240151	0.25162	0.261716	0.273147	0.280677	0.287617	0.29369	0.295704	0.29712
141	0.174719	0.175273	0.174525	0.174789	0.174503	0.173123	0.187579	0.205818	0.212387	0.216458	0.22195	0.226378	0.230677	0.232687	0.236369	0.239573	0.242876	0.245703	0.248472	0.252601	0.223876	0.2063	0.200465	0.190515	0.182692	0.178129	0.176923	0.180469	0.181182	0.184791	0.189831	0.194472	0.198892	0.201597	0.204691	0.20644	0.208933	0.210666	0.21316	0.21812	0.224077	0.230308	0.236528	0.24149	0.246399	0.248814	0.250518	0.248548	0.246388
142	0.175708	0.175704	0.175508	0.175751	0.175847	0.173038	0.188115	0.205462	0.213166	0.217369	0.222887	0.226348	0.231185	0.234127	0.236486	0.239719	0.243521	0.245005	0.248524	0.252213	0.224177	0.207032	0.200162	0.189757	0.182394	0.1801	0.179336	0.183369	0.184599	0.18812	0.192952	0.19731	0.200036	0.201704	0.204767	0.205132	0.206746	0.205954	0.208398	0.210424	0.212732	0.216054	0.218742	0.219756	0.220913	0.219237	0.217014	0.214237	0.210432
143	0.177	0.176642	0.176486	0.175908	0.176406	0.173932	0.189236	0.206435	0.214053	0.217233	0.224177	0.226996	0.232194	0.234422	0.238029	0.239133	0.243962	0.245597	0.248455	0.252531	0.223997	0.207077	0.200305	0.190216	0.182749	0.180716	0.180748	0.186047	0.189056	0.192515	0.197052	0.200031	0.202731	0.203555	0.205164	0.205714	0.205693	0.205035	0.204824	0.204965	0.205208	0.204616	0.204417	0.203113	0.200957	0.197767	0.193012	0.189074	0.183457
144	0.178308	0.17676	0.177587	0.178093	0.177654	0.174458	0.190061	0.207284	0.214726	0.218184	0.223887	0.22725	0.232159	0.234048	0.238306	0.239766	0.242962	0.244949	0.248762	0.25232	0.224678	0.205924	0.199991	0.190326	0.182548	0.181061	0.183562	0.188037	0.19315	0.197346	0.201743	0.203908	0.205493	0.206297	0.206505	0.206761	0.205264	0.20363	0.202386	0.200477	0.198727	0.196743	0.192942	0.190196	0.18551	0.17997	0.175271	0.170204	0.164371
145	0.179226	0.178945	0.178011	0.178767	0.178303	0.176464	0.190971	0.207954	0.215395	0.219091	0.224206	0.227834	0.231885	0.234445	0.237481	0.240338	0.242971	0.245007	0.248469	0.252279	0.223896	0.206928	0.199953	0.189674	0.183267	0.182057	0.185157	0.190726	0.196403	0.200643	0.204185	0.205746	0.206883	0.206043	0.206044	0.204181	0.202457	0.199883	0.197275	0.194691	0.191321	0.187312	0.182947	0.177794	0.172023	0.166204	0.161265	0.155298	0.150926
146	0.180312	0.179543	0.179337	0.179426	0.179189	0.177217	0.190965	0.20859	0.214763	0.219178	0.224413	0.227672	0.232076	0.234856	0.238402	0.240456	0.242374	0.245831	0.249346	0.2519	0.224538	0.206592	0.200319	0.190352	0.183393	0.182212	0.186252	0.191434	0.197086	0.200343	0.203343	0.203893	0.203703	0.202976	0.201464	0.198196	0.196284	0.193702	0.18956	0.186044	0.181818	0.177511	0.170906	0.165936	0.160082	0.15503	0.150067	0.145924	0.141331
147	0.180749	0.180205	0.180236	0.180695	0.180227	0.17881	0.192313	0.209146	0.215756	0.21975	0.224489	0.228398	0.233425	0.234677	0.23879	0.240789	0.243532	0.245509	0.248688	0.251609	0.223987	0.205978	0.19985	0.18926	0.182427	0.182467	0.184967	0.189575	0.194554	0.196062	0.19747	0.19766	0.196205	0.194628	0.193392	0.190821	0.187081	0.183881	0.180454	0.1758	0.171462	0.166584	0.161365	0.156294	0.150801	0.146031	0.1414	0.137927	0.133903
148	0.181407	0.181514	0.181189	0.181436	0.181024	0.179313	0.193021	0.209649	0.216463	0.220442	0.225872	0.229425	0.233	0.235044	0.238498	0.240196	0.24379	0.246087	0.248365	0.252056	0.22396	0.206785	0.199551	0.18876	0.181961	0.181344	0.183971	0.185349	0.188672	0.189647	0.189377	0.18814	0.186133	0.184705	0.183541	0.179399	0.177058	0.17372	0.169722	0.166427	0.162109	0.1569	0.151743	0.146899	0.143154	0.137952	0.134237	0.131277	0.127699
149	0.182305	0.182272	0.182635	0.182338	0.182316	0.180107	0.193782	0.209668	0.217014	0.2213	0.226542	0.229095	0.233332	0.235394	0.238772	0.241372	0.243761	0.245939	0.248876	0.251418	0.224256	0.205783	0.198517	0.188463	0.181328	0.179341	0.181154	0.180596	0.182171	0.181294	0.18075	0.178241	0.176928	0.175095	0.172961	0.170142	0.16752	0.164814	0.160704	0.156802	0.152724	0.149091	0.144448	0.140745	0.136531	0.133123	0.129059	0.126478	0.123385
150	0.183226	0.18336	0.182983	0.183605	0.184009	0.181363	0.194545	0.210845	0.217905	0.221449	0.227232	0.229696	0.234255	0.235556	0.238191	0.241188	0.244208	0.246135	0.248788	0.251511	0.224052	0.205527	0.198372	0.186579	0.179932	0.177623	0.17785	0.175984	0.175368	0.173142	0.17231	0.170303	0.167592	0.166092	0.163778	0.161726	0.159254	0.156383	0.153237	0.149895	0.145596	0.142622	0.138869	0.135239	0.131991	0.127889	0.125143	0.122492	0.120263
151	0.183876	0.183691	0.183882	0.184215	0.184178	0.181058	0.194873	0.2119	0.217776	0.221756	0.227258	0.229821	0.233015	0.235589	0.238987	0.241961	0.243437	0.246062	0.247817	0.250884	0.223798	0.206495	0.197993	0.186836	0.178204	0.174882	0.173616	0.171049	0.170117	0.167229	0.165597	0.162922	0.161097	0.158934	0.157534	0.155348	0.152888	0.150493	0.146986	0.144418	0.141092	0.137731	0.133739	0.130878	0.127725	0.12422	0.122029	0.11928	0.117088
152	0.184927	0.184397	0.184663	0.18438	0.184773	0.182728	0.195662	0.21245	0.218047	0.221798	0.227555	0.229934	0.234469	0.236209	0.239019	0.241063	0.242988	0.245798	0.248686	0.25171	0.223284	0.206091	0.197425	0.185164	0.177016	0.173383	0.170087	0.167498	0.164537	0.162148	0.161193	0.158003	0.156301	0.153871	0.152015	0.150074	0.148225	0.145423	0.142667	0.13962	0.136899	0.133763	0.130965	0.127183	0.124373	0.121737	0.119381	0.11665	0.114268
153	0.185257	0.185169	0.184656	0.185548	0.18499	0.183247	0.196145	0.212338	0.218836	0.221758	0.227001	0.230362	0.234331	0.236207	0.239457	0.2412	0.243409	0.245496	0.248292	0.251653	0.223684	0.20557	0.197508	0.184447	0.175454	0.170916	0.167765	0.164319	0.161227	0.158515	0.157177	0.154047	0.152624	0.15006	0.148344	0.146224	0.144428	0.142118	0.139458	0.13595	0.133845	0.130457	0.127684	0.12413	0.121371	0.119097	0.116579	0.114422	0.112713
154	0.185739	0.185852	0.186181	0.186009	0.185551	0.183563	0.196314	0.212695	0.219289	0.222479	0.227525	0.230244	0.234371	0.235977	0.239708	0.241055	0.243278	0.245766	0.24787	0.250934	0.222777	0.205361	0.196209	0.183346	0.175105	0.16845	0.165469	0.161467	0.158655	0.155496	0.154049	0.151279	0.149598	0.147347	0.145209	0.143118	0.141064	0.13904	0.13537	0.133555	0.130984	0.127686	0.124247	0.122244	0.119655	0.116799	0.114977	0.112568	0.110724
155	0.187006	0.186754	0.187247	0.187385	0.187036	0.184374	0.197633	0.212878	0.218635	0.222539	0.228026	0.230911	0.234401	0.236216	0.23898	0.241381	0.243621	0.246027	0.247792	0.25015	0.2231	0.205127	0.196601	0.183631	0.173605	0.167578	0.163395	0.159148	0.156005	0.153196	0.151072	0.150027	0.146857	0.145109	0.142882	0.140578	0.139019	0.136191	0.134242	0.131716	0.127725	0.125549	0.123083	0.120026	0.117066	0.11484	0.112876	0.111284	0.109524
156	0.187012	0.187438	0.187472	0.188901	0.18781	0.184917	0.197527	0.213301	0.220149	0.22293	0.227938	0.230642	0.23401	0.236052	0.239091	0.241374	0.243002	0.245847	0.247311	0.250391	0.222741	0.203915	0.195654	0.182704	0.173453	0.166725	0.162063	0.158513	0.154847	0.151274	0.149661	0.146924	0.145495	0.143159	0.140689	0.138685	0.136313	0.134253	0.132788	0.129824	0.126171	0.123808	0.121062	0.118115	0.116231	0.113815	0.11175	0.109925	0.107898
157	0.188488	0.188255	0.187993	0.187956	0.187954	0.184431	0.197794	0.213672	0.219402	0.222632	0.228099	0.231004	0.234166	0.236223	0.238852	0.241518	0.243258	0.245916	0.246488	0.250299	0.221702	0.204025	0.194628	0.182506	0.172973	0.164754	0.160735	0.157742	0.153196	0.150231	0.147437	0.145653	0.143456	0.141095	0.138665	0.136994	0.134481	0.133121	0.130853	0.127887	0.124584	0.122284	0.119523	0.116886	0.114425	0.112274	0.110648	0.109149	0.10646
158	0.188705	0.189282	0.188201	0.189091	0.188957	0.186013	0.199071	0.213955	0.219577	0.22242	0.227725	0.230837	0.234159	0.23636	0.23865	0.240297	0.243481	0.244444	0.246623	0.250109	0.221037	0.203775	0.194143	0.182053	0.171797	0.164955	0.159568	0.156564	0.151988	0.14817	0.145532	0.143652	0.14161	0.139279	0.136906	0.135285	0.133091	0.131486	0.129675	0.126282	0.123639	0.120306	0.117802	0.115595	0.113476	0.111101	0.108751	0.107498	0.105694
159	0.189555	0.189438	0.189225	0.190066	0.18944	0.186939	0.199547	0.213897	0.219732	0.223383	0.227907	0.231205	0.234708	0.235897	0.238184	0.240902	0.242371	0.244893	0.246388	0.249129	0.221413	0.203545	0.194673	0.181305	0.171151	0.163368	0.158401	0.155763	0.150373	0.146819	0.1447	0.143034	0.140506	0.137814	0.135404	0.133713	0.132088	0.129656	0.127366	0.124688	0.121933	0.119498	0.116441	0.114561	0.112143	0.110296	0.108011	0.106348	0.104497
160	0.190431	0.190762	0.189652	0.190246	0.189867	0.187193	0.199452	0.213518	0.219649	0.223287	0.22811	0.231483	0.233925	0.235864	0.238066	0.240121	0.242581	0.244937	0.246954	0.249132	0.221042	0.204189	0.19372	0.180227	0.170325	0.162488	0.15737	0.15439	0.149734	0.146004	0.14343	0.141765	0.139349	0.136783	0.134619	0.132226	0.13022	0.127876	0.125551	0.123532	0.12036	0.117799	0.115413	0.112584	0.110406	0.109048	0.107231	0.105241	0.103496
161	0.190749	0.190593	0.190341	0.189579	0.190546	0.187771	0.199441	0.21378	0.220704	0.22407	0.228643	0.230709	0.234116	0.235208	0.237548	0.239995	0.242495	0.243557	0.245694	0.248361	0.22157	0.20255	0.193594	0.179248	0.170206	0.161966	0.157336	0.153436	0.148615	0.144807	0.142483	0.140188	0.138194	0.13539	0.133344	0.131122	0.129288	0.126796	0.12453	0.121706	0.119831	0.116457	0.114443	0.1119	0.11009	0.107632	0.106621	0.104051	0.102553
162	0.19102	0.190937	0.190654	0.190707	0.190577	0.18873	0.200525	0.214676	0.219967	0.224451	0.228127	0.231061	0.233843	0.236316	0.238233	0.239302	0.241528	0.243531	0.245408	0.247879	0.21995	0.202538	0.192396	0.179328	0.169981	0.161413	0.157325	0.153056	0.148088	0.144348	0.140526	0.139221	0.136897	0.134546	0.132292	0.130321	0.127833	0.125785	0.123448	0.121075	0.117797	0.115413	0.113113	0.111236	0.109379	0.10733	0.104759	0.103498	0.101671
163	0.191637	0.191121	0.19133	0.192212	0.190718	0.188388	0.200602	0.21423	0.220442	0.224109	0.227463	0.230384	0.233592	0.235156	0.237984	0.239872	0.242222	0.243231	0.245115	0.248011	0.220487	0.20235	0.191911	0.179006	0.169218	0.161231	0.156388	0.151795	0.147039	0.14253	0.14012	0.138456	0.135893	0.133081	0.131306	0.129067	0.126778	0.124285	0.12243	0.119808	0.117133	0.114642	0.112177	0.110031	0.108332	0.106223	0.104552	0.103134	0.101148
164	0.192081	0.192181	0.191483	0.191566	0.191406	0.189523	0.201709	0.215266	0.220252	0.223374	0.227507	0.229886	0.233566	0.235272	0.237617	0.23917	0.241077	0.243468	0.245286	0.24773	0.219522	0.20164	0.191771	0.178852	0.168379	0.160467	0.155182	0.151274	0.146105	0.142472	0.139502	0.136766	0.134583	0.131965	0.129853	0.127982	0.12588	0.123831	0.12105	0.118756	0.11617	0.114364	0.111749	0.1096	0.107428	0.105593	0.103803	0.102043	0.100686
165	0.192154	0.193298	0.19168	0.192023	0.191864	0.189709	0.20157	0.21559	0.22037	0.223096	0.227763	0.23007	0.232951	0.234296	0.236867	0.238603	0.240836	0.241954	0.245117	0.246187	0.218449	0.201752	0.191233	0.178053	0.168002	0.159938	0.154627	0.150723	0.145105	0.142094	0.138794	0.136617	0.134238	0.131204	0.129263	0.126633	0.124502	0.12323	0.120302	0.117608	0.115362	0.11324	0.110046	0.108474	0.106707	0.10464	0.103051	0.101071	0.099956
166	0.192475	0.192808	0.192639	0.19257	0.193105	0.190014	0.200873	0.215738	0.220043	0.223929	0.227154	0.229962	0.233144	0.235674	0.237265	0.238265	0.240693	0.242249	0.243816	0.246378	0.218628	0.202206	0.191731	0.177543	0.167619	0.159536	0.154055	0.149795	0.145046	0.140566	0.137953	0.135411	0.132545	0.130683	0.128683	0.126	0.124042	0.121495	0.119067	0.117799	0.114901	0.111991	0.109304	0.107725	0.106033	0.103793	0.102602	0.100568	0.0995622
167	0.193431	0.192953	0.193392	0.192451	0.193143	0.191016	0.201494	0.21515	0.219705	0.223835	0.227988	0.22968	0.232126	0.233951	0.237113	0.238134	0.239978	0.242201	0.243795	0.246122	0.218737	0.200929	0.190369	0.176792	0.167125	0.158765	0.152735	0.148945	0.143549	0.140196	0.13712	0.134804	0.132288	0.129754	0.127665	0.125059	0.122909	0.121032	0.118288	0.116294	0.113437	0.11164	0.109027	0.106898	0.105191	0.102948	0.101392	0.100404	0.0986449
168	0.193285	0.193333	0.193258	0.19348	0.19363	0.191146	0.201421	0.215773	0.219921	0.22337	0.228095	0.230497	0.232778	0.233859	0.236415	0.23825	0.238812	0.242154	0.242616	0.244911	0.218564	0.200509	0.18991	0.176746	0.166346	0.157722	0.152354	0.148798	0.143138	0.139304	0.136224	0.133909	0.131464	0.128407	0.126713	0.123798	0.121538	0.119848	0.117683	0.115226	0.112743	0.110483	0.108605	0.106481	0.104729	0.102412	0.100902	0.0997049	0.0983622
169	0.19405	0.19397	0.194501	0.194018	0.193939	0.191464	0.202282	0.214623	0.21995	0.222896	0.228256	0.229504	0.232759	0.233051	0.236233	0.237868	0.23902	0.241579	0.242234	0.244894	0.217845	0.20006	0.190142	0.176644	0.165893	0.157617	0.15263	0.148081	0.14257	0.138335	0.135531	0.133371	0.130625	0.127724	0.125717	0.123288	0.120966	0.119222	0.117218	0.114242	0.111942	0.110003	0.107672	0.105912	0.104056	0.102139	0.100629	0.0987601	0.0977442
170	0.194459	0.194825	0.193425	0.194377	0.193761	0.191008	0.202204	0.215923	0.219317	0.223367	0.227384	0.228795	0.232376	0.234023	0.236401	0.237701	0.238801	0.241033	0.241654	0.24372	0.216889	0.199803	0.188408	0.176166	0.165303	0.157116	0.15055	0.147998	0.141821	0.137747	0.135025	0.132302	0.130198	0.127449	0.124583	0.122016	0.1208	0.118078	0.116911	0.1137	0.110764	0.108886	0.106975	0.104914	0.103098	0.101647	0.0994932	0.0980825	0.0973845
171	0.194095	0.19437	0.194571	0.194345	0.194951	0.191881	0.203121	0.216242	0.219774	0.222803	0.227504	0.229518	0.232338	0.233545	0.234515	0.237457	0.237974	0.240332	0.240657	0.242756	0.217283	0.199432	0.187947	0.175472	0.164999	0.156674	0.150426	0.146536	0.140582	0.13743	0.134482	0.132135	0.128811	0.12649	0.124355	0.122225	0.11967	0.117839	0.115058	0.113409	0.110865	0.108548	0.106013	0.104151	0.102509	0.100686	0.0992159	0.0982507	0.0970047
172	0.194487	0.194854	0.195268	0.194309	0.194876	0.191977	0.202775	0.214832	0.220095	0.223443	0.226685	0.22976	0.231444	0.232173	0.235225	0.235958	0.238047	0.239912	0.240955	0.242687	0.216377	0.199075	0.187564	0.174842	0.164773	0.156508	0.150474	0.146318	0.140977	0.136281	0.132982	0.131261	0.128545	0.125537	0.123611	0.12146	0.118985	0.117022	0.114494	0.112541	0.109737	0.108065	0.105665	0.103697	0.10182	0.100335	0.0987405	0.09713	0.0960062
173	0.195521	0.195057	0.195364	0.19517	0.194214	0.192935	0.203123	0.214884	0.220305	0.222493	0.225919	0.228683	0.23084	0.232833	0.23481	0.236259	0.237247	0.238802	0.240181	0.242108	0.215726	0.198741	0.186935	0.173597	0.164158	0.155459	0.149487	0.145249	0.13942	0.135637	0.132938	0.130366	0.127432	0.124976	0.12278	0.120518	0.118006	0.116872	0.113829	0.111315	0.109032	0.106972	0.105261	0.103031	0.101238	0.0998226	0.0980467	0.096746	0.0956874
174	0.195038	0.195475	0.195472	0.195231	0.195219	0.192597	0.202703	0.215035	0.220066	0.2224	0.225701	0.228174	0.230072	0.231792	0.234598	0.235147	0.236489	0.238709	0.240744	0.241939	0.214928	0.198277	0.18697	0.173867	0.163385	0.154608	0.149312	0.145163	0.139585	0.1347	0.131714	0.129691	0.126688	0.123939	0.121903	0.119331	0.117202	0.115068	0.113653	0.110892	0.108571	0.106597	0.104559	0.102357	0.100884	0.0996296	0.097716	0.0963838	0.0949324
175	0.195793	0.195829	0.195333	0.195959	0.196033	0.193028	0.202853	0.215276	0.219707	0.221651	0.22648	0.2281	0.230977	0.231847	0.234184	0.234716	0.236516	0.237791	0.238961	0.240975	0.214177	0.198099	0.185867	0.172814	0.163104	0.154478	0.148447	0.1442	0.138335	0.134562	0.131495	0.129219	0.126866	0.123687	0.121059	0.119603	0.116514	0.114494	0.111936	0.110618	0.107856	0.106337	0.103864	0.101698	0.100537	0.0983705	0.0970156	0.0958499	0.0947126
176	0.196107	0.196008	0.195606	0.195606	0.196488	0.193094	0.203647	0.214807	0.219727	0.221263	0.22572	0.227213	0.229642	0.231133	0.233259	0.234501	0.235085	0.237407	0.238305	0.239596	0.213802	0.196971	0.18529	0.171884	0.162058	0.15362	0.147601	0.143938	0.137042	0.133999	0.13075	0.128459	0.125339	0.123677	0.120075	0.118752	0.116213	0.113719	0.112485	0.109793	0.107432	0.105253	0.102683	0.101834	0.0996164	0.0982208	0.0965633	0.0950859	0.0938191
177	0.195909	0.196588	0.195148	0.195863	0.197153	0.193554	0.202839	0.214488	0.219531	0.221651	0.225204	0.227428	0.228836	0.230922	0.232634	0.23443	0.234766	0.236275	0.237701	0.239055	0.213041	0.196439	0.184766	0.171414	0.162542	0.152778	0.147158	0.143398	0.137587	0.133787	0.129747	0.127885	0.125131	0.122476	0.120331	0.117796	0.115369	0.113817	0.1118	0.109335	0.106633	0.104858	0.102911	0.100942	0.0993036	0.0974441	0.0963025	0.0945426	0.0933699
178	0.196054	0.195858	0.196602	0.196351	0.196184	0.193979	0.203725	0.214736	0.218964	0.221878	0.225122	0.226684	0.229299	0.23105	0.231765	0.23217	0.233819	0.236362	0.236171	0.238392	0.213351	0.196241	0.184971	0.170942	0.160858	0.152287	0.146144	0.142423	0.137007	0.13297	0.12915	0.126913	0.124382	0.121687	0.119124	0.11739	0.114629	0.113152	0.111412	0.108602	0.105941	0.104729	0.102155	0.100068	0.0980803	0.0970664	0.0956677	0.0939382	0.0925658
179	0.195871	0.196216	0.195816	0.197032	0.195785	0.193628	0.203744	0.214866	0.218204	0.220812	0.224939	0.226842	0.228157	0.230271	0.231188	0.232246	0.233157	0.236041	0.23545	0.238008	0.211181	0.19564	0.183743	0.170596	0.16096	0.151555	0.145951	0.141897	0.136177	0.132097	0.129122	0.125908	0.123884	0.120506	0.118815	0.116042	0.114643	0.112332	0.110583	0.108093	0.105578	0.103829	0.101884	0.0998261	0.0983474	0.0965842	0.094703	0.0932773	0.0920415
180	0.197199	0.195735	0.196352	0.196294	0.197119	0.193313	0.203434	0.213967	0.218643	0.221095	0.223535	0.226879	0.228455	0.230007	0.230908	0.231599	0.232929	0.235064	0.236365	0.237906	0.212044	0.194764	0.182946	0.169664	0.160033	0.15159	0.145316	0.141335	0.135615	0.131112	0.127967	0.125589	0.12337	0.120848	0.118571	0.115397	0.113315	0.111452	0.109647	0.107351	0.104618	0.10266	0.101353	0.0992234	0.0974209	0.0959078	0.0939714	0.0929246	0.0916365
181	0.19685	0.19655	0.196755	0.195402	0.196711	0.193758	0.202921	0.213868	0.218777	0.220458	0.224584	0.225789	0.228346	0.229404	0.230275	0.23159	0.232149	0.234309	0.235531	0.237298	0.21195	0.194082	0.182844	0.168838	0.15917	0.151133	0.144809	0.140979	0.134754	0.13097	0.127468	0.124928	0.122874	0.120071	0.117799	0.115298	0.113356	0.111164	0.109168	0.106753	0.104325	0.102518	0.101345	0.0988232	0.0967066	0.0951914	0.093744	0.0918161	0.0911143
182	0.196737	0.196677	0.196647	0.196858	0.196651	0.193763	0.203077	0.21376	0.217393	0.21997	0.223632	0.226153	0.227691	0.228744	0.229587	0.231613	0.232317	0.232826	0.234295	0.236486	0.210526	0.194192	0.181955	0.168708	0.159169	0.150544	0.144277	0.139921	0.134621	0.129931	0.126886	0.124743	0.122699	0.119704	0.116926	0.1147	0.112801	0.111122	0.10912	0.106568	0.103906	0.101675	0.0995867	0.0985862	0.0960191	0.0950589	0.0936768	0.0915825	0.0903019
183	0.196981	0.196614	0.196463	0.196576	0.196666	0.194271	0.203242	0.214087	0.217575	0.219735	0.22346	0.225058	0.226873	0.228483	0.230039	0.230804	0.231617	0.233375	0.234164	0.235632	0.2098	0.193941	0.181026	0.168875	0.158525	0.150119	0.143643	0.139065	0.13416	0.129456	0.126971	0.124811	0.121305	0.119372	0.116519	0.114392	0.112236	0.110396	0.108404	0.106034	0.103602	0.101639	0.0996573	0.0978283	0.0961249	0.0943794	0.0925789	0.0918093	0.0902492
184	0.19653	0.196367	0.197046	0.197286	0.197208	0.194582	0.203813	0.212733	0.21724	0.219661	0.222753	0.224257	0.226398	0.227345	0.229036	0.230767	0.230594	0.232798	0.233174	0.234613	0.209344	0.193072	0.180851	0.167179	0.157567	0.14864	0.142826	0.138604	0.133182	0.128946	0.126154	0.12322	0.121096	0.118604	0.11596	0.113169	0.111757	0.108895	0.107766	0.105506	0.103043	0.10102	0.0988443	0.0972326	0.0954453	0.0942189	0.0928031	0.0913585	0.0896518
185	0.195974	0.197381	0.195769	0.197075	0.19687	0.193487	0.203012	0.212484	0.216797	0.219053	0.222395	0.223753	0.225641	0.226006	0.227844	0.228881	0.22986	0.231167	0.232267	0.233977	0.209053	0.192918	0.179908	0.167169	0.156462	0.148596	0.142446	0.138449	0.132417	0.128929	0.125093	0.122872	0.1207	0.118133	0.115149	0.112685	0.110861	0.108665	0.107126	0.105005	0.102791	0.100631	0.09898	0.0965833	0.0946454	0.0932445	0.0920364	0.09046	0.0894675
186	0.196234	0.196555	0.195731	0.197149	0.196918	0.194278	0.201924	0.212484	0.216595	0.218396	0.222541	0.223028	0.224441	0.226745	0.227442	0.228108	0.229224	0.230591	0.231677	0.232156	0.20777	0.191983	0.17922	0.165811	0.156598	0.148439	0.1419	0.138029	0.13209	0.128391	0.124941	0.122227	0.119947	0.116712	0.114506	0.112271	0.110623	0.108476	0.106316	0.104515	0.102204	0.100054	0.0982412	0.0962275	0.0943279	0.0930248	0.0915133	0.0903088	0.0888867
187	0.196271	0.196373	0.196495	0.197205	0.196114	0.193761	0.201892	0.212337	0.215671	0.218218	0.221279	0.223234	0.224558	0.225044	0.227428	0.227058	0.228872	0.229085	0.231169	0.232131	0.206672	0.191246	0.178839	0.165656	0.155731	0.147231	0.141446	0.136317	0.130859	0.127535	0.124336	0.121809	0.119783	0.116912	0.114514	0.111829	0.110506	0.108348	0.105634	0.104112	0.102149	0.0993218	0.0976367	0.0955843	0.094125	0.0928417	0.091282	0.0899662	0.0887117
188	0.196243	0.196792	0.19662	0.196447	0.196771	0.194084	0.201828	0.21189	0.215443	0.217962	0.219744	0.223017	0.224092	0.224259	0.226733	0.22749	0.228022	0.228643	0.230566	0.230666	0.206262	0.189692	0.178795	0.165114	0.154613	0.146106	0.140529	0.136929	0.130353	0.127267	0.123958	0.121267	0.119047	0.115636	0.113942	0.111422	0.109706	0.107232	0.105496	0.103548	0.10164	0.0992734	0.0974249	0.0954271	0.0941117	0.0920433	0.0914426	0.0895708	0.0886321
189	0.196751	0.196194	0.195872	0.196467	0.19625	0.193671	0.202017	0.211729	0.215209	0.217212	0.220097	0.222016	0.223551	0.224421	0.226051	0.226803	0.227555	0.229081	0.228803	0.229902	0.20556	0.190048	0.177466	0.163548	0.154671	0.146008	0.140136	0.136314	0.130347	0.12642	0.123434	0.120758	0.118323	0.115749	0.112722	0.111281	0.109388	0.106939	0.104986	0.10311	0.10088	0.098954	0.0970307	0.0945579	0.0938733	0.0920792	0.0901471	0.0889861	0.0877544
190	0.196714	0.196039	0.196554	0.195903	0.196127	0.193573	0.202264	0.211247	0.2148	0.216429	0.219835	0.220938	0.222751	0.223993	0.22589	0.225772	0.227111	0.227889	0.228649	0.228977	0.205305	0.189314	0.177556	0.163225	0.153684	0.145692	0.139384	0.135329	0.129529	0.12601	0.123145	0.120538	0.117784	0.116275	0.113142	0.110875	0.108128	0.106748	0.104791	0.102527	0.100293	0.0987808	0.097029	0.0942364	0.092788	0.0918204	0.0899048	0.0891947	0.0872862
191	0.196978	0.196003	0.196887	0.196251	0.196529	0.194682	0.201849	0.210754	0.213831	0.216687	0.218368	0.220633	0.2223	0.223317	0.225198	0.224901	0.225327	0.227609	0.227722	0.227893	0.203992	0.188453	0.176128	0.163461	0.153325	0.145782	0.139168	0.134859	0.128998	0.125223	0.122392	0.120009	0.117824	0.11542	0.112206	0.110535	0.108574	0.106367	0.104359	0.102103	0.0998269	0.0982063	0.0964126	0.0946465	0.0926442	0.0918419	0.0903371	0.0880918	0.0873615
192	0.196659	0.196399	0.19577	0.197061	0.196137	0.194202	0.202228	0.210791	0.214105	0.21532	0.219006	0.220276	0.220884	0.221754	0.223432	0.224679	0.224422	0.226087	0.227279	0.227613	0.203233	0.188237	0.175335	0.163188	0.15291	0.14428	0.138601	0.134508	0.128948	0.124192	0.121499	0.11939	0.116585	0.114308	0.112229	0.109705	0.108597	0.105849	0.103802	0.101611	0.0993057	0.0975701	0.0957038	0.0938966	0.0920745	0.0909751	0.0892822	0.087994	0.0869495
193	0.196548	0.196066	0.195888	0.19619	0.196809	0.194178	0.200997	0.209948	0.213343	0.215606	0.218207	0.220125	0.220475	0.222181	0.223048	0.224281	0.224232	0.226203	0.226058	0.227295	0.202971	0.187142	0.174505	0.161235	0.152571	0.144253	0.13771	0.133878	0.12853	0.124381	0.121081	0.118412	0.11666	0.11343	0.111267	0.109704	0.107356	0.105189	0.103857	0.101489	0.0990996	0.0970962	0.0952618	0.0933705	0.0914364	0.090493	0.0892856	0.0880459	0.0868698
194	0.195153	0.196936	0.194761	0.196166	0.196434	0.193499	0.201173	0.210039	0.213318	0.215353	0.217429	0.219292	0.221706	0.221541	0.222066	0.22399	0.224424	0.224723	0.225431	0.226726	0.202412	0.186682	0.17419	0.161169	0.151689	0.143229	0.137724	0.133711	0.12835	0.123598	0.120614	0.118697	0.116414	0.113587	0.111017	0.108229	0.10666	0.105191	0.103154	0.101042	0.0987022	0.096699	0.0947665	0.0930278	0.0915622	0.089783	0.0890301	0.0878133	0.0861018
195	0.196028	0.196414	0.196241	0.195781	0.196392	0.194192	0.20069	0.210062	0.212524	0.214085	0.216348	0.218214	0.219494	0.22042	0.22187	0.222353	0.222852	0.223481	0.224229	0.225867	0.201541	0.1853	0.173848	0.159466	0.151035	0.142648	0.136159	0.133064	0.12723	0.122692	0.119916	0.117953	0.11606	0.1132	0.11028	0.108342	0.106816	0.104431	0.102379	0.100512	0.0982345	0.095749	0.0941036	0.0927508	0.0914253	0.0896304	0.0882624	0.0875508	0.0858081
196	0.19535	0.195757	0.196163	0.195598	0.196061	0.19266	0.200747	0.208996	0.212279	0.213989	0.216803	0.217768	0.21918	0.22031	0.220167	0.221762	0.221225	0.223488	0.223479	0.224845	0.200274	0.184652	0.17322	0.160045	0.149894	0.141582	0.135864	0.131858	0.126509	0.12279	0.119604	0.117156	0.115117	0.11287	0.110048	0.107821	0.106086	0.103892	0.10145	0.100607	0.0977659	0.0960866	0.0944361	0.0925052	0.0907991	0.0896369	0.0886111	0.0871165	0.0860711
197	0.195969	0.196352	0.195711	0.195018	0.194714	0.193115	0.200298	0.208422	0.211568	0.213701	0.215335	0.216752	0.218719	0.219414	0.220232	0.220675	0.220944	0.222203	0.223358	0.223873	0.199132	0.184064	0.172255	0.159075	0.149286	0.140974	0.13547	0.131308	0.126187	0.122093	0.119121	0.116343	0.115242	0.112228	0.109669	0.107109	0.105476	0.103804	0.101568	0.0999172	0.0972217	0.0954974	0.0937468	0.0920262	0.0904064	0.0889423	0.0881397	0.0868763	0.0853543
198	0.195376	0.19507	0.195745	0.195836	0.194873	0.193905	0.200377	0.208054	0.210904	0.212864	0.214996	0.216398	0.218017	0.218118	0.219542	0.219953	0.220006	0.221451	0.222098	0.222287	0.199249	0.183563	0.170903	0.158176	0.148683	0.140657	0.134511	0.130155	0.12573	0.12137	0.118606	0.116225	0.114487	0.111458	0.109357	0.107127	0.104898	0.103018	0.101347	0.0995215	0.0967077	0.0948833	0.0931857	0.0915279	0.0906294	0.0889467	0.0874835	0.0858978	0.0850814
199	0.194185	0.194575	0.196009	0.195492	0.194319	0.192901	0.200095	0.207713	0.210369	0.212817	0.214626	0.216838	0.216349	0.218299	0.218735	0.219781	0.21972	0.22147	0.220938	0.222339	0.198722	0.1829	0.170255	0.158002	0.147584	0.139367	0.13418	0.129778	0.124965	0.120807	0.117717	0.115978	0.114136	0.110579	0.108841	0.106606	0.105089	0.103172	0.100961	0.0992907	0.0970649	0.094848	0.0929181	0.0912634	0.0900822	0.0890178	0.0869165	0.0858485	0.084319
200	0.194823	0.194895	0.195423	0.195816	0.195453	0.192608	0.199594	0.207008	0.210424	0.212049	0.213992	0.214796	0.216843	0.217124	0.217671	0.21804	0.218506	0.220503	0.220048	0.220871	0.197718	0.182361	0.169815	0.157397	0.147037	0.139551	0.133598	0.130255	0.124384	0.120584	0.117129	0.11548	0.113331	0.110965	0.108379	0.106475	0.104468	0.103011	0.100488	0.0982529	0.0966338	0.0946204	0.0934192	0.0909795	0.0898641	0.0884805	0.0868384	0.0861258	0.0847287
201	0.194671	0.195056	0.193957	0.194862	0.19482	0.192981	0.199355	0.20721	0.209885	0.210294	0.21303	0.213952	0.215252	0.216488	0.216739	0.218198	0.217622	0.219533	0.219532	0.220135	0.196794	0.1811	0.1692	0.156291	0.146095	0.13818	0.132596	0.12965	0.123551	0.119918	0.117157	0.115603	0.113065	0.110095	0.107591	0.105927	0.104085	0.102236	0.0996982	0.0982269	0.09633	0.0942044	0.0925572	0.0910741	0.0891406	0.0879063	0.0866004	0.0856913	0.0840248
202	0.194206	0.195669	0.194183	0.194316	0.194578	0.193276	0.199766	0.206283	0.209404	0.210394	0.213147	0.214156	0.21434	0.215746	0.215816	0.217404	0.217657	0.218176	0.218789	0.220097	0.195609	0.179408	0.168942	0.15628	0.145872	0.137326	0.132806	0.12835	0.123215	0.120008	0.11649	0.114792	0.1129	0.110247	0.107694	0.105928	0.103229	0.101374	0.0996714	0.0978316	0.0956419	0.0942352	0.0921362	0.0907391	0.0895014	0.0877595	0.0861197	0.0854774	0.0837786
203	0.194259	0.19466	0.194177	0.19431	0.194045	0.191986	0.198512	0.20572	0.209142	0.210472	0.2127	0.213237	0.213917	0.215333	0.216188	0.216959	0.216578	0.217677	0.218696	0.218767	0.194555	0.178543	0.167562	0.155135	0.14524	0.136856	0.132	0.128139	0.122966	0.119385	0.11622	0.113822	0.112689	0.109292	0.107296	0.105181	0.102754	0.100584	0.0993447	0.0976705	0.0955255	0.0937726	0.0920449	0.0906215	0.0888399	0.0871227	0.0861901	0.085322	0.0837054
204	0.194396	0.195537	0.193969	0.193937	0.194086	0.19286	0.198443	0.204622	0.208008	0.209725	0.211533	0.213161	0.214458	0.214336	0.215194	0.216384	0.215413	0.216944	0.216916	0.217814	0.194615	0.178458	0.166522	0.154626	0.145197	0.136508	0.13127	0.128284	0.122503	0.118715	0.115462	0.114238	0.112096	0.109252	0.107028	0.104986	0.102848	0.100545	0.0993722	0.0974088	0.0955618	0.0936054	0.091521	0.0897909	0.0883522	0.0867187	0.0854181	0.0847256	0.083705
205	0.194135	0.194478	0.194125	0.19439	0.193625	0.192373	0.197916	0.204382	0.207694	0.208617	0.210925	0.212726	0.212731	0.213094	0.214848	0.214767	0.214647	0.215741	0.216448	0.216116	0.193375	0.177341	0.166385	0.153957	0.144086	0.135866	0.13083	0.127042	0.121462	0.1184	0.11535	0.113362	0.111447	0.108907	0.106658	0.104524	0.102538	0.100846	0.0987061	0.0971916	0.0946784	0.0924444	0.0913032	0.0901252	0.0885658	0.0870128	0.0855162	0.0846882	0.083316
206	0.194125	0.194282	0.193872	0.19433	0.193957	0.193134	0.197953	0.204969	0.206878	0.209151	0.210948	0.211149	0.211913	0.212755	0.214178	0.214928	0.213719	0.214921	0.215191	0.216727	0.193221	0.177416	0.166415	0.153412	0.143483	0.135601	0.130314	0.126282	0.121621	0.11789	0.115628	0.112748	0.110105	0.108128	0.106384	0.103845	0.102156	0.10033	0.0986033	0.0966625	0.0945233	0.0933569	0.0911127	0.0899461	0.0878879	0.0867173	0.084989	0.0841981	0.0835257
207	0.194213	0.193648	0.192945	0.194455	0.193314	0.191305	0.197125	0.204364	0.206482	0.208104	0.209969	0.210108	0.211747	0.211858	0.21278	0.213552	0.213644	0.214456	0.214681	0.215919	0.192292	0.175681	0.164839	0.152894	0.14318	0.135528	0.129249	0.126488	0.121791	0.117679	0.114701	0.111837	0.11062	0.107868	0.105937	0.103859	0.102184	0.0999106	0.0978844	0.0958179	0.094299	0.0926031	0.0910236	0.089352	0.0877614	0.0860517	0.0852626	0.0839169	0.0827137
208	0.194098	0.193013	0.193262	0.193557	0.193282	0.191776	0.197089	0.202859	0.20619	0.207354	0.209251	0.209067	0.211263	0.211241	0.211703	0.212071	0.213256	0.213683	0.213529	0.21367	0.191911	0.175457	0.164577	0.152062	0.141987	0.134272	0.128932	0.125583	0.12023	0.117379	0.114662	0.1119	0.109788	0.1075	0.105248	0.103207	0.101454	0.0996212	0.0977854	0.0962814	0.0942226	0.0922819	0.0903585	0.0893264	0.0874705	0.0861451	0.0848441	0.0836168	0.0825862
209	0.193385	0.192981	0.193655	0.193511	0.192841	0.191161	0.197159	0.202924	0.204519	0.206755	0.208564	0.208678	0.209705	0.210847	0.211587	0.211606	0.211565	0.21344	0.213209	0.213036	0.190824	0.17481	0.163756	0.151133	0.141698	0.13357	0.128342	0.125249	0.119744	0.11713	0.113464	0.111821	0.109837	0.107162	0.104845	0.10279	0.100697	0.0990512	0.0974954	0.095898	0.0938583	0.0920153	0.0900137	0.0889292	0.0877151	0.0856668	0.0853072	0.0839012	0.0827418
210	0.193116	0.192449	0.193139	0.192936	0.193171	0.191498	0.196872	0.203339	0.205141	0.205937	0.207667	0.208823	0.209146	0.210429	0.210872	0.210906	0.211629	0.211744	0.212625	0.212385	0.189709	0.173859	0.163216	0.150228	0.140794	0.13347	0.127633	0.124421	0.119333	0.116571	0.113097	0.110695	0.108885	0.106782	0.104557	0.102944	0.100526	0.0984456	0.0975446	0.095464	0.0937658	0.0915268	0.0897836	0.0887458	0.086808	0.0858626	0.0847275	0.083567	0.0824267
211	0.192753	0.192481	0.192642	0.192361	0.192612	0.190755	0.196572	0.201549	0.204062	0.205292	0.208093	0.208056	0.208835	0.20942	0.210461	0.210018	0.210687	0.211462	0.211179	0.210584	0.189205	0.173037	0.161887	0.150294	0.140212	0.132679	0.127071	0.123058	0.118934	0.115666	0.112871	0.111464	0.109501	0.106615	0.104104	0.102283	0.10057	0.0985298	0.0969707	0.0954898	0.0931019	0.091303	0.0891223	0.0876406	0.0866779	0.0855379	0.0845911	0.0829877	0.082092
212	0.192674	0.19205	0.193266	0.192011	0.192431	0.190408	0.195359	0.200736	0.203003	0.204638	0.206638	0.207549	0.208665	0.2085	0.209297	0.208568	0.209699	0.210548	0.210374	0.210904	0.188489	0.172373	0.161173	0.149157	0.140007	0.13187	0.126822	0.123636	0.119021	0.115338	0.112168	0.110693	0.108152	0.106161	0.103665	0.101905	0.100144	0.0983886	0.0967195	0.0945699	0.0924119	0.0908265	0.08934	0.0875753	0.0859717	0.0848483	0.0836671	0.0827667	0.081622
213	0.192636	0.19126	0.19219	0.19247	0.192767	0.190121	0.195149	0.200947	0.203354	0.204715	0.206124	0.206957	0.207818	0.207865	0.20805	0.209735	0.208261	0.209302	0.209446	0.209614	0.188706	0.171737	0.161072	0.149262	0.139144	0.131309	0.12629	0.122831	0.118237	0.11537	0.112001	0.11032	0.107643	0.1059	0.103845	0.101862	0.0996994	0.0980269	0.0962848	0.0941684	0.0925563	0.0910019	0.0896629	0.0874362	0.0862926	0.084846	0.0840415	0.0823899	0.0814752
214	0.192443	0.191991	0.191548	0.191846	0.191611	0.190105	0.194618	0.201029	0.20255	0.204595	0.205494	0.206532	0.206711	0.20699	0.207738	0.208095	0.207992	0.209108	0.209412	0.210143	0.186418	0.171174	0.160576	0.147656	0.138641	0.131086	0.125646	0.121553	0.117531	0.114589	0.111084	0.10968	0.107685	0.105077	0.103539	0.100888	0.0992455	0.0974532	0.0963467	0.0944041	0.0926475	0.090739	0.0889929	0.0875148	0.0855736	0.0849463	0.0839243	0.0825582	0.0815653
215	0.191735	0.192075	0.191494	0.191034	0.191106	0.190217	0.194404	0.200036	0.202397	0.20381	0.205173	0.205856	0.206236	0.205855	0.207503	0.207513	0.206875	0.208056	0.208198	0.20925	0.185949	0.170718	0.159355	0.146499	0.137815	0.13068	0.125339	0.122618	0.117409	0.113743	0.111295	0.109578	0.107382	0.104267	0.102768	0.10067	0.0989439	0.0975923	0.0952476	0.093887	0.0924779	0.0908038	0.0883541	0.0876638	0.0857143	0.0843564	0.0834164	0.0823205	0.0813045
216	0.19178	0.191307	0.190964	0.191285	0.190538	0.189571	0.193081	0.199947	0.201716	0.202046	0.203957	0.205042	0.204792	0.205279	0.206292	0.206488	0.206218	0.207217	0.207299	0.208004	0.184248	0.170239	0.157849	0.146148	0.136601	0.129691	0.124106	0.121816	0.116584	0.113299	0.110765	0.109051	0.107198	0.104567	0.102279	0.100755	0.0987486	0.0974813	0.0954654	0.0934176	0.0919016	0.0897449	0.087813	0.0875219	0.0858934	0.0846904	0.0834132	0.0815275	0.0808375
217	0.191326	0.191043	0.190326	0.19156	0.190994	0.190105	0.193917	0.199044	0.200636	0.201608	0.203324	0.2036	0.204893	0.204577	0.205811	0.205936	0.205249	0.206006	0.206576	0.206636	0.184504	0.169145	0.157614	0.145613	0.136331	0.129045	0.124645	0.120664	0.116842	0.11251	0.110088	0.108693	0.107172	0.103957	0.102202	0.100025	0.0980258	0.0972192	0.0954658	0.093182	0.0911499	0.0894216	0.0885	0.0868625	0.0854122	0.0839407	0.0826142	0.0820526	0.0805387
218	0.190486	0.190636	0.190554	0.191267	0.190118	0.189003	0.19348	0.198328	0.199829	0.20118	0.203087	0.2038	0.203969	0.203986	0.204127	0.205177	0.203648	0.206063	0.20548	0.206423	0.183461	0.167668	0.157366	0.145625	0.136289	0.128113	0.124047	0.120768	0.115474	0.11256	0.110082	0.108048	0.106596	0.103981	0.10238	0.0998961	0.0985032	0.0962417	0.0951295	0.0924507	0.0914732	0.0892843	0.0882959	0.0867929	0.0854264	0.0841044	0.0825507	0.081603	0.0806388
219	0.190562	0.189877	0.190401	0.190517	0.190934	0.188688	0.193101	0.198619	0.19996	0.200977	0.202656	0.20315	0.203195	0.20321	0.20437	0.2045	0.203592	0.205258	0.2043	0.204563	0.18303	0.166443	0.156749	0.144515	0.135375	0.12743	0.122978	0.120687	0.114731	0.112013	0.109514	0.107571	0.105474	0.103315	0.101421	0.0998016	0.0976703	0.0962673	0.0944215	0.0928397	0.0910239	0.0892677	0.087788	0.0865432	0.0850377	0.0835722	0.0829709	0.0817385	0.0800385
220	0.18977	0.190133	0.189822	0.190155	0.18987	0.1892	0.192576	0.197749	0.198767	0.199805	0.201482	0.202726	0.202754	0.203282	0.203119	0.203695	0.202905	0.203977	0.203777	0.204294	0.182196	0.16533	0.156071	0.144098	0.134393	0.127865	0.122541	0.119437	0.114964	0.111759	0.109536	0.107975	0.10546	0.103711	0.101571	0.0994746	0.0973005	0.096469	0.0941969	0.0925329	0.090579	0.0889158	0.0875582	0.0864801	0.084423	0.0832883	0.0826631	0.0812472	0.0802504
221	0.189909	0.189928	0.189087	0.189778	0.19019	0.188961	0.192227	0.196866	0.198326	0.198935	0.200805	0.202331	0.201557	0.201898	0.202262	0.203001	0.203012	0.202487	0.203199	0.2033	0.181402	0.165495	0.155301	0.143823	0.13404	0.126957	0.121442	0.118728	0.1141	0.111723	0.109257	0.107608	0.105266	0.102863	0.101455	0.0993482	0.0974227	0.0957333	0.0941068	0.0929378	0.0906667	0.0891257	0.0870265	0.0857144	0.0838648	0.0835382	0.0821181	0.0812945	0.0804469
222	0.190099	0.189563	0.18925	0.190234	0.189278	0.188122	0.191793	0.196346	0.199009	0.199042	0.200232	0.201515	0.201599	0.200897	0.202033	0.201895	0.202119	0.202583	0.202847	0.202056	0.180116	0.164686	0.155247	0.143403	0.132773	0.126318	0.12069	0.118809	0.114281	0.110944	0.108291	0.106803	0.105328	0.102373	0.100234	0.0987686	0.0969756	0.0952923	0.0935032	0.0924226	0.0908677	0.0892153	0.0870348	0.0861465	0.0846355	0.0834797	0.0827333	0.0809414	0.0800248
223	0.189125	0.189229	0.189271	0.189314	0.189168	0.187589	0.191281	0.195927	0.197163	0.198163	0.200123	0.200956	0.200364	0.200217	0.201258	0.201014	0.200542	0.201556	0.201924	0.201781	0.179495	0.163702	0.15387	0.142433	0.133163	0.125495	0.120493	0.118308	0.11411	0.110488	0.108085	0.106671	0.104304	0.102682	0.100581	0.098695	0.0967563	0.0949314	0.0932854	0.0921911	0.0901627	0.0886653	0.0870216	0.0855915	0.0839953	0.0835292	0.0819847	0.0812956	0.079716
224	0.188683	0.188983	0.189483	0.18924	0.188816	0.18699	0.191396	0.194948	0.196983	0.197298	0.199107	0.199204	0.200362	0.200781	0.201018	0.200662	0.199758	0.200177	0.200193	0.201097	0.179234	0.162768	0.153106	0.141756	0.132185	0.124523	0.120092	0.117918	0.113949	0.110488	0.108059	0.10586	0.104505	0.102397	0.0995993	0.0980708	0.0964723	0.0946712	0.0931216	0.0918601	0.0898802	0.088582	0.0866873	0.0854839	0.0843856	0.0829285	0.0820535	0.0806578	0.0794436
225	0.188909	0.18875	0.188591	0.188832	0.189642	0.187457	0.191113	0.194683	0.196397	0.197516	0.198155	0.197957	0.198836	0.19911	0.199812	0.198759	0.198626	0.200282	0.200257	0.200665	0.17804	0.162291	0.153362	0.140529	0.131972	0.12425	0.119755	0.117024	0.11298	0.109677	0.107134	0.105962	0.104085	0.101661	0.100072	0.0985793	0.0962099	0.0945973	0.0935936	0.0914433	0.0898699	0.0883078	0.0868903	0.0852967	0.0835693	0.0828105	0.081597	0.0803623	0.0796382
226	0.188574	0.188512	0.188807	0.188195	0.18912	0.186918	0.190351	0.194402	0.195502	0.197324	0.197602	0.198659	0.198565	0.198016	0.19847	0.198744	0.198926	0.199188	0.198541	0.200024	0.177098	0.161339	0.152215	0.140002	0.131616	0.124118	0.11938	0.116741	0.112712	0.109845	0.10776	0.105289	0.103806	0.100969	0.0997119	0.0983163	0.0962822	0.0944487	0.0930025	0.0918285	0.0895473	0.088267	0.0863718	0.0850236	0.0840187	0.0829941	0.0817055	0.080882	0.0797075
227	0.187834	0.188474	0.188365	0.187826	0.188542	0.186794	0.190159	0.194067	0.194762	0.196485	0.196654	0.197443	0.198374	0.197406	0.197906	0.198844	0.19735	0.19868	0.197945	0.198902	0.17706	0.16082	0.151419	0.139987	0.130584	0.123454	0.119046	0.11651	0.112696	0.109403	0.106546	0.105276	0.103126	0.101468	0.0994751	0.0976624	0.0955169	0.0944652	0.0928035	0.091632	0.0896528	0.0878341	0.0861875	0.0848573	0.0835058	0.0822234	0.0813805	0.0808765	0.0795423
228	0.18742	0.187822	0.186458	0.187773	0.187428	0.185896	0.189149	0.192734	0.194784	0.195348	0.195939	0.196391	0.197789	0.196799	0.197389	0.197166	0.197089	0.197137	0.197072	0.19749	0.176129	0.160177	0.15104	0.138905	0.129618	0.123342	0.118537	0.116405	0.111728	0.108748	0.106224	0.104926	0.102757	0.101689	0.0991901	0.0979562	0.0958615	0.0941058	0.092087	0.0907501	0.0898781	0.08758	0.0863287	0.0848716	0.0834977	0.0826345	0.0816887	0.0803047	0.0792766
229	0.187944	0.187248	0.186818	0.187591	0.187501	0.185738	0.188767	0.192685	0.193937	0.194584	0.195973	0.196193	0.196602	0.196518	0.196007	0.196491	0.196071	0.196601	0.196494	0.196532	0.175581	0.159338	0.150572	0.138023	0.129763	0.122941	0.117398	0.115425	0.111115	0.108682	0.105777	0.104451	0.102913	0.101152	0.0987608	0.0972054	0.0951112	0.0940748	0.0924359	0.0912743	0.0889488	0.08781	0.086571	0.0846746	0.0837021	0.0824181	0.0812051	0.0801091	0.0793235
230	0.1876	0.187469	0.186594	0.187212	0.186831	0.18562	0.189029	0.192467	0.193568	0.194206	0.19456	0.196019	0.195501	0.196497	0.195829	0.196092	0.195436	0.196185	0.195829	0.195924	0.174546	0.15811	0.15025	0.13827	0.128544	0.122161	0.117569	0.115047	0.110844	0.10803	0.105765	0.104253	0.102729	0.100439	0.0987828	0.0969348	0.095321	0.094125	0.0921816	0.091188	0.0892914	0.0875719	0.0865093	0.0845786	0.0835987	0.0827024	0.0812975	0.0804468	0.0792959
231	0.186938	0.187751	0.186377	0.18636	0.186061	0.185252	0.187854	0.191426	0.193053	0.193803	0.194917	0.194788	0.195181	0.194721	0.195786	0.194923	0.195087	0.194771	0.195632	0.195192	0.173717	0.157549	0.149043	0.138057	0.128259	0.121647	0.117466	0.115174	0.110224	0.107737	0.104856	0.103766	0.102112	0.10015	0.0991047	0.0971156	0.0949451	0.0939958	0.0920588	0.090803	0.0888177	0.0878329	0.0855098	0.0846228	0.0837123	0.0829186	0.08142	0.0803142	0.0795849
232	0.186994	0.186934	0.186333	0.185651	0.186379	0.18483	0.187729	0.19103	0.192727	0.192795	0.193831	0.194275	0.194406	0.193531	0.195789	0.194499	0.193768	0.194633	0.194242	0.193903	0.17306	0.157517	0.148323	0.136229	0.12825	0.1206	0.11632	0.114643	0.110095	0.106848	0.105141	0.103704	0.102189	0.100267	0.0984691	0.0965425	0.0951074	0.0937213	0.0921098	0.0901805	0.0891524	0.0875479	0.0856072	0.0846873	0.0837323	0.0827847	0.0815086	0.0811515	0.0800721
233	0.185667	0.186068	0.186004	0.186429	0.185778	0.185384	0.188075	0.191073	0.192049	0.192575	0.193597	0.193967	0.193828	0.193316	0.194666	0.193288	0.193583	0.194253	0.193297	0.194164	0.173001	0.156572	0.147564	0.13604	0.127346	0.120883	0.11607	0.11389	0.109854	0.107058	0.105003	0.103412	0.101899	0.0997487	0.0981284	0.0967715	0.0955008	0.0942516	0.0924581	0.0900126	0.0887684	0.0875526	0.0863333	0.084882	0.0843189	0.0824999	0.0809349	0.0814731	0.0799933
234	0.185304	0.186571	0.185491	0.186021	0.185762	0.184009	0.186877	0.189856	0.191368	0.192101	0.192568	0.1936	0.192927	0.193285	0.192959	0.194038	0.192151	0.193401	0.192525	0.192679	0.172243	0.156031	0.147021	0.13592	0.12683	0.119843	0.115919	0.113589	0.109329	0.106986	0.104305	0.102947	0.101452	0.0996402	0.0977658	0.096953	0.0950952	0.0937616	0.09204	0.0905266	0.0891529	0.0880213	0.0860714	0.0849968	0.0840763	0.0827726	0.0816075	0.0809276	0.0799673
235	0.185605	0.18535	0.185544	0.185221	0.185166	0.18428	0.186568	0.190329	0.190868	0.190883	0.191633	0.19299	0.191745	0.193072	0.191927	0.192781	0.191369	0.19171	0.19172	0.191944	0.171312	0.154961	0.146267	0.135285	0.126251	0.119948	0.115178	0.113177	0.108737	0.10604	0.10468	0.103147	0.101263	0.099398	0.09772	0.096571	0.0949856	0.093118	0.0920038	0.09103	0.0892908	0.0879141	0.0862973	0.0849247	0.0842939	0.0834495	0.081957	0.0808306	0.0806589
236	0.184625	0.184757	0.185259	0.185415	0.185402	0.18302	0.186006	0.188817	0.190152	0.191084	0.191307	0.192146	0.192374	0.191849	0.19152	0.191154	0.190718	0.191204	0.191169	0.191383	0.170204	0.153938	0.145249	0.135423	0.125215	0.119722	0.114678	0.113272	0.108773	0.106329	0.104188	0.103175	0.10133	0.0994656	0.0984082	0.0966636	0.0949021	0.0937056	0.0928405	0.090097	0.0892668	0.0876652	0.0869244	0.0852437	0.0845583	0.0831246	0.0824269	0.0813102	0.0807982
237	0.184537	0.184456	0.184684	0.186006	0.184904	0.183512	0.185351	0.188762	0.189539	0.190632	0.191763	0.191415	0.191436	0.191941	0.191037	0.191122	0.190031	0.190478	0.190575	0.190277	0.169764	0.153914	0.145192	0.134243	0.125571	0.118906	0.114673	0.112291	0.10887	0.106263	0.104008	0.10219	0.101541	0.0995781	0.0980219	0.0961517	0.0947365	0.0939491	0.092356	0.0907979	0.0896719	0.08814	0.0871236	0.0853224	0.084892	0.0839529	0.0824225	0.081715	0.0814388
238	0.184368	0.184835	0.185013	0.184306	0.184381	0.182999	0.185265	0.187699	0.189193	0.189899	0.190356	0.19048	0.190727	0.190176	0.190324	0.190099	0.189816	0.189603	0.18976	0.189543	0.168831	0.152813	0.144664	0.133924	0.125006	0.118378	0.113438	0.111959	0.108237	0.105798	0.104082	0.102157	0.101517	0.0994876	0.0979595	0.0963152	0.0949562	0.0936419	0.0930436	0.090707	0.0905093	0.088987	0.0869764	0.0861926	0.0852342	0.0846635	0.0833191	0.0827073	0.0813372
239	0.184288	0.183352	0.184381	0.184909	0.183435	0.182541	0.184471	0.187619	0.188482	0.18877	0.189892	0.189986	0.189234	0.189262	0.189659	0.189441	0.189356	0.189808	0.18934	0.188951	0.168294	0.15268	0.144068	0.133538	0.123912	0.117815	0.113728	0.111787	0.107686	0.105227	0.102993	0.102876	0.101345	0.0995917	0.0976635	0.0972341	0.0956686	0.0943705	0.0934751	0.091454	0.0901395	0.089073	0.0878724	0.0865245	0.0860041	0.0848349	0.0842376	0.0830978	0.0823501
240	0.184008	0.183398	0.183524	0.183428	0.183429	0.182759	0.183797	0.187965	0.188721	0.189106	0.189235	0.189372	0.189379	0.189426	0.188672	0.188445	0.187563	0.189251	0.188161	0.188671	0.166974	0.151918	0.143857	0.133196	0.123106	0.117336	0.113807	0.111198	0.10727	0.104812	0.103366	0.102361	0.10052	0.0997208	0.0983256	0.0967727	0.0958321	0.0940151	0.0936403	0.0924464	0.0903716	0.0897916	0.0889829	0.0883582	0.0872263	0.0858574	0.0842762	0.0846827	0.0836859
241	0.184055	0.183581	0.183427	0.183476	0.182875	0.182863	0.184186	0.187048	0.188256	0.187991	0.189141	0.187665	0.188404	0.188841	0.188631	0.188237	0.187319	0.187448	0.186929	0.187656	0.166457	0.150932	0.143061	0.132479	0.123122	0.116954	0.11311	0.110945	0.106908	0.10516	0.103087	0.102468	0.101015	0.0993995	0.0978641	0.0970454	0.0962787	0.0944204	0.0944905	0.0935168	0.0917849	0.0912973	0.090324	0.0887187	0.0886461	0.0871291	0.0862022	0.0860066	0.0849358
242	0.18312	0.182893	0.182527	0.183676	0.182546	0.182286	0.184118	0.185581	0.187823	0.187919	0.187718	0.1878	0.187068	0.187242	0.187746	0.187504	0.186361	0.187336	0.186617	0.187087	0.166615	0.149713	0.14207	0.131313	0.12253	0.116589	0.112463	0.110635	0.106661	0.104166	0.10277	0.101965	0.100829	0.0992038	0.0985376	0.0977103	0.0964679	0.0958128	0.0947098	0.0939484	0.0925023	0.092395	0.091691	0.0902179	0.090208	0.0890202	0.0886558	0.0879117	0.0871179
243	0.183113	0.182356	0.182488	0.183262	0.182479	0.181289	0.182578	0.186152	0.186113	0.187603	0.187557	0.187273	0.187545	0.186747	0.187746	0.186962	0.185544	0.186065	0.1866	0.185853	0.164749	0.150033	0.141986	0.130783	0.123319	0.115748	0.112326	0.110509	0.10655	0.10412	0.102895	0.101126	0.10098	0.0994882	0.0989679	0.0982263	0.0965538	0.0965247	0.095933	0.0955811	0.0949099	0.0948868	0.0938012	0.0929507	0.0928882	0.091345	0.0914474	0.090499	0.0901186
244	0.182263	0.182466	0.182927	0.182873	0.182053	0.181459	0.182497	0.184619	0.186496	0.186852	0.186742	0.187208	0.18672	0.186366	0.186793	0.185773	0.18511	0.186383	0.184688	0.184772	0.165427	0.149344	0.141029	0.131105	0.122132	0.115146	0.111828	0.110026	0.106054	0.103876	0.102556	0.101246	0.100604	0.0998984	0.0988694	0.0983371	0.0972572	0.0972936	0.0968743	0.0974096	0.0977032	0.0975446	0.0970432	0.0965384	0.0963227	0.0958461	0.0953495	0.0949231	0.0938985
245	0.182853	0.182569	0.182031	0.182715	0.182001	0.181394	0.183344	0.184599	0.1847	0.185324	0.186036	0.185592	0.185829	0.185376	0.185758	0.18565	0.185523	0.185528	0.18481	0.183952	0.164306	0.149202	0.140342	0.130148	0.122159	0.115092	0.111519	0.109436	0.105424	0.103041	0.101645	0.101179	0.100164	0.0992519	0.0986293	0.0988294	0.0979757	0.0981165	0.098704	0.0993814	0.100228	0.101257	0.101641	0.101628	0.101984	0.102122	0.102456	0.100931	0.101277
246	0.18171	0.181806	0.181931	0.18257	0.1818	0.181491	0.182598	0.184393	0.185872	0.185397	0.185951	0.185786	0.185738	0.185828	0.184832	0.186048	0.184667	0.18439	0.184575	0.183707	0.164124	0.148047	0.140423	0.130145	0.121362	0.114323	0.111159	0.108385	0.105555	0.103458	0.102054	0.101443	0.100608	0.099768	0.0985319	0.0983797	0.0979214	0.0992752	0.0990998	0.100959	0.102299	0.1047	0.106745	0.108138	0.109749	0.110277	0.110036	0.110653	0.11072
247	0.181595	0.18175	0.181828	0.181951	0.181968	0.180674	0.182065	0.184258	0.184524	0.184941	0.185795	0.185339	0.185778	0.184672	0.184729	0.183714	0.18317	0.183463	0.183292	0.183392	0.163609	0.14783	0.139231	0.129209	0.120876	0.11459	0.110661	0.108773	0.105256	0.10311	0.101593	0.100725	0.0999805	0.0992842	0.0983137	0.0982934	0.0980208	0.0986372	0.0993338	0.100713	0.103356	0.106507	0.109402	0.112653	0.114503	0.117302	0.118822	0.120444	0.121857
248	0.181534	0.181264	0.181817	0.181829	0.18063	0.181019	0.181019	0.183178	0.184501	0.184726	0.185282	0.184618	0.184878	0.185162	0.183545	0.184452	0.183432	0.183012	0.18311	0.18286	0.162286	0.14725	0.13909	0.129451	0.120022	0.113782	0.110912	0.107937	0.105063	0.102746	0.100464	0.100294	0.0995211	0.0985012	0.0982768	0.0978203	0.0977449	0.0978686	0.0979499	0.0993593	0.101588	0.103917	0.107113	0.110703	0.113886	0.117532	0.120435	0.122432	0.125056
249	0.180925	0.181197	0.181003	0.181273	0.181421	0.180102	0.181063	0.182817	0.183625	0.183299	0.183617	0.184085	0.184289	0.184813	0.184095	0.183328	0.182303	0.182651	0.182835	0.181341	0.161269	0.146438	0.13892	0.128396	0.119676	0.113848	0.110068	0.107438	0.104517	0.102332	0.100913	0.100199	0.0992317	0.0979674	0.0973838	0.0965469	0.0962167	0.0965402	0.0960606	0.0969449	0.0983449	0.0997716	0.101805	0.103955	0.106132	0.10873	0.111301	0.112765	0.11492
250	0.1814	0.180646	0.18044	0.18115	0.180627	0.179933	0.180891	0.183048	0.183452	0.184123	0.183793	0.18397	0.183663	0.183099	0.182195	0.182295	0.181917	0.182184	0.181054	0.181104	0.160654	0.146176	0.137924	0.127823	0.11962	0.11351	0.109343	0.107739	0.104234	0.101697	0.100589	0.100057	0.098136	0.0975862	0.0968129	0.0963405	0.0952666	0.0947297	0.0944577	0.0944638	0.0947305	0.0956712	0.0962016	0.0970429	0.0974639	0.0989623	0.100168	0.101036	0.102278
251	0.180811	0.180274	0.180349	0.181216	0.18093	0.179891	0.180157	0.182594	0.183335	0.182697	0.183061	0.182943	0.182373	0.181757	0.181891	0.181324	0.180567	0.181027	0.180565	0.180186	0.161008	0.144785	0.137337	0.127443	0.119158	0.113252	0.109005	0.107193	0.103779	0.100919	0.100096	0.0982152	0.0980005	0.0972855	0.0958599	0.0949478	0.0941797	0.0929125	0.092952	0.0927342	0.0922105	0.0915196	0.0921215	0.0922556	0.0918827	0.0927364	0.0925419	0.0925124	0.0927021
252	0.179462	0.179739	0.179958	0.18042	0.181135	0.179669	0.180885	0.182577	0.182655	0.182549	0.182046	0.182657	0.181753	0.181773	0.1815	0.180443	0.180156	0.180194	0.17992	0.179233	0.160405	0.145059	0.137562	0.126363	0.119063	0.112512	0.108516	0.106802	0.103362	0.101209	0.0996564	0.0983934	0.09714	0.0967485	0.0955833	0.093454	0.0934229	0.0926658	0.0915986	0.0908905	0.0902431	0.0901032	0.0892392	0.0893802	0.0886918	0.0887022	0.0885009	0.0883583	0.0878554
253	0.179913	0.180138	0.18038	0.18015	0.180699	0.178903	0.180162	0.181015	0.181495	0.182312	0.181359	0.181628	0.181775	0.180901	0.180824	0.181194	0.179293	0.17995	0.179458	0.178813	0.159687	0.144451	0.136483	0.12675	0.118173	0.11217	0.108019	0.106788	0.103373	0.100996	0.098859	0.0982046	0.0971274	0.0957601	0.0945703	0.0934443	0.0920583	0.0918488	0.0910812	0.0903005	0.0889586	0.0885448	0.0880021	0.0876093	0.0869099	0.0869024	0.086585	0.0857994	0.0849944
254	0.17998	0.179896	0.179428	0.17953	0.180461	0.178916	0.179709	0.181149	0.181053	0.181355	0.181703	0.181401	0.181082	0.180661	0.180432	0.179682	0.179622	0.178753	0.179405	0.17888	0.159404	0.144045	0.136529	0.126507	0.117864	0.112022	0.107729	0.10569	0.103182	0.100823	0.0989108	0.0978043	0.0963905	0.0955528	0.0946299	0.0930815	0.0919707	0.0908004	0.0898678	0.0895811	0.0887878	0.0878058	0.0870309	0.0868613	0.0857839	0.0856977	0.0851234	0.0847211	0.0837937
255	0.178649	0.178739	0.179027	0.178982	0.179446	0.179032	0.179064	0.180177	0.180671	0.18109	0.180717	0.180611	0.179616	0.179871	0.179772	0.179974	0.178494	0.178588	0.177236	0.177634	0.158212	0.143787	0.135949	0.126085	0.117501	0.111188	0.107511	0.105553	0.10284	0.100443	0.0982253	0.0974714	0.0961631	0.0955633	0.0933746	0.0924072	0.0913761	0.0899626	0.0895378	0.089034	0.0881621	0.0872228	0.086307	0.0863154	0.0852553	0.0847099	0.0837717	0.0839085	0.0828913
256	0.179002	0.17857	0.178895	0.178741	0.178997	0.178584	0.178786	0.179245	0.180644	0.180477	0.180776	0.179934	0.179141	0.178908	0.178786	0.178312	0.177944	0.177183	0.176632	0.176867	0.157102	0.142499	0.135488	0.125431	0.11676	0.11064	0.107509	0.104994	0.101927	0.100131	0.0981172	0.0970023	0.0960572	0.0943013	0.0928634	0.0921415	0.0903415	0.0896407	0.0888093	0.0877096	0.0868892	0.0863592	0.0856462	0.0854829	0.0848422	0.0837241	0.083641	0.0831075	0.082638
257	0.178604	0.178739	0.178488	0.179715	0.178777	0.177852	0.178299	0.179237	0.179133	0.179554	0.180337	0.1797	0.178848	0.17858	0.17752	0.178204	0.177377	0.177457	0.176904	0.176729	0.157565	0.14183	0.134589	0.124549	0.116432	0.110711	0.107093	0.10517	0.101908	0.0994737	0.0982179	0.096782	0.0957423	0.0938678	0.0929524	0.091413	0.090041	0.0893512	0.0882355	0.0874697	0.0862996	0.0860181	0.0854924	0.0848868	0.0842766	0.083575	0.0832358	0.0823066	0.0819054
258	0.17939	0.178087	0.178123	0.178696	0.17785	0.176844	0.17833	0.178862	0.178497	0.178798	0.179879	0.179293	0.179126	0.178006	0.177852	0.177124	0.176622	0.175802	0.176296	0.175813	0.156894	0.14167	0.13435	0.124272	0.116289	0.110727	0.106539	0.105298	0.100871	0.0989703	0.0974253	0.0963085	0.0956826	0.0934415	0.092475	0.0913179	0.0900989	0.0888478	0.0879769	0.0868091	0.0861482	0.0853495	0.0847146	0.0840775	0.0835313	0.0830752	0.0829624	0.0819787	0.0809223
259	0.179003	0.177899	0.178581	0.178577	0.177798	0.177668	0.177999	0.178906	0.178439	0.178613	0.178304	0.178354	0.178005	0.177235	0.177314	0.176686	0.176605	0.176311	0.175845	0.174646	0.155749	0.141005	0.134099	0.124386	0.115604	0.109552	0.106391	0.104813	0.101009	0.0985549	0.0973551	0.0960174	0.0950845	0.0932772	0.0922708	0.0910992	0.0898877	0.0884582	0.0875982	0.0867423	0.0851353	0.0847246	0.0841105	0.0829947	0.0829538	0.0821639	0.0812006	0.0804614	0.0801565
260	0.178168	0.177421	0.177955	0.178056	0.17768	0.177314	0.177612	0.178147	0.179162	0.178321	0.17818	0.178123	0.177152	0.176965	0.176865	0.17621	0.175463	0.175205	0.174815	0.174479	0.155257	0.140469	0.133362	0.123783	0.115169	0.109433	0.106379	0.104123	0.100851	0.0992751	0.0972151	0.0959553	0.0944642	0.0932858	0.0917059	0.0908345	0.0888331	0.0882516	0.0871525	0.0863199	0.0848773	0.0843803	0.0827019	0.0825572	0.0817138	0.0813573	0.079922	0.0797121	0.0783199
261	0.177375	0.176971	0.177065	0.177786	0.177785	0.176869	0.177224	0.178163	0.17825	0.177858	0.177489	0.17816	0.176286	0.176387	0.175792	0.175165	0.174549	0.174551	0.174143	0.174376	0.154936	0.140371	0.132217	0.123329	0.115702	0.109446	0.105324	0.104584	0.101049	0.0988823	0.0975576	0.0960287	0.0947918	0.0935607	0.0921175	0.0909042	0.0895063	0.0881101	0.0870295	0.085714	0.0850799	0.0834965	0.0825757	0.0819035	0.0805688	0.0800145	0.0794734	0.0786128	0.07718
262	0.176846	0.177528	0.17725	0.177899	0.177207	0.176198	0.176472	0.177232	0.177128	0.176586	0.176919	0.177013	0.176224	0.175846	0.175582	0.175085	0.174134	0.173385	0.17353	0.173715	0.154798	0.139736	0.132497	0.122797	0.114792	0.108297	0.105505	0.103793	0.100355	0.0988	0.097031	0.0958663	0.0951025	0.0930272	0.0917717	0.0904645	0.0891932	0.0881823	0.0865962	0.0854658	0.0844262	0.0837591	0.0825397	0.0818875	0.0799578	0.0792962	0.0784788	0.0772347	0.0761336
263	0.177284	0.176955	0.177006	0.177468	0.176767	0.177234	0.176503	0.177103	0.17708	0.17649	0.17754	0.176878	0.175647	0.174889	0.175067	0.174178	0.173657	0.17347	0.172939	0.172844	0.153386	0.138913	0.132335	0.122518	0.114364	0.108897	0.105176	0.103458	0.100887	0.0988296	0.0968826	0.0959855	0.0948394	0.0931386	0.092309	0.0907313	0.0892145	0.0877423	0.0868944	0.0855224	0.0840998	0.083089	0.0823292	0.0807628	0.0795538	0.0794272	0.0779859	0.0768693	0.0758013
264	0.17711	0.177092	0.176553	0.176573	0.17688	0.176999	0.176799	0.17648	0.176114	0.176815	0.176879	0.176131	0.175373	0.174674	0.174879	0.174496	0.173232	0.17282	0.17231	0.172337	0.153167	0.138193	0.13142	0.121865	0.114486	0.108124	0.105064	0.103543	0.100723	0.0984486	0.0969483	0.0954267	0.0949504	0.093263	0.0922339	0.090528	0.0888971	0.0873894	0.0867974	0.0857595	0.0837028	0.0829046	0.0819593	0.0807885	0.0794095	0.078622	0.0776129	0.0759994	0.0753544
265	0.17658	0.177101	0.177026	0.175934	0.176042	0.17568	0.176099	0.176249	0.176315	0.176418	0.17566	0.175814	0.174825	0.173582	0.173238	0.173333	0.17215	0.172189	0.17194	0.17118	0.152457	0.137846	0.131553	0.121364	0.113078	0.108014	0.104748	0.103538	0.100667	0.0983216	0.0971792	0.0957393	0.0949506	0.0930496	0.0916934	0.0906295	0.0889056	0.0882542	0.0866624	0.0851707	0.0839789	0.0825858	0.0820046	0.0798693	0.078544	0.0780565	0.0766051	0.0758258	0.0747121
266	0.176595	0.176862	0.175621	0.175897	0.175524	0.175263	0.174944	0.175718	0.176185	0.17552	0.175744	0.175195	0.174205	0.173101	0.173096	0.172271	0.172085	0.171818	0.171081	0.169466	0.152171	0.137174	0.130746	0.121427	0.113606	0.107553	0.104279	0.103512	0.100469	0.0981662	0.0968993	0.0959579	0.0946837	0.0926062	0.0920296	0.0903967	0.0889933	0.0875049	0.0868819	0.08488	0.0841448	0.08254	0.0813112	0.080071	0.0785724	0.0774344	0.0763643	0.0750568	0.0742139
267	0.175864	0.176727	0.175556	0.176204	0.175302	0.17598	0.174996	0.175619	0.175115	0.175004	0.175101	0.173945	0.173803	0.173227	0.172628	0.172629	0.171551	0.170622	0.170705	0.169873	0.151612	0.136666	0.130365	0.121049	0.113138	0.107131	0.104232	0.103688	0.100398	0.0988875	0.097028	0.0958084	0.0945868	0.093568	0.0915294	0.0903968	0.0890558	0.0873194	0.0863419	0.08509	0.083872	0.0827757	0.0808531	0.079533	0.0782061	0.0770934	0.0761947	0.0750224	0.073859
268	0.175325	0.175501	0.175486	0.175189	0.175684	0.175238	0.175238	0.174955	0.174394	0.175374	0.173954	0.173627	0.172924	0.172074	0.172056	0.171379	0.170637	0.170588	0.169875	0.169393	0.150854	0.137148	0.129665	0.120084	0.113551	0.10733	0.104427	0.103768	0.100624	0.0988054	0.097225	0.0959607	0.0946618	0.0931667	0.091388	0.0909206	0.0893221	0.0876587	0.0856984	0.0847483	0.0832721	0.0819182	0.0803528	0.0797926	0.0780888	0.0762152	0.0759142	0.0746828	0.0734544
269	0.175738	0.17499	0.175084	0.174634	0.17504	0.175326	0.173988	0.174444	0.174392	0.174289	0.173695	0.173564	0.172667	0.171693	0.17137	0.170708	0.169929	0.16949	0.169146	0.168967	0.150579	0.136514	0.129393	0.120157	0.112432	0.10723	0.104499	0.102876	0.100759	0.0984341	0.096355	0.0960497	0.0945627	0.0933029	0.0911099	0.0900197	0.0886436	0.0871708	0.0858481	0.0839278	0.0825106	0.0815285	0.0805086	0.0786873	0.0767826	0.0761406	0.0750871	0.0742193	0.0734192
270	0.175505	0.174303	0.174651	0.175295	0.175696	0.173969	0.173824	0.174434	0.173662	0.173174	0.173411	0.173388	0.172235	0.170812	0.1709	0.170691	0.169502	0.169089	0.168799	0.167883	0.150668	0.136446	0.12908	0.119688	0.11204	0.106515	0.1042	0.102729	0.0999548	0.0983617	0.0967981	0.0956569	0.0943182	0.0929511	0.090994	0.089606	0.0877304	0.0867381	0.0851263	0.0836119	0.0821856	0.0807328	0.0796495	0.0785352	0.076822	0.076096	0.0749819	0.0741354	0.0735164
271	0.175194	0.174306	0.175173	0.174975	0.174674	0.173808	0.173344	0.174625	0.17371	0.173988	0.17278	0.172154	0.171453	0.171648	0.170055	0.170114	0.168876	0.168965	0.16779	0.167376	0.149659	0.13598	0.128203	0.1193	0.111736	0.106641	0.10356	0.102773	0.0996632	0.0979751	0.0959247	0.0947064	0.0936691	0.0920445	0.0903477	0.0894351	0.0869067	0.0865217	0.0848263	0.0834411	0.081442	0.081199	0.0783653	0.0777654	0.0766461	0.0756629	0.0749121	0.0739234	0.072995
272	0.174736	0.174454	0.17461	0.174796	0.174108	0.174007	0.173939	0.17386	0.172761	0.17259	0.171641	0.172125	0.170954	0.170647	0.170006	0.16913	0.16814	0.168652	0.167776	0.166964	0.150003	0.135155	0.127886	0.118343	0.111664	0.106091	0.102824	0.101873	0.0992185	0.0970462	0.0960435	0.0945888	0.092784	0.0913973	0.0902043	0.0886278	0.0870467	0.0858304	0.0844681	0.0823719	0.081229	0.0802664	0.0788045	0.0775144	0.076363	0.0755036	0.0749579	0.073562	0.0722203
273	0.174513	0.17507	0.174418	0.174837	0.173745	0.172937	0.172929	0.172485	0.173035	0.172324	0.171642	0.171918	0.17079	0.170023	0.16929	0.169185	0.16733	0.167623	0.166891	0.166593	0.149256	0.134803	0.127765	0.118435	0.11127	0.105724	0.102439	0.101116	0.0986507	0.0960579	0.0952219	0.0936641	0.0924403	0.090434	0.0899092	0.0880676	0.0866132	0.0855703	0.0839365	0.0825441	0.0808864	0.0793099	0.0787138	0.0774252	0.076516	0.0753407	0.0742598	0.0731697	0.0720538
274	0.174318	0.174268	0.173769	0.173978	0.174025	0.173687	0.172276	0.172672	0.172756	0.171849	0.171596	0.171093	0.170564	0.169439	0.168373	0.167778	0.167042	0.166881	0.166357	0.166356	0.148201	0.13358	0.12746	0.118013	0.110457	0.105204	0.102223	0.100816	0.0981073	0.0962851	0.0944011	0.0932992	0.0917979	0.0904274	0.089149	0.0874715	0.0858468	0.0843173	0.0835313	0.0825655	0.0802492	0.0794578	0.0779663	0.0765516	0.0758851	0.0747876	0.0737761	0.0728661	0.0717889
275	0.173227	0.174125	0.173462	0.173556	0.17308	0.173037	0.172522	0.172075	0.171939	0.171534	0.170935	0.170275	0.169835	0.169696	0.167902	0.167216	0.167209	0.167042	0.165702	0.165072	0.147568	0.133692	0.127367	0.118217	0.110251	0.105317	0.102333	0.100604	0.0972366	0.0956641	0.0942479	0.0927186	0.0911068	0.0896008	0.0885391	0.0863907	0.0857361	0.0839356	0.0832569	0.0821659	0.0803538	0.078627	0.0775532	0.0768037	0.0754725	0.074956	0.073749	0.0726967	0.071877
276	0.173159	0.173639	0.172874	0.174306	0.173286	0.17307	0.172864	0.170689	0.171339	0.171668	0.170382	0.170426	0.169135	0.168693	0.168168	0.166485	0.166173	0.165534	0.165234	0.164794	0.147115	0.133203	0.126837	0.117533	0.110113	0.104973	0.101192	0.100129	0.0973265	0.0950281	0.0934018	0.0921679	0.0904784	0.0893163	0.0880908	0.0861108	0.0849555	0.0840518	0.0824312	0.0817392	0.0801127	0.0787268	0.0774837	0.0768625	0.0753835	0.0742544	0.0730441	0.0726958	0.0723406
277	0.172291	0.173911	0.172573	0.173671	0.173542	0.17229	0.172184	0.170892	0.171028	0.171322	0.170698	0.16968	0.168848	0.168148	0.167724	0.166935	0.165233	0.165052	0.164381	0.164495	0.147383	0.13246	0.126541	0.11694	0.109889	0.104209	0.100797	0.0990727	0.0967935	0.0943142	0.0927895	0.0916209	0.0900644	0.0891223	0.0874329	0.0861039	0.0846464	0.0835047	0.0821354	0.0813634	0.079844	0.0784731	0.0774995	0.0764739	0.0753605	0.0744685	0.072721	0.0724468	0.0717605
278	0.173353	0.172472	0.173485	0.172883	0.172812	0.172038	0.171657	0.171069	0.171045	0.170242	0.169534	0.169111	0.16748	0.167851	0.167047	0.166627	0.16556	0.165362	0.164072	0.163237	0.146233	0.132777	0.126108	0.116316	0.108817	0.104431	0.101059	0.0996689	0.096413	0.0940406	0.0923304	0.0910857	0.0900115	0.0883333	0.0872475	0.085902	0.0840118	0.0835724	0.0818518	0.0805586	0.0794705	0.0790014	0.0772681	0.0764791	0.0751053	0.074327	0.0735243	0.0727592	0.0717063
279	0.172636	0.172806	0.173191	0.172414	0.172696	0.172791	0.171769	0.171603	0.1706	0.169753	0.169339	0.168292	0.167342	0.167444	0.166386	0.165744	0.164845	0.164025	0.163442	0.16334	0.145839	0.132098	0.12592	0.117037	0.109144	0.10346	0.100986	0.0990476	0.0956573	0.0934015	0.0919152	0.0910966	0.0894486	0.0879349	0.0862226	0.0855121	0.0841325	0.0828843	0.0816745	0.0809244	0.0794112	0.0784505	0.0774224	0.0758162	0.0751952	0.0742625	0.0730619	0.0722429	0.0714723
280	0.172752	0.172608	0.172444	0.173231	0.172246	0.172264	0.171296	0.170134	0.169659	0.168655	0.169064	0.168019	0.166576	0.166559	0.166123	0.165271	0.162957	0.16383	0.162825	0.162711	0.145207	0.131778	0.125036	0.116665	0.108631	0.103726	0.100185	0.0982736	0.0947318	0.0929987	0.0911307	0.0901048	0.0891626	0.0872445	0.0863196	0.0850654	0.0841625	0.0827671	0.0817949	0.0801303	0.0789973	0.0781425	0.0772258	0.0760314	0.0749832	0.0739531	0.0736849	0.072687	0.0715987
281	0.171809	0.172246	0.172726	0.171792	0.1722	0.170958	0.170581	0.169462	0.169262	0.168373	0.167881	0.167098	0.16585	0.166003	0.16497	0.164573	0.163486	0.163422	0.162857	0.161985	0.145124	0.131157	0.124463	0.116156	0.108076	0.103166	0.09997	0.0978655	0.0945701	0.0923775	0.0913982	0.0898679	0.0891554	0.0875427	0.0859855	0.0850037	0.0837234	0.0826956	0.0811031	0.0800141	0.0793753	0.0779661	0.0767025	0.0760051	0.0750421	0.0741236	0.0732094	0.0726094	0.0719075
282	0.172644	0.172759	0.171838	0.172516	0.172018	0.171551	0.170382	0.169534	0.168674	0.168185	0.167503	0.167342	0.165457	0.16585	0.164799	0.163322	0.163217	0.162936	0.162637	0.161466	0.144499	0.131298	0.124274	0.115127	0.108333	0.102877	0.0989278	0.0984319	0.0943887	0.0925242	0.0915529	0.0905074	0.0890293	0.0873841	0.0857964	0.0846331	0.0834109	0.0825121	0.0812791	0.0801928	0.0784714	0.0779327	0.0769848	0.0761521	0.0749484	0.0742742	0.0734552	0.0726694	0.0720402
283	0.171488	0.172226	0.172053	0.172276	0.17243	0.171344	0.170188	0.170374	0.168438	0.168254	0.167412	0.165953	0.165807	0.165074	0.164395	0.163643	0.162849	0.162254	0.161309	0.161133	0.144084	0.130831	0.124251	0.115103	0.107768	0.102623	0.0993166	0.0975822	0.0943625	0.0920551	0.0914826	0.0902424	0.0887903	0.0866896	0.0860196	0.0844467	0.0835732	0.0821249	0.0811138	0.0804421	0.0788954	0.0779833	0.0771837	0.0766634	0.0752666	0.0749455	0.0738116	0.0728994	0.0720127
284	0.171962	0.171952	0.171323	0.170995	0.171844	0.170192	0.170323	0.169185	0.169113	0.167759	0.167544	0.16641	0.165019	0.163608	0.164064	0.162928	0.162342	0.161567	0.160781	0.160686	0.143973	0.130481	0.123796	0.114964	0.107108	0.102034	0.0984131	0.0975665	0.0945881	0.0919841	0.0909972	0.0896091	0.0882429	0.0870367	0.0856661	0.0842897	0.08332	0.0819562	0.081445	0.079783	0.0789302	0.0784399	0.0771408	0.0772434	0.0754771	0.0747493	0.074318	0.0736683	0.0724374
285	0.171045	0.171524	0.170647	0.171302	0.170706	0.170558	0.169509	0.168814	0.168193	0.167268	0.166061	0.165919	0.164705	0.163861	0.163301	0.162716	0.161888	0.161218	0.160956	0.159688	0.142905	0.129367	0.123017	0.11454	0.106834	0.101606	0.0985336	0.0967369	0.0938402	0.0916412	0.0899278	0.0892789	0.0877036	0.0859866	0.0857184	0.0839726	0.0827863	0.0821103	0.0810683	0.0798758	0.0792468	0.0781865	0.0771308	0.0764878	0.0759409	0.0745919	0.0746417	0.0740912	0.073429
286	0.171684	0.170925	0.170567	0.171345	0.170594	0.169647	0.169158	0.168112	0.168004	0.16649	0.165209	0.16487	0.163527	0.163744	0.16313	0.162263	0.161281	0.160709	0.160146	0.159252	0.142855	0.12921	0.1228	0.114292	0.106469	0.101985	0.0982452	0.0967578	0.0936816	0.0909473	0.0901175	0.0886674	0.0875542	0.0863729	0.085629	0.0842078	0.0829437	0.0820179	0.0811384	0.0803892	0.0792061	0.0791832	0.0779446	0.0775606	0.0763167	0.0762187	0.0755033	0.0748375	0.0742095
287	0.170698	0.170985	0.170591	0.170914	0.171059	0.170008	0.169009	0.166673	0.166972	0.165394	0.165643	0.16528	0.163129	0.162384	0.162616	0.161499	0.160959	0.161332	0.160295	0.159042	0.142651	0.129649	0.122156	0.113861	0.106649	0.101006	0.0977214	0.0961845	0.093018	0.0915909	0.0897786	0.088742	0.0879984	0.0867682	0.0852398	0.0839629	0.0828159	0.0821702	0.0815629	0.0803693	0.0797357	0.0795865	0.0784067	0.078315	0.0774566	0.0771062	0.0764094	0.0757054	0.0754301
288	0.170369	0.170396	0.170344	0.170086	0.170383	0.170027	0.168675	0.166825	0.167062	0.166071	0.164788	0.164495	0.162439	0.162268	0.161645	0.161154	0.160443	0.159544	0.159464	0.158476	0.142033	0.128566	0.122293	0.113438	0.106799	0.101074	0.0974955	0.0959357	0.0930844	0.0908513	0.0895689	0.0885594	0.0872942	0.0858442	0.0850574	0.0838336	0.0830554	0.0824674	0.0813068	0.0813154	0.0801657	0.0800268	0.0791019	0.0788732	0.0783292	0.0779256	0.0775884	0.0774418	0.0764671
289	0.170389	0.170117	0.17028	0.17059	0.170379	0.170355	0.168302	0.166599	0.166417	0.165197	0.16451	0.163776	0.162881	0.161884	0.161492	0.16043	0.159198	0.159377	0.158445	0.157918	0.141513	0.12831	0.121656	0.11285	0.106046	0.100704	0.0976359	0.0953524	0.0922776	0.0907014	0.0893912	0.0876554	0.0869283	0.0852741	0.0846304	0.0834141	0.0822736	0.0813787	0.0814091	0.0812327	0.080687	0.0808199	0.0807768	0.0798775	0.0795583	0.0796262	0.0795258	0.078414	0.0787747
290	0.16949	0.169174	0.169515	0.169932	0.169562	0.169407	0.168142	0.166733	0.166171	0.165173	0.164606	0.163778	0.161961	0.161566	0.16051	0.16106	0.159234	0.158469	0.157677	0.157682	0.141395	0.128195	0.121748	0.112967	0.105499	0.100177	0.0973834	0.0952716	0.0924734	0.0906368	0.0888743	0.0877091	0.0865873	0.0853912	0.0840488	0.0829669	0.0824975	0.0813684	0.0810661	0.0808425	0.0807241	0.0802828	0.0803505	0.0809199	0.0806488	0.0810793	0.0805054	0.0802135	0.0803069
291	0.169084	0.169394	0.170237	0.169149	0.169642	0.169194	0.167566	0.166262	0.166383	0.164801	0.163854	0.162264	0.162064	0.161113	0.159992	0.159344	0.157534	0.158835	0.156863	0.157173	0.140261	0.127658	0.121077	0.112208	0.105766	0.100302	0.0965686	0.0948978	0.0918292	0.0901824	0.0882837	0.0876656	0.0862957	0.0851446	0.084138	0.0830267	0.0819552	0.0808781	0.0801967	0.079617	0.0801833	0.0799376	0.0799154	0.0803429	0.08009	0.0801381	0.0808296	0.0811253	0.0810654
292	0.169677	0.169244	0.169324	0.169367	0.169596	0.168345	0.166961	0.166346	0.164811	0.164632	0.163278	0.162271	0.161029	0.161126	0.160343	0.159436	0.15713	0.158085	0.157114	0.156369	0.140833	0.127552	0.120612	0.112561	0.104977	0.100156	0.0963183	0.0942648	0.0916495	0.090104	0.0881258	0.0868674	0.0857674	0.084582	0.0834443	0.0822981	0.0813088	0.0810612	0.0799439	0.0792895	0.0789771	0.0785764	0.0788077	0.0792118	0.0789023	0.0792101	0.0790924	0.0793115	0.0788241
293	0.168957	0.169555	0.169755	0.169567	0.168989	0.168881	0.166718	0.166138	0.16499	0.163722	0.162645	0.162125	0.160838	0.160678	0.15992	0.158097	0.157341	0.15769	0.156191	0.156058	0.139896	0.126785	0.121347	0.111959	0.104544	0.0999513	0.09583	0.0950968	0.0914997	0.0895516	0.0878583	0.08714	0.0856219	0.0843817	0.0835105	0.0819641	0.081037	0.080148	0.0791986	0.0789409	0.0779413	0.0776286	0.077045	0.0772095	0.0772523	0.0772148	0.0773697	0.0765648	0.0769353
294	0.169252	0.168708	0.169015	0.169225	0.169014	0.168077	0.167104	0.164041	0.164313	0.16345	0.161853	0.161547	0.160369	0.159647	0.159424	0.157898	0.156595	0.157217	0.155855	0.155206	0.139595	0.126621	0.120169	0.112009	0.104377	0.0993833	0.095978	0.0941357	0.0915986	0.0894442	0.0877939	0.0861901	0.0854715	0.0838067	0.0826768	0.0815179	0.0806162	0.0795559	0.0786823	0.0779153	0.0768619	0.0768025	0.0756368	0.0760185	0.0753771	0.0751098	0.0752685	0.0746137	0.0743351
295	0.170144	0.168462	0.168101	0.168948	0.168361	0.168447	0.166573	0.164219	0.16428	0.163151	0.16284	0.161517	0.160469	0.159649	0.158601	0.157609	0.157563	0.15601	0.154796	0.154634	0.139171	0.126085	0.119903	0.111173	0.104083	0.0987312	0.095483	0.0944722	0.0909393	0.0891438	0.0869081	0.0864768	0.084926	0.0837848	0.0819011	0.0819138	0.0801664	0.0791707	0.078305	0.076831	0.0766727	0.0757862	0.074614	0.0749163	0.0740822	0.0732153	0.0733015	0.0726965	0.0728618
296	0.167991	0.168321	0.16866	0.168661	0.168075	0.167002	0.166063	0.164287	0.163408	0.16325	0.161877	0.160753	0.159001	0.158758	0.157154	0.156823	0.156382	0.155135	0.154442	0.154379	0.138469	0.125583	0.119827	0.111576	0.104044	0.0988567	0.0956854	0.0936396	0.090504	0.0889648	0.0871564	0.0863367	0.0847341	0.08316	0.0820501	0.0808388	0.0800044	0.0791518	0.0777345	0.0762441	0.0757922	0.074945	0.0741254	0.0736835	0.073232	0.0726042	0.0716522	0.0712753	0.0709036
297	0.167698	0.168432	0.167878	0.167916	0.168374	0.167287	0.165831	0.164854	0.163234	0.162407	0.161567	0.160767	0.15943	0.158133	0.157585	0.156764	0.155644	0.15589	0.155418	0.153267	0.138231	0.125263	0.119726	0.111233	0.103622	0.0989203	0.0947698	0.0939389	0.0905789	0.0879058	0.0871329	0.0858479	0.0848553	0.0827273	0.0816836	0.0804197	0.0789944	0.0779803	0.0772715	0.0760628	0.075499	0.0746551	0.0736641	0.0731026	0.0723444	0.0715562	0.0711464	0.0702608	0.0694183
298	0.167726	0.168148	0.167279	0.167796	0.168127	0.167465	0.165608	0.164417	0.16229	0.161717	0.160682	0.159984	0.158834	0.15851	0.1568	0.156243	0.155449	0.155331	0.15439	0.153636	0.13761	0.12538	0.119645	0.111	0.103439	0.0980814	0.094702	0.0936105	0.0903116	0.088083	0.0869726	0.0859288	0.0845752	0.0833075	0.0815458	0.0804332	0.0791877	0.0778686	0.0773008	0.0761337	0.0748398	0.0739272	0.0731331	0.0725876	0.0718408	0.0707813	0.0702062	0.0692664	0.0688883
299	0.167992	0.167883	0.167276	0.167739	0.168614	0.167388	0.165278	0.162817	0.162266	0.161515	0.160936	0.158869	0.158242	0.157475	0.156411	0.156439	0.154528	0.154647	0.153267	0.153418	0.137922	0.125318	0.118862	0.110656	0.102952	0.0982923	0.0950183	0.0937706	0.0903071	0.0877922	0.08686	0.0857759	0.0843254	0.0825662	0.0816404	0.0801833	0.0787906	0.077808	0.0764661	0.0761185	0.0744315	0.0735937	0.0727447	0.0719987	0.0706517	0.0703998	0.0691812	0.0689508	0.0683993
300	0.166963	0.167949	0.167197	0.167195	0.167642	0.166407	0.16534	0.163278	0.16174	0.160658	0.160065	0.159388	0.157827	0.157229	0.156726	0.155549	0.154827	0.154496	0.152951	0.153362	0.137105	0.125005	0.118509	0.110422	0.102827	0.0980211	0.0942	0.0927723	0.0897972	0.0877675	0.0862245	0.0852283	0.0840873	0.0824767	0.0812638	0.079506	0.0791223	0.0774026	0.0761671	0.0756166	0.0743418	0.0737146	0.072667	0.0711637	0.070688	0.0699697	0.0691976	0.0684946	0.0676534
301	0.167321	0.167181	0.167683	0.167125	0.16793	0.166829	0.164632	0.163163	0.16141	0.160991	0.159983	0.158859	0.157071	0.156697	0.156101	0.155293	0.153443	0.153711	0.152822	0.152498	0.13755	0.125188	0.118054	0.110454	0.102812	0.0980407	0.0939462	0.0928565	0.0896472	0.087705	0.0863256	0.0847072	0.0843398	0.0823799	0.0812111	0.0795564	0.0785312	0.0773719	0.0765136	0.0753791	0.0740358	0.073133	0.0722654	0.0713203	0.0706618	0.0698545	0.0686377	0.0681841	0.0670283
302	0.166824	0.167776	0.166759	0.16632	0.167284	0.166457	0.16502	0.162337	0.161372	0.160636	0.15951	0.158773	0.156946	0.155967	0.154962	0.154545	0.153537	0.153528	0.15266	0.152235	0.136579	0.124155	0.117258	0.109701	0.102392	0.0978026	0.0943122	0.0925364	0.0898605	0.087475	0.0858559	0.0850961	0.0837144	0.0814625	0.0805852	0.0792138	0.0783809	0.0774241	0.0764355	0.0747108	0.0731216	0.0728892	0.0717105	0.0709222	0.0696212	0.0690147	0.0686709	0.0676982	0.0666029
303	0.167078	0.166821	0.166555	0.166801	0.167488	0.166177	0.164271	0.162093	0.161505	0.159785	0.159293	0.157773	0.156413	0.156191	0.154827	0.154851	0.152808	0.152529	0.151558	0.151184	0.136388	0.123704	0.117963	0.108867	0.102767	0.0972421	0.094298	0.092177	0.0896211	0.0874837	0.086127	0.0845934	0.0838099	0.0818801	0.0801007	0.0792363	0.0777085	0.0767499	0.0760422	0.0743822	0.073142	0.0725428	0.0718159	0.0705122	0.0695479	0.0688798	0.068471	0.0675064	0.0666699
304	0.166465	0.166602	0.166611	0.166536	0.166875	0.165716	0.164059	0.162125	0.160596	0.158577	0.158214	0.157791	0.156047	0.155755	0.154534	0.154433	0.152034	0.151501	0.151539	0.150648	0.135821	0.123313	0.117171	0.108938	0.10258	0.0968796	0.093636	0.0918337	0.0888222	0.0867062	0.0856138	0.0842302	0.083279	0.0816624	0.0801322	0.07896	0.077491	0.0765453	0.0757475	0.0738331	0.0732038	0.0718843	0.0708804	0.070166	0.069199	0.0683789	0.0677535	0.0669963	0.0660665
305	0.165689	0.166305	0.166109	0.16565	0.166555	0.165775	0.163361	0.161337	0.160287	0.159454	0.157848	0.157548	0.155568	0.155097	0.154469	0.153371	0.151487	0.151918	0.150546	0.150302	0.135591	0.122898	0.116277	0.108662	0.102114	0.0968195	0.0940429	0.0925103	0.0890091	0.0871171	0.085288	0.0843841	0.0829858	0.0814633	0.0795633	0.0788083	0.0779418	0.0764968	0.0749223	0.07471	0.072756	0.0724208	0.0703685	0.0700768	0.0694177	0.0679574	0.0679213	0.0670747	0.0657305
306	0.166069	0.166253	0.165555	0.165145	0.166512	0.16514	0.163753	0.161311	0.159932	0.158633	0.158069	0.156228	0.155398	0.154992	0.15326	0.152894	0.151689	0.151551	0.150769	0.149348	0.134674	0.122768	0.116355	0.108561	0.101741	0.0963356	0.0934113	0.091901	0.0893562	0.0868376	0.0850033	0.0839493	0.0826194	0.0813024	0.0794756	0.0783956	0.0775131	0.0758392	0.0748906	0.0745862	0.0726572	0.0718038	0.0710134	0.0693776	0.0690261	0.0682772	0.0672286	0.0664851	0.0658571
307	0.164948	0.166232	0.165759	0.165949	0.16612	0.164805	0.163075	0.160733	0.159526	0.158383	0.156812	0.155923	0.155317	0.153862	0.152945	0.152159	0.150603	0.15081	0.150358	0.149402	0.134489	0.122262	0.116527	0.107723	0.101639	0.0964728	0.0928124	0.09146	0.0885234	0.0868616	0.0856112	0.0837389	0.0821535	0.0818687	0.0799709	0.078892	0.0773168	0.0756885	0.0744616	0.0738543	0.0719798	0.0717495	0.0705301	0.0698523	0.0683804	0.0675741	0.0670104	0.066522	0.0656463
308	0.164451	0.165539	0.165613	0.165538	0.165901	0.16472	0.162752	0.159871	0.159137	0.158388	0.157403	0.1555	0.154507	0.153558	0.15303	0.151925	0.150749	0.149757	0.148776	0.148995	0.134428	0.122466	0.115806	0.108248	0.100862	0.0963454	0.0929412	0.0910337	0.0883294	0.0865873	0.0847342	0.0841031	0.0820934	0.0812923	0.0797902	0.078312	0.0773721	0.0759911	0.0751408	0.0732457	0.0725803	0.0712075	0.0709204	0.069713	0.0686297	0.0677207	0.0665931	0.0664387	0.0653274
309	0.165229	0.164997	0.164986	0.165302	0.165324	0.165262	0.162515	0.160066	0.15947	0.158163	0.156329	0.155258	0.154513	0.153594	0.152545	0.151665	0.150037	0.150077	0.149173	0.148497	0.133632	0.122155	0.11516	0.107627	0.101413	0.0970778	0.0928311	0.0912662	0.0883502	0.0863639	0.0846063	0.0839407	0.0820635	0.0809624	0.0800498	0.0784108	0.0763947	0.0753709	0.0745782	0.0737205	0.0722842	0.0710075	0.0704253	0.0695142	0.0684784	0.0669908	0.0665471	0.065508	0.0651454
310	0.165126	0.1654	0.164374	0.165611	0.165517	0.164398	0.162575	0.159722	0.158137	0.157048	0.156132	0.155382	0.153269	0.153142	0.151635	0.150805	0.149729	0.149082	0.148383	0.14849	0.133714	0.122001	0.1154	0.107127	0.101191	0.0967047	0.0927726	0.0911867	0.0882213	0.0865951	0.0843215	0.084069	0.082041	0.0806553	0.0798462	0.0784563	0.0765685	0.0751524	0.0743004	0.0735423	0.0719678	0.070525	0.0699473	0.069197	0.0681566	0.0669727	0.0664829	0.0653925	0.0646286
311	0.165284	0.164733	0.16412	0.165067	0.164881	0.164626	0.161919	0.159342	0.158514	0.15681	0.155321	0.154426	0.153196	0.152797	0.151696	0.150899	0.14945	0.149417	0.148047	0.147529	0.133405	0.121621	0.114997	0.107213	0.100348	0.0957296	0.0920315	0.0912279	0.0879418	0.0866416	0.0845139	0.0830952	0.0823173	0.0811576	0.0794424	0.0775925	0.0766371	0.075253	0.0744789	0.0732978	0.0717536	0.0709104	0.0698271	0.0688601	0.0681292	0.0672208	0.0662316	0.0652692	0.0646895
312	0.16529	0.163655	0.163833	0.164647	0.1641	0.163969	0.161993	0.159325	0.157852	0.156858	0.154651	0.154459	0.153458	0.151515	0.151753	0.150379	0.149163	0.149241	0.147504	0.147053	0.133408	0.121625	0.115311	0.107484	0.100161	0.0960633	0.0921599	0.0913588	0.0880325	0.0861498	0.0844571	0.0831569	0.0825111	0.0808144	0.0792019	0.0781442	0.0769107	0.0750638	0.0740627	0.0732138	0.0717231	0.0704706	0.0692718	0.0685232	0.0676093	0.0666212	0.0660597	0.0650543	0.0645452
313	0.164546	0.164122	0.163897	0.1647	0.163833	0.163591	0.161947	0.158966	0.157014	0.156012	0.154853	0.153752	0.153163	0.151083	0.149895	0.149935	0.148625	0.147877	0.146915	0.145989	0.132709	0.121384	0.114725	0.106425	0.0997218	0.0956397	0.0924872	0.0909326	0.0878748	0.0860167	0.0843519	0.0830805	0.0822127	0.0804538	0.0793984	0.0781791	0.0763479	0.075111	0.0745125	0.0730629	0.0713978	0.0703968	0.0698566	0.0686235	0.0673433	0.0667336	0.0655952	0.0649355	0.064314
314	0.163869	0.1635	0.163934	0.164423	0.163807	0.162771	0.161192	0.157841	0.157072	0.155573	0.154751	0.153512	0.152183	0.151401	0.15075	0.149152	0.148631	0.147495	0.146902	0.146242	0.132194	0.120522	0.114104	0.106674	0.100378	0.0955295	0.0923116	0.0905417	0.0877249	0.0861551	0.0845392	0.0834876	0.0818019	0.0801537	0.0791673	0.0775717	0.0763447	0.0754489	0.073472	0.0729561	0.0714696	0.0709443	0.0693316	0.0685908	0.0671543	0.0666789	0.0659084	0.064869	0.0644573
315	0.163522	0.162978	0.164224	0.164124	0.164201	0.162819	0.160653	0.157692	0.156837	0.154699	0.153854	0.153447	0.152077	0.151254	0.149735	0.148495	0.147795	0.147246	0.146652	0.145456	0.132271	0.120618	0.11401	0.106658	0.0993823	0.0947819	0.0917461	0.0905086	0.0881329	0.0856637	0.0845937	0.0833424	0.0815378	0.0800077	0.0782727	0.0777589	0.0762661	0.0749076	0.0731409	0.072109	0.0714821	0.0703825	0.0691754	0.0679881	0.0672725	0.0669649	0.0659263	0.064825	0.0637096
316	0.162797	0.163407	0.163159	0.164165	0.163166	0.162701	0.160459	0.157812	0.156158	0.154722	0.154101	0.152192	0.150526	0.151494	0.149405	0.148834	0.14763	0.146952	0.145677	0.145263	0.131715	0.120757	0.113458	0.106257	0.0995057	0.0945748	0.0918732	0.0903273	0.0875406	0.0852604	0.0840969	0.0827033	0.0815603	0.0794355	0.0784386	0.0771707	0.0757164	0.0746513	0.0737275	0.072475	0.0709066	0.0696277	0.069031	0.0678753	0.066955	0.0660944	0.065464	0.0645118	0.0639404
317	0.163224	0.162749	0.16254	0.162744	0.16353	0.161875	0.160768	0.157576	0.155397	0.154217	0.153347	0.15172	0.1505	0.149751	0.14939	0.148051	0.147045	0.146641	0.145932	0.144308	0.131787	0.119992	0.113346	0.106213	0.0994179	0.0942638	0.0912972	0.0901617	0.0877401	0.0852945	0.0844569	0.0830067	0.0813254	0.0796578	0.0784327	0.0766585	0.0758765	0.0743015	0.0733087	0.0718966	0.0704862	0.0694031	0.0684409	0.0682702	0.0666828	0.0660776	0.0648511	0.0644202	0.0636614
318	0.162835	0.162746	0.163388	0.16279	0.1639	0.162276	0.159606	0.156393	0.15531	0.153549	0.153584	0.152419	0.150071	0.148871	0.148211	0.147928	0.146406	0.146338	0.145225	0.144647	0.130955	0.119779	0.112799	0.106015	0.0993714	0.0945342	0.0915311	0.0898195	0.0872344	0.0852913	0.0838653	0.0827437	0.080922	0.0795842	0.0776106	0.0764998	0.0757078	0.0742127	0.0728546	0.071912	0.0703134	0.0692849	0.0684233	0.067996	0.0663985	0.0657475	0.0648845	0.0643545	0.0631473
319	0.162521	0.162659	0.163234	0.163235	0.163221	0.161527	0.159745	0.156526	0.154914	0.153998	0.152683	0.151216	0.150432	0.148713	0.148161	0.147095	0.14719	0.145988	0.14481	0.143811	0.13062	0.119391	0.113511	0.10531	0.0994111	0.0942321	0.0917519	0.0892835	0.0868349	0.0851529	0.0830097	0.0819805	0.0807412	0.0789535	0.0774258	0.0765008	0.075046	0.0737387	0.0727472	0.0715008	0.0703676	0.0691943	0.0684717	0.0673564	0.0664283	0.0651884	0.064874	0.0637428	0.0633639
320	0.161788	0.162978	0.16264	0.162687	0.162658	0.161387	0.159529	0.155764	0.154734	0.153684	0.152599	0.151159	0.150369	0.149003	0.147385	0.14656	0.146008	0.145609	0.144614	0.143549	0.130864	0.118979	0.113082	0.105255	0.098325	0.0939087	0.0909354	0.0894897	0.086225	0.0849603	0.0828715	0.0814489	0.0805215	0.0791384	0.0773042	0.0754095	0.0746929	0.0732199	0.0726894	0.0713447	0.0702531	0.0693444	0.0679517	0.0669271	0.0661706	0.064991	0.0641567	0.0635907	0.0628643
321	0.162943	0.162239	0.162	0.162431	0.162512	0.16048	0.159543	0.155568	0.154155	0.153488	0.151809	0.150248	0.14949	0.14793	0.146648	0.146537	0.145717	0.145065	0.144302	0.142923	0.129863	0.118778	0.112386	0.1054	0.0990994	0.093915	0.0910114	0.0890306	0.0866843	0.0842739	0.0825421	0.081423	0.080186	0.0792047	0.0775033	0.0757157	0.0747865	0.0730536	0.0721876	0.0712713	0.0696727	0.0688281	0.0675973	0.0666484	0.0658713	0.0650054	0.0639793	0.0634379	0.0627531
322	0.161599	0.162787	0.161855	0.162128	0.162548	0.162345	0.159293	0.154711	0.154152	0.152976	0.151635	0.149826	0.149256	0.147618	0.147161	0.14621	0.145535	0.144594	0.143841	0.14218	0.129252	0.119194	0.112489	0.105289	0.098505	0.0945666	0.090307	0.0885936	0.086302	0.0839457	0.082749	0.0814183	0.079581	0.0784207	0.0764784	0.0757216	0.074384	0.0729487	0.0721635	0.0706017	0.0695324	0.0687666	0.0673999	0.0666086	0.0654687	0.0648064	0.0638834	0.0634393	0.0629525
323	0.161931	0.16173	0.162003	0.161665	0.161923	0.160969	0.158554	0.155189	0.153403	0.15248	0.150357	0.150026	0.148735	0.146715	0.146459	0.146022	0.144307	0.143474	0.143401	0.142638	0.12955	0.11821	0.112535	0.104624	0.0981462	0.0935611	0.0902921	0.0888245	0.0857977	0.0838063	0.0819789	0.0813561	0.0791611	0.0779645	0.0763079	0.0753962	0.0738895	0.0732233	0.0714928	0.0708189	0.0696843	0.0682138	0.0673924	0.0664683	0.065492	0.064495	0.0639517	0.0630857	0.0626875
324	0.162303	0.161917	0.161605	0.162138	0.16145	0.160409	0.157833	0.154795	0.153612	0.152129	0.151011	0.149608	0.148432	0.147001	0.146386	0.14567	0.144459	0.144059	0.143021	0.142149	0.12961	0.118772	0.11237	0.104908	0.0984274	0.0935441	0.0901606	0.0883977	0.0852873	0.0836332	0.0820038	0.0805186	0.0794541	0.0778205	0.0763374	0.075214	0.0741943	0.0726075	0.071036	0.0705598	0.0694494	0.0677536	0.0672919	0.0663189	0.0656064	0.0642282	0.0636378	0.0635957	0.0623582
325	0.161833	0.161196	0.161172	0.161363	0.160841	0.16028	0.157342	0.154833	0.152895	0.151692	0.150101	0.14868	0.147928	0.147118	0.145503	0.14516	0.143656	0.143303	0.142204	0.141922	0.129644	0.117673	0.111361	0.104547	0.0986742	0.0932518	0.0900898	0.0881853	0.0855068	0.0832541	0.0820163	0.0806581	0.0796449	0.0774677	0.0757484	0.0743849	0.0737468	0.0719087	0.070837	0.0702008	0.0689998	0.068136	0.0666348	0.0658498	0.0652439	0.0645758	0.0638679	0.0628095	0.062034
326	0.160628	0.16081	0.160553	0.161271	0.16121	0.159442	0.157946	0.15383	0.152996	0.151328	0.150184	0.148773	0.147521	0.147211	0.145406	0.144611	0.143777	0.143459	0.142314	0.141352	0.128889	0.117744	0.111585	0.104386	0.0975617	0.0925933	0.0898728	0.0877184	0.0852969	0.0827742	0.0810541	0.0805546	0.078686	0.0773674	0.0756677	0.0745394	0.0735212	0.0718829	0.0705868	0.0693821	0.0689404	0.0680964	0.0670396	0.0656591	0.0650567	0.0642935	0.0635523	0.0626401	0.0616328
327	0.160979	0.160952	0.161217	0.161064	0.16105	0.160171	0.156999	0.154136	0.152519	0.150847	0.149669	0.148901	0.14746	0.146021	0.145332	0.144262	0.142506	0.142959	0.141229	0.140834	0.12852	0.117749	0.110885	0.103604	0.0977413	0.0924072	0.0901643	0.0877077	0.0850411	0.0833581	0.0806409	0.0803947	0.078948	0.0770016	0.0756465	0.0743868	0.0730223	0.0718034	0.0706011	0.0695684	0.0685599	0.0673864	0.0665783	0.0655081	0.0649593	0.0639329	0.0634994	0.0627778	0.0617945
328	0.160088	0.160911	0.160377	0.160229	0.160589	0.159562	0.156839	0.154496	0.151711	0.15044	0.149256	0.147892	0.146388	0.145585	0.145082	0.143987	0.142112	0.141875	0.14111	0.141005	0.128097	0.117227	0.111478	0.103852	0.0976443	0.0922327	0.0900345	0.0877869	0.0844158	0.0828699	0.0809005	0.0801669	0.0782631	0.0774093	0.075802	0.0739447	0.0729611	0.0719482	0.0704864	0.0691367	0.0684416	0.0672553	0.0666598	0.0652478	0.0648452	0.0635202	0.063361	0.0626465	0.0618389
329	0.160224	0.160694	0.160066	0.160781	0.16053	0.159576	0.157622	0.153386	0.151709	0.149952	0.148984	0.147482	0.146301	0.145311	0.143961	0.143585	0.142535	0.141634	0.140539	0.14016	0.127875	0.117573	0.110887	0.103186	0.0973541	0.0921714	0.0889154	0.0874323	0.084408	0.0824914	0.0812613	0.0796607	0.0779176	0.0765653	0.0754577	0.0733941	0.0726439	0.0713256	0.0706257	0.0691352	0.0681386	0.0672367	0.0662154	0.0652094	0.0649862	0.0636639	0.0634643	0.0627145	0.0619984
330	0.160324	0.160613	0.159636	0.160511	0.160136	0.15862	0.157143	0.153398	0.151349	0.150047	0.14836	0.147617	0.145297	0.144545	0.144219	0.142736	0.14194	0.141177	0.140646	0.139691	0.128274	0.116801	0.110695	0.103017	0.0967141	0.0917943	0.088915	0.0875752	0.0848709	0.082709	0.0806803	0.0796004	0.0784156	0.0767654	0.0752882	0.0736612	0.0723525	0.0715052	0.0702796	0.0692497	0.068138	0.067207	0.0664822	0.0653795	0.0648702	0.0638759	0.0628905	0.062567	0.0621613
331	0.160632	0.159814	0.15976	0.159742	0.159946	0.157728	0.156146	0.152992	0.150811	0.149582	0.14886	0.147171	0.145196	0.144846	0.143912	0.142886	0.141837	0.141549	0.140652	0.139502	0.127266	0.116741	0.110496	0.103153	0.096632	0.0918342	0.0888224	0.0865279	0.0845053	0.0828141	0.080897	0.0790967	0.0779266	0.0766893	0.0750909	0.0729841	0.0724322	0.0710589	0.0706164	0.069448	0.0678141	0.0667605	0.0659994	0.0655329	0.0640628	0.0633396	0.0633691	0.0623868	0.0613558
332	0.159943	0.16015	0.159167	0.159873	0.159185	0.158331	0.156389	0.152835	0.150564	0.149117	0.148034	0.146799	0.144335	0.144203	0.142728	0.142239	0.140695	0.141032	0.13919	0.139011	0.127398	0.116336	0.110457	0.103071	0.0967529	0.0926088	0.0886377	0.0868949	0.0842516	0.0822812	0.0805196	0.0789	0.0782973	0.0764798	0.0749392	0.0734527	0.072431	0.0712934	0.069998	0.0689838	0.0674086	0.0669714	0.0661434	0.0653255	0.0638131	0.0631078	0.0628026	0.0620971	0.0610311
333	0.159395	0.159317	0.158724	0.15974	0.159185	0.158325	0.156433	0.15267	0.150465	0.149145	0.147431	0.146654	0.144637	0.143715	0.142642	0.142135	0.140588	0.140463	0.139197	0.138842	0.126205	0.116419	0.110978	0.102796	0.0968737	0.0921412	0.0888184	0.0867486	0.0841642	0.081686	0.0801804	0.0786458	0.0775703	0.0756715	0.0750586	0.0732976	0.072125	0.0709753	0.0699578	0.0686422	0.0673937	0.0667446	0.0656039	0.0652359	0.0637272	0.0632394	0.0623836	0.0624091	0.0611345
334	0.159025	0.158445	0.159351	0.159649	0.159028	0.157866	0.155564	0.152089	0.150187	0.148933	0.147285	0.145644	0.143864	0.143116	0.142293	0.14167	0.140313	0.140069	0.139315	0.137577	0.126502	0.116098	0.110353	0.102869	0.0959608	0.0919528	0.0887268	0.0868107	0.0836734	0.0817067	0.0802814	0.0792173	0.0776633	0.0759808	0.0746968	0.0732263	0.0720589	0.070593	0.0697761	0.0689865	0.067429	0.0663815	0.0653573	0.064958	0.0639748	0.0635813	0.0623805	0.0617825	0.0610348
335	0.158913	0.158529	0.158591	0.159025	0.158878	0.158146	0.154948	0.151676	0.150415	0.147917	0.146403	0.145319	0.144369	0.14228	0.142051	0.142027	0.140895	0.139856	0.138849	0.137443	0.126128	0.11585	0.109646	0.102487	0.095616	0.0919762	0.0883157	0.0864669	0.0834989	0.0816391	0.080102	0.0789093	0.0779949	0.0752162	0.0747104	0.0727769	0.0714149	0.0704081	0.0696773	0.0685151	0.0675339	0.0662921	0.0653628	0.0650195	0.0638513	0.0629122	0.062278	0.0617021	0.0612086
336	0.159358	0.158861	0.159	0.158241	0.159182	0.157181	0.154573	0.150924	0.149573	0.147669	0.146663	0.145572	0.143782	0.143345	0.14154	0.140635	0.140045	0.139733	0.138762	0.13805	0.124997	0.115916	0.109444	0.10242	0.0960096	0.0914883	0.0882303	0.0870343	0.0833729	0.081727	0.0800598	0.0788089	0.0776725	0.0755262	0.0744666	0.0731968	0.0714557	0.0703997	0.0697537	0.0681129	0.067576	0.0660086	0.0654787	0.0644075	0.0633885	0.0630014	0.0622754	0.0613678	0.0613037
337	0.158786	0.15817	0.158819	0.15862	0.158304	0.157316	0.155156	0.151243	0.149085	0.148023	0.146262	0.145552	0.143059	0.142811	0.141672	0.140553	0.138642	0.139292	0.137267	0.136897	0.125214	0.115176	0.109835	0.102289	0.0955674	0.0910453	0.0880098	0.0863229	0.0832403	0.0810896	0.0801292	0.0784721	0.0774065	0.0752617	0.0740528	0.0728113	0.0714904	0.0704676	0.0689798	0.0683219	0.0668022	0.0664874	0.0652855	0.0645694	0.0636605	0.063244	0.0622953	0.0614514	0.0607127
338	0.157934	0.157559	0.157596	0.158335	0.157667	0.157029	0.155095	0.149799	0.148817	0.147359	0.146523	0.14437	0.143406	0.141889	0.140625	0.140102	0.139573	0.138938	0.137565	0.136962	0.125404	0.11557	0.109211	0.101904	0.0961639	0.091605	0.088485	0.086032	0.0835517	0.0813021	0.0797373	0.0785477	0.0776924	0.0759419	0.0739488	0.0729799	0.0712827	0.0702687	0.0694765	0.0679296	0.0670918	0.0659571	0.0644218	0.0643423	0.0634344	0.0631687	0.0618433	0.0612433	0.0609183
339	0.158321	0.158021	0.157171	0.157611	0.158546	0.157254	0.154378	0.150553	0.147903	0.14722	0.145846	0.143802	0.142653	0.141729	0.141556	0.139528	0.138094	0.138419	0.137664	0.13598	0.124832	0.115008	0.108591	0.101795	0.0958576	0.0911498	0.0876692	0.0859099	0.0827279	0.0810843	0.0793719	0.0781879	0.0768549	0.0751748	0.0740441	0.0727333	0.0715426	0.069864	0.0688526	0.0677431	0.0670235	0.0655227	0.0650977	0.0640178	0.0629744	0.0627156	0.0618233	0.0616749	0.0607953
340	0.158359	0.15721	0.157067	0.157695	0.158221	0.157078	0.152973	0.149965	0.148007	0.146089	0.145032	0.143596	0.142379	0.141515	0.141137	0.138762	0.138866	0.137878	0.137063	0.13672	0.125145	0.114849	0.10859	0.101944	0.0959158	0.0910799	0.0879464	0.0859179	0.0830893	0.0813223	0.0789838	0.0782306	0.0767774	0.075322	0.0741987	0.072389	0.0710595	0.0700634	0.069036	0.0678606	0.0664428	0.0658462	0.0650935	0.0642369	0.0636855	0.0626688	0.0617222	0.0612839	0.0602933
341	0.157506	0.157373	0.156648	0.157334	0.158025	0.15631	0.153609	0.149196	0.147603	0.145751	0.1449	0.143408	0.14205	0.140627	0.14023	0.139093	0.138542	0.137901	0.136493	0.136136	0.124693	0.114335	0.108718	0.101752	0.095035	0.0910505	0.0877828	0.0852563	0.0823871	0.0816679	0.0791642	0.0779157	0.0763418	0.0750202	0.0731879	0.0725681	0.0710189	0.0693249	0.0686347	0.0677384	0.0663985	0.0654525	0.0644698	0.0643808	0.0629076	0.0624525	0.0614583	0.061261	0.0605818
342	0.156799	0.157091	0.157223	0.156969	0.157133	0.155977	0.153847	0.149736	0.146677	0.145506	0.144141	0.143386	0.142309	0.140632	0.139749	0.138702	0.138042	0.137237	0.135768	0.135726	0.124619	0.114402	0.108853	0.101418	0.0959233	0.0905253	0.0877376	0.0855521	0.0825989	0.0805	0.0790776	0.0780102	0.076101	0.0745753	0.0732593	0.0729251	0.0711646	0.0697351	0.0683284	0.0676689	0.0662373	0.0653435	0.0646632	0.0641391	0.062441	0.062284	0.0614087	0.0608649	0.0601528
343	0.156905	0.15635	0.15713	0.156994	0.156644	0.155693	0.153206	0.149648	0.146901	0.145154	0.144016	0.142937	0.141364	0.14004	0.139355	0.138684	0.13716	0.137434	0.135796	0.135066	0.123884	0.114231	0.108701	0.100496	0.0957337	0.0909707	0.087523	0.0854963	0.0828962	0.0809043	0.0788675	0.0779164	0.0761507	0.0751821	0.0734578	0.072181	0.070584	0.0696169	0.0681329	0.0671813	0.0665134	0.0655946	0.0646245	0.0635078	0.0630394	0.0626118	0.0620193	0.0604021	0.0601017
344	0.157229	0.156098	0.156973	0.156054	0.156521	0.155111	0.153275	0.148351	0.14658	0.145431	0.143854	0.142391	0.140853	0.139988	0.139019	0.137603	0.136285	0.136164	0.135113	0.135364	0.123869	0.114116	0.108442	0.101367	0.0949363	0.0903055	0.0868274	0.0849797	0.0822648	0.0805743	0.0789726	0.0774148	0.0766793	0.0745768	0.0729313	0.0726423	0.070801	0.0693124	0.0682512	0.0675585	0.0664545	0.0653813	0.0647328	0.0634013	0.0630237	0.0618054	0.0615578	0.0609029	0.0602348
345	0.156036	0.156243	0.156005	0.155878	0.155645	0.155273	0.152515	0.148401	0.14638	0.145074	0.143568	0.141356	0.141239	0.13941	0.139123	0.13831	0.137049	0.136184	0.134358	0.134498	0.12388	0.114134	0.108106	0.101062	0.0948062	0.0902036	0.0865486	0.08495	0.0823741	0.080503	0.0791498	0.0772433	0.0763073	0.0742027	0.0729502	0.0718813	0.0703655	0.0696542	0.0681658	0.0671993	0.0658299	0.0652325	0.0643992	0.0638261	0.062797	0.0623554	0.0611492	0.060736	0.0606322
346	0.155596	0.156092	0.155387	0.156212	0.156709	0.154813	0.152722	0.148858	0.14621	0.144387	0.143451	0.141744	0.140449	0.139341	0.138159	0.136755	0.136261	0.13545	0.134592	0.135273	0.123017	0.114244	0.107738	0.100885	0.094694	0.0901394	0.087073	0.0852547	0.082152	0.0799796	0.0788172	0.0772175	0.0760305	0.0747718	0.0732804	0.0715715	0.0700055	0.0689687	0.0687348	0.0674627	0.0657887	0.0650564	0.0645212	0.0635958	0.06269	0.0617499	0.0617517	0.0604686	0.0603216
347	0.155649	0.156452	0.156626	0.155954	0.155782	0.15441	0.152356	0.147741	0.14678	0.14438	0.142916	0.142061	0.140194	0.139359	0.138252	0.136611	0.135337	0.135355	0.135011	0.133954	0.123328	0.113235	0.108036	0.100619	0.094877	0.0901907	0.0872282	0.0852593	0.0821209	0.0806566	0.078646	0.0774978	0.0759416	0.07406	0.0730461	0.0717019	0.0700726	0.0690617	0.068237	0.0671284	0.0658744	0.0652546	0.0645422	0.0631414	0.0624426	0.0612449	0.0608625	0.0608415	0.0602914
348	0.155671	0.155117	0.154874	0.155791	0.155258	0.154677	0.151324	0.146624	0.14542	0.143342	0.143237	0.140973	0.139382	0.138375	0.137276	0.136316	0.135857	0.135268	0.13429	0.133472	0.122041	0.113606	0.107505	0.100529	0.0941834	0.0900571	0.0874326	0.0846063	0.0819464	0.0804924	0.0788424	0.0769419	0.0757586	0.0742142	0.0731765	0.071525	0.0700451	0.0692765	0.0683242	0.0670504	0.0656777	0.0649096	0.064436	0.0632931	0.0623462	0.0617361	0.0612337	0.0605928	0.0602833
349	0.155664	0.154871	0.155208	0.15567	0.155545	0.154607	0.15115	0.14749	0.145206	0.143716	0.142028	0.141498	0.139834	0.138122	0.136185	0.136534	0.135391	0.1348	0.133949	0.133146	0.122635	0.113252	0.106956	0.1006	0.0946221	0.0900256	0.0871789	0.0847209	0.0815325	0.0802222	0.0781378	0.0776658	0.0756697	0.074542	0.0729256	0.0708916	0.0701558	0.0689506	0.0683714	0.0670748	0.0655532	0.0648097	0.0642331	0.063017	0.0618951	0.0615276	0.0609595	0.0602674	0.0594298
350	0.154873	0.154824	0.154468	0.155276	0.154987	0.15367	0.15103	0.146735	0.144971	0.143858	0.141935	0.140185	0.138847	0.138288	0.136996	0.136536	0.134811	0.134414	0.133911	0.132594	0.122549	0.113121	0.107417	0.100843	0.0949549	0.0900843	0.0872682	0.0847867	0.0820124	0.0799065	0.0785492	0.0768383	0.0757008	0.0742709	0.0724479	0.0715807	0.0698577	0.0687453	0.0676754	0.0666828	0.0657219	0.0651133	0.063811	0.0633085	0.0619476	0.0615664	0.0605094	0.0605347	0.0595986
351	0.154429	0.154885	0.154316	0.154711	0.154804	0.154316	0.150584	0.146425	0.144898	0.143085	0.14135	0.140229	0.138568	0.137595	0.137128	0.135301	0.13486	0.134946	0.133337	0.132856	0.122066	0.113461	0.107423	0.100119	0.0944072	0.0900035	0.0867558	0.0844867	0.082215	0.0795877	0.078453	0.077012	0.0755548	0.0742005	0.0729065	0.0711778	0.0704755	0.0688488	0.067632	0.0670675	0.0652584	0.0651768	0.0637971	0.062828	0.0617113	0.061682	0.0609963	0.0601714	0.059458
352	0.154815	0.155231	0.153634	0.154529	0.15542	0.153894	0.150195	0.146275	0.143746	0.143138	0.142165	0.140261	0.137719	0.137753	0.136604	0.135479	0.133708	0.133774	0.132867	0.132027	0.122514	0.112874	0.106969	0.099498	0.0937356	0.0899647	0.0873457	0.0846304	0.0816739	0.0799713	0.0785238	0.076728	0.0759356	0.0739731	0.0722742	0.0711331	0.0696877	0.0685822	0.0679436	0.0667816	0.0653492	0.0645387	0.0640006	0.062729	0.0621089	0.0612667	0.0611876	0.0598903	0.0594065
353	0.155493	0.154421	0.153866	0.15458	0.154871	0.153224	0.15072	0.146298	0.143842	0.142306	0.140665	0.139928	0.137543	0.1367	0.135465	0.135206	0.133504	0.133074	0.132515	0.131602	0.121751	0.112634	0.106878	0.0999461	0.0935535	0.0894713	0.0868152	0.0849299	0.0816275	0.0800643	0.0783006	0.0769459	0.0755789	0.0739774	0.0724607	0.0707656	0.0698916	0.0681958	0.066977	0.0664024	0.0654801	0.0644018	0.0637901	0.062562	0.0624503	0.0614514	0.0611138	0.0598978	0.0596428
354	0.153548	0.154155	0.153949	0.154757	0.154765	0.153364	0.150384	0.145572	0.143973	0.142335	0.14093	0.140217	0.138122	0.136731	0.135416	0.135353	0.133846	0.133525	0.132482	0.131911	0.122124	0.112506	0.106797	0.0995015	0.0940068	0.0893692	0.0860702	0.0850829	0.0821269	0.0798999	0.0784783	0.0767848	0.0758607	0.0742093	0.0725475	0.0711584	0.0698412	0.0683862	0.0679487	0.0660638	0.0657112	0.0642574	0.06363	0.0628037	0.0619412	0.0619191	0.0609336	0.059911	0.0593529
355	0.154115	0.154118	0.153402	0.153971	0.154025	0.152397	0.149415	0.14579	0.143687	0.142604	0.141046	0.139869	0.138015	0.136493	0.135851	0.134844	0.133733	0.133036	0.131747	0.130763	0.121936	0.112904	0.106631	0.100308	0.0940308	0.0890523	0.0862861	0.0851484	0.0819841	0.0797731	0.0782677	0.0769774	0.0751348	0.073784	0.0726506	0.0711042	0.0696014	0.0685305	0.0678607	0.0663795	0.065119	0.0642851	0.0636246	0.0629539	0.0619649	0.0611116	0.0609221	0.0599175	0.0591171
356	0.153747	0.154595	0.153527	0.153601	0.154284	0.152037	0.149485	0.145085	0.143871	0.141789	0.140345	0.139167	0.136573	0.136658	0.135289	0.13413	0.133365	0.132655	0.132114	0.131645	0.120959	0.112254	0.106601	0.100965	0.0940943	0.0896489	0.0867434	0.0846524	0.0818777	0.0794632	0.0779581	0.0770382	0.0755927	0.073882	0.0728292	0.07111	0.0699849	0.0691357	0.0676476	0.0666449	0.0651174	0.0644036	0.0638009	0.0631305	0.0616076	0.0612407	0.0611726	0.0598808	0.0595351
357	0.153731	0.15357	0.153831	0.153379	0.15327	0.151865	0.149367	0.145123	0.142813	0.142056	0.139996	0.138229	0.13651	0.13568	0.135471	0.134159	0.133306	0.132437	0.131459	0.130892	0.120449	0.112141	0.107004	0.0999548	0.0939151	0.0899752	0.0872051	0.0847811	0.0817192	0.0800881	0.0781591	0.0766215	0.0756176	0.0738137	0.0724753	0.0705725	0.0694338	0.068759	0.0676131	0.0661033	0.0651394	0.0642934	0.0634707	0.0621557	0.0620347	0.0608505	0.0604826	0.0603555	0.0593585
358	0.153537	0.153714	0.153098	0.152801	0.153407	0.152282	0.149066	0.145317	0.143528	0.1408	0.140131	0.137933	0.136784	0.13522	0.134485	0.133992	0.132516	0.132171	0.131848	0.13058	0.121372	0.112105	0.106397	0.0993102	0.0938999	0.0900325	0.0864874	0.0844902	0.0816562	0.0793364	0.0784204	0.0767517	0.0751877	0.0740581	0.0722452	0.0706482	0.0692602	0.0682395	0.0678051	0.0661073	0.0647325	0.06432	0.063217	0.0626927	0.0617292	0.0610708	0.0606181	0.0596633	0.0594138
359	0.152903	0.153763	0.151956	0.152963	0.152782	0.151657	0.148768	0.14463	0.143216	0.141167	0.13959	0.13818	0.136811	0.135536	0.134139	0.133207	0.132221	0.131963	0.130474	0.129918	0.120584	0.11209	0.106593	0.0994762	0.0936645	0.0897077	0.0866136	0.0842989	0.0818973	0.0795039	0.0779388	0.0763889	0.0753714	0.073498	0.0719079	0.0708683	0.0690902	0.0682429	0.0676139	0.0665309	0.0650157	0.0642937	0.0633155	0.0623148	0.061466	0.0611908	0.0601646	0.0596115	0.0591773
360	0.15298	0.153411	0.152131	0.153209	0.15264	0.151337	0.14884	0.144748	0.142126	0.140854	0.138876	0.138236	0.135502	0.135082	0.134832	0.133527	0.132671	0.131545	0.130299	0.129165	0.120041	0.112825	0.10594	0.100119	0.0938133	0.0895931	0.0865765	0.0846036	0.0813599	0.0799121	0.0776089	0.0764319	0.0748246	0.073317	0.071964	0.0706034	0.0692572	0.0687011	0.0669831	0.0662435	0.0655358	0.0641875	0.0634236	0.062432	0.0618919	0.0610519	0.0605499	0.0590029	0.0590311
361	0.152521	0.15223	0.152696	0.152534	0.152522	0.151277	0.148784	0.144938	0.142026	0.140632	0.140067	0.137608	0.135491	0.134706	0.133545	0.132929	0.132135	0.131651	0.130712	0.129442	0.121199	0.111254	0.106334	0.100117	0.0933715	0.0897102	0.0866856	0.0839054	0.0814665	0.0793015	0.0779841	0.0760437	0.0750369	0.0734986	0.0720497	0.0705	0.0693557	0.067994	0.0668891	0.0662805	0.0645878	0.063713	0.0633995	0.062655	0.0613714	0.0608486	0.0599861	0.0593669	0.0589537
362	0.152582	0.152319	0.152131	0.153314	0.152818	0.150795	0.149099	0.143733	0.140676	0.140117	0.138359	0.137632	0.135636	0.133914	0.133925	0.132689	0.131431	0.131346	0.129837	0.129296	0.120557	0.111596	0.105881	0.0994528	0.0930674	0.0895145	0.0860292	0.0841939	0.081312	0.0795849	0.0775056	0.076452	0.0754174	0.0733746	0.0714145	0.0703711	0.0695127	0.0676691	0.0666293	0.0661515	0.0647703	0.0638324	0.0634074	0.0620298	0.0615241	0.0610803	0.0601584	0.0596535	0.058915
363	0.152202	0.152214	0.151951	0.152153	0.152323	0.151083	0.148529	0.143085	0.14131	0.13933	0.137338	0.137381	0.135602	0.134192	0.133635	0.131757	0.130891	0.130849	0.130132	0.129532	0.120149	0.111728	0.106153	0.0994868	0.0934577	0.0892145	0.0860314	0.08421	0.0810427	0.0787367	0.0777619	0.0766806	0.0743967	0.0734891	0.0714028	0.0701453	0.0693316	0.0678946	0.0670329	0.0659439	0.0653796	0.0640454	0.0636112	0.0620148	0.0617558	0.0608976	0.0603593	0.0597922	0.0588246
364	0.152726	0.152234	0.152234	0.15168	0.151842	0.150931	0.147619	0.143607	0.140621	0.138937	0.137816	0.136374	0.135537	0.133596	0.133075	0.131772	0.13073	0.129775	0.129023	0.128666	0.119625	0.111737	0.105256	0.0990982	0.0933456	0.0892044	0.086085	0.0839792	0.0813013	0.079338	0.0775586	0.0759964	0.0750324	0.0731259	0.0715564	0.0702156	0.0693754	0.068408	0.0669427	0.0656162	0.065416	0.0641233	0.0631202	0.063013	0.0612433	0.0611147	0.0601393	0.0599305	0.0590235
365	0.152493	0.151803	0.152447	0.15154	0.152563	0.151076	0.147249	0.142326	0.140805	0.13888	0.138044	0.135849	0.135394	0.133457	0.133089	0.131797	0.130269	0.129974	0.129571	0.128611	0.12001	0.111272	0.106044	0.0995112	0.0930297	0.0890283	0.0861214	0.0839724	0.0810354	0.0787226	0.077588	0.0763538	0.0748538	0.073138	0.0722218	0.0706135	0.0688883	0.0678867	0.0670492	0.0652746	0.0652829	0.0643595	0.0631279	0.0626199	0.0614235	0.0609467	0.0603143	0.0594186	0.0587505
366	0.151203	0.151381	0.150602	0.151732	0.151578	0.150245	0.147021	0.143047	0.139904	0.138804	0.136598	0.136435	0.134908	0.133108	0.132593	0.132292	0.130963	0.130629	0.129037	0.128544	0.12005	0.111118	0.105696	0.099313	0.0939122	0.0895069	0.0862086	0.0846937	0.0812845	0.0792252	0.0776347	0.0756693	0.0746322	0.0736235	0.0714924	0.0708305	0.0694538	0.067966	0.0674557	0.0660083	0.0645899	0.0642834	0.063035	0.0624697	0.0616916	0.0609782	0.0606272	0.0597319	0.0584431
367	0.151752	0.152043	0.150631	0.152274	0.152213	0.149761	0.146375	0.14231	0.140903	0.138759	0.136748	0.136188	0.134321	0.133216	0.132163	0.131229	0.130119	0.129966	0.129515	0.12792	0.11918	0.111964	0.10562	0.0984043	0.0928177	0.0890951	0.0855265	0.0843779	0.0811938	0.0794841	0.077254	0.0756008	0.0753755	0.0730562	0.0711609	0.0709099	0.0692179	0.0680567	0.0672222	0.0661763	0.0647908	0.0639007	0.0626623	0.0620918	0.0614838	0.0603729	0.0600322	0.0592803	0.0589155
368	0.151377	0.151362	0.150619	0.150981	0.151969	0.14984	0.147492	0.143104	0.140067	0.138423	0.136531	0.135816	0.133303	0.132633	0.13236	0.130095	0.130132	0.12967	0.129084	0.127836	0.119315	0.110772	0.10568	0.0989653	0.0932829	0.0889822	0.0862077	0.084173	0.0814632	0.078634	0.0774789	0.0768773	0.074766	0.0726019	0.0718694	0.0705197	0.0688343	0.0678079	0.066486	0.065488	0.0647587	0.0637905	0.0626119	0.0621304	0.0612564	0.0602662	0.0596585	0.0593996	0.058648
369	0.151492	0.150489	0.150921	0.151326	0.150412	0.150016	0.146725	0.142545	0.139868	0.137617	0.136351	0.135426	0.133828	0.132357	0.132641	0.130504	0.129969	0.128545	0.128039	0.127553	0.119455	0.111091	0.105371	0.0991496	0.0934063	0.0889844	0.0862755	0.0841627	0.0809735	0.0788728	0.0776626	0.0759221	0.0753153	0.0729329	0.0714025	0.0701719	0.0688879	0.0677802	0.0669971	0.0661109	0.0641225	0.0638059	0.0630161	0.0617752	0.0613728	0.0603945	0.0599233	0.0593598	0.0584916
370	0.15093	0.150284	0.151451	0.150771	0.150528	0.149924	0.146154	0.141374	0.139812	0.137921	0.13662	0.13485	0.133199	0.133058	0.13119	0.130179	0.128914	0.128611	0.12753	0.127868	0.119069	0.110877	0.104774	0.0997433	0.0936173	0.0884723	0.0860461	0.0842151	0.0810982	0.0786529	0.0776094	0.0759297	0.0746562	0.0731889	0.0716821	0.0703833	0.0686422	0.0681376	0.0668309	0.0658929	0.0644025	0.0636328	0.0627495	0.0619558	0.0613477	0.0606727	0.0597434	0.0594426	0.0584792
371	0.150905	0.150146	0.150562	0.150272	0.150688	0.1494	0.145851	0.141405	0.139353	0.137554	0.135752	0.133956	0.133022	0.132494	0.130363	0.129584	0.129218	0.128729	0.127631	0.126826	0.119202	0.110714	0.105392	0.0990008	0.0933179	0.089605	0.0861977	0.0848372	0.0809799	0.0789985	0.0775898	0.0758335	0.0743656	0.0731387	0.0711095	0.0702254	0.0691195	0.0679823	0.06682	0.0648778	0.064428	0.0635312	0.0629524	0.0617329	0.0612307	0.0599173	0.0596661	0.0599372	0.05826
372	0.150906	0.151164	0.150277	0.149787	0.15082	0.149248	0.145809	0.14133	0.139358	0.13802	0.136507	0.134418	0.133557	0.131926	0.130659	0.130694	0.12899	0.128404	0.127107	0.126939	0.118395	0.111024	0.105417	0.0995416	0.0938713	0.0892559	0.0859179	0.083962	0.0814365	0.0794437	0.0777152	0.0761677	0.0744884	0.0733752	0.0721775	0.0702544	0.068961	0.0677135	0.0670851	0.0661491	0.0644454	0.0634233	0.0630727	0.0618278	0.061366	0.0602314	0.0597978	0.0588434	0.0586195
373	0.150601	0.149647	0.150897	0.150291	0.150441	0.149043	0.146095	0.141498	0.138941	0.137447	0.136332	0.133638	0.132878	0.131941	0.130493	0.129547	0.129041	0.127844	0.127116	0.126719	0.118925	0.111149	0.10533	0.0986322	0.0935207	0.0889623	0.0862653	0.0841681	0.0812441	0.0791245	0.0771351	0.0764462	0.0749199	0.0733636	0.0716662	0.0703107	0.069384	0.0676567	0.0669315	0.0656564	0.0643607	0.0634829	0.0630086	0.0620649	0.0612318	0.0601266	0.059843	0.0591229	0.0583408
374	0.150148	0.14959	0.149817	0.150364	0.149857	0.149507	0.146079	0.141062	0.138526	0.137375	0.135247	0.134373	0.132561	0.130775	0.130515	0.128872	0.128842	0.127884	0.127375	0.127243	0.118183	0.110824	0.104924	0.0980461	0.0935122	0.0889133	0.0862065	0.0843085	0.0818821	0.0789171	0.0775422	0.0759088	0.07484	0.0732548	0.0714765	0.0706012	0.0685657	0.0678825	0.0666756	0.0659132	0.0648312	0.0637211	0.0628215	0.0617174	0.061409	0.0602181	0.0596041	0.059165	0.0588164
375	0.150115	0.150079	0.149967	0.151018	0.151239	0.149015	0.145888	0.140939	0.137973	0.137174	0.13579	0.134372	0.132348	0.131248	0.130396	0.129632	0.12787	0.127872	0.126398	0.125678	0.118522	0.110989	0.10543	0.0988458	0.0935265	0.0892821	0.0862904	0.0837725	0.0815017	0.0793139	0.0774981	0.076204	0.0742425	0.0726962	0.071429	0.0703937	0.069118	0.0677167	0.066526	0.0659758	0.0641626	0.0635841	0.0625351	0.0623596	0.0608204	0.0603906	0.0591198	0.0589676	0.0586252
376	0.149221	0.14889	0.149738	0.150055	0.149919	0.148088	0.146035	0.139796	0.138025	0.136272	0.135191	0.133494	0.131807	0.13083	0.12991	0.129315	0.127498	0.127235	0.127021	0.125466	0.118388	0.110586	0.105472	0.099522	0.0936978	0.0894045	0.0864668	0.084022	0.0810313	0.0787501	0.0780411	0.0757151	0.0751836	0.0728685	0.072128	0.0696916	0.0692065	0.067688	0.0664393	0.0655892	0.0640103	0.0639099	0.0627848	0.0622066	0.0611565	0.0601026	0.0598537	0.0588928	0.0583719
377	0.149516	0.15012	0.149411	0.14998	0.149466	0.147702	0.144812	0.140711	0.137654	0.135704	0.133788	0.132864	0.131625	0.13056	0.129771	0.129199	0.127266	0.126939	0.125748	0.125769	0.117966	0.110009	0.104888	0.0995249	0.0940773	0.0894872	0.0863832	0.0839528	0.0816016	0.0791908	0.077507	0.0751897	0.0747553	0.0727689	0.0711748	0.0698442	0.0687658	0.0675716	0.0666316	0.0654389	0.0642905	0.0635895	0.0626246	0.0616458	0.0611487	0.060388	0.0597308	0.0595584	0.0588058
378	0.148536	0.149722	0.148626	0.149447	0.149294	0.148116	0.144858	0.139889	0.137439	0.1353	0.134354	0.132416	0.131086	0.129536	0.129092	0.129051	0.127418	0.127878	0.125283	0.124936	0.117406	0.109753	0.104752	0.0993438	0.0938801	0.0893636	0.0858534	0.0833566	0.0814669	0.0793845	0.0776652	0.0763951	0.0745143	0.0731241	0.0716232	0.0703331	0.0687425	0.067694	0.0658884	0.0658276	0.0646066	0.0638748	0.0624981	0.0618277	0.0604477	0.060603	0.0594624	0.0588014	0.0582396
379	0.148708	0.149058	0.148574	0.149493	0.14917	0.148287	0.145252	0.139955	0.137378	0.135527	0.13428	0.133093	0.131623	0.129411	0.129702	0.128399	0.127139	0.127015	0.125735	0.125724	0.117957	0.110023	0.104581	0.0984591	0.0936556	0.0886763	0.0862747	0.0834484	0.081648	0.0793909	0.0772078	0.0753658	0.0741054	0.0730863	0.0713431	0.0697887	0.0687942	0.0673513	0.0663329	0.0651709	0.0645566	0.0635257	0.0621952	0.061389	0.0607655	0.0602918	0.0598287	0.059017	0.0580997
380	0.149002	0.148752	0.148535	0.148847	0.148942	0.148118	0.144978	0.139468	0.137162	0.135332	0.134281	0.13276	0.131203	0.130376	0.130045	0.127863	0.126634	0.126776	0.125968	0.125224	0.117749	0.110709	0.104865	0.098866	0.0927676	0.0892734	0.0854827	0.0839261	0.0815565	0.0791687	0.077498	0.0760891	0.0745164	0.0728185	0.0714639	0.0703003	0.0684472	0.0675951	0.0664516	0.0651763	0.064131	0.0638411	0.0622422	0.0617627	0.0607069	0.0598402	0.0594343	0.0589747	0.0585594
381	0.148338	0.149022	0.148798	0.149565	0.148311	0.147748	0.143999	0.138944	0.137338	0.135702	0.134436	0.132677	0.130483	0.129946	0.128787	0.128234	0.127639	0.12692	0.125674	0.124122	0.117701	0.109881	0.10493	0.098461	0.0931555	0.0891825	0.0860364	0.0843542	0.0811917	0.0792775	0.0779596	0.0761205	0.0744061	0.0732335	0.0717518	0.0698415	0.0683271	0.0672257	0.0662953	0.0655733	0.0645236	0.0634183	0.0625671	0.0617031	0.0610162	0.0603387	0.0592883	0.0587741	0.0585966
382	0.148521	0.149094	0.148734	0.148901	0.14933	0.148243	0.145003	0.13951	0.137779	0.135351	0.134542	0.132709	0.130979	0.12948	0.128348	0.127971	0.126505	0.126546	0.124861	0.124702	0.116989	0.109831	0.104697	0.0982017	0.0928951	0.0889935	0.0863102	0.0841556	0.0807384	0.0792839	0.07766	0.0759398	0.0740167	0.0722242	0.0713323	0.069882	0.0682215	0.0669363	0.0661621	0.0654742	0.0641567	0.0633672	0.062788	0.0620565	0.0610021	0.0606258	0.0593767	0.0589766	0.058678
383	0.148513	0.148229	0.148432	0.148003	0.148545	0.147908	0.144288	0.140227	0.137155	0.135122	0.133207	0.132713	0.130507	0.128847	0.129197	0.128412	0.126372	0.125688	0.125227	0.124436	0.116588	0.109865	0.10488	0.0978194	0.0935482	0.0890262	0.0861823	0.0842445	0.0813383	0.0786892	0.076978	0.0755502	0.0742176	0.0725894	0.0712895	0.0700082	0.068268	0.067455	0.0668379	0.0658138	0.0644904	0.0628676	0.0624851	0.0611824	0.061391	0.060141	0.0596908	0.0589906	0.058233
384	0.148156	0.147298	0.148527	0.148189	0.148557	0.147351	0.143755	0.139273	0.136535	0.134849	0.1332	0.132619	0.130417	0.129435	0.129391	0.12828	0.126112	0.126076	0.124695	0.124332	0.117377	0.110332	0.104395	0.0986441	0.093161	0.0893135	0.0848575	0.0838979	0.0812485	0.0788666	0.0773476	0.0760083	0.0743301	0.072937	0.070842	0.0702305	0.0683904	0.0678331	0.0662519	0.0653237	0.0643598	0.0630678	0.0626401	0.06172	0.0608447	0.0603392	0.0596679	0.0591129	0.0583316
385	0.147746	0.148788	0.148273	0.148446	0.148472	0.147833	0.144463	0.139327	0.136534	0.134902	0.133515	0.132259	0.130047	0.129294	0.128645	0.127547	0.125884	0.125271	0.125408	0.124585	0.117156	0.10964	0.104871	0.0984776	0.0932581	0.0893762	0.0861561	0.0837401	0.0809854	0.0790186	0.0772276	0.0756669	0.0743945	0.073555	0.0709805	0.0702022	0.06876	0.0676505	0.066787	0.0651305	0.0644553	0.0632675	0.0624172	0.0621296	0.0605946	0.0604507	0.0594881	0.0587622	0.0579686
386	0.148449	0.14874	0.148164	0.148781	0.148395	0.146737	0.143978	0.138924	0.136225	0.134981	0.133165	0.131507	0.130322	0.1292	0.127925	0.127513	0.126653	0.125274	0.124619	0.123953	0.117217	0.109448	0.104531	0.0983926	0.0932273	0.0889627	0.0857845	0.0840432	0.0809313	0.0791787	0.0767405	0.0751453	0.0741976	0.0729798	0.0714479	0.069739	0.0688571	0.0677506	0.0664778	0.0649333	0.064291	0.0631275	0.0625517	0.0614582	0.0609685	0.0597796	0.0592187	0.0590884	0.0581129
387	0.148182	0.147959	0.147446	0.147956	0.147776	0.146534	0.143727	0.13806	0.13613	0.134089	0.13322	0.131716	0.129726	0.128537	0.128284	0.127317	0.126222	0.125587	0.124435	0.124234	0.116815	0.109313	0.10416	0.0987165	0.0939212	0.0890826	0.085425	0.0838202	0.0807801	0.07842	0.0771602	0.0758808	0.0748323	0.0729061	0.0715253	0.069856	0.0687525	0.0680847	0.0661907	0.0655522	0.0644648	0.0629059	0.0626345	0.0615249	0.0609256	0.0605168	0.0602821	0.0586647	0.0583635
388	0.14785	0.148271	0.147713	0.148516	0.147104	0.146856	0.143428	0.138652	0.135639	0.134654	0.132371	0.131284	0.129379	0.128784	0.128257	0.126791	0.126951	0.125382	0.124503	0.123304	0.116183	0.1096	0.104117	0.0982126	0.0934148	0.0885424	0.0857526	0.0834632	0.080897	0.0786317	0.0770817	0.0758979	0.074578	0.0727582	0.071232	0.0700102	0.0687458	0.067367	0.0662402	0.0655694	0.0644168	0.0632828	0.0623685	0.0618662	0.0608909	0.0605818	0.0592162	0.0591674	0.0583242
389	0.148329	0.14748	0.147669	0.147723	0.147761	0.146489	0.143232	0.138596	0.135595	0.134436	0.132946	0.131523	0.129346	0.128227	0.127592	0.126808	0.125255	0.125658	0.124499	0.123133	0.116138	0.109499	0.104119	0.0979904	0.0930121	0.0889544	0.0854928	0.084168	0.08122	0.0793238	0.0769573	0.0758723	0.0744625	0.0726499	0.0709844	0.0695284	0.069241	0.0672772	0.0665501	0.0652752	0.0651123	0.0636154	0.0622337	0.0616598	0.0612311	0.0606862	0.0597338	0.0588125	0.0584241
390	0.147494	0.14678	0.14698	0.14827	0.147739	0.146267	0.143563	0.138609	0.135265	0.134031	0.132214	0.130463	0.129816	0.128515	0.127242	0.126212	0.125256	0.125941	0.124464	0.123932	0.11644	0.108949	0.103888	0.0983348	0.0933064	0.0881251	0.0859942	0.0844948	0.080687	0.0789047	0.0774005	0.075677	0.0742988	0.0725755	0.071645	0.0695593	0.0686113	0.0672358	0.0663767	0.0652131	0.0642728	0.0633469	0.0629365	0.0619984	0.0608057	0.0601227	0.0598657	0.059074	0.0584921
391	0.14729	0.148084	0.147469	0.147651	0.147076	0.146173	0.143172	0.137962	0.135544	0.13333	0.1325	0.13091	0.129107	0.128431	0.127693	0.12631	0.124931	0.124633	0.123796	0.123678	0.116506	0.109464	0.104049	0.0982466	0.0935445	0.0880911	0.0856509	0.0835599	0.0815019	0.0792324	0.07742	0.0754241	0.0741679	0.0728613	0.070883	0.0699183	0.0682449	0.0673999	0.0659802	0.0655588	0.0643803	0.0634496	0.0627463	0.0620979	0.0604073	0.0604091	0.059416	0.0590539	0.0584025
392	0.147954	0.148408	0.147007	0.147106	0.147336	0.146645	0.143383	0.138305	0.13532	0.133658	0.132663	0.129792	0.129423	0.128233	0.127329	0.12702	0.125518	0.125049	0.123679	0.123124	0.115815	0.108869	0.104328	0.0983949	0.0931836	0.0890933	0.0858659	0.0837406	0.0811466	0.0791876	0.0769915	0.0756726	0.0744549	0.0726969	0.0715619	0.0702704	0.0687601	0.067261	0.0659724	0.0649065	0.0638732	0.0635133	0.0627283	0.0617149	0.0610264	0.0601905	0.0593071	0.0589313	0.0583249
393	0.147685	0.147744	0.147735	0.147245	0.147192	0.146688	0.143129	0.13783	0.135641	0.133396	0.132177	0.130616	0.128357	0.128389	0.12752	0.125972	0.124213	0.1248	0.123999	0.123445	0.116248	0.109206	0.103563	0.0976799	0.0926546	0.0886554	0.085637	0.0835319	0.0811266	0.0787281	0.0770152	0.0757079	0.0740448	0.07261	0.0715218	0.0700539	0.0682618	0.0674619	0.0669475	0.0655038	0.0642478	0.0630186	0.0628736	0.0616583	0.0611169	0.0602411	0.0595691	0.0590398	0.0581122
394	0.14774	0.147311	0.147293	0.147703	0.146899	0.145641	0.142856	0.137992	0.13519	0.133095	0.132308	0.130125	0.128422	0.127543	0.12771	0.126089	0.125202	0.125023	0.123415	0.123086	0.115673	0.10931	0.103586	0.0979017	0.0923494	0.0886309	0.0860401	0.0836642	0.0813466	0.0789115	0.0769558	0.0756609	0.0741302	0.0721122	0.0711067	0.0701849	0.0685358	0.0678657	0.0662602	0.0656167	0.0635873	0.0630888	0.0625992	0.0617323	0.0609463	0.0602334	0.0596223	0.0589998	0.0582277
395	0.147541	0.147222	0.14747	0.147615	0.148052	0.144996	0.143124	0.137859	0.134798	0.133349	0.131503	0.130516	0.128992	0.128205	0.127389	0.125967	0.125612	0.12517	0.123047	0.123012	0.116335	0.109191	0.103952	0.0981888	0.092975	0.088421	0.085725	0.0833719	0.0814474	0.0784192	0.0771422	0.0762793	0.073827	0.0729114	0.071466	0.069428	0.0688548	0.067984	0.0665287	0.0654124	0.0644369	0.0631669	0.0620564	0.061944	0.0609313	0.0607092	0.0593467	0.0586806	0.058285
396	0.14636	0.147702	0.147138	0.147069	0.14688	0.145908	0.142032	0.137796	0.135139	0.132483	0.131285	0.130961	0.128627	0.128087	0.126843	0.125956	0.124628	0.124235	0.123372	0.12284	0.115832	0.108521	0.103693	0.098129	0.0927977	0.0879981	0.0855506	0.0839373	0.0807664	0.0793969	0.0778024	0.0753851	0.0741123	0.0725419	0.0710805	0.0699401	0.0686126	0.0675502	0.0664685	0.0652808	0.0643277	0.0639381	0.0623607	0.0616963	0.0607851	0.0599186	0.0594899	0.0587056	0.0584584
397	0.146773	0.145679	0.146961	0.147142	0.147005	0.145835	0.142472	0.137498	0.135315	0.133502	0.131328	0.130137	0.128622	0.128231	0.126534	0.125712	0.125358	0.123619	0.123352	0.122609	0.115902	0.10875	0.103641	0.098139	0.0929985	0.0888051	0.0859163	0.0836548	0.0804978	0.0786712	0.0762164	0.0757095	0.0739302	0.0726397	0.0710101	0.0698671	0.0681859	0.0676016	0.0662229	0.0655103	0.0642186	0.0637937	0.0624083	0.0614649	0.0605769	0.0602905	0.0594799	0.0593106	0.0579901
398	0.146275	0.146195	0.146652	0.146681	0.147002	0.145464	0.141841	0.137496	0.134761	0.132444	0.131461	0.130138	0.129109	0.127324	0.126377	0.12482	0.125174	0.124322	0.123138	0.122227	0.115154	0.108828	0.103278	0.0980728	0.0932268	0.0884379	0.0856016	0.0836552	0.0810054	0.0784483	0.0769033	0.0750491	0.0741246	0.0722419	0.0714472	0.0697675	0.0684566	0.067698	0.0665831	0.0651426	0.0646823	0.0635828	0.0619879	0.0616424	0.0608951	0.0605498	0.0598313	0.0585122	0.0582481
399	0.146782	0.146528	0.146246	0.147303	0.14672	0.145412	0.142218	0.136974	0.134753	0.132942	0.131032	0.130223	0.128409	0.127104	0.126914	0.125306	0.124247	0.124261	0.123525	0.12272	0.115368	0.108317	0.103497	0.0969391	0.0930933	0.0885887	0.0853913	0.0836969	0.0806828	0.0788207	0.0771778	0.075065	0.0737009	0.0728958	0.0716384	0.0699634	0.0684812	0.0675676	0.0665211	0.0655934	0.0647471	0.0629632	0.0618297	0.0614305	0.0607933	0.0597157	0.0593991	0.0584888	0.0585421
400	0.146946	0.146358	0.146523	0.146523	0.146307	0.145667	0.141609	0.136798	0.134215	0.13265	0.131229	0.129838	0.128419	0.127168	0.126166	0.124595	0.124207	0.123594	0.123004	0.122158	0.115601	0.108184	0.103444	0.0973411	0.0926029	0.0887531	0.0850796	0.0823938	0.0814387	0.0786459	0.0773979	0.0749921	0.0737964	0.0721826	0.0709656	0.0689256	0.0688941	0.0670551	0.0658574	0.0655248	0.063952	0.0629002	0.0625273	0.06156	0.0609845	0.0600266	0.0593912	0.0588222	0.0580101
401	0.145703	0.147218	0.145932	0.146498	0.145947	0.144833	0.141769	0.136224	0.13424	0.131934	0.130621	0.129778	0.127557	0.126813	0.125753	0.125121	0.124469	0.123994	0.12226	0.121909	0.115267	0.107232	0.103324	0.0975898	0.0925137	0.0884523	0.0856307	0.0835356	0.080621	0.0789102	0.077541	0.0757414	0.0734918	0.0724173	0.0708575	0.069649	0.0689561	0.0671534	0.0662573	0.0649105	0.0639326	0.06367	0.0625305	0.0613882	0.0610253	0.0599025	0.059029	0.0587851	0.057473
402	0.146345	0.146463	0.14612	0.147052	0.146632	0.144388	0.142417	0.136554	0.133849	0.131917	0.130547	0.12951	0.128001	0.126858	0.125983	0.125357	0.124093	0.122716	0.122407	0.121353	0.114669	0.10838	0.103245	0.0977136	0.0923157	0.0880035	0.0849854	0.0838008	0.0808281	0.0779454	0.0771146	0.0752941	0.0735031	0.0724921	0.0709183	0.0695044	0.0686395	0.0672255	0.065495	0.0654071	0.0638143	0.0631803	0.0620908	0.0613363	0.0610439	0.0600354	0.0590314	0.0588319	0.0583157
403	0.146499	0.145797	0.145775	0.146942	0.146276	0.144377	0.141334	0.136243	0.13384	0.131615	0.130439	0.12879	0.128159	0.1269	0.125552	0.125083	0.123355	0.124288	0.122511	0.122177	0.11472	0.108049	0.102989	0.0973069	0.0922518	0.0881592	0.0854429	0.083277	0.0809713	0.0782338	0.0770584	0.0751512	0.0736222	0.0726631	0.070462	0.0694227	0.0681676	0.0673542	0.0658618	0.0646603	0.0638741	0.0633588	0.0621517	0.0617934	0.0609435	0.0597572	0.0592217	0.0587125	0.0584822
404	0.144858	0.146183	0.145742	0.145916	0.146229	0.144402	0.14086	0.136222	0.133086	0.130927	0.129911	0.128841	0.127136	0.125532	0.125797	0.124483	0.123248	0.12335	0.12228	0.121577	0.114459	0.107661	0.10278	0.0970269	0.0919134	0.0877176	0.0853984	0.0830922	0.0810401	0.0783215	0.0770392	0.0755385	0.0738454	0.071541	0.0702423	0.0698325	0.0681967	0.0672413	0.0656537	0.0652043	0.0639988	0.0628221	0.0617743	0.0610641	0.0606824	0.0600138	0.0588164	0.0582401	0.057911
405	0.144535	0.145615	0.145012	0.145507	0.144871	0.143125	0.14097	0.134953	0.132589	0.130802	0.12989	0.127994	0.126562	0.125991	0.125576	0.123894	0.123159	0.121736	0.122231	0.120684	0.114152	0.107026	0.102417	0.0968225	0.0916219	0.0872217	0.084819	0.0825513	0.0803189	0.0778951	0.0762871	0.0751965	0.0736434	0.0719663	0.0700797	0.0689788	0.067919	0.0671424	0.065473	0.0643364	0.0638872	0.0629732	0.0623948	0.0612865	0.0607131	0.0598674	0.0593613	0.0586496	0.0575721
406	0.145509	0.145606	0.145802	0.145037	0.145188	0.143342	0.14054	0.134957	0.132795	0.131432	0.129778	0.128708	0.126541	0.125456	0.124906	0.12422	0.123163	0.122221	0.121701	0.121285	0.114496	0.107819	0.102628	0.0968174	0.0919033	0.0875236	0.0845164	0.0826717	0.0800243	0.0776405	0.0757185	0.0748181	0.0730208	0.0721858	0.0708814	0.0691915	0.0683069	0.0668567	0.0656984	0.0648349	0.0632179	0.0629862	0.0617543	0.0613653	0.0608031	0.0594976	0.0594721	0.0582628	0.0581431
407	0.145639	0.145317	0.145669	0.145081	0.145101	0.143576	0.140627	0.134991	0.132943	0.130365	0.129546	0.127821	0.126704	0.125156	0.125482	0.123334	0.122845	0.122283	0.121373	0.120585	0.11441	0.108096	0.102071	0.0972477	0.0919049	0.0875396	0.0842319	0.0825982	0.0800879	0.0784887	0.0763202	0.0749168	0.0729557	0.0721694	0.0704538	0.069106	0.0682118	0.0671158	0.0653535	0.0648268	0.0637638	0.0623926	0.0617263	0.061058	0.0604755	0.0595874	0.0591758	0.058721	0.0583727
408	0.145922	0.1451	0.145192	0.145425	0.145022	0.143739	0.140468	0.135391	0.132939	0.131087	0.129057	0.128124	0.126499	0.126496	0.125452	0.123851	0.12312	0.122117	0.122114	0.120044	0.114525	0.106951	0.10304	0.0969392	0.0910876	0.0881033	0.084538	0.0822689	0.0805611	0.0785244	0.0760247	0.0755015	0.0730289	0.0725004	0.0707978	0.0693137	0.0683582	0.0674136	0.0659954	0.0647338	0.0635668	0.0626903	0.0623491	0.0614748	0.0606414	0.0597752	0.0593552	0.0588221	0.0580339
409	0.145345	0.144879	0.144276	0.145426	0.145344	0.143112	0.140327	0.135289	0.132937	0.131604	0.129271	0.127816	0.127003	0.124936	0.124307	0.124088	0.122679	0.122744	0.12115	0.120568	0.113952	0.108156	0.102172	0.0973675	0.0916524	0.0880445	0.0843181	0.0823424	0.0802494	0.0782986	0.0758693	0.0748625	0.0736909	0.0718949	0.0706128	0.0696595	0.0684181	0.0667756	0.0653101	0.0647412	0.0639238	0.062958	0.0619724	0.0614627	0.0606604	0.0599483	0.0590486	0.0587414	0.0581195
410	0.145022	0.144871	0.145001	0.145375	0.145015	0.143183	0.139581	0.135274	0.132332	0.130899	0.129155	0.128132	0.127052	0.12533	0.124709	0.123769	0.123288	0.122595	0.121066	0.120581	0.114296	0.107207	0.102254	0.096494	0.0913924	0.0881064	0.0843386	0.0828533	0.0801823	0.0787619	0.0763838	0.0748169	0.0732369	0.0718969	0.0703999	0.0689103	0.0676825	0.0666966	0.0652972	0.0644323	0.0642033	0.0635778	0.06239	0.0612184	0.0605767	0.0602658	0.0588556	0.0584663	0.0575248
411	0.144406	0.145535	0.145101	0.144825	0.144604	0.143319	0.139135	0.13482	0.132195	0.130605	0.128954	0.127297	0.126294	0.125079	0.124508	0.123603	0.123004	0.121771	0.120692	0.120779	0.113537	0.107075	0.101992	0.0969064	0.0919169	0.087277	0.0844934	0.0828275	0.0799769	0.0782782	0.0755131	0.0745732	0.0734229	0.071841	0.0702301	0.0691861	0.0676495	0.066493	0.0656005	0.0652148	0.063393	0.0627079	0.0620356	0.0610341	0.0602298	0.0595926	0.0586527	0.0583933	0.0580514
412	0.144463	0.145044	0.145069	0.145309	0.144372	0.14345	0.139447	0.134416	0.132204	0.130306	0.128934	0.127338	0.126698	0.124995	0.123774	0.122264	0.122536	0.12133	0.120363	0.120713	0.113652	0.10731	0.102459	0.0964796	0.0915503	0.0876154	0.0843897	0.0825866	0.0794007	0.0777941	0.0757908	0.074367	0.0730699	0.0718257	0.070367	0.0685438	0.0679021	0.0671302	0.0661456	0.0646849	0.0638299	0.0624997	0.0617541	0.0612724	0.0601835	0.0598291	0.0591095	0.0582489	0.0574292
413	0.144044	0.144401	0.14426	0.143944	0.143809	0.142666	0.138804	0.134716	0.131582	0.130118	0.128236	0.127252	0.124727	0.124698	0.123217	0.12258	0.121755	0.121292	0.119776	0.120295	0.113708	0.107524	0.101924	0.0956516	0.0918418	0.0872911	0.0838258	0.0831155	0.0796368	0.0776945	0.0762242	0.0740934	0.0728747	0.0719698	0.0699882	0.0687122	0.0675057	0.0671673	0.0652011	0.064439	0.0634125	0.0624242	0.061545	0.0609038	0.0601713	0.0592252	0.0591268	0.0586007	0.0578524
414	0.143849	0.143886	0.143577	0.1432	0.144347	0.142002	0.139031	0.134215	0.13092	0.129188	0.128625	0.126588	0.124776	0.124812	0.122631	0.122608	0.12148	0.12164	0.119871	0.119661	0.113312	0.107386	0.102228	0.0959961	0.0907255	0.0871658	0.083465	0.0815917	0.0797489	0.0775472	0.0756825	0.0739164	0.0737531	0.0716319	0.0704498	0.068706	0.067501	0.0663121	0.0653451	0.0648405	0.063095	0.0627159	0.0619673	0.0612193	0.0601169	0.0593315	0.059079	0.0579282	0.0575741
415	0.143366	0.143733	0.143481	0.144134	0.143273	0.141725	0.139148	0.133711	0.131082	0.128532	0.127867	0.125927	0.125288	0.123447	0.122738	0.121972	0.121102	0.120639	0.119694	0.119698	0.113442	0.106553	0.101561	0.0961006	0.0910608	0.0871165	0.0833643	0.0822028	0.079984	0.0775512	0.0757427	0.0741175	0.0730909	0.0720936	0.070246	0.0682207	0.0672588	0.0670437	0.0653326	0.0639636	0.0629061	0.0624417	0.0615893	0.0611522	0.0606365	0.0594046	0.0582584	0.0579641	0.0579715
416	0.14393	0.142964	0.143163	0.143035	0.143518	0.142144	0.138656	0.133435	0.130394	0.129501	0.127634	0.126075	0.12496	0.123998	0.123474	0.122395	0.12192	0.120495	0.119724	0.118834	0.113417	0.106451	0.101236	0.096477	0.0908641	0.0865411	0.0843638	0.0823521	0.0790357	0.0781325	0.0761051	0.0742773	0.0728196	0.0715551	0.0695781	0.0688373	0.0674248	0.0667739	0.0656374	0.0642355	0.0632159	0.0623257	0.0608641	0.0613614	0.0604134	0.0590662	0.0589492	0.0581206	0.0577293
417	0.143549	0.143262	0.143121	0.143855	0.142574	0.141301	0.137484	0.133571	0.130658	0.128711	0.12802	0.125345	0.125117	0.123543	0.122716	0.122562	0.120844	0.120131	0.119422	0.119015	0.113072	0.10614	0.101351	0.096018	0.0912726	0.0865035	0.0844346	0.0822974	0.0788686	0.077456	0.0756268	0.0742908	0.0733644	0.0712894	0.0695231	0.0689341	0.0673688	0.0664978	0.0656379	0.0640408	0.0632524	0.062805	0.0611165	0.0604076	0.0596823	0.0594165	0.0586526	0.0579536	0.0574057
418	0.142815	0.142959	0.142386	0.143416	0.142735	0.141102	0.138085	0.133606	0.130831	0.12827	0.12796	0.126314	0.124084	0.123818	0.123507	0.122343	0.120605	0.120926	0.120159	0.119225	0.113172	0.105582	0.100957	0.09594	0.0911927	0.0867924	0.0832813	0.0820165	0.0794909	0.077207	0.0760151	0.0737568	0.073201	0.0705401	0.0700843	0.0686134	0.067253	0.0664786	0.0652677	0.0645553	0.0631277	0.062524	0.0616361	0.0606531	0.0601605	0.0591581	0.0585934	0.0577559	0.0573235
419	0.142251	0.142499	0.142264	0.142444	0.142738	0.140976	0.137542	0.133134	0.130407	0.12849	0.127464	0.126362	0.124383	0.123075	0.122309	0.121713	0.120508	0.120558	0.119422	0.118481	0.111994	0.106179	0.100999	0.0956904	0.0908161	0.0863977	0.0840444	0.0814675	0.0788978	0.0771527	0.075175	0.0744462	0.073386	0.0708766	0.0697345	0.0689734	0.0674483	0.0658918	0.0648775	0.0644916	0.0628891	0.0626608	0.0616061	0.0607195	0.0598689	0.0587427	0.0586944	0.0573552	0.0577932
420	0.141916	0.142596	0.142289	0.141921	0.142149	0.140052	0.137342	0.132497	0.129644	0.128097	0.126536	0.125277	0.12424	0.122361	0.122084	0.121284	0.120834	0.119435	0.119093	0.118838	0.11226	0.105943	0.100684	0.0958248	0.0903206	0.0864958	0.0830534	0.081568	0.0790685	0.0772592	0.0754158	0.0741241	0.0723363	0.0712943	0.0697529	0.0688153	0.067389	0.0669212	0.0657045	0.0640066	0.0628796	0.0619563	0.0615712	0.0606279	0.0601501	0.0593159	0.0585338	0.0575493	0.0570149
421	0.14209	0.141715	0.142027	0.142474	0.140998	0.139678	0.137252	0.131482	0.129824	0.12795	0.126122	0.124667	0.123241	0.12206	0.121382	0.12063	0.120516	0.120057	0.118081	0.118284	0.112027	0.105737	0.101229	0.0951552	0.090701	0.0862175	0.0841638	0.0814777	0.0795075	0.0771855	0.0753533	0.0740668	0.072952	0.0709231	0.0700276	0.0688052	0.0672684	0.0663806	0.065189	0.0640559	0.0629189	0.0622367	0.0614271	0.060536	0.0599029	0.0591967	0.0582422	0.0580677	0.057014
422	0.141593	0.140267	0.141483	0.142056	0.141489	0.140327	0.137028	0.131924	0.129744	0.128323	0.126288	0.125384	0.123584	0.121941	0.121608	0.119877	0.120521	0.119378	0.118747	0.117984	0.112771	0.105426	0.10121	0.0954209	0.0904783	0.0860097	0.0833628	0.0812626	0.0787904	0.0770114	0.0757968	0.073804	0.0724902	0.0712414	0.0698638	0.0681483	0.0672515	0.0663825	0.065287	0.0638859	0.0627961	0.0627331	0.0615613	0.0602766	0.0593097	0.0589834	0.0582978	0.0577838	0.0570669
423	0.141453	0.140771	0.141263	0.142011	0.141069	0.139595	0.136469	0.13182	0.129253	0.127768	0.126237	0.124881	0.123489	0.122136	0.121833	0.120774	0.119205	0.119521	0.117675	0.117795	0.112025	0.105337	0.100757	0.0954016	0.0897018	0.0867141	0.0831552	0.0812185	0.0787864	0.0765069	0.0749631	0.0739056	0.0722321	0.0705009	0.0697368	0.0685027	0.0665489	0.0659301	0.0642821	0.0639414	0.0629195	0.0619011	0.0614178	0.0604959	0.0598235	0.058416	0.0581189	0.0581275	0.0574931
424	0.140874	0.141826	0.14122	0.14167	0.141278	0.139204	0.136578	0.131978	0.128669	0.126617	0.126058	0.12474	0.123373	0.122335	0.122252	0.120325	0.119391	0.1191	0.117495	0.117559	0.112295	0.105953	0.100632	0.0951983	0.090101	0.0866528	0.0829927	0.0810513	0.0787455	0.0769398	0.0749309	0.0742653	0.0728437	0.070874	0.069096	0.0679883	0.0671374	0.0655493	0.065043	0.0632603	0.0623435	0.0617197	0.0611266	0.06014	0.0592442	0.0587976	0.0582288	0.0576026	0.0575052
425	0.140913	0.141281	0.141347	0.141761	0.14071	0.139289	0.136359	0.131362	0.128778	0.126656	0.125539	0.124791	0.122794	0.121244	0.121373	0.12031	0.119242	0.118645	0.11763	0.117341	0.111631	0.106087	0.100587	0.0955206	0.090523	0.0857581	0.083656	0.0816073	0.0786621	0.0767356	0.0752775	0.073797	0.072436	0.0703291	0.0694178	0.0680677	0.0671373	0.065979	0.0641557	0.0637287	0.06203	0.0617182	0.0612871	0.0604483	0.0598447	0.0592055	0.0583605	0.0577415	0.05635
426	0.140398	0.140513	0.14052	0.140653	0.140558	0.138444	0.135917	0.130278	0.128297	0.12641	0.125729	0.124271	0.122447	0.122006	0.120361	0.120339	0.119127	0.118671	0.118397	0.116698	0.111238	0.105334	0.1003	0.0949221	0.0898422	0.0858308	0.0835933	0.0812553	0.0784022	0.0764659	0.0747272	0.0731682	0.0726544	0.0705424	0.0693382	0.067535	0.0667769	0.0655613	0.0647129	0.0632597	0.0627456	0.0618072	0.0612578	0.0599426	0.0596224	0.0585328	0.0580362	0.0575111	0.0567518
427	0.140543	0.141068	0.140079	0.140396	0.140249	0.13873	0.135539	0.13076	0.12849	0.126688	0.125167	0.124166	0.121963	0.121284	0.120507	0.119757	0.119741	0.118293	0.116495	0.116648	0.111323	0.104948	0.100187	0.0956933	0.0898826	0.085681	0.0829084	0.0811332	0.0778422	0.076782	0.0748053	0.0731007	0.0726142	0.069988	0.0692259	0.0676378	0.0670802	0.065828	0.0646746	0.0636724	0.0627109	0.0618267	0.0611727	0.060188	0.0595738	0.0587812	0.0580278	0.0575812	0.0566435
428	0.140438	0.140703	0.139868	0.139875	0.13996	0.138425	0.134523	0.129763	0.12787	0.126457	0.125193	0.123492	0.121475	0.120764	0.120088	0.119654	0.118712	0.118428	0.116331	0.116445	0.110988	0.105085	0.100185	0.0946944	0.0897452	0.0852997	0.0828218	0.0808023	0.078503	0.0765952	0.0746579	0.0733522	0.0715903	0.0705026	0.0695119	0.0683276	0.0661677	0.065551	0.0645335	0.0636623	0.0621264	0.0618584	0.0609602	0.060141	0.0593628	0.0593572	0.0582516	0.0575842	0.0573179
429	0.139651	0.139333	0.13963	0.139789	0.139309	0.137733	0.135158	0.129685	0.128336	0.126507	0.124601	0.123013	0.121661	0.120709	0.120668	0.118419	0.118097	0.118293	0.117056	0.116431	0.11062	0.104692	0.099922	0.094165	0.0893921	0.0859829	0.0822536	0.0805869	0.0788076	0.0764526	0.0746392	0.0735704	0.072302	0.0704643	0.0694067	0.0679502	0.0667464	0.0656087	0.0640844	0.0636405	0.0625431	0.0617117	0.0607573	0.0602465	0.0591776	0.0587966	0.0576763	0.0573234	0.0564804
430	0.140503	0.139503	0.138984	0.139392	0.13981	0.137845	0.135488	0.1302	0.127287	0.125815	0.124572	0.122496	0.121533	0.121064	0.120429	0.118902	0.118643	0.118094	0.11684	0.11653	0.110208	0.104479	0.100198	0.0943891	0.0894805	0.0859516	0.0823274	0.080835	0.0786826	0.0765021	0.0745478	0.0732327	0.0722229	0.0703061	0.0691769	0.0679395	0.0661857	0.0657151	0.0644731	0.0637622	0.062556	0.0618064	0.0608441	0.0602412	0.0591503	0.0584308	0.0578979	0.0573197	0.0573627
431	0.139504	0.139645	0.138928	0.139884	0.140161	0.138456	0.134453	0.129671	0.127662	0.126161	0.124149	0.123256	0.120778	0.120578	0.120094	0.119475	0.118191	0.117573	0.116533	0.115717	0.110689	0.104387	0.0992712	0.0947594	0.0899071	0.0856658	0.0829074	0.0804371	0.0778621	0.0760693	0.074494	0.0734948	0.0715245	0.0694475	0.0693034	0.0678316	0.0662854	0.0656162	0.0646072	0.0637176	0.062767	0.0613758	0.0615247	0.0597181	0.059152	0.0586979	0.0580614	0.0577564	0.0571232
432	0.139065	0.139934	0.139168	0.139379	0.139102	0.137322	0.134718	0.129799	0.127721	0.125294	0.123977	0.123272	0.120777	0.121072	0.119953	0.118351	0.117647	0.117219	0.116811	0.115649	0.110657	0.104119	0.0999594	0.0941965	0.0896063	0.0856114	0.0832671	0.0808309	0.078771	0.0759313	0.0743817	0.0732619	0.0707074	0.0702304	0.0691882	0.0677794	0.0668493	0.0650377	0.0647556	0.0635592	0.0625751	0.0618019	0.0609171	0.0601746	0.0591263	0.0587803	0.0581296	0.0573365	0.0567931
433	0.139519	0.139187	0.138976	0.139266	0.138966	0.137463	0.134701	0.130357	0.127483	0.125488	0.123358	0.121747	0.12117	0.120079	0.119717	0.119011	0.117665	0.117017	0.116758	0.116086	0.111108	0.104256	0.0994005	0.0946039	0.0893859	0.0856504	0.0820251	0.0810714	0.0782351	0.0763474	0.0744801	0.0728706	0.0717433	0.0703717	0.0691426	0.0682234	0.0661671	0.0652204	0.064196	0.063179	0.0626022	0.0611888	0.0608222	0.0599672	0.0593687	0.0584389	0.0586743	0.0571775	0.0568411
434	0.138312	0.138342	0.138463	0.138665	0.138967	0.136937	0.133374	0.1282	0.127145	0.124371	0.123729	0.121303	0.121037	0.120346	0.119815	0.118267	0.117556	0.117404	0.115901	0.115088	0.110663	0.104145	0.0995997	0.0943176	0.0895488	0.0846839	0.0820493	0.0801256	0.0780369	0.0755719	0.0744207	0.0727691	0.0719231	0.0701709	0.0682961	0.0671954	0.0660375	0.064922	0.063739	0.0634481	0.0624187	0.0612219	0.0606489	0.060458	0.0591584	0.0583621	0.0576487	0.0575454	0.0567608
435	0.138447	0.138505	0.138039	0.138229	0.138279	0.137147	0.133932	0.128535	0.126703	0.124837	0.122986	0.122118	0.120752	0.11958	0.119578	0.117452	0.117309	0.116673	0.116281	0.115178	0.110409	0.104619	0.099584	0.0939624	0.0897018	0.0853965	0.0832074	0.0807065	0.078263	0.0760218	0.0748861	0.0729288	0.0713507	0.0698834	0.0684034	0.067908	0.0662745	0.0649355	0.0641096	0.0631339	0.0621722	0.0617188	0.0610968	0.0602192	0.0592809	0.058482	0.0573882	0.0576536	0.0570117
436	0.137841	0.13782	0.138661	0.137731	0.137809	0.136212	0.132901	0.128151	0.125594	0.124731	0.122952	0.121183	0.120244	0.119596	0.119469	0.117618	0.116713	0.115721	0.116303	0.114882	0.109847	0.103937	0.0992295	0.0935658	0.0893595	0.0856038	0.0820843	0.0804177	0.0776523	0.0760606	0.074163	0.0728018	0.0721667	0.0698909	0.0684605	0.0676586	0.0664659	0.0654063	0.0641912	0.0631827	0.0618824	0.0617021	0.0608628	0.059531	0.0595468	0.058677	0.0580307	0.0571695	0.0568257
437	0.137221	0.138347	0.137981	0.138096	0.137667	0.136476	0.133544	0.128949	0.125597	0.124172	0.123148	0.121605	0.120432	0.119507	0.118944	0.117468	0.11627	0.116473	0.115697	0.115752	0.109907	0.103749	0.0985544	0.0939059	0.0883915	0.0853298	0.0819909	0.0799784	0.0778495	0.0758865	0.0745524	0.0731888	0.071141	0.0699751	0.0682868	0.0675797	0.0668497	0.065226	0.0642933	0.0631295	0.0618606	0.0615454	0.0616308	0.0601864	0.0593314	0.0586005	0.0580328	0.0570975	0.0569342
438	0.138017	0.137904	0.136985	0.138008	0.137174	0.136035	0.133275	0.128316	0.125495	0.124362	0.122169	0.121173	0.120491	0.119095	0.118348	0.117862	0.116402	0.115794	0.114995	0.114542	0.109319	0.103861	0.0991425	0.0933933	0.0894581	0.0856278	0.0818137	0.0806576	0.0781956	0.075836	0.0743452	0.0728507	0.0711831	0.0696594	0.0683852	0.0673176	0.0663283	0.0648298	0.0637211	0.0633111	0.0621765	0.0615631	0.061025	0.0596945	0.0591419	0.0586829	0.0578013	0.0566812	0.0568682
439	0.137647	0.137518	0.137358	0.137486	0.137575	0.135239	0.133188	0.12774	0.125755	0.123003	0.122515	0.121016	0.119988	0.118716	0.117814	0.116816	0.115904	0.115448	0.115285	0.11476	0.109425	0.103569	0.0986959	0.0937323	0.0889092	0.0853186	0.0822526	0.0802335	0.0773233	0.0762877	0.0736567	0.0726262	0.0710868	0.0698654	0.0689138	0.0678859	0.0665912	0.0652097	0.0641626	0.0632568	0.0617325	0.0612372	0.0609928	0.0598503	0.059109	0.0583773	0.0581261	0.0574044	0.0565916
440	0.136977	0.136712	0.137477	0.136808	0.137222	0.136375	0.132205	0.128654	0.12534	0.123369	0.122696	0.120976	0.119639	0.118348	0.118005	0.117106	0.11646	0.115083	0.115644	0.114548	0.110059	0.10286	0.0996297	0.0935579	0.088643	0.0848252	0.0822862	0.0797281	0.0774145	0.0761324	0.0735078	0.0726771	0.0716373	0.0703143	0.0685713	0.0671863	0.0661499	0.0652107	0.064618	0.0629617	0.0622457	0.0610066	0.0601972	0.0602	0.0594381	0.0583524	0.0578735	0.0573299	0.0565625
441	0.137635	0.137231	0.137556	0.136843	0.136983	0.135772	0.133233	0.127977	0.125203	0.124046	0.122077	0.120118	0.119054	0.118561	0.117537	0.117007	0.115861	0.115952	0.115225	0.11408	0.109575	0.103659	0.0987888	0.0932546	0.0887336	0.0849841	0.0819765	0.0796147	0.0769622	0.0756917	0.0733871	0.0723823	0.0709562	0.0696774	0.0685331	0.0675751	0.0658779	0.0653551	0.0637924	0.0630591	0.0623484	0.0616152	0.0608549	0.0600856	0.0594056	0.0584396	0.0579973	0.0572184	0.0562377
442	0.136325	0.136431	0.136964	0.136658	0.136919	0.134746	0.132083	0.127222	0.124548	0.124006	0.12224	0.120685	0.118998	0.119242	0.117575	0.116688	0.116557	0.115616	0.115123	0.114176	0.109513	0.104544	0.0988471	0.0930894	0.089134	0.0852163	0.0822488	0.0798535	0.0776319	0.0757363	0.0742658	0.0725564	0.0710881	0.0700657	0.0688889	0.068024	0.0659926	0.0650664	0.0642665	0.0634118	0.0624305	0.0614629	0.0607629	0.059882	0.058883	0.0584193	0.0572345	0.0567957	0.0563421
443	0.136652	0.13631	0.136944	0.136048	0.136619	0.134799	0.132149	0.126746	0.12512	0.123454	0.121545	0.120715	0.118909	0.118728	0.116904	0.116773	0.115654	0.115055	0.113768	0.113807	0.109064	0.104092	0.098754	0.0935756	0.0893672	0.0854288	0.0822826	0.0795252	0.0777095	0.0753554	0.074078	0.0727696	0.0710888	0.0699126	0.0685876	0.0670356	0.0661535	0.0647729	0.0646739	0.0629687	0.06171	0.0614695	0.0602862	0.0594995	0.0590342	0.0582075	0.0581987	0.0576414	0.056941
444	0.135819	0.136298	0.136712	0.136389	0.136174	0.134483	0.13153	0.126972	0.125097	0.122148	0.121639	0.119878	0.118718	0.118287	0.117217	0.116728	0.115561	0.115163	0.114506	0.113193	0.109192	0.103743	0.0981948	0.0936566	0.0888863	0.0845738	0.0817115	0.0798966	0.0774739	0.0755699	0.0745016	0.0723878	0.0714624	0.0695341	0.0688762	0.0675385	0.0658999	0.0647142	0.0639138	0.0630787	0.0619676	0.0614724	0.0604953	0.0598996	0.0595363	0.058865	0.0582836	0.05727	0.0566377
445	0.136941	0.135882	0.134999	0.136043	0.136665	0.13523	0.13204	0.127293	0.123875	0.122667	0.121548	0.119915	0.118977	0.118007	0.117164	0.116076	0.115868	0.114996	0.114512	0.113898	0.108849	0.103366	0.0984025	0.0940935	0.0893952	0.0852088	0.0816558	0.0800203	0.0772898	0.0757995	0.0735483	0.0728819	0.0711957	0.0701918	0.0686118	0.0670578	0.0654623	0.0652707	0.0641177	0.0626812	0.0619203	0.0613648	0.0607842	0.0598741	0.0594879	0.0585868	0.0577986	0.057538	0.0570418
446	0.136377	0.137055	0.135151	0.136762	0.1364	0.133887	0.131122	0.126942	0.124437	0.122892	0.12112	0.119605	0.118912	0.116869	0.117146	0.115699	0.11518	0.114336	0.114291	0.113763	0.108591	0.102997	0.0989763	0.0938105	0.0886329	0.0843418	0.0823243	0.0797059	0.0773789	0.0753055	0.0736478	0.0720057	0.0716035	0.06958	0.0685189	0.0669365	0.0661593	0.0654493	0.0641791	0.0631637	0.0620564	0.0609895	0.0610659	0.0599625	0.059492	0.0592783	0.0583535	0.0569173	0.0566074
447	0.136046	0.136255	0.135551	0.136662	0.135382	0.134259	0.131519	0.126293	0.124161	0.122108	0.12051	0.119551	0.11825	0.117856	0.116849	0.115422	0.114782	0.114398	0.114359	0.113189	0.108346	0.103121	0.0990684	0.0939939	0.0889022	0.0844096	0.0812927	0.0802891	0.0775055	0.0754695	0.0738061	0.0726211	0.0707384	0.0694267	0.069038	0.0674899	0.0661867	0.0652477	0.0639083	0.0629695	0.0620953	0.0616862	0.0598523	0.0597498	0.0594181	0.0589433	0.0582339	0.0571041	0.0562846
448	0.135748	0.135504	0.134876	0.136068	0.135431	0.134706	0.130797	0.126053	0.123715	0.121767	0.120528	0.120008	0.118742	0.117589	0.115766	0.115545	0.115457	0.114784	0.114276	0.113334	0.10812	0.102528	0.0981441	0.0930107	0.0891342	0.0848871	0.0814552	0.079857	0.0768743	0.0753834	0.0735648	0.0727697	0.0706696	0.0698751	0.0687538	0.0673521	0.0658953	0.0649933	0.063944	0.0625994	0.0621525	0.0612012	0.0605809	0.060395	0.0590251	0.0586797	0.0584424	0.0571744	0.0567699
[truncated: 101 more columns]

## Sheet: time (s) (late times)
	time (s)
0	75
1	75.5018
2	76.0035
3	76.5053
4	77.007
5	77.5088
6	78.0106
7	78.5123
8	79.0141
9	79.5158
10	80.0176
11	80.5193
12	81.0211
13	81.5229
14	82.0246
15	82.5264
16	83.0281
17	83.5299
18	84.0317
19	84.5334
20	85.0352
21	85.5369
22	86.0387
23	86.5405
24	87.0422
25	87.544
26	88.0457
27	88.5475
28	89.0492
29	89.551
30	90.0528
31	90.5545
32	91.0563
33	91.558
34	92.0598
35	92.5616
36	93.0633
37	93.5651
38	94.0668
39	94.5686
40	95.0704
41	95.5721
42	96.0739
43	96.5756
44	97.0774
45	97.5791
46	98.0809
47	98.5827
48	99.0844
49	99.5862
50	100.088
51	100.59
52	101.091
53	101.593
54	102.095
55	102.597
56	103.098
57	103.6
58	104.102
59	104.604
60	105.106
61	105.607
62	106.109
63	106.611
64	107.113
65	107.614
66	108.116
67	108.618
68	109.12
69	109.621
70	110.123
71	110.625
72	111.127
73	111.628
74	112.13
75	112.632
76	113.134
77	113.635
78	114.137
79	114.639
80	115.141
81	115.642
82	116.144
83	116.646
84	117.148
85	117.649
86	118.151
87	118.653
88	119.155
89	119.657
90	120.158
91	120.66
92	121.162
93	121.664
94	122.165
95	122.667
96	123.169
97	123.671
98	124.172
99	124.674
100	125.176
101	125.678
102	126.179
103	126.681
104	127.183
105	127.685
106	128.186
107	128.688
108	129.19
109	129.692
110	130.193
111	130.695
112	131.197
113	131.699
114	132.201
115	132.702
116	133.204
117	133.706
118	134.208
119	134.709
120	135.211
121	135.713
122	136.215
123	136.716
124	137.218
125	137.72
126	138.222
127	138.723
128	139.225
129	139.727
130	140.229
131	140.73
132	141.232
133	141.734
134	142.236
135	142.737
136	143.239
137	143.741
138	144.243
139	144.744
140	145.246
141	145.748
142	146.25
143	146.752
144	147.253
145	147.755
146	148.257
147	148.759
148	149.26
149	149.762
150	150.264
151	150.766
152	151.267
153	151.769
154	152.271
155	152.773
156	153.274
157	153.776
158	154.278
159	154.78
160	155.281
161	155.783
162	156.285
163	156.787
164	157.288
165	157.79
166	158.292
167	158.794
168	159.295
169	159.797
170	160.299
171	160.801
172	161.303
173	161.804
174	162.306
175	162.808
176	163.31
177	163.811
178	164.313
179	164.815
180	165.317
181	165.818
182	166.32
183	166.822
184	167.324
185	167.825
186	168.327
187	168.829
188	169.331
189	169.832
190	170.334
191	170.836
192	171.338
193	171.839
194	172.341
195	172.843
196	173.345
197	173.846
198	174.348
199	174.85
200	175.352
201	175.854
202	176.355
203	176.857
204	177.359
205	177.861
206	178.362
207	178.864
208	179.366
209	179.868
210	180.369
211	180.871
212	181.373
213	181.875
214	182.376
215	182.878
216	183.38
217	183.882
218	184.383
219	184.885
220	185.387
221	185.889
222	186.39
223	186.892
224	187.394
225	187.896
226	188.397
227	188.899
228	189.401
229	189.903
230	190.405
231	190.906
232	191.408
233	191.91
234	192.412
235	192.913
236	193.415
237	193.917
238	194.419
239	194.92
240	195.422
241	195.924
242	196.426
243	196.927
244	197.429
245	197.931
246	198.433
247	198.934
248	199.436
249	199.938
250	200.44
251	200.941
252	201.443
253	201.945
254	202.447
255	202.948
256	203.45
257	203.952
258	204.454
259	204.956
260	205.457
261	205.959
262	206.461
263	206.963
264	207.464
265	207.966
266	208.468
267	208.97
268	209.471
269	209.973
270	210.475
271	210.977
272	211.478
273	211.98
274	212.482
275	212.984
276	213.485
277	213.987
278	214.489
279	214.991
280	215.492
281	215.994
282	216.496
283	216.998
284	217.499
285	218.001
286	218.503
287	219.005
288	219.507
289	220.008
290	220.51
291	221.012
292	221.514
293	222.015
294	222.517
295	223.019
296	223.521
297	224.022
298	224.524
299	225.026
300	225.528
301	226.029
302	226.531
303	227.033
304	227.535
305	228.036
306	228.538
307	229.04
308	229.542
309	230.043
310	230.545
311	231.047
312	231.549
313	232.051
314	232.552
315	233.054
316	233.556
317	234.058
318	234.559
319	235.061
320	235.563
321	236.065
322	236.566
323	237.068
324	237.57
325	238.072
326	238.573
327	239.075
328	239.577
329	240.079
330	240.58
331	241.082
332	241.584
333	242.086
334	242.587
335	243.089
336	243.591
337	244.093
338	244.594
339	245.096
340	245.598
341	246.1
342	246.602
343	247.103
344	247.605
345	248.107
346	248.609
347	249.11
348	249.612
349	250.114
350	250.616
351	251.117
352	251.619
353	252.121
354	252.623
355	253.124
356	253.626
357	254.128
358	254.63
359	255.131
360	255.633
361	256.135
362	256.637
363	257.138
364	257.64
365	258.142
366	258.644
367	259.145
368	259.647
369	260.149
370	260.651
371	261.153
372	261.654
373	262.156
374	262.658
375	263.16
376	263.661
377	264.163
378	264.665
379	265.167
380	265.668
381	266.17
382	266.672
383	267.174
384	267.675
385	268.177
386	268.679
387	269.181
388	269.682
389	270.184
390	270.686
391	271.188
392	271.689
393	272.191
394	272.693
395	273.195
396	273.696
397	274.198
398	274.7
399	275.202
400	275.704
401	276.205
402	276.707
403	277.209
404	277.711
405	278.212
406	278.714
407	279.216
408	279.718
409	280.219
410	280.721
411	281.223
412	281.725
413	282.226
414	282.728
415	283.23
416	283.732
417	284.233
418	284.735
419	285.237
420	285.739
421	286.24
422	286.742
423	287.244
424	287.746
425	288.247
426	288.749
427	289.251
428	289.753
429	290.255
430	290.756
431	291.258
432	291.76
433	292.262
434	292.763
435	293.265
436	293.767
437	294.269
438	294.77
439	295.272
440	295.774
441	296.276
442	296.777
443	297.279
444	297.781
445	298.283
446	298.784
447	299.286
448	299.788
449	300.29
450	300.791
451	301.293
452	301.795
453	302.297
454	302.798
455	303.3
456	303.802
457	304.304
458	304.806
459	305.307
460	305.809
461	306.311
462	306.813
463	307.314
464	307.816
465	308.318
466	308.82
467	309.321
468	309.823
469	310.325
470	310.827
471	311.328
472	311.83
473	312.332
474	312.834
475	313.335
476	313.837
477	314.339
478	314.841
479	315.342
480	315.844
481	316.346
482	316.848
483	317.349
484	317.851
485	318.353
486	318.855
487	319.357
488	319.858
489	320.36
490	320.862
491	321.364
492	321.865
493	322.367
494	322.869
495	323.371
496	323.872
497	324.374
498	324.876
499	325.378
500	325.879
501	326.381
502	326.883
503	327.385
504	327.886
505	328.388
506	328.89
507	329.392
508	329.893
509	330.395
510	330.897
511	331.399
512	331.901
513	332.402
514	332.904
515	333.406
516	333.908
517	334.409
518	334.911
519	335.413
520	335.915
521	336.416
522	336.918
523	337.42
524	337.922
525	338.423
526	338.925
527	339.427
528	339.929
529	340.43
530	340.932
531	341.434
532	341.936
533	342.437
534	342.939
535	343.441
536	343.943
537	344.444
538	344.946
539	345.448
540	345.95
541	346.452
542	346.953
543	347.455
544	347.957
545	348.459
546	348.96
547	349.462
548	349.964
549	350.466
550	350.967
551	351.469
552	351.971
553	352.473
554	352.974
555	353.476
556	353.978
557	354.48
558	354.981
559	355.483
560	355.985
561	356.487
562	356.988
563	357.49
564	357.992
565	358.494
566	358.995
567	359.497
568	359.999
569	360.501
570	361.003
571	361.504
572	362.006
573	362.508
574	363.01
575	363.511
576	364.013
577	364.515
578	365.017
579	365.518
580	366.02
581	366.522
582	367.024
583	367.525
584	368.027
585	368.529
586	369.031
587	369.532
588	370.034
589	370.536
590	371.038
591	371.539
592	372.041
593	372.543
594	373.045
595	373.546
596	374.048
597	374.55
598	375.052
599	375.554
600	376.055
601	376.557
602	377.059
603	377.561
604	378.062
605	378.564
606	379.066
607	379.568
608	380.069
609	380.571
610	381.073
611	381.575
612	382.076
613	382.578
614	383.08
615	383.582
616	384.083
617	384.585
618	385.087
619	385.589
620	386.09
621	386.592
622	387.094
623	387.596
624	388.097
625	388.599
626	389.101
627	389.603
628	390.105
629	390.606
630	391.108
631	391.61
632	392.112
633	392.613
634	393.115
635	393.617
636	394.119
637	394.62
638	395.122
639	395.624
640	396.126
641	396.627
642	397.129
643	397.631
644	398.133
645	398.634
646	399.136
647	399.638
648	400.14
649	400.641
650	401.143
651	401.645
652	402.147
653	402.648
654	403.15
655	403.652
656	404.154
657	404.656
658	405.157
659	405.659
660	406.161
661	406.663
662	407.164
663	407.666
664	408.168
665	408.67
666	409.171
667	409.673
668	410.175
669	410.677
670	411.178
671	411.68
672	412.182
673	412.684
674	413.185
675	413.687
676	414.189
677	414.691
678	415.192
679	415.694
680	416.196
681	416.698
682	417.199
683	417.701
684	418.203
685	418.705
686	419.207
687	419.708
688	420.21
689	420.712
690	421.214
691	421.715
692	422.217
693	422.719
694	423.221
695	423.722
696	424.224
697	424.726
698	425.228
699	425.729
700	426.231
701	426.733
702	427.235
703	427.736
704	428.238
705	428.74
706	429.242
707	429.743
708	430.245
709	430.747
710	431.249
711	431.751
712	432.252
713	432.754
714	433.256
715	433.758
716	434.259
717	434.761
718	435.263
719	435.765
720	436.266
721	436.768
722	437.27
723	437.772
724	438.273
725	438.775
726	439.277
727	439.779
728	440.28
729	440.782
730	441.284
731	441.786
732	442.287
733	442.789
734	443.291
735	443.793
736	444.294
737	444.796
738	445.298
739	445.8
740	446.302
741	446.803
742	447.305
743	447.807
744	448.309
745	448.81
746	449.312
747	449.814
748	450.316
749	450.817
750	451.319
751	451.821
752	452.323
753	452.824
754	453.326
755	453.828
756	454.33
757	454.831
758	455.333
759	455.835
760	456.337
761	456.838
762	457.34
763	457.842
764	458.344
765	458.845
766	459.347
767	459.849
768	460.351
769	460.853
770	461.354
771	461.856
772	462.358
773	462.86
774	463.361
775	463.863
776	464.365
777	464.867
778	465.368
779	465.87
780	466.372
781	466.874
782	467.375
783	467.877
784	468.379
785	468.881
786	469.382
787	469.884
788	470.386
789	470.888
790	471.389
791	471.891
792	472.393
793	472.895
794	473.396
795	473.898
796	474.4

## Sheet: q (A^-1) (late times)
	q (A^-1)
0	0.0223927
1	0.0233472
2	0.0243016
3	0.0252561
4	0.0262106
5	0.0271651
6	0.0281196
7	0.029074
8	0.0300285
9	0.030983
10	0.0319375
11	0.032892
12	0.0338464
13	0.0348009
14	0.0357554
15	0.0367099
16	0.0376644
17	0.0386188
18	0.0395733
19	0.0405278
20	0.0414823
21	0.0424368
22	0.0433912
23	0.0443457
24	0.0453002
25	0.0462547
26	0.0472092
27	0.0481637
28	0.0491181
29	0.0500726
30	0.0510271
31	0.0519816
32	0.0529361
33	0.0538905
34	0.054845
35	0.0557995
36	0.056754
37	0.0577085
38	0.0586629
39	0.0596174
40	0.0605719
41	0.0615264
42	0.0624809
43	0.0634353
44	0.0643898
45	0.0653443
46	0.0662988
47	0.0672533
48	0.0682077
49	0.0691622
50	0.0701167
51	0.0710712
52	0.0720257
53	0.0729801
54	0.0739346
55	0.0748891
56	0.0758436
57	0.0767981
58	0.0777526
59	0.078707
60	0.0796615
61	0.080616
62	0.0815705
63	0.082525
64	0.0834794
65	0.0844339
66	0.0853884
67	0.0863429
68	0.0872974
69	0.0882518
70	0.0892063
71	0.0901608
72	0.0911153
73	0.0920698
74	0.0930242
75	0.0939787
76	0.0949332
77	0.0958877
78	0.0968422
79	0.0977966
80	0.0987511
81	0.0997056
82	0.10066
83	0.101615
84	0.102569
85	0.103524
86	0.104478
87	0.105432
88	0.106387
89	0.107341
90	0.108296
91	0.10925
92	0.110205
93	0.111159
94	0.112114
95	0.113068
96	0.114023
97	0.114977
98	0.115932
99	0.116886
100	0.117841
101	0.118795
102	0.11975
103	0.120704
104	0.121659
105	0.122613
106	0.123568
107	0.124522
108	0.125477
109	0.126431
110	0.127386
111	0.12834
112	0.129295
113	0.130249
114	0.131203
115	0.132158
116	0.133112
117	0.134067
118	0.135021
119	0.135976
120	0.13693
121	0.137885
122	0.138839
123	0.139794
124	0.140748
125	0.141703
126	0.142657
127	0.143612
128	0.144566
129	0.145521
130	0.146475
131	0.14743
132	0.148384
133	0.149339
134	0.150293
135	0.151248
136	0.152202
137	0.153157
138	0.154111
139	0.155065
140	0.15602
141	0.156974
142	0.157929
143	0.158883
144	0.159838
145	0.160792
146	0.161747
147	0.162701
148	0.163656
149	0.16461
150	0.165565
151	0.166519
152	0.167474
153	0.168428
154	0.169383
155	0.170337
156	0.171292
157	0.172246
158	0.173201
159	0.174155
160	0.17511
161	0.176064
162	0.177019
163	0.177973
164	0.178927
165	0.179882
166	0.180836
167	0.181791
168	0.182745
169	0.1837
170	0.184654
171	0.185609
172	0.186563
173	0.187518
174	0.188472
175	0.189427
176	0.190381
177	0.191336
178	0.19229
179	0.193245
180	0.194199
181	0.195154
182	0.196108
183	0.197063
184	0.198017
185	0.198972
186	0.199926
187	0.200881
188	0.201835
189	0.20279
190	0.203744
191	0.204698
192	0.205653
193	0.206607
194	0.207562
195	0.208516
196	0.209471
197	0.210425
198	0.21138
199	0.212334
200	0.213289
201	0.214243
202	0.215198
203	0.216152
204	0.217107
205	0.218061
206	0.219016
207	0.21997
208	0.220925
209	0.221879
210	0.222834
211	0.223788
212	0.224743
213	0.225697
214	0.226652
215	0.227606
216	0.22856
217	0.229515
218	0.230469
219	0.231424
220	0.232378
221	0.233333
222	0.234287
223	0.235242
224	0.236196
225	0.237151
226	0.238105
227	0.23906
228	0.240014
229	0.240969
230	0.241923
231	0.242878
232	0.243832
233	0.244787
234	0.245741
235	0.246696
236	0.24765
237	0.248605
238	0.249559
239	0.250514
240	0.251468
241	0.252423
242	0.253377
243	0.254331
244	0.255286
245	0.25624
246	0.257195
247	0.258149
248	0.259104
249	0.260058
250	0.261013
251	0.261967
252	0.262922
253	0.263876
254	0.264831
255	0.265785
256	0.26674
257	0.267694
258	0.268649
259	0.269603
260	0.270558
261	0.271512
262	0.272467
263	0.273421
264	0.274376
265	0.27533
266	0.276285
267	0.277239
268	0.278193
269	0.279148
270	0.280102
271	0.281057
272	0.282011
273	0.282966
274	0.28392
275	0.284875
276	0.285829
277	0.286784
278	0.287738
279	0.288693
280	0.289647
281	0.290602
282	0.291556
283	0.292511
284	0.293465
285	0.29442
286	0.295374
287	0.296329
288	0.297283
289	0.298238
290	0.299192
291	0.300147
292	0.301101
293	0.302056
294	0.30301
295	0.303964
296	0.304919
297	0.305873
298	0.306828
299	0.307782
300	0.308737
301	0.309691
302	0.310646
303	0.3116
304	0.312555
305	0.313509
306	0.314464
307	0.315418
308	0.316373
309	0.317327
310	0.318282
311	0.319236
312	0.320191
313	0.321145
314	0.3221
315	0.323054
316	0.324009
317	0.324963
318	0.325918
319	0.326872
320	0.327826
321	0.328781
322	0.329735
323	0.33069
324	0.331644
325	0.332599
326	0.333553
327	0.334508
328	0.335462
329	0.336417
330	0.337371
331	0.338326
332	0.33928
333	0.340235
334	0.341189
335	0.342144
336	0.343098
337	0.344053
338	0.345007
339	0.345962
340	0.346916
341	0.347871
342	0.348825
343	0.34978
344	0.350734
345	0.351688
346	0.352643
347	0.353597
348	0.354552
349	0.355506
350	0.356461
351	0.357415
352	0.35837
353	0.359324
354	0.360279
355	0.361233
356	0.362188
357	0.363142
358	0.364097
359	0.365051
360	0.366006
361	0.36696
362	0.367915
363	0.368869
364	0.369824
365	0.370778
366	0.371733
367	0.372687
368	0.373642
369	0.374596
370	0.375551
371	0.376505
372	0.377459
373	0.378414
374	0.379368
375	0.380323
376	0.381277
377	0.382232
378	0.383186
379	0.384141
380	0.385095
381	0.38605
382	0.387004
383	0.387959
384	0.388913
385	0.389868
386	0.390822
387	0.391777
388	0.392731
389	0.393686
390	0.39464
391	0.395595
392	0.396549
393	0.397504
394	0.398458
395	0.399413
396	0.400367
397	0.401321
398	0.402276
399	0.40323
400	0.404185
401	0.405139
402	0.406094
403	0.407048
404	0.408003
405	0.408957
406	0.409912
407	0.410866
408	0.411821
409	0.412775
410	0.41373
411	0.414684
412	0.415639
413	0.416593
414	0.417548
415	0.418502
416	0.419457
417	0.420411
418	0.421366
419	0.42232
420	0.423275
421	0.424229
422	0.425184
423	0.426138
424	0.427092
425	0.428047
426	0.429001
427	0.429956
428	0.43091
429	0.431865
430	0.432819
431	0.433774
432	0.434728
433	0.435683
434	0.436637
435	0.437592
436	0.438546
437	0.439501
438	0.440455
439	0.44141
440	0.442364
441	0.443319
442	0.444273
443	0.445228
444	0.446182
445	0.447137
446	0.448091
447	0.449046
448	0.45

## Sheet: I(q) q (arb.u.) (late times)
	0	1	2	3	4	5	6	7	8	9	10	11	12	13	14	15	16	17	18	19	20	21	22	23	24	25	26	27	28	29	30	31	32	33	34	35	36	37	38	39	40	41	42	43	44	45	46	47	48
0	0.0436016	0.0440458	0.0441384	0.0443056	0.0446813	0.0437524	0.0436864	0.0433679	0.04417	0.0438684	0.0439519	0.0432995	0.0432062	0.0427395	0.0426411	0.043278	0.0451342	0.0428505	0.0440487	0.0438808	0.0438266	0.0436339	0.0435238	0.0431746	0.0426272	0.0437117	0.0449091	0.0426122	0.0439598	0.0434741	0.0432048	0.04344	0.0431155	0.0434873	0.0435422	0.0431728	0.0436501	0.0439429	0.0437082	0.0436338	0.0436893	0.0422624	0.0435053	0.0433474	0.0432686	0.0430581	0.0433325	0.0435845	0.0434662
1	0.043401	0.043241	0.0433622	0.0440538	0.0433379	0.0434975	0.0431976	0.0432308	0.0430811	0.0440448	0.0431678	0.0432765	0.0429531	0.0432099	0.0431209	0.0433042	0.043721	0.0430452	0.0429669	0.0429085	0.0431268	0.0425763	0.0435671	0.0430253	0.0426464	0.0432334	0.0439184	0.0430184	0.0425301	0.0427913	0.0430611	0.0427051	0.0433171	0.0430013	0.0432036	0.0434573	0.0429009	0.0427222	0.0430938	0.0430116	0.0430391	0.0426949	0.0428122	0.0432654	0.0433094	0.0428639	0.0430904	0.0427791	0.0433118
2	0.043398	0.0431419	0.04317	0.0428616	0.0430969	0.0431063	0.0430606	0.0431871	0.0427169	0.0426849	0.0428114	0.0427348	0.0432287	0.0432176	0.0427114	0.0429716	0.0427624	0.04291	0.0427413	0.0426605	0.0429211	0.042433	0.0428062	0.0426474	0.0422439	0.0429832	0.0429019	0.0428739	0.0423086	0.0423141	0.0427661	0.0429169	0.04291	0.0425501	0.0426821	0.0426681	0.0423008	0.0422208	0.0422589	0.0424474	0.0425018	0.0421493	0.0424616	0.0423156	0.0425852	0.0422836	0.0425319	0.0420635	0.0425221
3	0.0426098	0.0425955	0.0422657	0.0424914	0.0422642	0.0424014	0.04271	0.0424607	0.0428338	0.0425274	0.0426415	0.0423386	0.0424331	0.0429367	0.0423392	0.042325	0.0424943	0.0422085	0.042472	0.0423788	0.0427545	0.0422473	0.0421733	0.0422689	0.0421954	0.0423975	0.042286	0.0423721	0.0419674	0.0423617	0.0422507	0.0423918	0.0421198	0.0424673	0.0421814	0.0422075	0.0421226	0.0422737	0.0422013	0.0415484	0.0418513	0.0419425	0.0421625	0.0418364	0.0422926	0.0421519	0.0419297	0.0418308	0.041829
4	0.0424446	0.041975	0.0422176	0.0423762	0.0419961	0.0424961	0.0422386	0.0421419	0.0421322	0.0424436	0.0422483	0.0421981	0.0420814	0.0421999	0.0422726	0.041955	0.0423135	0.0424459	0.0418041	0.0419803	0.0419349	0.0418863	0.0420882	0.0419607	0.0418746	0.0418368	0.0419696	0.0420187	0.0420289	0.0420898	0.0415476	0.041912	0.0419572	0.0418839	0.0418592	0.041596	0.0416611	0.0415335	0.0414117	0.0414106	0.0418275	0.0416301	0.0415421	0.0419419	0.0417658	0.0415322	0.0415564	0.041739	0.0416004
5	0.0416335	0.0416011	0.0415345	0.0418319	0.0417132	0.0416432	0.0415159	0.0414411	0.0415606	0.0418375	0.041686	0.0414319	0.0413924	0.0414606	0.0415997	0.0418034	0.0416467	0.0413422	0.0413735	0.0416239	0.0413463	0.0411964	0.0415792	0.0411778	0.0412699	0.0414686	0.0414781	0.0412315	0.0412973	0.0412405	0.0411152	0.0413383	0.0410281	0.0410261	0.0412133	0.0410469	0.0409175	0.0410448	0.0410758	0.040884	0.0409168	0.0407154	0.0409904	0.0409219	0.0411101	0.0410931	0.040932	0.0404553	0.0409279
6	0.0412063	0.0411155	0.041295	0.0411968	0.0415207	0.0410933	0.0412654	0.041123	0.0411915	0.0414795	0.041301	0.0411688	0.0409568	0.040914	0.0407875	0.0406498	0.0409718	0.0408977	0.0409415	0.0410729	0.041005	0.0408648	0.0406454	0.0411041	0.0407482	0.0407829	0.0412519	0.0408747	0.0408254	0.0409122	0.0410414	0.0408438	0.0405578	0.0404836	0.040668	0.0405552	0.0408996	0.0405205	0.0407452	0.0404843	0.040727	0.0405182	0.0406385	0.0405716	0.0403837	0.0404896	0.0407561	0.0405179	0.0405416
7	0.0409403	0.0411254	0.0408652	0.0408883	0.0407927	0.0410027	0.0410094	0.0410804	0.0407645	0.0410295	0.0407427	0.0409068	0.0408038	0.0408938	0.0405673	0.040485	0.0404812	0.0407617	0.0407578	0.040328	0.0405166	0.040852	0.0408003	0.0408518	0.0405154	0.0403465	0.040397	0.0403889	0.0403857	0.0403556	0.0401583	0.0402208	0.0403897	0.0404302	0.0403308	0.0403388	0.0402081	0.0404092	0.0403668	0.0401569	0.0401564	0.0400674	0.0402706	0.0402265	0.0403202	0.0399149	0.0402048	0.0400885	0.0399049
8	0.0405233	0.0406795	0.0405942	0.0406174	0.0402886	0.0405255	0.040666	0.0407951	0.0407104	0.0407532	0.0407642	0.0404794	0.0404373	0.0406454	0.0405197	0.0402608	0.0405585	0.0403431	0.0403537	0.0400702	0.0403196	0.0404088	0.0404765	0.0404655	0.0403542	0.0402353	0.040646	0.039973	0.0400026	0.040114	0.0404067	0.0398606	0.0400862	0.0402643	0.0403147	0.0400493	0.0399828	0.0399619	0.0400608	0.0401075	0.0399002	0.0400837	0.0399916	0.0399243	0.0396525	0.0398836	0.0397583	0.0396674	0.0396683
9	0.0403877	0.040474	0.0403107	0.0404827	0.0404414	0.040238	0.0403843	0.0405231	0.0406482	0.0404361	0.040329	0.0404173	0.0405896	0.0405329	0.040392	0.0402911	0.0403227	0.0403415	0.0400518	0.0400418	0.0402896	0.0403254	0.0399977	0.0401908	0.0399689	0.0401197	0.0400187	0.0397364	0.040009	0.0399099	0.0398136	0.0400308	0.039785	0.0397798	0.0400819	0.0398614	0.0397277	0.0398585	0.0398187	0.0397055	0.0398757	0.0393468	0.0398776	0.0396477	0.0395666	0.0394436	0.0397901	0.0394155	0.0396072
10	0.0404872	0.0403223	0.0402181	0.0405062	0.0404098	0.0403466	0.0405132	0.0404085	0.0406521	0.0403291	0.0401173	0.0403779	0.040108	0.0402147	0.0404528	0.0402132	0.0402957	0.0404035	0.0400882	0.0399843	0.0399784	0.0402086	0.040133	0.0402205	0.0399655	0.0403083	0.0397557	0.0399876	0.0395621	0.0397998	0.0396689	0.0398614	0.0396376	0.0396991	0.0397902	0.039966	0.0398832	0.0395155	0.0394831	0.0395721	0.0395773	0.0394978	0.0395947	0.039392	0.0397077	0.0396814	0.0397362	0.0393006	0.0393829
11	0.0405734	0.0407768	0.0404866	0.0406053	0.0402791	0.0405513	0.0405038	0.0403161	0.0404254	0.0402585	0.0404285	0.0401374	0.0402653	0.0403969	0.0402403	0.0403123	0.0400964	0.0400618	0.040356	0.0402148	0.0401517	0.039916	0.0400802	0.0402522	0.0400948	0.0401774	0.0400598	0.0400199	0.0395097	0.0399817	0.0398948	0.0397962	0.0396967	0.0397827	0.0397205	0.0397798	0.0396265	0.0394798	0.0392933	0.0395389	0.0394357	0.0395748	0.0395308	0.0395079	0.0392957	0.0393995	0.0394898	0.0391771	0.0393792
12	0.0407411	0.0406674	0.0406105	0.0405437	0.0402952	0.0406854	0.0406067	0.0403557	0.040373	0.0404736	0.0405484	0.0404798	0.040012	0.0404306	0.0403597	0.0404118	0.040503	0.0404796	0.0402361	0.0404424	0.0400597	0.0399379	0.0399966	0.0401434	0.0400641	0.039843	0.040172	0.0399759	0.0399586	0.039675	0.0398334	0.0400741	0.0397773	0.0395629	0.0397683	0.0396702	0.0395761	0.0394368	0.0397723	0.039566	0.0397009	0.0400686	0.0395446	0.0394687	0.0390823	0.0395233	0.0394705	0.039174	0.0394557
13	0.0407493	0.0409281	0.041058	0.0408202	0.0405456	0.0411318	0.0407982	0.0405613	0.0407313	0.0409423	0.0409167	0.0406565	0.0402527	0.0407989	0.0405574	0.0404501	0.0405466	0.0406493	0.0405459	0.0404424	0.0405135	0.040586	0.0402313	0.0400885	0.0399096	0.0402252	0.0402585	0.0401889	0.0400571	0.0397669	0.0402586	0.0398684	0.0401062	0.0401001	0.0399525	0.039795	0.0400059	0.0397924	0.0396562	0.0398119	0.0397955	0.0397901	0.0395978	0.0393453	0.0395705	0.0395563	0.0393048	0.0393747	0.0394482
14	0.0408901	0.0410238	0.0412045	0.0410227	0.0408307	0.0411165	0.0406809	0.0407691	0.0409443	0.0405091	0.0408085	0.0406267	0.0409376	0.0408088	0.0406776	0.0406175	0.0404115	0.0409711	0.0405773	0.0405798	0.0403373	0.0406126	0.0406381	0.0403829	0.0400886	0.0405546	0.0402514	0.0405163	0.040357	0.0402543	0.0402308	0.0399777	0.0401249	0.0397953	0.0400673	0.0399029	0.0399913	0.0399522	0.0396563	0.0397965	0.0397649	0.0396824	0.0400561	0.0397014	0.0401347	0.0396481	0.0397847	0.0397386	0.0397349
15	0.0414322	0.0416622	0.0412644	0.0415488	0.0412081	0.0412438	0.0410891	0.0409898	0.0411884	0.04129	0.0410103	0.0409781	0.0411044	0.0411771	0.0410162	0.0409267	0.040743	0.0405829	0.0405201	0.0408524	0.0406841	0.0407208	0.0407661	0.0408711	0.0404923	0.0406274	0.0407471	0.0404813	0.0404971	0.0400386	0.0405341	0.040396	0.0399	0.0402337	0.0404309	0.0403951	0.0399229	0.0397587	0.040108	0.0399426	0.0401523	0.0397824	0.0400459	0.0397907	0.0399893	0.0397433	0.0397293	0.0400368	0.0397234
16	0.0415966	0.0416782	0.041643	0.0415223	0.0415923	0.0417418	0.0411893	0.0413017	0.0413444	0.0415143	0.0414868	0.0410979	0.0412711	0.0414151	0.0410226	0.0414291	0.0409835	0.0410652	0.0410273	0.041091	0.040978	0.0410123	0.0409337	0.0410494	0.0406966	0.0407148	0.040768	0.0405017	0.0409252	0.040467	0.0408892	0.0405772	0.0407178	0.0403498	0.0407001	0.0405167	0.0402936	0.0404026	0.0401588	0.0398682	0.0402874	0.0401839	0.0402471	0.0400737	0.0401757	0.0402067	0.0399219	0.040095	0.0400403
17	0.0418126	0.0420613	0.0419575	0.0418989	0.0417814	0.0417101	0.0421644	0.0415945	0.041841	0.0416887	0.0417206	0.0417717	0.0414987	0.041654	0.0415425	0.0415515	0.0415098	0.0413838	0.0413029	0.0412518	0.0413846	0.0412121	0.0410937	0.0414154	0.0408936	0.0408673	0.0409739	0.0409314	0.0407965	0.0409033	0.0410885	0.0409948	0.0408861	0.0409734	0.0406635	0.0408813	0.0406863	0.0405204	0.0406062	0.0407387	0.0405473	0.040512	0.0403406	0.0406493	0.0404569	0.0404189	0.0404498	0.0403943	0.0403409
18	0.0420044	0.0423581	0.0422326	0.0424582	0.042045	0.0424384	0.0423644	0.0420483	0.0421668	0.0419666	0.0418106	0.0417052	0.0421998	0.0418622	0.0414162	0.041786	0.0420338	0.0416258	0.0415571	0.0416355	0.0411468	0.0416386	0.0416865	0.0415889	0.0412415	0.0414512	0.0413011	0.0411098	0.0410434	0.0413558	0.0414425	0.0410873	0.0411424	0.0411785	0.0412415	0.040921	0.0410153	0.0409284	0.0408421	0.0410661	0.0408155	0.0408302	0.0408254	0.0408635	0.0407994	0.0408447	0.0406975	0.0408544	0.0406835
19	0.0427445	0.0426769	0.0425802	0.0429298	0.0424509	0.0425227	0.0424056	0.042653	0.0428293	0.0422323	0.0421663	0.042341	0.0422416	0.0418867	0.0421159	0.0420875	0.0424729	0.0420711	0.042004	0.0420527	0.0418615	0.04197	0.0418305	0.0420961	0.0415648	0.0415931	0.0419975	0.0417817	0.041169	0.041615	0.0417552	0.041334	0.0416769	0.0414254	0.0413092	0.0411526	0.0413123	0.0412874	0.0411597	0.0411308	0.0414191	0.0408773	0.0412582	0.0411212	0.040796	0.0407473	0.0409357	0.0407565	0.0410063
20	0.0431242	0.0430848	0.0431014	0.042864	0.0427855	0.0428025	0.0429126	0.0429346	0.0429604	0.0427328	0.0426046	0.0426328	0.0426934	0.0423761	0.0423932	0.042453	0.0423495	0.0424612	0.0424094	0.0422166	0.0424093	0.0423842	0.0423078	0.0421622	0.0420139	0.0421398	0.0417852	0.0420633	0.0419434	0.0418972	0.0419115	0.0418833	0.0418177	0.0419701	0.0418399	0.0417784	0.0414481	0.0414216	0.0413211	0.0415099	0.0415235	0.0413449	0.0414567	0.0414553	0.0415201	0.041354	0.0414498	0.0413511	0.0413592
21	0.0437051	0.0433183	0.0435145	0.0433161	0.0433935	0.0433617	0.0430489	0.0432459	0.0432244	0.0427868	0.0433642	0.043119	0.0431058	0.042974	0.0429589	0.0426732	0.0426556	0.0428605	0.0427335	0.0426776	0.0429365	0.0425182	0.0424991	0.0427035	0.0424906	0.042533	0.0427338	0.0424836	0.042312	0.0422291	0.0423227	0.0422844	0.0419389	0.0420757	0.0419485	0.0420033	0.0419977	0.0419639	0.0417767	0.0419641	0.0419389	0.0418718	0.0416329	0.0416114	0.0417998	0.041698	0.0414641	0.0414937	0.0417679
22	0.0441975	0.0440268	0.0437993	0.043989	0.0435837	0.0437847	0.04366	0.0435663	0.0436844	0.043444	0.0432644	0.0434459	0.0435623	0.043167	0.043417	0.0434206	0.0434665	0.0431041	0.0431154	0.0430449	0.0430684	0.0429942	0.0429401	0.0429778	0.0430879	0.0429283	0.0426815	0.0428568	0.0424866	0.0425877	0.0426791	0.0422619	0.04241	0.0422236	0.0425108	0.0423576	0.0424136	0.0424737	0.0422983	0.0421994	0.0420943	0.0422337	0.0423147	0.0422064	0.0420707	0.0422116	0.0420945	0.0417713	0.0421015
23	0.0444144	0.0444091	0.0442456	0.0445373	0.0442994	0.0441381	0.0440295	0.0440029	0.0438446	0.0439434	0.0439118	0.0436554	0.0437306	0.0437513	0.0436017	0.0435812	0.0438184	0.0436415	0.0435981	0.0435116	0.0434491	0.0434004	0.0435674	0.0433747	0.0433643	0.0433763	0.0430212	0.0429674	0.0431569	0.0432553	0.0429247	0.0430157	0.0430094	0.0430214	0.0429023	0.043196	0.0429879	0.0425201	0.0429176	0.0424681	0.0426455	0.0429002	0.0426669	0.0422946	0.0425023	0.0426109	0.0423153	0.0424278	0.0423877
24	0.0444495	0.0448563	0.0446251	0.0448754	0.0444555	0.0444441	0.0444179	0.044585	0.0444323	0.0444779	0.0444428	0.0442868	0.0440178	0.0442802	0.0440094	0.0439979	0.0444066	0.0438848	0.0438701	0.0438411	0.0436113	0.043701	0.0437821	0.0437123	0.0438734	0.0437744	0.0437371	0.0434947	0.0435199	0.0434103	0.0435887	0.0432769	0.0432001	0.0431487	0.0431461	0.0431947	0.0432899	0.0428078	0.04319	0.0427081	0.0429773	0.0427643	0.0426769	0.0426539	0.0427482	0.0429361	0.0426876	0.0427008	0.0426805
25	0.0452094	0.0452596	0.0451701	0.0450865	0.0449708	0.0450211	0.045062	0.0449003	0.0447792	0.0448789	0.044797	0.0448014	0.0448815	0.0444227	0.0445677	0.0446733	0.0445154	0.0443606	0.0444675	0.0443662	0.0444395	0.0444614	0.0442193	0.0443101	0.0441116	0.0443047	0.0440479	0.0440452	0.0438205	0.0439106	0.0441674	0.0437552	0.0439266	0.0435441	0.0437517	0.0436349	0.0435161	0.0434761	0.0436787	0.0432627	0.0434163	0.0430813	0.0431303	0.0433171	0.0434296	0.0430657	0.0434494	0.0430873	0.0431675
26	0.0456222	0.0454991	0.0455938	0.0458235	0.0456003	0.0454323	0.0456487	0.0453126	0.045383	0.0451262	0.045213	0.045346	0.0451121	0.0449893	0.0448474	0.0450078	0.044864	0.0449513	0.0447516	0.04453	0.0446273	0.0445777	0.0447738	0.044618	0.0448333	0.0443278	0.0445595	0.0444515	0.0443755	0.0444366	0.044278	0.0439595	0.0442509	0.0441679	0.0441864	0.044051	0.043979	0.043824	0.0441142	0.0437569	0.0437888	0.0438173	0.043793	0.043984	0.0434418	0.0436454	0.0436703	0.0435628	0.0435752
27	0.0463269	0.0462211	0.0463221	0.0461038	0.0458425	0.0457767	0.0457914	0.045747	0.0460535	0.0457432	0.0457427	0.045394	0.0453763	0.0455074	0.0455429	0.0454766	0.045373	0.0452116	0.0452003	0.0450225	0.0453533	0.0451808	0.0452236	0.0453459	0.0451746	0.0448714	0.0451335	0.044663	0.0447726	0.0447234	0.0449179	0.0449316	0.0447851	0.0448558	0.0447085	0.044691	0.0444884	0.0445107	0.0445633	0.0441065	0.0443167	0.0441873	0.0442645	0.0441338	0.0442563	0.0444051	0.0440759	0.0442049	0.04431
28	0.0470338	0.0467861	0.0465929	0.046746	0.0466077	0.0467291	0.0464095	0.0463081	0.0462875	0.0462442	0.0461599	0.0459744	0.0464074	0.0458994	0.0463951	0.0459656	0.046006	0.0458172	0.0457858	0.0457309	0.0459871	0.0459483	0.0455215	0.045257	0.0455065	0.0455575	0.0456163	0.0449374	0.0456699	0.0452884	0.0450784	0.0453188	0.0451766	0.0450047	0.0449114	0.0448213	0.0453473	0.0450235	0.045072	0.045037	0.0448665	0.0449361	0.0447433	0.0445851	0.0449563	0.0446535	0.0448631	0.0444138	0.044576
29	0.0473719	0.0471729	0.0471165	0.0469112	0.0471158	0.04684	0.0469455	0.0469136	0.0468092	0.0468751	0.0468418	0.0465201	0.0467846	0.0464072	0.0465684	0.0464695	0.046289	0.0460694	0.0459764	0.0462529	0.0463116	0.046363	0.0462601	0.0461254	0.045975	0.045854	0.0461911	0.0457704	0.0459411	0.0458873	0.0459221	0.0458701	0.0451519	0.0458338	0.0455654	0.0454954	0.0457516	0.0454552	0.0454281	0.0453367	0.0454642	0.0452938	0.0455027	0.0450508	0.0453157	0.045115	0.0452294	0.0453127	0.0451002
30	0.0478332	0.0478943	0.0473897	0.0475807	0.0476869	0.0472175	0.0475787	0.0474651	0.0471809	0.0473292	0.0475592	0.0473247	0.0471394	0.0470055	0.0470655	0.0469111	0.0470973	0.0469012	0.0466635	0.0469121	0.0465083	0.0467886	0.0465167	0.0466102	0.0465735	0.0466758	0.0466479	0.0463311	0.0467538	0.0461753	0.0462716	0.0461173	0.0462294	0.0463781	0.046427	0.0463156	0.0459399	0.0458491	0.0458622	0.0459467	0.0461555	0.045939	0.0458016	0.0459109	0.0458096	0.0457524	0.0458771	0.0454392	0.0454784
31	0.0482628	0.0481481	0.0483318	0.0482945	0.0478438	0.0477179	0.0480095	0.0480384	0.0477823	0.0476609	0.0477286	0.0478348	0.0477159	0.0478014	0.0476149	0.0477682	0.0472312	0.0474195	0.0472134	0.0470658	0.0473682	0.0473296	0.0472596	0.0472012	0.0469612	0.0471223	0.0469821	0.0469796	0.0471863	0.0469873	0.046798	0.0469624	0.0471535	0.0466719	0.0469233	0.046717	0.0464425	0.0467087	0.0469284	0.046695	0.046391	0.0465551	0.0463996	0.0468657	0.0464267	0.0462445	0.0463457	0.0460779	0.0460049
32	0.0488705	0.0487818	0.0485571	0.0489456	0.0484707	0.0486273	0.0485673	0.0484576	0.0484143	0.0483422	0.0479781	0.0482518	0.0485269	0.048102	0.0484748	0.0482273	0.0479536	0.0477275	0.0476915	0.0479251	0.0481067	0.0476228	0.0480375	0.0477181	0.0477797	0.0479201	0.0474908	0.0475804	0.0475583	0.0475366	0.0475116	0.0475186	0.047379	0.0472704	0.0476582	0.0471348	0.0469644	0.0471446	0.0472146	0.0468467	0.0471935	0.0471306	0.0471288	0.0470145	0.0470927	0.0469801	0.0468552	0.0467346	0.0469057
33	0.0492916	0.0493409	0.0488346	0.049215	0.049328	0.0490333	0.0491528	0.0490401	0.0487111	0.048573	0.0487484	0.0485495	0.0487106	0.0490852	0.0487726	0.0484008	0.0488776	0.0488379	0.0484871	0.047979	0.0484543	0.0482395	0.0484669	0.0480351	0.0482421	0.0480237	0.0479549	0.0482734	0.0480697	0.0478756	0.0478019	0.0478004	0.0479787	0.0478816	0.0479636	0.0479121	0.0479286	0.0478257	0.0474209	0.0473333	0.0476991	0.0476431	0.0476851	0.0472619	0.0474399	0.0477101	0.0474114	0.0474833	0.0474215
34	0.0496876	0.0498692	0.0498613	0.0494779	0.0497214	0.049583	0.0493316	0.049437	0.0493884	0.0495582	0.0491567	0.0489306	0.0492872	0.0492575	0.0490253	0.0489963	0.0492657	0.0492488	0.0487876	0.0489283	0.0485242	0.0489358	0.0489946	0.0484858	0.0487226	0.0485352	0.0485622	0.0488509	0.0484733	0.0485857	0.0485061	0.0486861	0.0482782	0.0481927	0.0483864	0.0483244	0.0484751	0.0480996	0.0480837	0.0476163	0.0481616	0.0479369	0.048099	0.0482343	0.0481819	0.0479368	0.0480132	0.0480792	0.047869
35	0.0500629	0.0502834	0.0498569	0.0501604	0.0498719	0.0501363	0.0496435	0.0498745	0.0497958	0.0494881	0.0495565	0.0498794	0.0497544	0.0495539	0.0497004	0.0497385	0.0494891	0.04949	0.0492035	0.0493065	0.0494963	0.0495604	0.0496088	0.0493904	0.0493189	0.0491478	0.0491453	0.0491603	0.0490551	0.0489354	0.0492481	0.0490003	0.0487064	0.049082	0.0487632	0.0489334	0.0491511	0.0485928	0.0488969	0.0485667	0.0489345	0.0486758	0.0487071	0.0486851	0.0486986	0.0487387	0.0488054	0.0486846	0.0484262
36	0.0507071	0.0504838	0.0509321	0.050615	0.0504966	0.050644	0.0505201	0.0506091	0.050482	0.0506888	0.049974	0.0501994	0.0499991	0.050239	0.0500365	0.0502133	0.049766	0.0501216	0.0500201	0.0499901	0.0498611	0.0500091	0.0497384	0.0501791	0.0498963	0.0497315	0.0496773	0.0495991	0.0495697	0.0500609	0.0497514	0.0494647	0.0495566	0.0498452	0.0494889	0.0493924	0.0496045	0.0493192	0.0495921	0.0493924	0.049362	0.0492922	0.0492743	0.0491599	0.0491671	0.0490711	0.0492052	0.0489587	0.0490814
37	0.0513679	0.0511522	0.0509952	0.0511172	0.0511111	0.0510915	0.0507706	0.0509851	0.0510904	0.0509063	0.0506118	0.050843	0.0506903	0.0507491	0.0504972	0.0505947	0.0505604	0.0504836	0.0508038	0.0500505	0.0507395	0.0500516	0.0504355	0.0503139	0.0503608	0.0503372	0.050682	0.0502891	0.0502586	0.0504286	0.0500818	0.0499279	0.0499643	0.0501626	0.0500323	0.0500966	0.0498906	0.0499246	0.0495026	0.050025	0.0497922	0.0498356	0.0500796	0.0495887	0.049982	0.0499704	0.0499632	0.0496432	0.0496648
38	0.0514483	0.0516814	0.0514757	0.0515292	0.0515073	0.051517	0.051489	0.0513053	0.0515444	0.0512942	0.0516534	0.0510579	0.0512026	0.0511013	0.0511793	0.051531	0.051195	0.0512229	0.0510431	0.0506168	0.0510889	0.0509001	0.0509571	0.0509801	0.0506919	0.0508059	0.0512087	0.050757	0.0508298	0.0507609	0.0505972	0.0504559	0.0505046	0.0506216	0.0510505	0.0503158	0.0504072	0.0504553	0.0502497	0.0504141	0.05035	0.0505975	0.0503235	0.0499005	0.0501426	0.0504016	0.0503812	0.0504984	0.0504734
39	0.0519859	0.0522453	0.0518279	0.0520737	0.0520535	0.0519609	0.0517769	0.0518999	0.0517517	0.0518924	0.0518484	0.0517982	0.0517113	0.0517533	0.0520545	0.0518172	0.0516914	0.0516891	0.0517091	0.0516026	0.0513156	0.0514526	0.0515171	0.0518466	0.050957	0.0512349	0.0511096	0.0511878	0.0515076	0.0515373	0.0510668	0.0513684	0.0513215	0.0510613	0.051163	0.0513907	0.0511093	0.0512913	0.0511941	0.0513498	0.0514196	0.0512023	0.0510262	0.0510064	0.051098	0.0511445	0.0509003	0.0511581	0.0509972
40	0.052516	0.05248	0.0524203	0.0522299	0.0527362	0.0522523	0.0524422	0.0524098	0.0522803	0.0527368	0.0521474	0.0523746	0.0522702	0.0523879	0.0523941	0.0522653	0.0521869	0.0522856	0.0518917	0.0525001	0.0522978	0.0521027	0.0519462	0.0520838	0.0520634	0.051707	0.0520207	0.0519885	0.0517636	0.0520115	0.0518705	0.0520211	0.051775	0.0521767	0.0518448	0.051626	0.0515646	0.0515678	0.0514366	0.0515798	0.0515462	0.0519933	0.0516284	0.0518224	0.0516545	0.0516268	0.0516519	0.0515055	0.0517121
41	0.0531461	0.0530285	0.0528284	0.0529572	0.0529911	0.0528059	0.0530427	0.0525616	0.0530871	0.0532451	0.0531665	0.0528386	0.0528617	0.0527395	0.0530187	0.0524834	0.0524572	0.0527679	0.0524034	0.0525592	0.0527061	0.0525927	0.0524985	0.052915	0.0526083	0.052634	0.0528762	0.0526375	0.0521634	0.0527128	0.0522308	0.0527438	0.052572	0.052571	0.0524142	0.0523548	0.0522946	0.0520272	0.0521081	0.0523781	0.0524018	0.0520672	0.0523342	0.052254	0.0519638	0.052295	0.0524774	0.0521432	0.0522153
42	0.0535469	0.0538475	0.0534233	0.0534734	0.0534796	0.0536898	0.0534868	0.0533227	0.05348	0.0533566	0.053597	0.0534161	0.0534534	0.0531805	0.0532454	0.0531483	0.0531992	0.0530886	0.0532716	0.0529968	0.0533274	0.0534584	0.0531861	0.0531721	0.0529963	0.0531998	0.0528653	0.0530915	0.0530031	0.0530195	0.0527799	0.0530237	0.0532042	0.0528246	0.0530885	0.052741	0.0530224	0.052472	0.0530015	0.0529158	0.0528567	0.0528072	0.0529823	0.0528808	0.0524752	0.0528164	0.0526076	0.0527335	0.0528263
43	0.0540819	0.0544739	0.054176	0.0544474	0.0543304	0.0540014	0.0537815	0.0539449	0.0538478	0.0540819	0.0541118	0.0541074	0.0539994	0.0540919	0.0540033	0.0538569	0.0539001	0.0537077	0.0538448	0.0538812	0.0537395	0.0535717	0.0537351	0.0534897	0.0537751	0.0534137	0.0535954	0.0536153	0.0537383	0.0536749	0.0535822	0.0536364	0.0534183	0.0535479	0.0533628	0.0533457	0.0531481	0.0531303	0.0535523	0.0534464	0.0534099	0.0533905	0.0533834	0.0532913	0.0531969	0.0533923	0.053067	0.0529361	0.0530112
44	0.0546088	0.0548385	0.0545385	0.054778	0.054566	0.0544548	0.0546007	0.0545501	0.0546494	0.0544582	0.0545398	0.0543438	0.054684	0.0544188	0.0543989	0.0542866	0.0541957	0.0539731	0.0540086	0.0541656	0.0539893	0.0541928	0.0540966	0.0541716	0.0540696	0.0539903	0.0541148	0.0540362	0.0541919	0.0540916	0.0541683	0.0539694	0.0538491	0.0540575	0.0541288	0.0541315	0.0538742	0.0538139	0.0538437	0.0538324	0.0536198	0.0536782	0.053892	0.0532718	0.0535219	0.0533943	0.0536899	0.0536744	0.0536362
45	0.0552898	0.0551976	0.05556	0.0552892	0.0553158	0.0549113	0.0553599	0.0550685	0.0549437	0.0550947	0.0550319	0.054745	0.0551643	0.0550631	0.0549622	0.0546605	0.0550783	0.054467	0.05476	0.054748	0.054573	0.0546044	0.0549052	0.0546472	0.054441	0.0546071	0.0547687	0.0543944	0.0544212	0.0545757	0.054374	0.0545224	0.054129	0.0543275	0.0543892	0.0542553	0.0541705	0.0542559	0.0542739	0.0538926	0.0541479	0.053971	0.0541615	0.0540916	0.0536525	0.0540616	0.0539394	0.0538698	0.0539403
46	0.0559376	0.0556152	0.0558985	0.0556913	0.0557305	0.055814	0.055662	0.055314	0.055424	0.0555219	0.0553773	0.0555066	0.055443	0.0554554	0.0553496	0.0551855	0.0553677	0.0551393	0.0548247	0.0550818	0.0548569	0.0554043	0.0550336	0.0551484	0.0550985	0.0549444	0.0547052	0.055107	0.0549336	0.0548662	0.0545464	0.0548251	0.0543002	0.0544887	0.0545402	0.0544639	0.0543507	0.0546573	0.0544773	0.0542461	0.0543145	0.0541629	0.0540639	0.0538068	0.0539889	0.054026	0.0537979	0.0539986	0.0541651
47	0.0563903	0.0562684	0.0563352	0.056178	0.0562438	0.0560296	0.0563719	0.0558688	0.0560346	0.0557312	0.0558765	0.0558162	0.0557272	0.0556815	0.0554729	0.0553734	0.0554229	0.055613	0.0554222	0.055299	0.0552473	0.0552894	0.0553495	0.0550298	0.0549093	0.0552743	0.0550139	0.0550924	0.0547685	0.0548929	0.0549882	0.0545273	0.0544659	0.0545942	0.0543076	0.0546302	0.05445	0.054568	0.0543871	0.0538699	0.0541318	0.0541501	0.0544237	0.0541395	0.0538872	0.0538975	0.0537875	0.0538709	0.0538511
48	0.0566827	0.0562212	0.0563715	0.0562503	0.0562404	0.0561274	0.0559109	0.0562009	0.0561215	0.0560902	0.0558951	0.0559503	0.055739	0.0560321	0.0558445	0.0556108	0.05558	0.055485	0.0556998	0.0554645	0.0552908	0.0552165	0.0553416	0.0554042	0.0550477	0.0548612	0.0549067	0.0547815	0.0548492	0.0549857	0.0545515	0.054868	0.0548151	0.0542536	0.0545338	0.0543532	0.0543604	0.0539876	0.0539852	0.0539047	0.0541895	0.0536731	0.0537999	0.0540317	0.0539812	0.0539866	0.0535406	0.0535805	0.0537766
49	0.0565954	0.0565293	0.0564284	0.0566652	0.0561766	0.0565295	0.0554623	0.0560502	0.0562747	0.0560602	0.0559512	0.0559953	0.0557738	0.0552177	0.0556831	0.0555297	0.0553056	0.0551259	0.0550172	0.0550908	0.0554048	0.0550516	0.0550272	0.0551449	0.0550214	0.0547409	0.0549024	0.0548589	0.0544503	0.054615	0.0548994	0.0544524	0.0545673	0.0543655	0.0543722	0.0541407	0.0541597	0.0539405	0.0542671	0.0539794	0.0540933	0.0536502	0.0537297	0.0535379	0.0537266	0.0535699	0.053568	0.0534344	0.0531924
50	0.0564277	0.0562094	0.056085	0.0562762	0.0559957	0.0560978	0.0560824	0.0559578	0.0556415	0.0555199	0.0556441	0.0556346	0.0554451	0.0554091	0.0555653	0.0551136	0.0550202	0.0551647	0.0548248	0.0549457	0.0551342	0.0546893	0.0551983	0.0544302	0.0548771	0.0543946	0.0547999	0.0544767	0.05445	0.0543168	0.0543834	0.0539077	0.0540831	0.0540716	0.0542053	0.0536586	0.0537259	0.0535431	0.0534883	0.0533498	0.0536236	0.0538191	0.0537169	0.0536756	0.0533125	0.053074	0.0530765	0.0528619	0.0529098
51	0.0558801	0.0560448	0.0559795	0.0554216	0.0557314	0.0556529	0.0556532	0.0557297	0.0552384	0.0553639	0.0551263	0.0552055	0.054832	0.0548202	0.0546454	0.0547236	0.0549101	0.0548918	0.0548028	0.054604	0.0544772	0.0543208	0.0542507	0.0545938	0.0540757	0.0542174	0.0539958	0.0538841	0.0537191	0.0541161	0.0540661	0.0536583	0.0537695	0.0537614	0.0536276	0.0535971	0.0534119	0.0532754	0.0533358	0.053251	0.0532122	0.0529574	0.0532588	0.0528521	0.0524683	0.0527317	0.0528455	0.0525409	0.0526533
52	0.0552996	0.0553816	0.0551832	0.0551926	0.0551736	0.0548803	0.0551712	0.0546405	0.0547671	0.0549417	0.0545431	0.0547632	0.0545718	0.0540602	0.0543497	0.0542963	0.0542723	0.054253	0.0545701	0.0540685	0.0542175	0.0540493	0.0536631	0.0538641	0.0536981	0.0536238	0.0537857	0.0535412	0.0538257	0.0531784	0.0535674	0.0534321	0.0533402	0.0531991	0.0533294	0.0533862	0.0532107	0.052914	0.0532601	0.0528669	0.0531295	0.0529636	0.0528515	0.0524912	0.052986	0.0527685	0.0524437	0.0527762	0.0524711
53	0.0548366	0.0545185	0.0545441	0.0540998	0.0545456	0.0544099	0.0546937	0.0542954	0.0541895	0.0543087	0.0541608	0.0539857	0.0538777	0.0538743	0.0540022	0.0537072	0.0539814	0.053541	0.0538278	0.0537031	0.0537117	0.0536535	0.0533426	0.0537509	0.0531953	0.0532948	0.0535423	0.0531502	0.0532659	0.0530696	0.0533373	0.0530139	0.0532522	0.0529255	0.0526476	0.0526888	0.0526014	0.0529113	0.0524853	0.0527781	0.0525144	0.052432	0.0525169	0.0522677	0.0523574	0.0523422	0.0517504	0.0522572	0.0522316
54	0.0546008	0.054139	0.0541244	0.054005	0.0543447	0.0541854	0.0538398	0.0541929	0.0537095	0.0540629	0.0534916	0.0541228	0.053794	0.0537577	0.0538612	0.0537465	0.0535207	0.0534665	0.0534502	0.053113	0.0532259	0.0530436	0.0532861	0.0532411	0.0530173	0.0527956	0.0530104	0.0531231	0.0528381	0.0529649	0.0530368	0.0529942	0.0530554	0.0527875	0.0526197	0.052797	0.0525699	0.0528386	0.0526947	0.0524751	0.0524144	0.0523722	0.0523109	0.0522934	0.0521786	0.0523263	0.0522943	0.0517623	0.0520342
55	0.0537261	0.0539198	0.0539443	0.0537635	0.0539824	0.053656	0.053555	0.0539429	0.053643	0.0536431	0.0534536	0.0537758	0.05353	0.053362	0.0534412	0.0533631	0.0536591	0.0532431	0.0532773	0.0530601	0.0528789	0.0530055	0.0530013	0.0535105	0.053375	0.0529833	0.0531537	0.0530056	0.0527331	0.053015	0.0529589	0.0525658	0.0528659	0.0526178	0.0524081	0.0527289	0.0523607	0.0524631	0.0525261	0.052215	0.0520477	0.0523651	0.0524208	0.0524542	0.0521407	0.0521934	0.0523392	0.0517486	0.0518206
56	0.054056	0.053785	0.053505	0.0536509	0.0536356	0.05339	0.053609	0.0536771	0.0536094	0.0534699	0.0532867	0.0534513	0.0534981	0.05352	0.0533872	0.0533208	0.053284	0.0532823	0.0532938	0.0530566	0.0527807	0.0531254	0.0531633	0.0534123	0.0531556	0.053207	0.0526454	0.0528506	0.0528395	0.0530393	0.0527454	0.0526688	0.052453	0.0527526	0.0526611	0.052741	0.0525404	0.0525498	0.0526133	0.0521482	0.0522778	0.0521807	0.052519	0.0519048	0.0526456	0.0523501	0.0524328	0.0518913	0.0520838
57	0.0540623	0.0539367	0.0541172	0.0542474	0.0536955	0.0539464	0.0540978	0.0539224	0.0536525	0.0534583	0.0536775	0.0534612	0.0533895	0.0537484	0.0534609	0.0535429	0.0534734	0.0531448	0.0531753	0.0535269	0.0533571	0.0533725	0.0530847	0.0532755	0.0530867	0.0533031	0.0531656	0.0530337	0.0529918	0.0529416	0.0530596	0.0527476	0.0529867	0.0528705	0.052641	0.052696	0.0528534	0.0524678	0.0523911	0.0523974	0.0523721	0.0523506	0.0523669	0.0525408	0.0523147	0.0523974	0.0523549	0.0524031	0.0521514
58	0.0542481	0.0541784	0.0543939	0.0541649	0.0541026	0.0540745	0.0536396	0.0539386	0.054026	0.0539554	0.0541622	0.05396	0.0536655	0.0537852	0.0537321	0.0539258	0.0535848	0.0536412	0.053625	0.0534149	0.0532343	0.0536347	0.053279	0.0531575	0.0532897	0.0533523	0.0531863	0.0531425	0.0531522	0.05336	0.0534091	0.0529179	0.0529928	0.053052	0.0529345	0.0526573	0.052776	0.0530063	0.0528078	0.0526979	0.0526528	0.0527663	0.0526561	0.0528285	0.0526983	0.0523411	0.0525407	0.0525611	0.0525004
59	0.0546202	0.0545136	0.0545222	0.0543842	0.0543644	0.0540858	0.0545608	0.054475	0.0540923	0.0541546	0.0540207	0.0540791	0.0538995	0.0540334	0.0539822	0.0538424	0.053941	0.0538892	0.0536238	0.0538331	0.0538431	0.0536098	0.0536551	0.0535693	0.0536746	0.0534844	0.0534752	0.0538301	0.0531912	0.0535756	0.0535825	0.0533552	0.0530384	0.053389	0.0530813	0.0529229	0.0532097	0.0530119	0.0529208	0.0527907	0.0529981	0.0528222	0.0528424	0.0529098	0.0527847	0.0528168	0.0525459	0.0524325	0.0531341
60	0.054469	0.0547559	0.0550001	0.0546761	0.0549863	0.0549083	0.0546119	0.0549669	0.0545182	0.0545861	0.0548421	0.0542176	0.0543935	0.0539456	0.0538514	0.0540468	0.0541638	0.0542621	0.0541355	0.0537836	0.0543226	0.0538731	0.0538161	0.0540268	0.0538777	0.0537811	0.0535019	0.0535823	0.0537346	0.0541372	0.0537939	0.0537218	0.0534683	0.0532103	0.0533623	0.0535529	0.0533479	0.0533756	0.0533666	0.0534126	0.0531792	0.0534524	0.0531902	0.0529626	0.05316	0.0529913	0.0530117	0.0528295	0.0533748
61	0.055192	0.0548762	0.0550948	0.0548697	0.0551809	0.054759	0.0550091	0.0548921	0.0549854	0.0544103	0.0547121	0.0549572	0.0543993	0.0546139	0.0544915	0.0546149	0.0547873	0.0546992	0.0542976	0.0543921	0.0544425	0.0543804	0.0539493	0.0541311	0.054378	0.0540732	0.054235	0.0540643	0.0542213	0.0536504	0.0541365	0.0537942	0.0539038	0.0536368	0.05398	0.0539753	0.0536867	0.0537254	0.0535422	0.0535096	0.0534824	0.0537506	0.0532439	0.053345	0.0534169	0.0534048	0.053247	0.0533255	0.0534607
62	0.0556965	0.0552685	0.0552871	0.0553914	0.0556815	0.0554583	0.0553474	0.0554842	0.0550607	0.05509	0.0548799	0.0550244	0.0551067	0.0546332	0.0549424	0.0547187	0.0548692	0.0547508	0.0544594	0.0546767	0.0542972	0.0545851	0.0545255	0.0545609	0.0544355	0.0546006	0.0543526	0.054143	0.054206	0.0540218	0.054493	0.0539568	0.0544091	0.0542935	0.0542199	0.0541153	0.0541337	0.0541204	0.0539696	0.0536987	0.0538768	0.0540798	0.0538081	0.0538141	0.0537956	0.0536575	0.0536832	0.0534852	0.0533565
63	0.0557738	0.0557401	0.0557229	0.0555981	0.0559957	0.0555746	0.0555709	0.0554385	0.0553132	0.0550972	0.0553868	0.0549669	0.0554851	0.0553361	0.0550764	0.0550582	0.0549439	0.0548299	0.0548064	0.0554366	0.0549712	0.0549082	0.0544412	0.0546163	0.0545738	0.0543464	0.0544758	0.054399	0.0545507	0.0544199	0.0544092	0.0542049	0.0547931	0.0543572	0.0543125	0.0542387	0.0544985	0.0542735	0.0545573	0.0539268	0.0539233	0.054338	0.0542833	0.054138	0.0541204	0.053851	0.0542166	0.0542317	0.0538364
64	0.055968	0.0559764	0.056	0.0562702	0.0560819	0.0559196	0.0557645	0.0560299	0.0559284	0.0555463	0.0555747	0.0556249	0.055605	0.0554842	0.0554072	0.0553846	0.0554076	0.0551676	0.0551508	0.0554966	0.0548628	0.0550421	0.055167	0.0553259	0.055151	0.0550111	0.0543513	0.055043	0.0551695	0.0546167	0.054963	0.0547471	0.0548002	0.0547845	0.0547961	0.0544271	0.05452	0.0545124	0.0549382	0.054594	0.0546796	0.0549036	0.05425	0.0542249	0.0543389	0.0543075	0.0544521	0.0542688	0.0543897
65	0.056234	0.0566581	0.0563979	0.0565088	0.0558014	0.0563162	0.0560564	0.0561995	0.0560119	0.0563692	0.0557824	0.0557041	0.0561666	0.0560619	0.055851	0.0559599	0.0555283	0.0554396	0.055839	0.0556548	0.0554655	0.0553099	0.0551837	0.0555105	0.0551714	0.055558	0.0555173	0.0552132	0.0551473	0.0553897	0.0554338	0.0551867	0.0550734	0.0551811	0.0549987	0.0548896	0.0554014	0.0547828	0.0552548	0.0547152	0.0550432	0.0545223	0.0547174	0.0547949	0.0543337	0.054595	0.0546697	0.0548782	0.0547662
66	0.0565563	0.0569023	0.0564554	0.0568297	0.0565921	0.0564125	0.0563969	0.0561608	0.0564856	0.0567253	0.0562158	0.0562786	0.0561104	0.0563612	0.0559485	0.0561243	0.0557962	0.055993	0.0556701	0.0557303	0.0559013	0.0557499	0.0561865	0.0559599	0.0559502	0.0561277	0.0556149	0.0554839	0.0554882	0.0554612	0.0557313	0.0552247	0.0551029	0.055379	0.0555591	0.0554193	0.05566	0.0553851	0.054705	0.0550561	0.0549789	0.0550413	0.0550313	0.0548605	0.0549298	0.0549556	0.0546864	0.0550768	0.055288
67	0.0570924	0.0571541	0.0571905	0.0574065	0.0567375	0.0569484	0.0572298	0.056792	0.0566555	0.0567007	0.0565021	0.0565925	0.0566202	0.0568813	0.056339	0.0567152	0.0562765	0.0563155	0.0564099	0.0562088	0.0557103	0.0563925	0.056328	0.0561119	0.0558453	0.0562301	0.0563522	0.0561139	0.0562478	0.0558268	0.0556958	0.0557774	0.055791	0.0555791	0.0557246	0.055943	0.0559451	0.0557334	0.0553021	0.0553721	0.0555995	0.0555742	0.0551337	0.0553471	0.0556045	0.0556177	0.0555676	0.0553871	0.0552803
68	0.0572177	0.0573086	0.0576812	0.0571601	0.0573321	0.0577937	0.0572604	0.0568986	0.0572101	0.0573686	0.0572173	0.0571381	0.0567919	0.0570088	0.0570345	0.0567915	0.0567043	0.0563598	0.0565147	0.0569594	0.0564839	0.0562586	0.0568213	0.0567403	0.05604	0.0564243	0.0563413	0.0563636	0.0560334	0.0561551	0.0559063	0.056073	0.0558964	0.0558076	0.0557238	0.0559494	0.0559691	0.0558175	0.0559919	0.0559584	0.0561165	0.0557727	0.0558877	0.0556413	0.0559158	0.0555706	0.0556075	0.0554319	0.0557266
69	0.0578878	0.0576306	0.0575708	0.0577239	0.0578178	0.0577746	0.0573009	0.0577016	0.0574984	0.0574339	0.0576807	0.057557	0.0571801	0.0573114	0.0570997	0.056951	0.0571923	0.0573938	0.0569817	0.0570959	0.0567083	0.0568786	0.0571094	0.0568919	0.0568271	0.0565448	0.0567368	0.0564378	0.0565097	0.0568328	0.0566406	0.0558789	0.0563137	0.0566546	0.0562813	0.0561508	0.056294	0.0562383	0.0561018	0.0562266	0.0560992	0.0559972	0.0560592	0.0558105	0.0558118	0.0559035	0.0560042	0.0558318	0.0559937
70	0.0582688	0.0580557	0.0581684	0.0577714	0.0576681	0.0578544	0.0578041	0.0578131	0.0576064	0.0575915	0.0578584	0.0578139	0.0576198	0.0578606	0.057261	0.0574502	0.0576883	0.0575227	0.0574721	0.0572242	0.05712	0.0573214	0.0572853	0.0571834	0.0570762	0.0570528	0.0568871	0.0569994	0.0570068	0.0570355	0.0565814	0.0567075	0.0567273	0.0565314	0.0566012	0.0564994	0.0563892	0.0564735	0.0563951	0.0561384	0.0563482	0.0564553	0.0562411	0.0562277	0.0560911	0.0562933	0.0561471	0.0560456	0.0562814
71	0.05829	0.0584464	0.0583998	0.05803	0.0579168	0.058108	0.0580037	0.0583024	0.057824	0.0581921	0.0575245	0.0579571	0.0576979	0.0579651	0.0579074	0.0580551	0.0576204	0.0577546	0.0575065	0.0576919	0.0573088	0.0577308	0.0578169	0.0580135	0.0570721	0.057501	0.0575372	0.0573021	0.0566836	0.0571485	0.0571831	0.056856	0.0569852	0.0570529	0.0570209	0.0571125	0.0566023	0.0567932	0.0567573	0.0568527	0.0567844	0.0563946	0.0567147	0.0564624	0.0568198	0.0566613	0.0563663	0.0563866	0.0563937
72	0.0588668	0.0589658	0.0586499	0.0586666	0.0584497	0.0585107	0.0581974	0.058429	0.0583324	0.0581756	0.0581753	0.0580988	0.0576244	0.0578148	0.0582262	0.0579198	0.0577549	0.0581827	0.0578314	0.0577624	0.0577295	0.0577361	0.0580253	0.0575325	0.0578855	0.0574769	0.0577128	0.0575309	0.0572917	0.057388	0.0575767	0.0570211	0.0576652	0.0573476	0.0570959	0.0571947	0.0570216	0.0569175	0.0569697	0.0570409	0.0572156	0.0568843	0.0568776	0.0564878	0.0567849	0.0568467	0.0568338	0.0566813	0.0571049
73	0.0593601	0.0589587	0.0590419	0.0589199	0.0588699	0.0589421	0.0585661	0.058959	0.0587048	0.0586792	0.0590577	0.0588623	0.0583965	0.0582384	0.0585928	0.0581829	0.0583002	0.0586471	0.058497	0.0585364	0.0582197	0.0580355	0.0581752	0.0580974	0.0581321	0.0579983	0.0580313	0.0578317	0.0580245	0.0578311	0.0576741	0.0577007	0.0578112	0.0578185	0.0571915	0.0575074	0.0575609	0.0575097	0.0572567	0.0575364	0.0574254	0.0575103	0.0572916	0.0571614	0.0573325	0.0571371	0.0570718	0.0567546	0.057312
74	0.0597084	0.0594033	0.0594674	0.0596268	0.0596727	0.0592387	0.0592566	0.0591479	0.0590891	0.0592213	0.0593522	0.0590649	0.0590519	0.0592362	0.0589117	0.0585993	0.0588926	0.0588376	0.0586877	0.0584737	0.0585836	0.0585471	0.058443	0.0584208	0.0583941	0.0580217	0.0584866	0.0584661	0.0583521	0.0579183	0.0578878	0.0578679	0.0582442	0.0577654	0.0577408	0.0579283	0.0576312	0.0580198	0.0577302	0.058025	0.0577111	0.057632	0.0574963	0.0574916	0.057407	0.0579363	0.0576132	0.0571858	0.0574073
75	0.0596184	0.0595471	0.059637	0.0598622	0.0597679	0.0594886	0.0596181	0.0596231	0.0591804	0.0594589	0.0592046	0.0593787	0.059391	0.0593211	0.0594795	0.0591744	0.0588311	0.0591359	0.0591214	0.0591293	0.0590131	0.0586238	0.0588828	0.0589463	0.0586984	0.0586297	0.0586638	0.0584436	0.0583735	0.0584978	0.0584449	0.0582255	0.058791	0.0585924	0.0578449	0.0584303	0.0582201	0.0584453	0.0584837	0.058245	0.0581518	0.0581364	0.0580517	0.0578563	0.0577109	0.0581285	0.058006	0.0576008	0.0579792
76	0.0602023	0.0604859	0.0597171	0.0603276	0.0601349	0.0600144	0.0597741	0.0599794	0.0594974	0.0594881	0.0596955	0.0597336	0.0595052	0.0595827	0.0595917	0.0598515	0.0593173	0.0594622	0.0588472	0.05938	0.0594691	0.0591473	0.0590736	0.0590567	0.0589759	0.0589197	0.0595056	0.0588097	0.0586057	0.0589405	0.0588439	0.0583876	0.059092	0.0591918	0.0585594	0.0584917	0.0587833	0.0585654	0.0583262	0.058732	0.0581178	0.0581448	0.0584163	0.0581821	0.0582418	0.0582343	0.0583001	0.0576362	0.0579686
77	0.0605639	0.0607781	0.0603434	0.0604317	0.0606485	0.0606317	0.0602638	0.0604392	0.0601691	0.0601586	0.0601492	0.0602442	0.0597452	0.0599192	0.0601237	0.0600428	0.0596064	0.0597397	0.0594697	0.0595179	0.059414	0.0598322	0.059655	0.0593581	0.0592832	0.0598227	0.0596183	0.0591415	0.0593407	0.0591637	0.0592944	0.0592604	0.0590952	0.0591346	0.0590343	0.0591554	0.0591928	0.0588903	0.0588253	0.0587689	0.058855	0.0589351	0.0587225	0.059044	0.058658	0.0586055	0.0583775	0.0585805	0.0585936
78	0.060996	0.0612599	0.0607614	0.0608294	0.0605894	0.0606002	0.0606985	0.060601	0.0605736	0.0604553	0.060448	0.0605615	0.0603393	0.0601333	0.0601573	0.0597986	0.0603812	0.0601867	0.059586	0.0597554	0.0597047	0.0596936	0.0600835	0.0598909	0.0598349	0.0597779	0.0595881	0.0597307	0.0596852	0.0597501	0.0593952	0.0593295	0.0595039	0.0593837	0.0595023	0.0594708	0.0593706	0.059447	0.0591126	0.0590811	0.0592889	0.0590883	0.0592421	0.0588724	0.0587158	0.0586108	0.0588175	0.0587496	0.058799
79	0.0615465	0.061544	0.0613415	0.0609073	0.0611414	0.0610949	0.0610274	0.0608054	0.0607903	0.0609036	0.0610094	0.0605123	0.060643	0.0603434	0.0608097	0.0605856	0.0605517	0.060492	0.0603322	0.0605188	0.0601318	0.0601929	0.0602956	0.06036	0.060064	0.0604636	0.0603965	0.0598849	0.059626	0.0599148	0.0600453	0.0594952	0.0595816	0.0596019	0.0596476	0.0596325	0.0598125	0.0596989	0.0595548	0.0597859	0.0595737	0.0595931	0.059318	0.0592731	0.0592809	0.0598037	0.0593659	0.0591198	0.0591242
80	0.0619206	0.0616368	0.0617624	0.0615203	0.0618144	0.0610023	0.061492	0.0612272	0.0612052	0.0611033	0.0611147	0.0608379	0.0612329	0.0606892	0.0612423	0.0609729	0.0607387	0.0606887	0.0603194	0.0605513	0.0609191	0.060933	0.0606324	0.0606197	0.0602354	0.0605955	0.0605467	0.0604777	0.0601459	0.0602265	0.0604378	0.0600177	0.0601824	0.0600353	0.0603759	0.0600824	0.05995	0.059771	0.0599362	0.0599998	0.0598751	0.0598281	0.0598486	0.0598849	0.0596584	0.0597425	0.059596	0.0594626	0.059471
81	0.0616252	0.0620905	0.0619623	0.0616365	0.0617729	0.0616081	0.0616519	0.0618635	0.0615514	0.0616137	0.0612311	0.0615433	0.0614052	0.0613968	0.0613248	0.061457	0.0610527	0.0611553	0.0610283	0.0610923	0.061138	0.0607207	0.0611457	0.0609672	0.0606189	0.0607954	0.0609019	0.0609489	0.0605436	0.0605056	0.0607188	0.0604718	0.0606025	0.0605326	0.0603368	0.0604412	0.0601151	0.0600406	0.0601582	0.0599418	0.0601433	0.0601625	0.0600663	0.059934	0.060162	0.0599671	0.059871	0.059865	0.0599194
82	0.0623775	0.0621795	0.0623877	0.0619117	0.0620823	0.0618981	0.0617998	0.0622499	0.0619409	0.0618705	0.0618786	0.0618444	0.0617496	0.0615502	0.0616824	0.0617986	0.0615578	0.0613705	0.061298	0.0615372	0.061573	0.0612345	0.0614916	0.0613768	0.0609805	0.0610599	0.0615319	0.0607207	0.0611808	0.0609544	0.0609316	0.0609804	0.0607842	0.0610973	0.0607899	0.0608379	0.0604387	0.0606798	0.0604986	0.0606129	0.0608001	0.0603451	0.0606371	0.0602403	0.060415	0.060414	0.0601046	0.0600467	0.0604698
83	0.0629229	0.0624701	0.062919	0.0627803	0.0627252	0.062338	0.0622087	0.0622051	0.0624005	0.0619948	0.0621424	0.0621387	0.0623289	0.061951	0.0621254	0.0620908	0.0622865	0.0617341	0.061508	0.0615552	0.0616539	0.0618515	0.0620207	0.061971	0.0617492	0.0613542	0.0614641	0.0614366	0.0614462	0.0613587	0.0610033	0.0614673	0.0610168	0.0610166	0.0612634	0.0612983	0.0607452	0.0608316	0.0610344	0.0612571	0.060916	0.0604516	0.0608115	0.0606683	0.0609084	0.0605194	0.0608553	0.0605293	0.0607437
84	0.0633059	0.0629828	0.063137	0.0630949	0.0628821	0.0631263	0.0628227	0.0630364	0.0624687	0.0627106	0.0626536	0.0628883	0.0623585	0.0623725	0.062457	0.062468	0.0622028	0.0623577	0.0626654	0.0620408	0.0623749	0.0619372	0.0620759	0.0624615	0.0617633	0.0618984	0.0616859	0.0620128	0.0617658	0.0620206	0.0618608	0.0618222	0.0616309	0.0616176	0.0614133	0.0614361	0.0614102	0.0610596	0.0612714	0.0615215	0.0613075	0.0613669	0.0612113	0.0611866	0.0613562	0.0607132	0.0610736	0.0611177	0.0610936
85	0.0633509	0.0637135	0.0633146	0.0631972	0.0631337	0.0634962	0.0632327	0.062951	0.0631479	0.0632761	0.0631284	0.0633769	0.063277	0.0627564	0.0631015	0.0626282	0.0627474	0.062757	0.0627054	0.0627244	0.0626987	0.0625738	0.0627327	0.0626379	0.0621689	0.0622556	0.062356	0.0623252	0.0622342	0.0622337	0.0620552	0.0620857	0.0623419	0.0621222	0.0621135	0.0620393	0.0617611	0.0620855	0.0614844	0.0617024	0.0615734	0.0618555	0.0616499	0.0615636	0.0617654	0.0612523	0.0614044	0.0613793	0.0614204
86	0.0636373	0.0639946	0.0637952	0.0637553	0.063872	0.0637741	0.0633498	0.0636418	0.0636002	0.0632338	0.0634913	0.0636468	0.0632025	0.0630563	0.0633781	0.0629727	0.0633005	0.0627148	0.0628609	0.0630307	0.0628832	0.0632437	0.0628113	0.0628557	0.0626888	0.0624447	0.0627664	0.0628027	0.0626493	0.0625493	0.0627048	0.0624756	0.0625776	0.0623846	0.0622931	0.0621803	0.062474	0.0622965	0.0622382	0.0620239	0.06229	0.0619533	0.0618027	0.0617655	0.0618425	0.0618999	0.0615543	0.0617515	0.0618716
87	0.0644684	0.064352	0.0640544	0.0641655	0.0640976	0.0640185	0.0641443	0.0641882	0.0639231	0.0641339	0.0636304	0.0636158	0.0639035	0.0636596	0.0636835	0.0637343	0.0637088	0.0635408	0.0636591	0.0633851	0.0631092	0.0635378	0.0631376	0.063569	0.0633154	0.0627764	0.0628086	0.0627997	0.0627536	0.0632133	0.0631911	0.0629912	0.062924	0.0628718	0.0629429	0.0624585	0.0628195	0.0625171	0.0627038	0.0625052	0.0623221	0.0622546	0.0625486	0.0623262	0.0625272	0.0623694	0.0621087	0.062098	0.0627656
88	0.0648041	0.0647766	0.0648135	0.0647125	0.064431	0.0644235	0.0644518	0.0644017	0.0646552	0.0643669	0.0639753	0.0638787	0.0641831	0.064032	0.0638095	0.064212	0.0642276	0.0636173	0.0640421	0.0638301	0.0636793	0.0637528	0.0637488	0.0636463	0.0638074	0.0635659	0.0634783	0.0631429	0.0633686	0.0634408	0.0634688	0.0629579	0.0630976	0.0631496	0.063485	0.0633324	0.0629839	0.0630238	0.0628862	0.0629835	0.0627034	0.0627077	0.0626413	0.0631097	0.06256	0.0626829	0.0626765	0.0628624	0.0628455
89	0.0653359	0.0651118	0.0649249	0.0650777	0.0647938	0.0650423	0.0646981	0.0646382	0.0649643	0.0645481	0.0648223	0.064856	0.0643674	0.0642185	0.0641952	0.064377	0.0641223	0.0642402	0.0644605	0.0641798	0.0642765	0.0643436	0.0641689	0.0641623	0.0642047	0.0635762	0.0639829	0.0640815	0.0639246	0.0639875	0.0637528	0.0636075	0.0635766	0.0637159	0.0636249	0.063139	0.0636276	0.0633523	0.0635346	0.0633443	0.0633723	0.0634184	0.0630444	0.0631705	0.062913	0.0629715	0.0628464	0.0630455	0.0630508
90	0.0658284	0.0656098	0.0656738	0.0655536	0.0652884	0.0654471	0.0654273	0.0653068	0.0654452	0.0649553	0.0651669	0.0650243	0.0648848	0.064935	0.0648762	0.0648104	0.064684	0.0648073	0.0645343	0.0649584	0.0643518	0.0642695	0.0646449	0.064598	0.0644649	0.0642323	0.0649314	0.0643016	0.0639828	0.0644279	0.0645139	0.0640281	0.0641029	0.0639022	0.0641411	0.0638537	0.0640032	0.0640023	0.0640455	0.0634905	0.0637863	0.063889	0.0637177	0.0634996	0.0632888	0.063675	0.0632596	0.0635887	0.0632519
91	0.0663289	0.0659674	0.0657716	0.0660979	0.0658827	0.0662282	0.065942	0.0660292	0.0658594	0.0653438	0.0660527	0.0657359	0.0654065	0.0651593	0.0655311	0.0655636	0.0653345	0.0651335	0.06484	0.0650882	0.0650934	0.0651545	0.0650635	0.0651053	0.065061	0.0646773	0.0648089	0.0647111	0.0646337	0.0644441	0.0647322	0.0645847	0.0646458	0.0642435	0.0646302	0.064385	0.0643518	0.064152	0.0645412	0.0637674	0.0644238	0.0641448	0.0641707	0.0641579	0.0640551	0.0640864	0.0639944	0.0634721	0.0642518
92	0.0661663	0.066534	0.0661086	0.0667238	0.0662116	0.0666666	0.066732	0.0666209	0.0664384	0.0660954	0.0661636	0.0658324	0.0659861	0.065972	0.0659309	0.0656823	0.0660165	0.065471	0.0653287	0.0656224	0.0654021	0.0654498	0.0655623	0.0656431	0.0653333	0.0653169	0.0653767	0.0654272	0.0650054	0.0651097	0.0652405	0.0648946	0.0651192	0.0652646	0.0648435	0.0646792	0.0647571	0.0644021	0.0645235	0.0643719	0.0647778	0.0644163	0.064555	0.0643284	0.0646729	0.0646941	0.0647782	0.0644094	0.0644767
93	0.067151	0.0672894	0.0670524	0.0669551	0.0666335	0.0665807	0.0666351	0.0668517	0.066822	0.0665393	0.0665705	0.0660794	0.066618	0.0664402	0.0662404	0.0661313	0.0664748	0.0659967	0.0664444	0.0660099	0.0661624	0.0660402	0.0659527	0.0660452	0.065542	0.0655968	0.0658717	0.065876	0.0657688	0.0654042	0.0654138	0.0651856	0.0657908	0.0650773	0.0653851	0.0656317	0.0654014	0.0654993	0.0653443	0.0649749	0.0651377	0.0648962	0.0648598	0.0651082	0.0650315	0.0647948	0.0647664	0.0648946	0.0647524
94	0.0673247	0.067693	0.0670984	0.0678959	0.0675835	0.067291	0.0671961	0.0669224	0.067442	0.0669219	0.0670039	0.0668016	0.06697	0.0667629	0.0668993	0.0664173	0.0667684	0.0668779	0.0663727	0.066571	0.0665759	0.0662608	0.0664996	0.066453	0.0661799	0.0662901	0.0663094	0.0663199	0.0658512	0.0661718	0.0661786	0.0657309	0.0658167	0.0659852	0.0656487	0.0659966	0.0657811	0.0655117	0.0656749	0.0657213	0.065867	0.0653855	0.0657186	0.0658384	0.0652582	0.0652779	0.0653604	0.0651133	0.0655405
95	0.0682109	0.0680788	0.0678602	0.0678726	0.0678534	0.0676536	0.0677382	0.0673576	0.0677596	0.0676343	0.0676954	0.0674351	0.0673837	0.0674288	0.066971	0.0671181	0.0675336	0.066981	0.0671605	0.067168	0.0668119	0.0669215	0.0669885	0.0670061	0.0670577	0.0670742	0.0671491	0.0667687	0.0664592	0.066711	0.0665275	0.0661089	0.0666033	0.0666256	0.0657623	0.0661879	0.0660999	0.0658927	0.0658323	0.0658278	0.0661538	0.066078	0.0660963	0.0658355	0.0662697	0.0656845	0.0655974	0.0659924	0.065774
96	0.0687995	0.0684818	0.068566	0.068427	0.0684716	0.0682965	0.06819	0.068133	0.0682547	0.0684092	0.0680202	0.0680994	0.0679666	0.0682894	0.0679915	0.0675806	0.0676406	0.0678517	0.0675253	0.0675702	0.0675488	0.0678032	0.0673789	0.0676037	0.0675927	0.0673387	0.0678038	0.0671235	0.0673706	0.0668959	0.0668427	0.0667714	0.066814	0.0669703	0.0669645	0.0667273	0.0667714	0.0665317	0.066701	0.0664589	0.0670194	0.0664338	0.0664591	0.0664918	0.0664214	0.0665946	0.0663945	0.0663156	0.0664001
97	0.0693584	0.0688804	0.069177	0.068791	0.0686303	0.0692423	0.0689956	0.0688005	0.0685035	0.068509	0.0687143	0.0684233	0.0686565	0.0687101	0.0683941	0.0684969	0.0683453	0.0683192	0.0683556	0.068094	0.068157	0.0680753	0.0682311	0.0681501	0.0681409	0.0676605	0.0678519	0.0675479	0.0676835	0.0674171	0.0674788	0.0678194	0.0677576	0.0674269	0.0672958	0.0672916	0.0671582	0.0669952	0.0675067	0.0666131	0.0673777	0.0670237	0.0673807	0.0670807	0.0666092	0.0670984	0.0668922	0.0667256	0.0665729
98	0.0697109	0.0696478	0.0697054	0.0695378	0.0694632	0.0694692	0.0692276	0.0691634	0.0692476	0.0688756	0.0690376	0.0690325	0.0687117	0.0688105	0.0686462	0.0691411	0.0686091	0.0689685	0.068592	0.0688605	0.068691	0.0688503	0.0682783	0.0684364	0.0684797	0.0685069	0.0685814	0.0680519	0.0683902	0.0684831	0.0681631	0.0687185	0.0683865	0.0679706	0.0680309	0.0678971	0.0677222	0.0677969	0.0678699	0.0679469	0.0677925	0.0682882	0.0674491	0.067867	0.0675845	0.0676424	0.0675514	0.0675383	0.0674382
99	0.0703445	0.0699486	0.0700618	0.0700868	0.069579	0.0698868	0.0696758	0.0699359	0.0698752	0.0696787	0.0697192	0.0697103	0.0693981	0.0693838	0.0696292	0.0692002	0.0690548	0.0693512	0.0689507	0.0689875	0.0694591	0.069113	0.0690968	0.0690264	0.0688068	0.0689681	0.0690365	0.0690702	0.0688013	0.0687441	0.0690267	0.0686813	0.0685997	0.0689096	0.0683335	0.0685768	0.0686433	0.0683763	0.0688129	0.0683973	0.0681833	0.0683201	0.067705	0.0683599	0.0675368	0.0679638	0.0680563	0.0680595	0.0680791
100	0.0706477	0.070682	0.0708154	0.070895	0.0703034	0.0704208	0.0706284	0.0703474	0.0704081	0.0702568	0.0702969	0.0702084	0.0696904	0.0700223	0.0702218	0.0700111	0.0699197	0.0697484	0.0698059	0.0694536	0.0697644	0.0697302	0.0696484	0.069366	0.0695413	0.0695348	0.0696094	0.069076	0.0694387	0.0693305	0.0693901	0.0690174	0.0693002	0.0692516	0.0690249	0.0686046	0.069062	0.0692577	0.0689244	0.0688489	0.0690659	0.0689813	0.0686925	0.0686012	0.0687003	0.068725	0.0683664	0.0683481	0.068323
101	0.0712436	0.0713305	0.0714657	0.0711848	0.0710261	0.071399	0.0712528	0.0711523	0.0705659	0.0710737	0.0708389	0.0710092	0.0707794	0.0705235	0.0705161	0.0703537	0.070441	0.0705368	0.0703989	0.070053	0.0701881	0.0702945	0.070212	0.0703259	0.0701632	0.0703232	0.0701615	0.070101	0.0699616	0.069701	0.0700202	0.0698495	0.0698399	0.0696015	0.0696264	0.0698006	0.0693521	0.0695487	0.0694342	0.069964	0.0694445	0.0692991	0.0692181	0.0688898	0.0689918	0.0689198	0.069291	0.0689362	0.069268
102	0.0721274	0.0721052	0.0717437	0.0720298	0.0713396	0.0719663	0.0718514	0.0719644	0.0715596	0.0712898	0.0718183	0.0719836	0.0710718	0.0712754	0.071426	0.0708819	0.0713939	0.0711027	0.0711496	0.0709486	0.0709377	0.0709598	0.0710425	0.0709819	0.070616	0.0704265	0.070444	0.0706228	0.0702866	0.0706568	0.0708761	0.0706994	0.0705921	0.0703385	0.0704873	0.0702709	0.0703153	0.0701877	0.0701344	0.0700655	0.0702064	0.0702924	0.0702271	0.0700924	0.069726	0.0698772	0.0698737	0.0694996	0.0695448
103	0.0728663	0.0731593	0.0725435	0.0723292	0.0724855	0.0728722	0.0723842	0.0724175	0.0721116	0.072134	0.0724516	0.0724027	0.0723191	0.071593	0.0717122	0.0716802	0.0718901	0.0717549	0.071608	0.0710798	0.0718006	0.0715843	0.0713911	0.0716089	0.0716426	0.0714055	0.0717818	0.0709941	0.0712443	0.0711562	0.071399	0.0712234	0.0711824	0.0707262	0.0708166	0.0706661	0.0707291	0.0705755	0.0707247	0.0708934	0.0705913	0.0705685	0.0708541	0.0703373	0.0705448	0.0705514	0.0705745	0.0699259	0.0702298
104	0.0733218	0.073344	0.0735467	0.073503	0.0726475	0.0729588	0.0734012	0.0729892	0.0726567	0.0731532	0.0727604	0.072355	0.0730178	0.0727498	0.0727198	0.0724892	0.0728322	0.0726383	0.0723843	0.0724075	0.0724912	0.0724516	0.0723739	0.0724703	0.0722097	0.0722281	0.072059	0.0718701	0.071942	0.0719507	0.0717428	0.0720412	0.0719527	0.0717746	0.07171	0.0716797	0.0712927	0.0715724	0.0713549	0.0714923	0.0713407	0.0712182	0.0716209	0.0716461	0.07107	0.0713962	0.0711288	0.070678	0.0710874
105	0.0740029	0.074145	0.0739341	0.0743267	0.0738445	0.073842	0.0740837	0.0737963	0.0739124	0.0733238	0.0738901	0.0734313	0.0734956	0.0734456	0.0737256	0.0738155	0.0733483	0.0731472	0.0727778	0.0728276	0.0732833	0.0728354	0.0731993	0.0730952	0.0727178	0.0729966	0.0730078	0.073078	0.0726655	0.0726008	0.0726514	0.0725816	0.0728424	0.0718909	0.0719368	0.0725332	0.0721406	0.0723303	0.072102	0.0722357	0.0719801	0.0720839	0.0724746	0.0719213	0.0719542	0.0721083	0.0718812	0.0719596	0.0716207
106	0.0749501	0.074824	0.0745965	0.0750405	0.0744383	0.0749451	0.0747999	0.0749348	0.074372	0.0741301	0.0741415	0.0743452	0.0740244	0.0740064	0.0744256	0.0740286	0.074282	0.074023	0.0741344	0.0740922	0.0739201	0.0735849	0.0740873	0.0736817	0.0736902	0.0738045	0.0734647	0.073599	0.0731687	0.073749	0.0733342	0.0735351	0.0734921	0.0732266	0.0733847	0.0729012	0.0731622	0.0729312	0.0725783	0.0729224	0.0730242	0.0728231	0.0734805	0.0731341	0.073004	0.0731044	0.072839	0.0725662	0.0725649
107	0.0757549	0.0758071	0.0755076	0.0757816	0.0755485	0.0758846	0.0756588	0.0754212	0.0749817	0.0748214	0.075344	0.075242	0.0749605	0.0751245	0.0748464	0.0749872	0.0748455	0.0748499	0.0747173	0.0746619	0.0747265	0.0747063	0.0744687	0.0742953	0.0741249	0.0746125	0.0743243	0.0742516	0.0743364	0.0745909	0.0740255	0.0737633	0.0737763	0.073977	0.0743228	0.0741655	0.073527	0.0735979	0.0739109	0.0740647	0.0738251	0.0735149	0.0734232	0.0734723	0.0735854	0.0734975	0.0735858	0.0734501	0.0738857
108	0.0766212	0.0768006	0.0766961	0.0764285	0.0768532	0.0762115	0.0763621	0.0764965	0.0762108	0.0760458	0.0760982	0.0761268	0.076281	0.0759625	0.0759416	0.0758008	0.0760542	0.0758831	0.0757714	0.0755859	0.0754694	0.075505	0.075789	0.0752402	0.0756145	0.0754702	0.0750772	0.0751017	0.0753845	0.074992	0.0750582	0.0753449	0.0747368	0.0748025	0.0754302	0.0751354	0.0744964	0.0746014	0.0746381	0.0747966	0.0747112	0.0748319	0.0745569	0.0746403	0.0744732	0.0747873	0.0743617	0.0746558	0.0745646
109	0.0776136	0.077711	0.0772767	0.0775135	0.0773936	0.0773993	0.0769745	0.0774583	0.0772823	0.0770596	0.0770232	0.0768047	0.07704	0.076765	0.0770408	0.0768015	0.0767308	0.07668	0.0766151	0.0765543	0.0762219	0.0768084	0.0764793	0.0767589	0.0761116	0.0764187	0.0765756	0.076082	0.0763434	0.0764412	0.0759219	0.0761471	0.0755901	0.0760322	0.0761015	0.075556	0.0754884	0.0757089	0.0759227	0.0760759	0.0753545	0.0755221	0.0754278	0.07546	0.075451	0.0757408	0.0753577	0.0754297	0.0754188
110	0.0787302	0.0787748	0.07839	0.078573	0.0785871	0.0784737	0.0782339	0.078188	0.0781095	0.0781439	0.0780299	0.0783175	0.0779081	0.0775048	0.0779309	0.0778212	0.077747	0.0777444	0.077466	0.0772777	0.0776283	0.0776864	0.077032	0.0773252	0.076841	0.0774141	0.0772249	0.0769066	0.0774436	0.0771455	0.0770257	0.0765809	0.0766441	0.0766636	0.0770784	0.076538	0.0768466	0.0766886	0.0768621	0.0768793	0.0769201	0.0767576	0.0765764	0.0764957	0.0764405	0.0764592	0.0765188	0.0762357	0.0759958
111	0.0799443	0.0800995	0.0792545	0.0801549	0.0790613	0.0793202	0.0793171	0.0790105	0.0793367	0.079433	0.0796993	0.0796036	0.0794052	0.0790669	0.0793224	0.0788041	0.0787683	0.0791388	0.0788109	0.0790467	0.0787986	0.0788347	0.0787571	0.0788352	0.0784679	0.0781832	0.0786759	0.0783311	0.078526	0.0784509	0.0784126	0.0780472	0.0780983	0.078136	0.078154	0.0781077	0.0779949	0.0780946	0.077905	0.0778093	0.0780122	0.0776906	0.0778225	0.0777003	0.0779055	0.0775769	0.0774515	0.0773539	0.0774221
112	0.081256	0.0810435	0.0812001	0.080867	0.0806297	0.0808779	0.0806895	0.0806953	0.0802376	0.0804878	0.0803613	0.0804756	0.0803364	0.0802753	0.0805561	0.0801483	0.0799503	0.080277	0.0800002	0.0803575	0.0801681	0.0800523	0.0799243	0.0798483	0.0799512	0.0793668	0.0797604	0.0797391	0.0794215	0.0793935	0.0791389	0.0794014	0.0792884	0.0793762	0.0792737	0.0796221	0.0787197	0.0791115	0.0793218	0.079068	0.0791547	0.0788609	0.0791293	0.079007	0.0785162	0.0790578	0.0787755	0.0789246	0.0788574
113	0.0823975	0.0824222	0.0825398	0.0822977	0.0822619	0.0820273	0.081969	0.0818763	0.081919	0.0817894	0.0816847	0.0822525	0.0815394	0.0813516	0.0815372	0.0814716	0.0815717	0.0817169	0.0811703	0.0816026	0.0814176	0.0812586	0.0812519	0.0813573	0.0807672	0.0809684	0.0810313	0.08123	0.0805703	0.0809035	0.0807796	0.0807513	0.0811951	0.0806344	0.0808826	0.0808509	0.080605	0.0805006	0.0807627	0.0801685	0.0804494	0.0800737	0.0806466	0.0801583	0.0800385	0.079994	0.0803564	0.0801776	0.0805626
114	0.0843053	0.0845436	0.0839322	0.0838555	0.0836442	0.0838966	0.0837977	0.0833759	0.0833971	0.0834664	0.083377	0.0836894	0.0835628	0.083339	0.0835667	0.0833481	0.0831806	0.0828959	0.082658	0.0830633	0.0828353	0.0828085	0.0831495	0.0829065	0.0825662	0.0827409	0.0829303	0.0826235	0.0825668	0.0825247	0.0821775	0.0822798	0.0826853	0.0822755	0.0824325	0.0824006	0.082523	0.0822013	0.082185	0.0824373	0.0821422	0.0820979	0.0817358	0.0819981	0.0822463	0.0819851	0.081809	0.0818174	0.0816671
115	0.085561	0.0860674	0.0856839	0.0855381	0.0854631	0.0857754	0.0853047	0.0854251	0.0850292	0.0850117	0.0856865	0.0848018	0.0853595	0.0853496	0.0852555	0.0852322	0.0848006	0.0851095	0.0845374	0.0844018	0.0848998	0.0845024	0.0847442	0.0847038	0.0847978	0.0845829	0.0843503	0.0842648	0.0842507	0.0845079	0.0842718	0.0842901	0.0845399	0.0843762	0.0842337	0.0839394	0.0840675	0.0839642	0.0838253	0.0842445	0.084121	0.0842532	0.0840232	0.0834369	0.0835327	0.0837577	0.0838972	0.0837742	0.0840363
116	0.0876132	0.0878238	0.0881272	0.0879419	0.0874333	0.0880063	0.0879116	0.0877824	0.087344	0.0872913	0.0872554	0.087645	0.0871123	0.0868963	0.0871544	0.086779	0.0867113	0.0867761	0.0866669	0.0867446	0.0867812	0.0864551	0.0870835	0.0866653	0.086377	0.0865013	0.0871255	0.0866703	0.0863446	0.0866835	0.086443	0.0863403	0.086581	0.08624	0.0863236	0.0865927	0.0862612	0.0863278	0.0860896	0.0861999	0.0858512	0.0858033	0.0857975	0.0858092	0.0858356	0.0861886	0.0862818	0.0859548	0.0857964
117	0.0904435	0.0905786	0.0904363	0.0903615	0.0903778	0.089862	0.090292	0.089951	0.0898096	0.0900205	0.0896093	0.090267	0.0899849	0.0898768	0.0893061	0.0893065	0.0894533	0.089529	0.0892178	0.0890998	0.0892268	0.0891262	0.0892905	0.0893488	0.0889896	0.0894284	0.0894579	0.0889543	0.0888939	0.0885392	0.0887804	0.089013	0.0884518	0.0888421	0.0890307	0.0887108	0.0884116	0.0886383	0.0885467	0.0881352	0.0887126	0.0887762	0.0885889	0.0883486	0.0883817	0.088505	0.0882282	0.0883467	0.0885125
118	0.0935711	0.0934826	0.0931317	0.0935067	0.0932471	0.0932422	0.093017	0.0932393	0.0927494	0.0928486	0.0925123	0.0925528	0.0925729	0.0923142	0.0925566	0.0923578	0.0927727	0.0926042	0.0922485	0.0923179	0.0916775	0.0919326	0.0921473	0.0918934	0.0918697	0.092065	0.0920722	0.091453	0.0916654	0.0916676	0.0916195	0.0914964	0.0920468	0.0917719	0.0920794	0.0915555	0.0915948	0.0913859	0.0915093	0.0913323	0.0912783	0.091669	0.0912348	0.0914854	0.0913209	0.0912276	0.0910002	0.0910841	0.0914628
119	0.0968083	0.0966574	0.0970504	0.0965789	0.0963958	0.096329	0.0962072	0.0966689	0.0962967	0.0964951	0.0967786	0.0957961	0.0957595	0.0962776	0.0955174	0.0955373	0.0962797	0.0956552	0.0953307	0.0961942	0.0958472	0.0954028	0.096255	0.0957661	0.095296	0.0955441	0.0954102	0.095205	0.0952166	0.0955216	0.0953811	0.095357	0.0952043	0.0956986	0.0953195	0.095654	0.0947931	0.0947911	0.094712	0.0952602	0.0948177	0.0950223	0.0949001	0.0946953	0.0949833	0.0945106	0.0948557	0.0951108	0.0945426
120	0.1011	0.101527	0.100874	0.100938	0.101134	0.100966	0.100685	0.101195	0.100473	0.10059	0.100541	0.100206	0.100523	0.100263	0.0998428	0.100499	0.100688	0.100684	0.0999634	0.10015	0.10007	0.100457	0.0999501	0.0998048	0.0998666	0.0996993	0.100155	0.0996498	0.0997578	0.100042	0.100009	0.0999721	0.099732	0.0994087	0.0997486	0.0996254	0.0994484	0.0992134	0.0993138	0.0994124	0.0992879	0.0996176	0.0993857	0.0993637	0.0999327	0.0990637	0.0992369	0.0994341	0.0992602
121	0.105873	0.106422	0.106495	0.106216	0.106395	0.106513	0.105957	0.106284	0.10606	0.105537	0.105896	0.105673	0.106184	0.10553	0.105669	0.105879	0.105807	0.105689	0.105285	0.105179	0.105658	0.105308	0.105818	0.1051	0.105171	0.105646	0.105625	0.105378	0.105296	0.105404	0.104892	0.105494	0.105103	0.105258	0.105006	0.104729	0.104706	0.10456	0.105055	0.104912	0.10495	0.104945	0.104769	0.104687	0.104679	0.104995	0.104711	0.104805	0.104573
122	0.112956	0.112998	0.112915	0.113222	0.113098	0.113274	0.112681	0.112704	0.112602	0.112719	0.112917	0.112574	0.112411	0.112222	0.112178	0.112188	0.112471	0.112454	0.112309	0.112378	0.112089	0.112056	0.112668	0.112292	0.112322	0.111876	0.112068	0.112056	0.111957	0.111922	0.11199	0.111792	0.111739	0.111647	0.111666	0.112128	0.111773	0.111622	0.111955	0.111502	0.111549	0.11161	0.11173	0.111399	0.112002	0.111889	0.111936	0.111459	0.111116
123	0.121476	0.12216	0.121638	0.12181	0.121733	0.122081	0.12098	0.121414	0.121438	0.121577	0.121569	0.121411	0.121115	0.121288	0.120782	0.120807	0.121966	0.121321	0.121081	0.121293	0.121091	0.121035	0.121057	0.121455	0.121506	0.121148	0.121607	0.121223	0.120031	0.121254	0.121255	0.120813	0.120746	0.120703	0.120667	0.121094	0.120429	0.120623	0.120368	0.120429	0.120856	0.120578	0.120492	0.120474	0.121145	0.120724	0.120642	0.120205	0.120864
124	0.133372	0.133526	0.133322	0.13344	0.132511	0.133946	0.13285	0.133136	0.13263	0.13301	0.132986	0.132852	0.132595	0.132742	0.132207	0.132076	0.133488	0.132405	0.132356	0.133042	0.132817	0.132504	0.132959	0.133167	0.132936	0.132502	0.132992	0.132516	0.132035	0.132976	0.132796	0.132121	0.132185	0.132648	0.132953	0.132186	0.132343	0.132259	0.132502	0.132625	0.132392	0.13259	0.132187	0.132393	0.133074	0.132979	0.132342	0.132191	0.132561
125	0.148685	0.149166	0.148181	0.148704	0.148138	0.148705	0.148707	0.148969	0.14841	0.148603	0.148564	0.148622	0.148441	0.148582	0.148163	0.14888	0.149188	0.147981	0.148353	0.148212	0.148359	0.148884	0.148476	0.148214	0.148021	0.148682	0.148732	0.14845	0.147856	0.14842	0.148308	0.148377	0.148164	0.148363	0.148276	0.148291	0.148146	0.148057	0.148199	0.148264	0.148356	0.148068	0.148353	0.147981	0.148616	0.147887	0.148944	0.148514	0.148368
126	0.170066	0.170348	0.169857	0.16956	0.169241	0.170989	0.169738	0.169894	0.169973	0.168888	0.169919	0.169416	0.169606	0.169886	0.168877	0.169488	0.169863	0.16958	0.169809	0.170006	0.170047	0.169919	0.170195	0.169881	0.17017	0.170023	0.170489	0.169435	0.169791	0.170912	0.169578	0.16977	0.169832	0.170008	0.169743	0.169769	0.169732	0.169999	0.169799	0.169928	0.170399	0.170066	0.170366	0.169734	0.170197	0.170099	0.170654	0.170106	0.170817
127	0.198341	0.198916	0.198909	0.198354	0.198582	0.199032	0.199167	0.199146	0.198414	0.198073	0.199238	0.198382	0.198862	0.198597	0.198905	0.199075	0.198708	0.199537	0.199217	0.199492	0.19935	0.199054	0.199486	0.19999	0.199344	0.199149	0.199665	0.199561	0.199029	0.199936	0.199274	0.199609	0.200171	0.198876	0.199742	0.199834	0.199614	0.198771	0.199806	0.199592	0.199903	0.199686	0.200382	0.199486	0.200246	0.200722	0.200462	0.200068	0.200231
128	0.238501	0.239435	0.238556	0.238386	0.238695	0.239716	0.238629	0.239519	0.238674	0.239531	0.239901	0.239238	0.239526	0.239732	0.239287	0.239263	0.239663	0.239565	0.239479	0.240148	0.239959	0.241094	0.240129	0.240506	0.239713	0.240031	0.241091	0.24062	0.240096	0.241011	0.241031	0.239916	0.241257	0.240245	0.241537	0.24098	0.240739	0.24041	0.240872	0.241542	0.241474	0.24079	0.242758	0.241044	0.24249	0.24211	0.24284	0.24168	0.24149
129	0.295911	0.296353	0.295364	0.294829	0.295213	0.296539	0.296535	0.296838	0.295733	0.296444	0.297604	0.297389	0.296264	0.297467	0.296674	0.297198	0.297656	0.297435	0.296997	0.297384	0.2987	0.298945	0.299123	0.298928	0.298777	0.298311	0.30018	0.298701	0.297798	0.300075	0.299621	0.299158	0.300067	0.299368	0.300189	0.29971	0.299283	0.300029	0.300544	0.30032	0.30142	0.300376	0.302749	0.301006	0.302171	0.302052	0.302157	0.301372	0.302201
130	0.3812	0.380627	0.380312	0.380412	0.380634	0.382437	0.382331	0.382263	0.381942	0.382955	0.383552	0.382597	0.382217	0.383517	0.38425	0.38427	0.385055	0.383719	0.384369	0.385949	0.385422	0.385985	0.385194	0.387166	0.386727	0.38678	0.388678	0.38664	0.386316	0.388284	0.388885	0.388967	0.388682	0.38853	0.389352	0.389384	0.389333	0.388238	0.389674	0.389876	0.391124	0.390758	0.393027	0.39132	0.392002	0.392482	0.39216	0.391968	0.392759
131	0.511907	0.51069	0.511548	0.512372	0.511	0.515018	0.513611	0.513674	0.513506	0.514198	0.514579	0.516249	0.515218	0.516056	0.516092	0.517135	0.518062	0.51656	0.517189	0.519317	0.518651	0.520268	0.52022	0.521746	0.521818	0.522731	0.525144	0.521087	0.52179	0.524671	0.524613	0.524451	0.524281	0.525708	0.526721	0.526079	0.52612	0.526407	0.526981	0.527426	0.529119	0.52761	0.53071	0.529552	0.531863	0.531627	0.53246	0.530062	0.531106
132	0.689828	0.688704	0.687669	0.690614	0.6893	0.693508	0.69161	0.693683	0.693158	0.693499	0.695382	0.694906	0.693648	0.696156	0.695929	0.696055	0.698127	0.698266	0.697293	0.700645	0.701439	0.701888	0.701522	0.704656	0.703422	0.703938	0.707748	0.702672	0.704062	0.707081	0.706637	0.706138	0.706722	0.708956	0.710536	0.70807	0.709429	0.709314	0.708644	0.710787	0.713612	0.713282	0.716361	0.712932	0.716377	0.716273	0.7163	0.714765	0.716998
133	0.871094	0.871406	0.870721	0.872906	0.871558	0.875235	0.872822	0.876504	0.875627	0.875674	0.877477	0.875905	0.875181	0.877731	0.876122	0.877097	0.880519	0.87727	0.878591	0.88124	0.882433	0.882532	0.881583	0.883646	0.884796	0.884648	0.888762	0.882503	0.882808	0.886951	0.885663	0.885886	0.884564	0.887494	0.88844	0.886609	0.887769	0.887131	0.887293	0.888417	0.889501	0.891732	0.894803	0.890344	0.893262	0.894238	0.894729	0.891108	0.894504
134	0.952386	0.952936	0.951263	0.952616	0.950925	0.955142	0.954366	0.954514	0.951475	0.952971	0.952683	0.952824	0.949005	0.953296	0.950068	0.952041	0.952645	0.951281	0.950471	0.951581	0.952513	0.952464	0.952461	0.952926	0.952969	0.952493	0.958128	0.949635	0.94878	0.953217	0.951185	0.950844	0.948386	0.949633	0.950934	0.950971	0.949475	0.948731	0.947245	0.949868	0.949542	0.947915	0.951681	0.946309	0.949508	0.949892	0.950826	0.946064	0.949779
135	0.88018	0.880157	0.876125	0.878634	0.874889	0.879071	0.876006	0.877966	0.873963	0.875079	0.874063	0.87361	0.870117	0.872199	0.86975	0.868992	0.87108	0.866729	0.865681	0.867849	0.867781	0.865543	0.864533	0.863539	0.863678	0.86351	0.865687	0.859588	0.858873	0.860362	0.858383	0.857036	0.856753	0.855749	0.855309	0.853649	0.853513	0.85172	0.850014	0.851292	0.851895	0.849453	0.852196	0.845901	0.847554	0.848291	0.846178	0.842367	0.843233
136	0.707404	0.705478	0.704617	0.704527	0.70054	0.703245	0.700591	0.701234	0.699692	0.697927	0.697808	0.695668	0.694032	0.693528	0.691872	0.690509	0.689954	0.687687	0.687203	0.687233	0.687573	0.685622	0.683185	0.683102	0.682697	0.680225	0.68282	0.677357	0.675951	0.678783	0.674469	0.673301	0.671639	0.670898	0.671165	0.668234	0.667838	0.66783	0.665648	0.664502	0.664508	0.661977	0.664138	0.659359	0.660094	0.65926	0.65749	0.65478	0.653612
137	0.518643	0.516867	0.514095	0.514921	0.512329	0.514215	0.51106	0.511932	0.508995	0.507946	0.507556	0.506913	0.502891	0.503464	0.501609	0.501531	0.501006	0.498636	0.498137	0.497595	0.49724	0.495227	0.493424	0.49373	0.49308	0.491225	0.492715	0.488873	0.48669	0.487337	0.485307	0.484849	0.484254	0.482625	0.482084	0.479315	0.478587	0.477856	0.476544	0.475478	0.475816	0.474777	0.475186	0.470613	0.472919	0.470153	0.468568	0.467411	0.46653
138	0.364602	0.363492	0.36156	0.361108	0.359388	0.360791	0.358997	0.358996	0.35766	0.35657	0.356112	0.354751	0.354439	0.353419	0.350841	0.351647	0.351533	0.349602	0.348428	0.348841	0.348314	0.346861	0.345949	0.346032	0.345349	0.343792	0.344473	0.341884	0.340387	0.340739	0.339593	0.3382	0.338813	0.337353	0.337234	0.335715	0.335208	0.333784	0.333175	0.331927	0.332287	0.330854	0.330441	0.328755	0.328818	0.327956	0.327333	0.325872	0.325245
139	0.25978	0.259322	0.258391	0.257239	0.256492	0.258104	0.256898	0.255664	0.254982	0.254484	0.2547	0.253272	0.252699	0.252531	0.251775	0.251312	0.250826	0.250335	0.248989	0.249547	0.248617	0.247877	0.247632	0.247509	0.247094	0.246275	0.246977	0.244696	0.244835	0.244728	0.243015	0.242552	0.242386	0.241889	0.242149	0.241061	0.240755	0.239949	0.238931	0.238716	0.238363	0.237736	0.237676	0.235782	0.236536	0.235782	0.235413	0.234075	0.233705
140	0.194353	0.193239	0.192834	0.192512	0.193242	0.193124	0.192179	0.191729	0.192026	0.190803	0.191369	0.18997	0.189798	0.189088	0.189619	0.189178	0.188942	0.188369	0.187778	0.188189	0.187913	0.187234	0.186974	0.186999	0.186105	0.186255	0.18667	0.184876	0.185071	0.184597	0.184497	0.184121	0.183625	0.183373	0.183592	0.183355	0.182515	0.181925	0.181699	0.181097	0.181479	0.180666	0.181141	0.180125	0.179822	0.180201	0.179376	0.178274	0.178139
141	0.154171	0.153901	0.153126	0.15356	0.153489	0.153913	0.153449	0.153249	0.152425	0.152277	0.151844	0.151842	0.151833	0.151332	0.151035	0.151313	0.150818	0.150777	0.15059	0.151195	0.150517	0.149669	0.14992	0.15014	0.149988	0.149846	0.150044	0.149425	0.148919	0.148414	0.14876	0.148406	0.147731	0.1483	0.148008	0.147675	0.14711	0.147306	0.146821	0.146913	0.146625	0.145799	0.146458	0.145889	0.145692	0.145482	0.145104	0.144902	0.145189
142	0.129713	0.12957	0.130059	0.129319	0.129411	0.129705	0.1296	0.129059	0.129011	0.128767	0.129018	0.129249	0.128645	0.12845	0.127574	0.128151	0.128234	0.128253	0.127558	0.127625	0.127545	0.127365	0.127264	0.127316	0.12719	0.12695	0.127451	0.127092	0.126356	0.126743	0.125819	0.126616	0.125619	0.125928	0.125163	0.12579	0.125494	0.125464	0.125177	0.12491	0.125345	0.124683	0.124677	0.124649	0.124909	0.124737	0.124264	0.124337	0.124245
143	0.114524	0.114691	0.114111	0.11448	0.114306	0.114457	0.114729	0.113917	0.114183	0.113961	0.114349	0.113961	0.113307	0.113887	0.11303	0.11339	0.113185	0.113314	0.113187	0.113057	0.113391	0.113248	0.112848	0.112643	0.112504	0.112872	0.112449	0.11251	0.112237	0.112622	0.111719	0.111665	0.111543	0.112055	0.111906	0.111466	0.111584	0.111477	0.111761	0.111232	0.110901	0.110847	0.111687	0.110966	0.110844	0.11133	0.110716	0.110378	0.110891
144	0.105178	0.105398	0.104201	0.104777	0.104492	0.104769	0.104439	0.104663	0.104282	0.104442	0.103694	0.103961	0.103811	0.103904	0.103665	0.103201	0.103762	0.103691	0.103245	0.103736	0.103478	0.103058	0.103427	0.103496	0.103466	0.102702	0.10322	0.10348	0.103021	0.102631	0.102693	0.102855	0.102366	0.102664	0.1024	0.102355	0.102278	0.102194	0.102194	0.102135	0.10193	0.102161	0.102069	0.101929	0.101343	0.102014	0.101257	0.101165	0.101389
145	0.0979697	0.0981687	0.0978109	0.0978888	0.0977596	0.0984213	0.0974107	0.0980081	0.097738	0.0978893	0.0974931	0.0970278	0.0975447	0.0971442	0.0968499	0.0973363	0.0969254	0.0969709	0.0963958	0.0971377	0.0969459	0.0965808	0.0963546	0.0968435	0.0967713	0.096668	0.096558	0.0961364	0.0956948	0.0960478	0.0957826	0.0956862	0.0956392	0.0957845	0.0960878	0.0952237	0.0955069	0.0952919	0.0950508	0.0954054	0.095248	0.0950393	0.0951868	0.0947551	0.095111	0.0952564	0.0947713	0.0950118	0.0945959
146	0.0930537	0.0925247	0.0926508	0.0929433	0.0928289	0.0927487	0.0924832	0.0928644	0.092586	0.0922971	0.0923995	0.092093	0.091868	0.0923011	0.0921506	0.0923454	0.0920111	0.091669	0.0914534	0.092236	0.0918658	0.0915286	0.0915552	0.0917132	0.0913764	0.0913503	0.0912034	0.0915888	0.0911052	0.0913748	0.0910916	0.0911043	0.0909504	0.0907227	0.0910779	0.0903289	0.0908489	0.090471	0.0906966	0.0906757	0.0905963	0.0903186	0.0903071	0.0898685	0.0900258	0.0898478	0.0899949	0.0900743	0.0899745
147	0.0896357	0.0899719	0.0889947	0.0893643	0.0891966	0.0892378	0.0889535	0.0892227	0.0886637	0.089316	0.0886413	0.0883764	0.0881778	0.0881659	0.0883399	0.0885448	0.0882875	0.0877481	0.0879048	0.087935	0.0877421	0.0879534	0.0878931	0.0878988	0.0877557	0.0871984	0.0879435	0.0880236	0.0870314	0.0876085	0.087172	0.0870361	0.0871585	0.0871454	0.0871216	0.0872557	0.0867855	0.0867562	0.0865701	0.0865172	0.0866539	0.0862659	0.0869987	0.086292	0.0864058	0.0864311	0.0866068	0.0864801	0.0862465
148	0.0867739	0.0867002	0.0857869	0.0859961	0.0862868	0.085688	0.0863088	0.0858478	0.0857218	0.0856302	0.0856374	0.0852259	0.0855388	0.0852767	0.0856488	0.0855368	0.0851722	0.0849699	0.0847364	0.0850684	0.0851855	0.0844736	0.084819	0.0847584	0.0844489	0.0843277	0.0847201	0.0846115	0.0841675	0.0845943	0.0846936	0.0841854	0.0849716	0.0840135	0.0841043	0.0840347	0.0836791	0.0834844	0.0838326	0.0840316	0.0842103	0.0834551	0.0837143	0.08328	0.0828846	0.0834196	0.0832944	0.0834962	0.0831482
149	0.0839744	0.0840105	0.0835998	0.0838357	0.0833456	0.0835753	0.0834398	0.0831582	0.0835751	0.0831845	0.0833569	0.0831082	0.0825418	0.0830076	0.0832824	0.0831168	0.0828242	0.0827679	0.0827459	0.0827407	0.0828229	0.0824342	0.0823333	0.0822176	0.0814595	0.08179	0.0825327	0.0818462	0.0821706	0.0823178	0.081995	0.0816097	0.0823369	0.0816542	0.0816163	0.0817412	0.0813961	0.0818539	0.0817853	0.0809013	0.0813389	0.0807507	0.0807642	0.0812082	0.0807597	0.0810785	0.0805235	0.0805713	0.0809129
150	0.0816777	0.081796	0.0819098	0.0816597	0.0815572	0.081923	0.0819391	0.0814848	0.081043	0.0811349	0.0810537	0.0809624	0.0807714	0.0809094	0.0812738	0.0810021	0.0809536	0.0805426	0.080848	0.0808011	0.0803838	0.0798538	0.0802756	0.0803689	0.0801148	0.0803395	0.0804378	0.0799797	0.0799552	0.0802099	0.0797962	0.0795736	0.0796608	0.0797146	0.0790839	0.0795022	0.0793084	0.0796177	0.0793138	0.0790991	0.0790264	0.0788885	0.07913	0.0791062	0.0784074	0.078973	0.0787625	0.0784507	0.0786769
151	0.0802892	0.0802782	0.0800593	0.0794622	0.0800586	0.0797745	0.079643	0.0799926	0.0793948	0.0796362	0.0791917	0.0793338	0.0791528	0.0793327	0.079105	0.0793833	0.0784135	0.078986	0.0782903	0.0790695	0.0786338	0.0783185	0.0789521	0.0782027	0.078632	0.0783298	0.0781777	0.0785519	0.0783763	0.078481	0.0778246	0.0776216	0.0776884	0.0781597	0.0778263	0.0776918	0.0774768	0.0778577	0.0775159	0.0773241	0.0771631	0.0772224	0.0772788	0.076999	0.0771961	0.0767337	0.0769942	0.0764159	0.0766399
152	0.0787016	0.0788066	0.0782075	0.0780505	0.0781611	0.078226	0.0781106	0.0780218	0.0781081	0.0783405	0.0778969	0.0775045	0.0779642	0.0776442	0.0776269	0.0779062	0.0777015	0.0772992	0.0769691	0.0770768	0.0770481	0.0770074	0.0771977	0.0771508	0.0768134	0.0767687	0.0767278	0.0765513	0.0767083	0.0772006	0.076338	0.0763444	0.0765127	0.0765743	0.0762203	0.0759685	0.0759661	0.0759252	0.0754682	0.076351	0.075811	0.0758699	0.0758053	0.0755248	0.0756044	0.0757235	0.0753896	0.0753715	0.0750889
153	0.077033	0.0769912	0.0769304	0.0766771	0.0765748	0.0764652	0.0768356	0.0769991	0.0766705	0.0768477	0.0766628	0.0762584	0.0764308	0.0763755	0.0760799	0.0759121	0.076332	0.0759048	0.0757355	0.0758683	0.0760402	0.0758865	0.0758313	0.0759407	0.0756096	0.0751589	0.076074	0.0756169	0.0751414	0.0753565	0.0752584	0.0753276	0.0753085	0.0750724	0.0746121	0.0748917	0.0748968	0.0748037	0.0745083	0.0745263	0.0744799	0.0747152	0.0745141	0.0742514	0.074211	0.074565	0.074339	0.0741551	0.0740442
154	0.0760784	0.0755753	0.0760621	0.0761945	0.0756464	0.0759879	0.075984	0.0752456	0.0757101	0.0752723	0.0756571	0.0754033	0.0751344	0.0748256	0.074658	0.0744722	0.0749938	0.0747685	0.0751911	0.0752062	0.0745719	0.0748198	0.0746964	0.0744358	0.0744644	0.0744299	0.0738384	0.0743954	0.0738679	0.074066	0.0735798	0.0738565	0.0740259	0.0740858	0.0735809	0.0736547	0.0737388	0.0734724	0.0735108	0.0731143	0.0735492	0.073374	0.0731324	0.0734419	0.0730373	0.0735533	0.0728487	0.0730934	0.0730944
155	0.0751604	0.0743625	0.0745835	0.0748028	0.0747852	0.0748067	0.074507	0.0741187	0.0745709	0.0746283	0.074142	0.0740142	0.0741396	0.074239	0.0742606	0.0738101	0.0741244	0.0732887	0.0738325	0.0735481	0.0736053	0.073372	0.0737223	0.0736211	0.0732618	0.0734113	0.0730286	0.073223	0.0729606	0.073062	0.072912	0.0725346	0.073149	0.0729729	0.072584	0.0725445	0.0722034	0.0722262	0.0722924	0.0721888	0.0724427	0.0722298	0.0722901	0.0722892	0.072129	0.0723352	0.0721103	0.0720242	0.0720767
156	0.0740872	0.0735584	0.0735282	0.0739233	0.0736099	0.074111	0.0736135	0.0733815	0.0735459	0.0734759	0.0734947	0.0734174	0.0729148	0.0730328	0.0731245	0.0729748	0.0731565	0.0727272	0.0727927	0.0728026	0.0726393	0.0723566	0.0724106	0.0723529	0.072679	0.0724336	0.0726542	0.0724653	0.0721118	0.0721079	0.0720297	0.0715705	0.0718895	0.0716326	0.0720515	0.0719407	0.0716492	0.0716238	0.0714951	0.0714067	0.0716948	0.0712082	0.071565	0.07136	0.0713253	0.071479	0.0708051	0.0711195	0.0714638
157	0.0729934	0.0731211	0.0730737	0.0728007	0.0732582	0.072949	0.0723313	0.072795	0.0725812	0.0725261	0.0726359	0.0723782	0.0719991	0.0725628	0.0720327	0.0724447	0.0718457	0.0722423	0.0718015	0.0720557	0.0717894	0.071322	0.0715109	0.0716245	0.0715743	0.0715149	0.0712472	0.0708432	0.0713523	0.0710546	0.0712153	0.0712494	0.0714208	0.0707021	0.0710391	0.0709817	0.0705657	0.0703837	0.0705675	0.0705786	0.0708996	0.0701378	0.0706852	0.0707362	0.070417	0.0702567	0.0701934	0.0704051	0.0702251
158	0.0718436	0.072143	0.0721305	0.0721035	0.0723042	0.0720373	0.0717969	0.0717563	0.0711852	0.0716158	0.0716365	0.071962	0.0714411	0.0712882	0.071538	0.0715986	0.0709961	0.0714535	0.0708334	0.0711148	0.0708037	0.0709757	0.0711921	0.0710251	0.0705946	0.0709689	0.0708526	0.0704874	0.0703829	0.070253	0.0703789	0.070513	0.070212	0.070232	0.0699912	0.070151	0.0705412	0.0701181	0.0700339	0.0702765	0.0702335	0.0698349	0.0701042	0.069793	0.0698984	0.0698823	0.0695957	0.0694939	0.0691799
159	0.0714557	0.0715542	0.0716906	0.0714623	0.0713038	0.0712143	0.0714041	0.0713296	0.0711058	0.0710299	0.0712833	0.0709475	0.0705262	0.0709124	0.0707543	0.0706185	0.0706178	0.0708092	0.0702157	0.0701356	0.0703658	0.0702402	0.0702598	0.0703925	0.0698578	0.0700771	0.069614	0.0697384	0.0700499	0.0697078	0.0698439	0.0700953	0.0697123	0.069319	0.0696891	0.0691238	0.0695295	0.0690724	0.0691205	0.0692939	0.069337	0.0693648	0.0693178	0.0689747	0.0692048	0.0689704	0.0687398	0.0687578	0.0689194
160	0.0706973	0.0709723	0.0703155	0.0706046	0.0703849	0.0706275	0.0706541	0.0701353	0.0703544	0.0705082	0.0704533	0.0702931	0.070178	0.0700104	0.0696197	0.0695467	0.069775	0.0698611	0.0697336	0.0695327	0.0699533	0.0696614	0.0700692	0.0692546	0.0695786	0.0691152	0.069343	0.0693205	0.0694972	0.0688542	0.068955	0.0687186	0.0689914	0.0691072	0.0687841	0.0691593	0.0686012	0.0687601	0.0681921	0.0686374	0.0688506	0.0686155	0.0685984	0.0687962	0.0683325	0.0685979	0.0683283	0.0682189	0.068469
161	0.0703322	0.070328	0.0698441	0.0692834	0.0699876	0.070111	0.0697198	0.0695291	0.0696675	0.0698286	0.0700076	0.0698532	0.0692902	0.0699723	0.0690111	0.0691866	0.0693296	0.0692349	0.0692604	0.0690254	0.0696007	0.0691021	0.0692037	0.06914	0.0691159	0.0686908	0.0686987	0.0685936	0.0687458	0.0689199	0.068683	0.0687013	0.0683834	0.0684549	0.0685387	0.0684003	0.0682837	0.068142	0.0681736	0.0680892	0.0683208	0.0676729	0.0682701	0.068013	0.0680861	0.0678474	0.0680993	0.0679832	0.0678504
162	0.0700211	0.0698667	0.0695781	0.0694026	0.0691825	0.0693219	0.0695894	0.0692319	0.0693549	0.0694554	0.0693111	0.0690747	0.0688047	0.0687441	0.0689246	0.0684467	0.0684408	0.0687584	0.0686574	0.0690384	0.0685258	0.0683118	0.0686711	0.0687119	0.0684725	0.0682317	0.0684441	0.0677402	0.068264	0.0680335	0.0678344	0.068253	0.0678697	0.0677581	0.0678553	0.0679953	0.0679598	0.0679303	0.0673894	0.0674732	0.0679431	0.0676961	0.0675898	0.0674131	0.0673833	0.0671421	0.0673478	0.067409	0.0675573
163	0.0690604	0.0692934	0.0692013	0.0687149	0.0688988	0.068702	0.0687652	0.0686483	0.0688248	0.0686963	0.0684362	0.0688707	0.0685269	0.06856	0.0684006	0.0685923	0.0680132	0.0683916	0.0683764	0.0682137	0.068221	0.0680297	0.0681956	0.0678133	0.0673819	0.0676516	0.0678387	0.0677688	0.0676848	0.0674961	0.067224	0.0672228	0.0671695	0.0671292	0.0674195	0.0668894	0.0673173	0.0675063	0.0670092	0.0672664	0.0670527	0.0666172	0.0672444	0.0670122	0.0668046	0.0667696	0.0668381	0.0667309	0.0669467
164	0.0679511	0.0687088	0.0689904	0.0691229	0.068817	0.0683817	0.0682502	0.0683927	0.0683427	0.0686898	0.0678412	0.0680078	0.0679855	0.0677169	0.0678229	0.06786	0.0675279	0.0677761	0.0678675	0.0674258	0.067484	0.0677786	0.0673364	0.0673461	0.0672393	0.0670683	0.0672915	0.0669417	0.067128	0.066863	0.0668469	0.0664914	0.067251	0.0664487	0.0669196	0.0669309	0.0664549	0.0665693	0.0667398	0.0664594	0.0667225	0.066706	0.0665336	0.0662596	0.0663332	0.0661703	0.0664921	0.0662189	0.0661754
165	0.0683008	0.0681381	0.067853	0.0680678	0.0677101	0.0676597	0.0674393	0.0677267	0.0675187	0.0674127	0.0673676	0.067688	0.0671906	0.0674676	0.0673073	0.0673848	0.0672389	0.0674579	0.067061	0.0673504	0.0671546	0.0671243	0.0669838	0.0663203	0.0671473	0.0666176	0.0666595	0.0665768	0.0665579	0.0666309	0.0665571	0.066101	0.0669619	0.0663823	0.0667057	0.0662285	0.0658848	0.0662464	0.0660064	0.0659695	0.0661962	0.0659945	0.0659066	0.0660729	0.0659032	0.0656175	0.0657249	0.065511	0.0657499
166	0.0679404	0.0677955	0.0674478	0.0677154	0.0673697	0.0672973	0.0672583	0.0668622	0.0673505	0.0669418	0.0671848	0.0670738	0.0670414	0.0668619	0.066217	0.0667497	0.066463	0.0666639	0.0665994	0.0667389	0.0663644	0.0663533	0.0660999	0.0662863	0.0664024	0.0659892	0.0661002	0.0661337	0.0657789	0.0664047	0.0664963	0.0661076	0.0660722	0.066212	0.0658825	0.0659837	0.0657702	0.0653792	0.0657187	0.0655482	0.0652362	0.0656851	0.0655948	0.0651348	0.0656869	0.0651423	0.0652349	0.0652904	0.0650853
167	0.0673611	0.0676707	0.067694	0.0669275	0.0669092	0.0670231	0.0664625	0.0667701	0.0667456	0.0667469	0.066717	0.0667996	0.0665878	0.0662131	0.0662723	0.0663371	0.0661981	0.0662189	0.066173	0.0661457	0.0658899	0.0657522	0.0659662	0.0662556	0.0652421	0.065564	0.0657385	0.065573	0.065416	0.0657169	0.0655424	0.0653871	0.0652882	0.0652219	0.0652544	0.0651622	0.0655113	0.0651174	0.0652065	0.0649946	0.0645622	0.0650098	0.0650208	0.0650849	0.0647197	0.0650454	0.0647891	0.064626	0.0648483
168	0.0667882	0.0668335	0.066855	0.0669722	0.0665663	0.0666727	0.0663625	0.0666514	0.0658085	0.0661565	0.066541	0.0661892	0.0660945	0.0658036	0.0661321	0.0656521	0.0658757	0.065715	0.0660924	0.0659771	0.0655452	0.0656149	0.0654025	0.0656604	0.065256	0.0652953	0.065517	0.064937	0.0646381	0.0650957	0.0650333	0.0649263	0.0648344	0.0650407	0.0645706	0.0648836	0.0651424	0.0644684	0.0645725	0.0645708	0.0644058	0.0646186	0.0645494	0.0645938	0.0645125	0.0646676	0.0644451	0.0643636	0.06435
169	0.066351	0.0665144	0.0665786	0.0664005	0.0662085	0.0655946	0.0661244	0.0657958	0.0657146	0.0659164	0.0657883	0.0654078	0.0651266	0.065252	0.0654835	0.0653562	0.065273	0.0653542	0.0650003	0.0651854	0.0646811	0.0653337	0.0652365	0.0651581	0.0651147	0.0647272	0.0645423	0.0649391	0.0650797	0.0648509	0.0649926	0.0643019	0.0644359	0.0648744	0.0643047	0.0646047	0.0645448	0.0643147	0.0639708	0.0640148	0.0642909	0.064145	0.0640246	0.0637921	0.064259	0.0635738	0.0640899	0.0640539	0.0637284
170	0.0659822	0.0658611	0.0655087	0.0657904	0.0655052	0.0657489	0.0653432	0.0653782	0.0653884	0.0655181	0.0650535	0.0654071	0.0652477	0.065344	0.0648961	0.065024	0.0647678	0.0649184	0.0648102	0.0647714	0.0645538	0.0645243	0.0649702	0.0646378	0.0645669	0.0645125	0.0645156	0.0645269	0.0643799	0.0643029	0.0639682	0.0640592	0.0643784	0.0641669	0.0640333	0.0641665	0.0641688	0.063694	0.0639087	0.0640414	0.0638027	0.0636212	0.0638711	0.0631202	0.0632654	0.063549	0.0632414	0.0631576	0.0636016
171	0.0654854	0.0655001	0.0650875	0.0655852	0.0649519	0.0653741	0.0648251	0.0654346	0.0652136	0.0650425	0.0649268	0.0646927	0.0649438	0.0646833	0.064911	0.0648311	0.0650332	0.0643612	0.0644569	0.0642502	0.0643378	0.0639018	0.0641495	0.064056	0.0640573	0.0641975	0.0639242	0.0640489	0.0639628	0.0635265	0.0641466	0.0636312	0.0638475	0.0634501	0.063923	0.0630884	0.06368	0.0634906	0.0635759	0.0633266	0.0633262	0.0634118	0.0632699	0.0629235	0.0636615	0.0626653	0.0633509	0.0628238	0.0631879
172	0.0652113	0.0647022	0.064963	0.0647656	0.0646943	0.0651978	0.0644587	0.0647257	0.0646024	0.0645294	0.0644506	0.0641099	0.064388	0.0646353	0.0642875	0.0642143	0.064219	0.063906	0.063895	0.0642257	0.0642583	0.0637236	0.0637209	0.0636157	0.0633644	0.0637233	0.0636465	0.0631934	0.0637183	0.063524	0.0633461	0.0633174	0.0633235	0.0636165	0.0634249	0.0628075	0.0632406	0.0631619	0.062959	0.0632047	0.0626506	0.0630062	0.0629931	0.0623773	0.0626317	0.0626442	0.0627633	0.0628019	0.0625296
173	0.0646215	0.0643754	0.0645522	0.0641608	0.0643986	0.0648943	0.0641283	0.0646262	0.0640885	0.064093	0.064095	0.063972	0.0640751	0.064068	0.0639629	0.0636863	0.0636819	0.0634019	0.0635196	0.0638854	0.0636571	0.0635312	0.0631901	0.0630542	0.0628949	0.0631535	0.0629755	0.0628479	0.063086	0.062923	0.0630679	0.0631392	0.0627842	0.0630578	0.0626226	0.062571	0.062894	0.0627222	0.0625873	0.0629843	0.0628018	0.062683	0.0623327	0.0624525	0.0618352	0.0621404	0.0623133	0.0621797	0.0622026
174	0.064287	0.0644245	0.0640831	0.064018	0.0639143	0.0641576	0.0639207	0.0642582	0.0639541	0.0638287	0.0641193	0.0639167	0.0641296	0.0634787	0.0632974	0.0636705	0.0632917	0.0631927	0.0632061	0.0630495	0.0629454	0.0631982	0.0631397	0.063193	0.0629089	0.0631679	0.0630235	0.0630095	0.0627912	0.0630524	0.0628663	0.0625615	0.0622826	0.0623069	0.0624497	0.0621404	0.0622442	0.0623024	0.0626405	0.0618465	0.0625675	0.0620246	0.0622528	0.0622617	0.0622152	0.0622046	0.0617053	0.0619009	0.0618752
175	0.0642428	0.0639298	0.0638469	0.0640445	0.0635372	0.0638804	0.0637745	0.0636023	0.0632739	0.0631852	0.0635429	0.063557	0.0634621	0.0630465	0.0629347	0.0629474	0.0627738	0.0625355	0.0627142	0.0628833	0.0630394	0.0627952	0.0626253	0.0626584	0.0629475	0.0623891	0.0628	0.062721	0.0627399	0.062422	0.0619139	0.0623117	0.0623157	0.0621085	0.062695	0.0621047	0.0620797	0.0622842	0.0622306	0.0619872	0.0618985	0.0616786	0.0617385	0.0617755	0.0618288	0.0616002	0.0614386	0.061685	0.0617482
176	0.0635843	0.0634873	0.0634049	0.0633881	0.0635076	0.0632316	0.0635261	0.0632838	0.0630892	0.063188	0.0627457	0.0631111	0.0629928	0.0629707	0.0629241	0.0627466	0.0628472	0.0626103	0.0628134	0.0625215	0.0627047	0.062946	0.0625143	0.0627281	0.0623104	0.0622527	0.062014	0.0623476	0.0618595	0.0622027	0.0622796	0.0625257	0.0621148	0.061529	0.0617024	0.0613895	0.0615646	0.061791	0.0617201	0.0617025	0.0616634	0.0617095	0.0618046	0.0612069	0.0612718	0.0616376	0.0614977	0.0611227	0.0610869
177	0.0630005	0.0630431	0.0629541	0.0631658	0.0632774	0.0625446	0.0627505	0.06235	0.0623454	0.0631092	0.0628121	0.0624299	0.0628737	0.062288	0.0623081	0.062363	0.0624074	0.0621357	0.0622989	0.0620095	0.0620334	0.0622327	0.062403	0.0620186	0.0617857	0.0618524	0.0621276	0.062056	0.0616263	0.0619234	0.0617412	0.0618738	0.0615712	0.0613928	0.061741	0.0616014	0.0615861	0.0616296	0.0611745	0.061192	0.0614406	0.0613814	0.0611931	0.0613815	0.0615835	0.061425	0.0610805	0.0607638	0.0610052
178	0.0631714	0.0631766	0.0628853	0.0629981	0.0628314	0.0627607	0.0624508	0.0626153	0.0627045	0.0624781	0.0622502	0.0626355	0.0628052	0.0622893	0.0626019	0.0623706	0.0620531	0.0619854	0.0616127	0.06182	0.0614819	0.0619387	0.0620916	0.0616093	0.0617329	0.061671	0.0615186	0.0617829	0.0616447	0.0615154	0.0615495	0.0613272	0.0610158	0.0615713	0.0614171	0.0613766	0.0612567	0.0611895	0.0611378	0.0603338	0.0608849	0.0607742	0.0608888	0.060692	0.0613372	0.060776	0.0608286	0.0605675	0.0607475
179	0.0626295	0.0621909	0.0625709	0.0628557	0.0624803	0.0623433	0.0624477	0.0620791	0.0624033	0.0621563	0.0621865	0.0621395	0.0623147	0.0617527	0.0620709	0.0620198	0.0615405	0.0618274	0.0616733	0.061847	0.0613961	0.0614998	0.0614921	0.0617318	0.0617225	0.0613756	0.0617607	0.0614708	0.0613086	0.0613914	0.0614556	0.0608693	0.0611279	0.0611975	0.0610981	0.0610051	0.0609824	0.0610631	0.0608788	0.0610404	0.0606505	0.0605542	0.0607356	0.0605019	0.0606498	0.0605129	0.0609946	0.0608349	0.0604666
180	0.0621145	0.0623909	0.0623198	0.0625931	0.0619596	0.0621442	0.0621983	0.0623303	0.0620045	0.0620993	0.0621386	0.0624673	0.0619357	0.0616431	0.0618116	0.0618479	0.0619931	0.0616164	0.0617233	0.0615369	0.0612797	0.0613136	0.0612332	0.0613774	0.0614935	0.0609587	0.0613626	0.0607858	0.0608914	0.0609396	0.0612591	0.0608093	0.060871	0.0608283	0.0610139	0.0609736	0.0605396	0.0603573	0.0605988	0.0604344	0.0603676	0.0603906	0.06056	0.060273	0.0603501	0.0603608	0.0603934	0.0603818	0.0601851
181	0.0622838	0.0622923	0.0622206	0.0620211	0.0617364	0.0620955	0.0619518	0.0621371	0.0617242	0.0616166	0.0615054	0.0621842	0.0613183	0.0617008	0.0613404	0.0615799	0.0612169	0.0613375	0.0614147	0.0614445	0.0616352	0.0611512	0.0610366	0.0613797	0.0610926	0.0607816	0.061096	0.0610304	0.0607895	0.0608208	0.0605071	0.0606574	0.0608712	0.0606103	0.060929	0.060597	0.060531	0.0606354	0.0601512	0.0605613	0.0602437	0.06003	0.0602952	0.060171	0.0599683	0.0599091	0.0599367	0.0597808	0.0599827
182	0.0620473	0.0619356	0.0618699	0.0622633	0.0616828	0.0619514	0.0618047	0.0618105	0.0616027	0.0618074	0.0614175	0.0615526	0.0613528	0.0611614	0.0611825	0.0615713	0.0609756	0.0608808	0.0610847	0.0611786	0.0611458	0.0608721	0.0607614	0.0611888	0.0606814	0.0602749	0.0609641	0.0609429	0.0606668	0.0607264	0.0605392	0.060602	0.0604408	0.0607461	0.0603873	0.06045	0.0603704	0.0602598	0.0602354	0.0601693	0.0598256	0.0600192	0.060308	0.0603315	0.0598376	0.0598619	0.0598206	0.0601892	0.0599822
183	0.0621766	0.0619802	0.0616013	0.0621635	0.0615197	0.0615893	0.0618594	0.0615237	0.0614544	0.0611858	0.0618044	0.0611705	0.0614436	0.0611383	0.0612642	0.0610865	0.0610739	0.0606713	0.0610453	0.0608074	0.060996	0.0606999	0.0609478	0.0605821	0.0609161	0.0603622	0.0604481	0.0606369	0.0605074	0.0604894	0.0603974	0.0601697	0.0602538	0.0605904	0.0603271	0.0599094	0.0600875	0.0602259	0.0599962	0.0602266	0.0601139	0.0599665	0.0599758	0.0596675	0.0596954	0.0600718	0.0598068	0.0600692	0.0598466
184	0.0616581	0.0616328	0.0612911	0.061492	0.0612234	0.0614586	0.0612599	0.061201	0.0611101	0.0610784	0.0612316	0.0613294	0.0609639	0.0612899	0.0608426	0.060577	0.060764	0.060756	0.0605968	0.0610427	0.060733	0.0604546	0.0606637	0.0603044	0.0606305	0.0606364	0.0601648	0.0604566	0.0605891	0.0598197	0.0601517	0.0601817	0.0600533	0.060158	0.0600026	0.0597152	0.0597917	0.0596989	0.0596993	0.0600683	0.0598125	0.0591635	0.0596601	0.0595164	0.0595205	0.0595121	0.059427	0.0594555	0.0597459
185	0.061431	0.0610376	0.061493	0.0612067	0.0610484	0.0613322	0.0608419	0.0608548	0.060971	0.0608659	0.0609792	0.0607294	0.0606413	0.0606003	0.0608418	0.0607595	0.0603603	0.0603121	0.0603404	0.0606495	0.0604233	0.0605039	0.0602058	0.0601468	0.0602315	0.06016	0.0601564	0.0600562	0.0600962	0.0601566	0.0599267	0.060226	0.0597474	0.0599181	0.0597131	0.059501	0.0593226	0.0598062	0.0595437	0.0595884	0.0593787	0.0595119	0.0595071	0.0596794	0.0594143	0.0593546	0.0597284	0.0591196	0.0593055
186	0.0611159	0.0612234	0.0612716	0.0610041	0.0606665	0.0611228	0.060665	0.0607727	0.0611094	0.0605829	0.0606758	0.0604884	0.0606747	0.0600399	0.0606739	0.0603437	0.0603944	0.060079	0.0602395	0.0600315	0.0603781	0.0604339	0.0600962	0.0602874	0.0601767	0.0599419	0.0595058	0.0601816	0.0597942	0.0597479	0.0601546	0.0599208	0.0592769	0.059454	0.0595648	0.0596369	0.0591598	0.0595392	0.0594056	0.059301	0.0594692	0.0596916	0.0593033	0.0591483	0.0592734	0.0593773	0.0591797	0.0592007	0.0587793
187	0.0610692	0.0610637	0.0612176	0.0605518	0.0604795	0.0610347	0.0609926	0.0607473	0.0604205	0.0604181	0.0607506	0.0603935	0.0604093	0.0604781	0.0605585	0.0600374	0.0599417	0.0600007	0.0601132	0.0601538	0.0603409	0.0595759	0.0600792	0.0596943	0.0600179	0.0596302	0.0595219	0.0597152	0.0594457	0.0596238	0.0602429	0.0591805	0.0593366	0.059271	0.0591329	0.059476	0.059546	0.059323	0.0593082	0.0589474	0.0589872	0.0589972	0.0589675	0.0586536	0.0590665	0.0589256	0.0588053	0.0585848	0.0586193
188	0.0605721	0.0611391	0.0606804	0.0604055	0.0606564	0.0607198	0.0600353	0.0605279	0.060174	0.0603645	0.0603342	0.0601561	0.0603921	0.0602423	0.0600435	0.0599455	0.0594941	0.0596674	0.0598825	0.0601976	0.0600786	0.0596269	0.0603007	0.0598078	0.0598358	0.0596454	0.0596336	0.059724	0.0596694	0.0595978	0.0594892	0.0593952	0.0592932	0.0592081	0.0592416	0.0591206	0.0590715	0.0588482	0.0591381	0.0586764	0.059166	0.0587222	0.0590281	0.058662	0.0587357	0.0589812	0.0587595	0.0584051	0.058959
189	0.0605975	0.0605641	0.060614	0.0608233	0.0604584	0.0605609	0.0600351	0.0599067	0.0602035	0.0604072	0.0601978	0.0602835	0.0598819	0.0600492	0.0599983	0.0597191	0.0600857	0.06016	0.0595541	0.0596017	0.059801	0.0592822	0.0596468	0.0598774	0.0591723	0.0597956	0.0593661	0.0590372	0.0590205	0.0595461	0.0590423	0.0589566	0.0592763	0.0592352	0.0589654	0.0586908	0.0587775	0.058823	0.0588797	0.0587321	0.0587779	0.0586915	0.058756	0.0586996	0.0584776	0.058969	0.0584699	0.0582417	0.058532
190	0.060335	0.0603485	0.0607393	0.0603354	0.0602693	0.060384	0.0601938	0.0601141	0.0600072	0.0601427	0.0594501	0.0602128	0.0598134	0.0598514	0.05968	0.0598467	0.059783	0.0597486	0.059435	0.0598645	0.0596871	0.0595273	0.0595984	0.0596066	0.0594413	0.0592713	0.0591081	0.058989	0.0590967	0.0591478	0.0591193	0.0590396	0.0589455	0.0588031	0.0588894	0.058586	0.0588992	0.0591769	0.0590457	0.0585345	0.0586846	0.0583182	0.0582582	0.0586231	0.0587326	0.0587996	0.0587506	0.0586388	0.0585583
191	0.0605446	0.0607474	0.0602343	0.0601423	0.0601819	0.0602972	0.0598251	0.0601147	0.0598048	0.0602084	0.0597464	0.0600596	0.059821	0.0598036	0.059803	0.0594332	0.0594537	0.0595489	0.0597012	0.0598094	0.0594649	0.0594993	0.0595662	0.0594032	0.058884	0.0594392	0.0592391	0.0595267	0.0589109	0.0589593	0.0588427	0.0589251	0.0589791	0.0588015	0.058682	0.0588353	0.0587619	0.0583936	0.0591935	0.0582299	0.0585667	0.0584787	0.0587383	0.0581436	0.0588229	0.0581585	0.0584271	0.058602	0.0579993
192	0.0603143	0.0599844	0.0604341	0.0604096	0.0603858	0.0603324	0.059467	0.0600224	0.0599875	0.0594914	0.0595881	0.0599021	0.0593724	0.0595568	0.0591557	0.0598412	0.0593709	0.059195	0.0595481	0.0593491	0.0591934	0.0590545	0.0589865	0.0590612	0.0585972	0.0591551	0.0590578	0.0588307	0.0585682	0.0587144	0.0587042	0.0586489	0.0584081	0.0581914	0.0585796	0.0589876	0.0587248	0.0586125	0.0584068	0.0587534	0.0583444	0.0583906	0.0582593	0.0584184	0.0581568	0.0576863	0.0582145	0.0584657	0.0581855
193	0.0598194	0.0601286	0.0597572	0.0596696	0.0600431	0.0597534	0.0593822	0.0596688	0.0593599	0.059652	0.0598234	0.0596179	0.0597853	0.0595739	0.0597908	0.0591142	0.0592357	0.0591962	0.0590132	0.05882	0.0590036	0.0589388	0.0589123	0.059392	0.0583385	0.0587762	0.0587504	0.0583763	0.0590361	0.0585521	0.0585044	0.0583698	0.0583368	0.0583692	0.0585152	0.058553	0.0589312	0.0584835	0.0581726	0.0581478	0.0585214	0.0580043	0.0580079	0.0585004	0.0580461	0.0582064	0.0584453	0.0577363	0.0580997
194	0.0601207	0.0596439	0.0590456	0.0597966	0.0593569	0.0594889	0.0593689	0.0592535	0.0595383	0.0594734	0.0595115	0.0594769	0.0592309	0.0588952	0.0593713	0.0592951	0.059025	0.0591515	0.059159	0.0588999	0.0589409	0.0587127	0.0589927	0.0590114	0.0584735	0.0587017	0.058831	0.0583378	0.0587213	0.0589748	0.0582158	0.0582515	0.0581841	0.0583949	0.0584736	0.0579233	0.0589076	0.058011	0.0584054	0.0580572	0.0579924	0.0580766	0.0578687	0.0582043	0.0576829	0.0579371	0.0577558	0.0580809	0.0578415
195	0.0597867	0.0597476	0.0594216	0.0595923	0.0593204	0.059519	0.0593514	0.0592712	0.0591784	0.0591823	0.0592714	0.0589806	0.0587343	0.0590766	0.0591003	0.0588292	0.0592357	0.0588763	0.059043	0.0590794	0.05871	0.0586676	0.0587616	0.0584596	0.058533	0.0583194	0.0584866	0.0583785	0.0580394	0.0584771	0.0584964	0.0581711	0.0581063	0.0578826	0.0579363	0.0582081	0.0580904	0.0577515	0.0582757	0.0578586	0.057959	0.0578154	0.0578212	0.0577029	0.0578917	0.0578324	0.0573554	0.0579022	0.0577634
196	0.0595392	0.0595094	0.059427	0.0593118	0.0589422	0.0590153	0.0591514	0.059248	0.0594235	0.0593548	0.0592397	0.0589814	0.0587587	0.0590054	0.0592082	0.0592852	0.0589502	0.0590359	0.0586612	0.0583569	0.0585792	0.0585228	0.0585101	0.0585131	0.0581782	0.0584891	0.0585279	0.0580361	0.0581454	0.0580905	0.0584134	0.0577639	0.0582289	0.0578125	0.0578	0.0580011	0.058152	0.0579698	0.0576456	0.0577981	0.0581619	0.0578181	0.0577885	0.0578523	0.0578088	0.0574124	0.0572492	0.0575793	0.057629
197	0.0590095	0.059383	0.0596239	0.0591048	0.0590527	0.0593337	0.0594669	0.0588963	0.058981	0.0590201	0.0588955	0.0590895	0.0590168	0.058411	0.0587241	0.0588104	0.0590744	0.0589071	0.0586506	0.0583384	0.0584985	0.0584444	0.0582547	0.0582814	0.0584221	0.0586849	0.058572	0.0581302	0.0582133	0.0581356	0.0581165	0.0576012	0.0580889	0.0580093	0.0578477	0.0574653	0.05796	0.0577039	0.0577072	0.0574892	0.057669	0.057333	0.0575227	0.0576989	0.0574746	0.0570347	0.0575771	0.0573916	0.0574831
198	0.0591676	0.0590429	0.0590901	0.0591052	0.0589934	0.0590502	0.0590603	0.0589642	0.0587555	0.0586022	0.0587722	0.058804	0.0584733	0.0580876	0.0587231	0.0586581	0.0585508	0.0580758	0.0585754	0.0579361	0.0583337	0.0583581	0.0579973	0.0584175	0.0583413	0.0582707	0.057811	0.0578908	0.0580058	0.0578735	0.0580425	0.0580298	0.0580385	0.0573739	0.0578766	0.057708	0.057846	0.0576743	0.0572941	0.0574879	0.0575926	0.0572514	0.0574353	0.0575227	0.0571048	0.057158	0.0576015	0.0570751	0.0569378
199	0.0591418	0.0592149	0.0589329	0.0594328	0.0590082	0.0587396	0.0588923	0.0586581	0.0590982	0.0585105	0.0584766	0.0588467	0.0582611	0.0582776	0.0582925	0.058199	0.0580459	0.0581246	0.058052	0.0580731	0.0582148	0.0582465	0.0578604	0.0581046	0.058328	0.0577672	0.0578425	0.0581351	0.0582211	0.0578675	0.0578583	0.0579496	0.0578715	0.0574412	0.057832	0.0573976	0.0574563	0.0575122	0.0574465	0.0577554	0.0573314	0.0575516	0.0572762	0.0571653	0.0569428	0.0571701	0.0572239	0.0571931	0.0570383
200	0.0589883	0.0588148	0.0592067	0.0588919	0.058962	0.058944	0.0589134	0.0585077	0.0583167	0.0586744	0.058725	0.0583371	0.0584257	0.0583029	0.0582051	0.0580019	0.0583662	0.0579977	0.057979	0.0580771	0.0581403	0.0583278	0.0582691	0.0579345	0.0579026	0.0578651	0.0575495	0.0574967	0.0576116	0.0578808	0.0574609	0.057826	0.0577935	0.0575203	0.057689	0.0573487	0.0574987	0.0573265	0.0572942	0.0573262	0.0571035	0.0572341	0.0573876	0.0572964	0.0569638	0.056708	0.0567823	0.0568424	0.0573604
201	0.0592703	0.0588807	0.0587049	0.0584903	0.0587397	0.0586304	0.0588663	0.0584328	0.0582102	0.058319	0.058187	0.058607	0.0583313	0.0582739	0.05845	0.0584015	0.0579228	0.0577411	0.0577971	0.0580743	0.0580755	0.0581139	0.058108	0.0579458	0.05741	0.0576561	0.0576117	0.0575452	0.0577952	0.0576044	0.0573808	0.0574897	0.0577109	0.057412	0.0575544	0.0572518	0.0572279	0.0570325	0.0570883	0.0569206	0.0568158	0.0571536	0.0570084	0.0569963	0.0569139	0.0569699	0.0568526	0.0571539	0.0567231
202	0.0587534	0.0584965	0.0588775	0.0587812	0.0586619	0.0584895	0.0585734	0.0583455	0.0583999	0.0581431	0.0583629	0.0583643	0.058113	0.0582366	0.0581285	0.0581145	0.0580498	0.0577639	0.0577613	0.0571598	0.0576412	0.0574744	0.0579214	0.0573239	0.0577321	0.0575901	0.0573632	0.0573381	0.0578032	0.0575281	0.0571404	0.0575303	0.057177	0.0573492	0.0574349	0.0568863	0.0569241	0.0572554	0.0566517	0.0569763	0.0570439	0.0569296	0.0568761	0.0566398	0.0566501	0.0566684	0.0570601	0.0568688	0.0567411
203	0.0584638	0.0585728	0.0579124	0.0586084	0.0585775	0.0585706	0.0586638	0.0584943	0.0578996	0.0583976	0.0580533	0.0580962	0.0580432	0.0578337	0.0580339	0.0580847	0.0577512	0.0576378	0.0579279	0.0578978	0.0579009	0.0576028	0.0574894	0.0571385	0.0577397	0.0573129	0.0574591	0.0570226	0.057404	0.0574026	0.0572845	0.0572139	0.0571753	0.0570835	0.0573506	0.0570756	0.0566775	0.0567017	0.0566028	0.0571371	0.0568973	0.0569264	0.0566507	0.0567574	0.0569981	0.056726	0.0566889	0.0563571	0.0562914
204	0.0586318	0.0584774	0.0585474	0.0585537	0.0584191	0.0583613	0.0583342	0.0580445	0.0580809	0.0580241	0.0579738	0.0579433	0.0580307	0.0579431	0.0580145	0.0579752	0.057899	0.0574254	0.057651	0.0576342	0.0575503	0.0576826	0.0575392	0.0579924	0.0573403	0.0575353	0.0574295	0.0571032	0.0570843	0.0571693	0.0570931	0.0566803	0.0570481	0.0568237	0.0573189	0.05664	0.0567876	0.0566277	0.0567478	0.056643	0.0568174	0.0565471	0.0565343	0.0566231	0.0567155	0.0566737	0.0568865	0.0566579	0.0562601
205	0.0585879	0.0583934	0.0582607	0.0581516	0.0578828	0.058386	0.0583761	0.0581391	0.0580485	0.0582047	0.0578906	0.0582145	0.0577079	0.0574663	0.0579832	0.057634	0.0578756	0.0575433	0.0577636	0.0577044	0.0576511	0.0571214	0.0571234	0.0576386	0.0572743	0.0573292	0.0569246	0.0574351	0.05725	0.0571234	0.0569558	0.0569658	0.0570503	0.0569361	0.0567097	0.056673	0.0568567	0.0566023	0.0567376	0.0569359	0.0566104	0.0569544	0.0562152	0.0566697	0.0565807	0.0566778	0.0563335	0.0563985	0.0567349
206	0.0583445	0.058303	0.0585518	0.0580316	0.0576697	0.0580809	0.0584093	0.0580535	0.0582231	0.0576695	0.0576806	0.0580211	0.0578727	0.0577935	0.05771	0.0578518	0.0574826	0.0579473	0.0574192	0.0575779	0.0575601	0.0573244	0.0574652	0.0573871	0.056956	0.0571713	0.0571866	0.057127	0.0571593	0.0570359	0.0568594	0.0567683	0.0571	0.0565522	0.0571105	0.0568484	0.0568566	0.0566523	0.0565172	0.0568732	0.0563847	0.0566103	0.056757	0.0569219	0.056291	0.0565471	0.056756	0.0560637	0.0562846
207	0.058118	0.0581787	0.0581795	0.0579007	0.0579477	0.057885	0.0576851	0.0578247	0.057579	0.0577207	0.0575706	0.0579441	0.0575473	0.0576306	0.057866	0.0575634	0.0573324	0.0577058	0.0573411	0.057268	0.0568544	0.057303	0.0575397	0.0570319	0.056549	0.0569738	0.0571935	0.0571612	0.0572321	0.0571267	0.0570327	0.0566663	0.0570058	0.0565751	0.0567061	0.0569384	0.0569817	0.056513	0.056593	0.0564346	0.0563453	0.0567641	0.0562859	0.0565209	0.0565437	0.0562441	0.0564885	0.0558026	0.056415
208	0.058378	0.0577721	0.0576211	0.0583723	0.0581052	0.0579476	0.0577926	0.0576027	0.0573683	0.0577807	0.057469	0.0576212	0.0573139	0.0574414	0.0576738	0.0573249	0.0569676	0.0574018	0.0572288	0.0568304	0.0570794	0.0571318	0.0572078	0.0569717	0.0568054	0.0567527	0.0571732	0.0570689	0.0570077	0.0569753	0.0567511	0.0570481	0.0566059	0.0565828	0.0565501	0.0568361	0.0566465	0.0565502	0.0562225	0.0562975	0.0564965	0.0564379	0.0563446	0.0561756	0.0564431	0.0561267	0.0559513	0.0563413	0.0562907
209	0.0578541	0.0582891	0.0576531	0.0576783	0.0576768	0.0577197	0.0578206	0.0578981	0.0577445	0.0575463	0.0573525	0.0576696	0.056987	0.0577337	0.0571298	0.0573675	0.0574639	0.0574358	0.0570324	0.0570542	0.0570073	0.0565082	0.0570364	0.0569234	0.05659	0.0568223	0.0571398	0.0569694	0.0565522	0.0569233	0.0563325	0.0565835	0.0564041	0.0564082	0.0560784	0.056567	0.0561342	0.0567248	0.056053	0.0559241	0.0567008	0.0559046	0.0562596	0.0561334	0.0565641	0.0562139	0.0560567	0.0561467	0.0556485
210	0.0575403	0.0574809	0.0579642	0.0577633	0.057634	0.0578162	0.057729	0.0575233	0.0573097	0.0575518	0.0576028	0.057278	0.0570732	0.0567512	0.0571603	0.0572371	0.0571505	0.0571864	0.0575366	0.0568627	0.0571145	0.0569694	0.057322	0.056964	0.0569646	0.0566741	0.0566646	0.0563042	0.0563633	0.0565597	0.0565714	0.0565755	0.0563535	0.0563391	0.0566099	0.0564817	0.0559347	0.0563684	0.0562958	0.0558732	0.0564988	0.0559569	0.0559485	0.0560505	0.0561646	0.0562089	0.0562892	0.0557391	0.0560514
211	0.057678	0.057367	0.0578879	0.0577091	0.0573761	0.057585	0.0577217	0.0574289	0.0572757	0.0571996	0.0571069	0.0569943	0.0571681	0.0571288	0.0568764	0.0570992	0.057261	0.0570015	0.0571758	0.0568712	0.0567181	0.0564743	0.0571604	0.0568958	0.0567854	0.0566567	0.0563581	0.0564181	0.0563918	0.0564939	0.0565928	0.056265	0.0561864	0.0564163	0.0560574	0.0559295	0.0560971	0.0561405	0.0558779	0.0561288	0.055998	0.0559833	0.0559579	0.0559591	0.0558595	0.0559238	0.0558473	0.0556577	0.0559767
212	0.057649	0.0578157	0.057402	0.0579425	0.0573375	0.0571117	0.0576386	0.0572971	0.0572026	0.0573407	0.057165	0.057035	0.0569975	0.056775	0.0572319	0.0568147	0.0569128	0.0569123	0.0566901	0.0569538	0.0566164	0.0569757	0.0565851	0.0570403	0.0561007	0.0566612	0.0563803	0.0560151	0.0563667	0.0563219	0.0561514	0.0560748	0.055817	0.0561325	0.0562426	0.0560097	0.0561452	0.056005	0.0557788	0.0558624	0.0559583	0.0555654	0.0558941	0.0559204	0.0554653	0.0554846	0.0553314	0.0556205	0.0557046
213	0.0577186	0.057425	0.0575486	0.0575038	0.0574508	0.0572053	0.0572418	0.0573312	0.0573304	0.0572467	0.0574524	0.0573885	0.0571519	0.056942	0.0569086	0.0572477	0.056928	0.056827	0.0572681	0.0565822	0.056775	0.0568888	0.056537	0.056966	0.0564486	0.0563867	0.0565774	0.0562316	0.0560078	0.0564918	0.0564496	0.0561284	0.0561419	0.0557185	0.0559633	0.0560183	0.0560161	0.0560217	0.0560221	0.0560277	0.056192	0.055627	0.0556688	0.0559745	0.0559636	0.0557695	0.0560447	0.0554229	0.0559753
214	0.0571932	0.0576391	0.0575377	0.0573525	0.0574126	0.0573033	0.0573696	0.0568997	0.0572323	0.0574007	0.0568232	0.0576082	0.0571586	0.0569762	0.0565449	0.0568359	0.0570929	0.0565715	0.0566119	0.0568297	0.0564461	0.0565287	0.0565023	0.0566134	0.0564888	0.0561434	0.0563125	0.0563611	0.0564056	0.0565487	0.0566623	0.0559895	0.0559706	0.0558984	0.0562184	0.0558598	0.0561604	0.0553677	0.0557882	0.0555732	0.0557869	0.0553959	0.0557983	0.0561508	0.0560387	0.055862	0.0555695	0.0557998	0.0556642
215	0.0575663	0.0574716	0.0575008	0.0575764	0.0571962	0.0575455	0.0573244	0.0575534	0.0567317	0.0575543	0.0568785	0.0572289	0.0566079	0.0570919	0.0564229	0.0565698	0.0566662	0.0563863	0.0567119	0.0565062	0.0565886	0.0564268	0.0562666	0.0568201	0.0565148	0.0562833	0.0559606	0.0563241	0.0562387	0.0563671	0.0557815	0.056111	0.0562722	0.0559952	0.0559025	0.0555506	0.0559316	0.0557525	0.0557865	0.0560339	0.0556368	0.0555546	0.0554526	0.0557226	0.0556828	0.0553632	0.0556879	0.0552166	0.0553684
216	0.0576013	0.0573853	0.0573448	0.0571115	0.0575797	0.0574905	0.0572576	0.0571611	0.0568069	0.0573889	0.0569752	0.0569326	0.056678	0.0559897	0.0564059	0.0568318	0.056385	0.0567248	0.0566809	0.0563698	0.0565067	0.0565521	0.0563835	0.0563586	0.056189	0.0564063	0.0562112	0.0562492	0.0563796	0.0562339	0.0558549	0.0558218	0.0561428	0.0559166	0.055803	0.0552616	0.0556851	0.0563417	0.0556393	0.0555954	0.0553891	0.055316	0.0554479	0.0556343	0.0555228	0.0553219	0.0553459	0.0551963	0.0555022
217	0.0576984	0.0574898	0.0571483	0.0570783	0.0571554	0.0566943	0.0569636	0.0564899	0.0570175	0.0566393	0.0570003	0.0567985	0.056623	0.0563948	0.0568165	0.0561416	0.0563562	0.0567005	0.0562878	0.0563713	0.0565627	0.0560984	0.0562002	0.0561565	0.0557885	0.0559475	0.0557555	0.0561229	0.056311	0.0560641	0.0559922	0.0561208	0.0557643	0.0556343	0.0560285	0.0553299	0.0556439	0.0557348	0.0558366	0.0558192	0.0555269	0.0558085	0.0550735	0.055306	0.055404	0.0553907	0.0555711	0.0549708	0.055302
218	0.0571034	0.0573585	0.0569803	0.0571355	0.0569921	0.0567881	0.0568931	0.0570041	0.0567632	0.0568872	0.0564799	0.0567949	0.0566977	0.0565205	0.056374	0.0562207	0.0560826	0.0568007	0.0563168	0.0564033	0.0562989	0.0561851	0.0562657	0.0561731	0.0557237	0.0560818	0.0558258	0.056358	0.0557801	0.0564032	0.0559394	0.055654	0.0559561	0.0556296	0.0558789	0.0553602	0.0561348	0.0558343	0.0555657	0.0553613	0.0554518	0.0555126	0.0553347	0.0554922	0.0558561	0.0553565	0.0554519	0.0552076	0.0549249
219	0.0571162	0.0572516	0.056965	0.0568877	0.0572905	0.0567565	0.0565522	0.0570824	0.0567801	0.0567635	0.0570259	0.0566657	0.0564876	0.0565027	0.0563593	0.0562014	0.0561242	0.0564704	0.0563089	0.0563	0.0562185	0.0561515	0.056138	0.0562708	0.055966	0.0560404	0.056034	0.0560166	0.0560464	0.0559757	0.0558601	0.0557259	0.0556586	0.0555811	0.055438	0.0554226	0.0556081	0.0556309	0.0558107	0.0552971	0.0555278	0.0557644	0.0553238	0.0557705	0.055352	0.0552885	0.0553776	0.0553348	0.0552418
220	0.0574982	0.0571148	0.0570637	0.0569327	0.0568743	0.05685	0.0567643	0.0568753	0.0565045	0.0567978	0.0566272	0.0562088	0.0563241	0.0567005	0.056382	0.0566832	0.0563698	0.0563798	0.0562926	0.0560243	0.0558941	0.0560084	0.0562276	0.0563755	0.0563169	0.055783	0.0559658	0.0559441	0.0560633	0.0556933	0.0557826	0.0554646	0.0558179	0.0559722	0.0555429	0.0557024	0.05562	0.0556059	0.0554544	0.0554648	0.0556265	0.055508	0.0553458	0.0555333	0.0553107	0.0554005	0.0553466	0.0550467	0.054893
221	0.0573099	0.0569069	0.0568537	0.0570505	0.0567865	0.05697	0.0567875	0.0566146	0.0566542	0.0565144	0.0568288	0.0566165	0.0560533	0.0562112	0.0561547	0.056447	0.0564347	0.0563297	0.0561413	0.0561302	0.0563134	0.0561649	0.0562631	0.0559853	0.0559213	0.0559232	0.0562087	0.0558978	0.0557811	0.0557839	0.0560201	0.0558849	0.055688	0.0553758	0.0555327	0.0555362	0.0558962	0.0558197	0.0555294	0.055345	0.0553669	0.055451	0.0554322	0.0552906	0.0553396	0.0549639	0.0554661	0.055469	0.0548234
222	0.0572782	0.0571224	0.0566319	0.0567134	0.0569257	0.0569411	0.0566848	0.0563171	0.0564139	0.0566926	0.0569748	0.0566947	0.0564089	0.0561538	0.0564172	0.056563	0.0560522	0.0562075	0.0562819	0.0559971	0.0559478	0.0560479	0.0556441	0.0563521	0.0559381	0.0561613	0.0560519	0.0557144	0.0554302	0.0554305	0.0560624	0.0556091	0.0556055	0.0555171	0.0555465	0.0558116	0.0558604	0.0556287	0.0552486	0.0551589	0.0555075	0.0553336	0.0555768	0.0551702	0.0551283	0.0551699	0.0552073	0.0553555	0.0552478
223	0.0567909	0.0567522	0.0568216	0.0570529	0.0570068	0.0573375	0.0567416	0.0569056	0.0567321	0.0568989	0.0563618	0.0565594	0.0565161	0.0563473	0.0565659	0.0561801	0.0563452	0.056195	0.0563016	0.0563193	0.0558343	0.0560068	0.0562868	0.0560922	0.0559632	0.0555672	0.0558919	0.0558298	0.0556654	0.05601	0.0557788	0.05555	0.0557791	0.0554625	0.0555598	0.0557531	0.0558281	0.0552861	0.0554017	0.0551637	0.055594	0.0552691	0.0552995	0.0550172	0.0556111	0.0553897	0.0549591	0.0550072	0.0551027
224	0.0569322	0.0567452	0.0573149	0.0572675	0.0562869	0.0568884	0.0570809	0.0569583	0.0568812	0.0565344	0.0567452	0.0564612	0.056021	0.0562045	0.0563713	0.0568112	0.0561513	0.0562716	0.0557656	0.0562933	0.0556341	0.0557961	0.0561726	0.0562275	0.0555767	0.0559871	0.0559342	0.0558896	0.055981	0.0557546	0.0555169	0.0555787	0.0558242	0.0554576	0.0557881	0.0554551	0.055631	0.0553646	0.0551364	0.0554354	0.0554231	0.0554629	0.0556883	0.0555074	0.0552896	0.055139	0.0554195	0.0547174	0.0550175
225	0.056901	0.0570867	0.0570292	0.0568235	0.056523	0.0567845	0.0567453	0.0565687	0.0564225	0.0562137	0.0566667	0.0559958	0.0563946	0.0565878	0.0563165	0.0561675	0.0565782	0.0560457	0.0559121	0.056054	0.0564169	0.0562371	0.0560472	0.0561845	0.0560435	0.0559681	0.0562236	0.056216	0.0555987	0.0558519	0.056055	0.0556087	0.0557838	0.0558389	0.0557939	0.0556509	0.0556917	0.0554244	0.0556464	0.0554102	0.055387	0.0557563	0.0554609	0.0552841	0.0552289	0.0552492	0.0551383	0.0553369	0.0549534
226	0.0574235	0.0572275	0.0569584	0.0571391	0.0570168	0.0568727	0.0566541	0.0567961	0.0564829	0.0566989	0.0564451	0.0563124	0.0559576	0.0562966	0.0564315	0.0566632	0.05619	0.0564868	0.056069	0.0561329	0.0563138	0.0561229	0.0561076	0.0559768	0.0559946	0.056168	0.0559219	0.0558555	0.0554097	0.0558818	0.0559159	0.0558573	0.0555085	0.0559115	0.0555291	0.0553021	0.055394	0.0553605	0.0556982	0.0550478	0.055466	0.0556824	0.0558209	0.0555416	0.0551952	0.0551753	0.0550867	0.0551541	0.0546757
227	0.0569539	0.0577208	0.0568575	0.0571842	0.0571402	0.0571513	0.0568186	0.0567339	0.056538	0.0563755	0.0566229	0.0565602	0.0564628	0.0568403	0.0564677	0.0561345	0.0565539	0.0566833	0.0566446	0.0564842	0.0562439	0.0562518	0.0561491	0.0557825	0.0557368	0.0561646	0.0559966	0.0563297	0.0558243	0.0557298	0.0557835	0.0556853	0.0558994	0.0559295	0.0557349	0.0558607	0.0551262	0.0555826	0.0556746	0.0552998	0.0558516	0.0557632	0.0549857	0.0551741	0.055386	0.0555003	0.0550298	0.0549178	0.0551905
228	0.0569138	0.0569821	0.0574041	0.0569993	0.0571309	0.0571397	0.0571851	0.0570049	0.0570935	0.0565285	0.0567033	0.0563261	0.0565677	0.0570673	0.056501	0.0563052	0.0563896	0.0567244	0.0560313	0.0563882	0.0563458	0.0563239	0.0558909	0.0565184	0.0559617	0.0558918	0.0562067	0.0562873	0.0558027	0.0557168	0.0560358	0.0555494	0.0557133	0.0563499	0.0556283	0.0559736	0.055573	0.0557019	0.0554783	0.0555082	0.0556606	0.0556007	0.0555273	0.0553132	0.0552278	0.0552072	0.0552139	0.0556147	0.0551374
229	0.057296	0.0569453	0.0571727	0.057198	0.0570073	0.0573056	0.0567856	0.0570312	0.0572007	0.0571271	0.0570597	0.0570759	0.0566194	0.0571011	0.056945	0.0563084	0.0565439	0.0568972	0.0564539	0.0564295	0.0562991	0.0570101	0.056365	0.0561401	0.0564878	0.0561369	0.0561419	0.0563246	0.0559527	0.0561289	0.0560131	0.0559678	0.055871	0.0562451	0.0564112	0.0559314	0.0556416	0.0559416	0.0558658	0.0557465	0.0558672	0.0554743	0.0555252	0.055296	0.0552431	0.0552953	0.0552283	0.0557438	0.0554436
230	0.057065	0.0573803	0.0575476	0.0576347	0.0566916	0.0572141	0.0569518	0.0568025	0.0572836	0.056851	0.0568948	0.0567521	0.0566289	0.0565681	0.0567355	0.0564608	0.0566526	0.0565579	0.0564788	0.0567211	0.0566682	0.0568398	0.0563729	0.0561082	0.0566354	0.056272	0.0564502	0.0562811	0.0563106	0.0561165	0.0562309	0.0559063	0.0558988	0.0561226	0.0561255	0.0556519	0.0558581	0.0555187	0.0559933	0.0557598	0.055863	0.055769	0.0556909	0.0558818	0.0556469	0.0557327	0.0553461	0.0557877	0.0558096
231	0.0576863	0.057856	0.0577249	0.0577667	0.0573022	0.0573083	0.057413	0.0572494	0.0576293	0.0571176	0.0571182	0.0573097	0.0572356	0.0566453	0.0566374	0.0569044	0.0565965	0.0571244	0.0566185	0.0566474	0.0567768	0.0564716	0.0567921	0.0563717	0.0566425	0.0565431	0.0563644	0.0563724	0.0563254	0.0562898	0.0560955	0.0563606	0.0559522	0.0562538	0.0561657	0.0560005	0.0565212	0.0556703	0.0557811	0.0556865	0.0560284	0.0561136	0.0558096	0.0558111	0.0560029	0.0560286	0.0557904	0.0553249	0.0551998
232	0.0579972	0.0581088	0.0573825	0.0574291	0.0577492	0.0577935	0.0575105	0.0574865	0.0573315	0.0571202	0.0574181	0.0574187	0.0570037	0.0570106	0.0574489	0.0569285	0.0572121	0.0571393	0.057047	0.0569484	0.057164	0.0568385	0.0571825	0.0567976	0.0568389	0.0568786	0.0565294	0.0566899	0.0566149	0.0565843	0.0566821	0.0566406	0.0563843	0.0564513	0.0561564	0.056307	0.056218	0.0558165	0.0561104	0.056331	0.0562425	0.0559221	0.0558077	0.0559877	0.055854	0.056222	0.0558968	0.0558205	0.0557039
233	0.0581566	0.0585109	0.0578974	0.0579123	0.0579637	0.0579279	0.0580576	0.0576234	0.0579425	0.0575501	0.0578538	0.0579362	0.0579223	0.057308	0.0575312	0.0572364	0.0578582	0.0575312	0.0571984	0.0573975	0.057496	0.0570663	0.0570656	0.0572694	0.0565167	0.0573913	0.0569745	0.0568733	0.0562843	0.0565638	0.0566442	0.0565275	0.0570626	0.0564769	0.0569143	0.0567845	0.0567215	0.0561695	0.0562425	0.0563478	0.056532	0.0567698	0.0563799	0.0567198	0.0564743	0.0563082	0.0563566	0.0563818	0.056204
234	0.0584129	0.0585394	0.0580012	0.0589968	0.0581096	0.0582143	0.0581691	0.0579153	0.058004	0.0579035	0.0577301	0.0578881	0.0578712	0.0579554	0.0580706	0.057826	0.0576615	0.0580001	0.0576224	0.0572449	0.0575723	0.0575163	0.0575974	0.0576309	0.0575556	0.0576552	0.0568869	0.0572683	0.0570693	0.0577432	0.0571647	0.0568269	0.0571183	0.0570915	0.0572465	0.0566589	0.0568908	0.057023	0.0573562	0.0567704	0.0566348	0.057309	0.0574184	0.0570269	0.0567647	0.0568133	0.056637	0.0566814	0.0567082
235	0.0591628	0.0589694	0.058779	0.0589399	0.0588595	0.0589742	0.0583851	0.0587325	0.0584128	0.0588963	0.0586288	0.0582736	0.0583343	0.0583482	0.0583649	0.0581247	0.0576616	0.0581392	0.0577982	0.0581197	0.0581657	0.0581843	0.0579222	0.058363	0.057833	0.0578287	0.0580592	0.0578982	0.0579004	0.0577967	0.0575282	0.0577922	0.0581026	0.0575996	0.0574486	0.057341	0.0575434	0.0573588	0.0574499	0.0575884	0.0574238	0.057272	0.0574433	0.057353	0.0573689	0.0573447	0.0573047	0.0571972	0.0572465
236	0.0596709	0.0597154	0.0599046	0.0594688	0.0593077	0.0591549	0.0597551	0.0593084	0.059351	0.0595561	0.059039	0.0592841	0.0586288	0.0590383	0.0586198	0.0587831	0.0588791	0.0589454	0.0589837	0.0589163	0.0588152	0.0587751	0.0587495	0.0586262	0.0586004	0.0583633	0.0589291	0.0586389	0.0585191	0.0587149	0.0583355	0.0584639	0.0583383	0.058295	0.0582799	0.058374	0.0585193	0.0579254	0.0580526	0.0583551	0.0580446	0.0581439	0.058156	0.0582024	0.0576614	0.0577883	0.0577222	0.0575155	0.0582813
237	0.0607219	0.0604624	0.060671	0.0598337	0.0602469	0.060146	0.0607157	0.0598728	0.0603182	0.0601158	0.0602115	0.0600076	0.0599601	0.0598727	0.0599253	0.0599309	0.0599538	0.0597403	0.0596209	0.0598903	0.0597511	0.0596664	0.0594146	0.0596214	0.0591576	0.0594539	0.0595977	0.0594919	0.0590962	0.0589616	0.0597732	0.0591313	0.0594192	0.0591954	0.0591797	0.0590286	0.0591772	0.059001	0.0589269	0.059142	0.058664	0.0588603	0.0593129	0.0590952	0.0593614	0.059005	0.058751	0.0585076	0.0588671
238	0.0616712	0.0616218	0.0618956	0.0614476	0.06152	0.0610907	0.0610867	0.0610596	0.0610815	0.0610189	0.0611033	0.0609583	0.0606147	0.0611976	0.0609761	0.0605464	0.0608146	0.0611187	0.0607598	0.0612063	0.0607091	0.0607715	0.0603768	0.0607915	0.0605925	0.0606738	0.0608063	0.0607374	0.0606908	0.0604923	0.0602195	0.060458	0.0601282	0.0603297	0.0598041	0.0605271	0.0603991	0.0597643	0.0599994	0.0602516	0.0597598	0.0601007	0.0601912	0.0599939	0.0602059	0.0600503	0.0597039	0.0599925	0.0597418
239	0.0627565	0.0632604	0.0629872	0.0633189	0.0625965	0.0628698	0.0628763	0.0626438	0.0624324	0.0622238	0.0626506	0.0625521	0.062648	0.0625733	0.0621823	0.0624527	0.062382	0.062594	0.0620403	0.062171	0.0624238	0.0622034	0.0624683	0.0616132	0.0620949	0.0623794	0.0620966	0.0619739	0.0617261	0.0613942	0.0618565	0.061618	0.0615832	0.0612993	0.0615707	0.0614191	0.0617768	0.061405	0.0618347	0.0613459	0.0616276	0.0614146	0.0613125	0.0610109	0.0614132	0.0612443	0.0613865	0.0613588	0.0612187
240	0.065085	0.0648664	0.0650383	0.0647648	0.0647511	0.0646055	0.0645155	0.0643256	0.0646028	0.0643844	0.0640423	0.0643258	0.0641153	0.0643375	0.0638174	0.0641243	0.0642226	0.0638948	0.064244	0.0644834	0.0641203	0.0643142	0.0641209	0.063978	0.0641569	0.0642621	0.0643434	0.0639149	0.063648	0.0636723	0.0636092	0.0638896	0.0640201	0.0636408	0.0634467	0.0633838	0.064165	0.0632961	0.0635777	0.0635786	0.0638364	0.0636627	0.0634669	0.0634801	0.0628888	0.0631754	0.063113	0.0634359	0.0631746
241	0.0674193	0.0674537	0.067305	0.0670414	0.0671218	0.0670067	0.0670775	0.0671672	0.0665666	0.0670637	0.0668007	0.0672698	0.0668482	0.0666805	0.0668664	0.0668651	0.0668008	0.066697	0.0669805	0.0666797	0.0668005	0.066527	0.0664405	0.0666191	0.0670458	0.0664609	0.0666436	0.0663543	0.0665303	0.0667939	0.066477	0.0666171	0.0661876	0.0663302	0.0661899	0.0658976	0.0659506	0.066058	0.0658755	0.0657421	0.0666433	0.0660208	0.0661368	0.0658729	0.0654125	0.0662454	0.0657036	0.0658779	0.0660725
242	0.0709186	0.0707836	0.0710371	0.0710078	0.0709289	0.0704555	0.0705306	0.0705924	0.070161	0.0711912	0.0706932	0.0706843	0.0701582	0.0705636	0.0702561	0.0706742	0.0704439	0.0707981	0.0700916	0.0705262	0.0702484	0.0702505	0.0704015	0.0702083	0.0703027	0.0701263	0.070101	0.0701699	0.0703063	0.0700812	0.0700887	0.0702413	0.0694601	0.0703134	0.0701881	0.0702158	0.0697671	0.069772	0.0702577	0.0696578	0.0699509	0.069923	0.0696626	0.0696317	0.0695402	0.0701759	0.0694058	0.069557	0.0700228
243	0.0758446	0.0762271	0.0763047	0.075916	0.0761509	0.0756592	0.075749	0.0757639	0.0758365	0.0759937	0.0763121	0.0761985	0.0755856	0.0758439	0.0758688	0.0757496	0.0755401	0.0758938	0.0753776	0.0760244	0.0758799	0.0754868	0.0761156	0.0752476	0.0758713	0.0754546	0.0758516	0.0759287	0.0757705	0.0756816	0.075534	0.0757985	0.0756081	0.0756813	0.0758695	0.0757184	0.0757954	0.0755319	0.0760928	0.0756402	0.0757221	0.0752358	0.0754536	0.0754474	0.0755848	0.0754125	0.0752183	0.07525	0.0756338
244	0.0846766	0.0841321	0.08474	0.0849384	0.0845897	0.0842605	0.0847393	0.084303	0.08441	0.084521	0.0847017	0.0842311	0.0843219	0.0842653	0.0839708	0.0846535	0.0839368	0.0843627	0.0842839	0.0845258	0.0842961	0.0841954	0.0844563	0.0845246	0.0841094	0.0844386	0.0843574	0.0844107	0.0840151	0.084542	0.0844009	0.084333	0.0847968	0.0844956	0.0842236	0.0845755	0.084391	0.0844522	0.0844094	0.0842611	0.0842543	0.0847368	0.0849976	0.0843437	0.0844419	0.0841157	0.0844413	0.0843791	0.0841512
245	0.0979913	0.0974283	0.0984342	0.0980259	0.0976021	0.0983778	0.0980766	0.0983418	0.0979547	0.0985746	0.098159	0.0983669	0.0984237	0.0982372	0.0983021	0.0985878	0.0985622	0.0984679	0.0980837	0.0983872	0.0983472	0.0980372	0.0983784	0.0985519	0.0983771	0.0988743	0.0986999	0.0985282	0.0982188	0.0984256	0.0986011	0.0987611	0.0986657	0.0988215	0.098668	0.0988387	0.0986569	0.0984941	0.0984723	0.098477	0.0985185	0.0993997	0.0989181	0.0991674	0.0990989	0.0987453	0.0990806	0.0989546	0.099174
246	0.117011	0.117238	0.117696	0.117387	0.117457	0.117625	0.117257	0.117682	0.117575	0.117444	0.11755	0.11733	0.11745	0.117871	0.117628	0.11711	0.117653	0.117399	0.11735	0.117663	0.117015	0.117471	0.117733	0.118162	0.117552	0.117959	0.118008	0.117639	0.11722	0.117697	0.117602	0.117661	0.118076	0.117684	0.117891	0.117764	0.117798	0.117474	0.117471	0.117889	0.117764	0.118666	0.117971	0.117587	0.118084	0.117877	0.118379	0.117669	0.117856
247	0.136641	0.136455	0.135895	0.135854	0.136407	0.136642	0.136262	0.136017	0.136679	0.136189	0.136242	0.136274	0.136022	0.135874	0.135933	0.135738	0.136061	0.135861	0.13539	0.135531	0.136153	0.135094	0.135536	0.135809	0.135416	0.135529	0.135807	0.135282	0.135163	0.135962	0.135508	0.135155	0.135615	0.135242	0.13556	0.13529	0.135471	0.135486	0.134923	0.134565	0.135247	0.135151	0.135755	0.134743	0.13527	0.135374	0.135349	0.134534	0.134913
248	0.138841	0.138852	0.137695	0.137723	0.137683	0.138545	0.137656	0.138147	0.137679	0.137559	0.137127	0.136771	0.136848	0.136945	0.137031	0.136532	0.136502	0.136648	0.13617	0.136108	0.136044	0.136145	0.135397	0.135632	0.135682	0.135015	0.135889	0.134514	0.134878	0.135167	0.134878	0.134808	0.134137	0.134259	0.134201	0.134085	0.134121	0.133942	0.132969	0.133319	0.133055	0.133693	0.133276	0.132581	0.132926	0.132441	0.132429	0.132173	0.131899
249	0.117748	0.117544	0.116678	0.117117	0.116975	0.116724	0.116755	0.116638	0.116361	0.11635	0.116063	0.115964	0.115607	0.115166	0.115488	0.115295	0.115101	0.114916	0.11503	0.115223	0.11474	0.114414	0.114004	0.11434	0.113894	0.113873	0.113684	0.113516	0.112875	0.113345	0.112961	0.113109	0.112737	0.112589	0.112295	0.112548	0.11226	0.112342	0.111524	0.11215	0.111495	0.111364	0.111442	0.110995	0.1111	0.110869	0.110836	0.110635	0.110635
250	0.0948307	0.0947228	0.0943354	0.0944685	0.0943165	0.0942637	0.0942526	0.0943291	0.0939301	0.0937754	0.0936865	0.0935578	0.0935001	0.0934621	0.0932564	0.0927486	0.0931106	0.0932816	0.0927413	0.0922496	0.0928701	0.0924827	0.0919046	0.092554	0.0919344	0.091776	0.0915878	0.0913169	0.0912246	0.0910626	0.0915536	0.0908341	0.0905525	0.0904872	0.0906741	0.0905372	0.0907207	0.0904109	0.0902182	0.0903274	0.0898676	0.0897036	0.0901538	0.0897422	0.089677	0.0898791	0.0896773	0.089805	0.0894168
251	0.0790035	0.079174	0.0792145	0.0795255	0.0791126	0.0783874	0.0787303	0.0786838	0.0784691	0.0784775	0.0782665	0.078697	0.0780501	0.0782187	0.0776785	0.0779086	0.0781653	0.0776847	0.0772584	0.0779713	0.077665	0.077075	0.0771449	0.0769721	0.0772943	0.0767121	0.0769072	0.0767329	0.0766616	0.0766423	0.0764317	0.0762952	0.076564	0.0758225	0.0762332	0.0762408	0.0759913	0.0759761	0.0760493	0.0758491	0.0755732	0.075746	0.0754016	0.0756753	0.0754538	0.0752999	0.0752343	0.0752467	0.0752899
252	0.0704215	0.0704598	0.0702546	0.0707302	0.0705435	0.0702618	0.0700743	0.0703435	0.0703142	0.0699162	0.0699372	0.0696482	0.0694542	0.0699945	0.069446	0.0697278	0.0695707	0.069354	0.0691683	0.0695301	0.0689631	0.068949	0.069121	0.0690123	0.0689422	0.0688676	0.0688853	0.0689153	0.0687587	0.0686242	0.0683613	0.0681452	0.0687847	0.0687465	0.0683456	0.0682941	0.0678855	0.0679659	0.0684769	0.0677869	0.0681274	0.0679125	0.067598	0.0675384	0.0678635	0.0675556	0.0672594	0.067244	0.0670597
253	0.0659635	0.0662489	0.0662576	0.0657056	0.0659807	0.065507	0.0655497	0.0652814	0.0657782	0.0652044	0.0655231	0.0654909	0.065304	0.0654605	0.0650695	0.0648086	0.0652038	0.0649385	0.0649196	0.0650137	0.0648031	0.0646863	0.0648123	0.0645487	0.0645141	0.064182	0.0645938	0.0646043	0.0642801	0.0641398	0.0642647	0.0637531	0.0640354	0.0641653	0.0638385	0.06386	0.0640233	0.0632697	0.0636765	0.0635601	0.063933	0.0634124	0.0634177	0.0632777	0.0634247	0.063745	0.0632121	0.0631402	0.0630491
254	0.0632184	0.0633356	0.062767	0.0629218	0.0631833	0.0631552	0.063009	0.0630571	0.0630618	0.0624538	0.0628479	0.0627374	0.0625106	0.0626207	0.0623917	0.0622745	0.0622632	0.0620887	0.0622635	0.0620052	0.0625331	0.0620258	0.0620738	0.0621504	0.0614998	0.0617543	0.0621057	0.0616948	0.0614918	0.0615438	0.0613761	0.0616547	0.0615542	0.061629	0.0614083	0.0616777	0.0612758	0.0611676	0.0612087	0.061083	0.060963	0.060916	0.0606694	0.0607819	0.0605051	0.0606846	0.0603774	0.0607574	0.0608402
255	0.0612688	0.0619096	0.0610302	0.0612137	0.0610515	0.061368	0.0609335	0.0605991	0.0614455	0.0612246	0.0614028	0.0604902	0.0608315	0.0603338	0.0605509	0.061198	0.0601653	0.0602242	0.0605044	0.0604094	0.0602343	0.0601214	0.0605327	0.0601709	0.0599885	0.0600417	0.0603384	0.06016	0.0599329	0.0595248	0.0597533	0.0596842	0.0595455	0.0596874	0.0592826	0.0595374	0.0592953	0.0593389	0.0597261	0.0591236	0.0592813	0.058971	0.0594915	0.0595019	0.0592896	0.0593327	0.0586182	0.0591357	0.0586796
256	0.060087	0.0598806	0.0600821	0.0603695	0.059625	0.0600085	0.0601944	0.0594249	0.0599183	0.0594703	0.059486	0.0599241	0.0591518	0.0595101	0.0589601	0.0593726	0.058891	0.0594561	0.0594073	0.0589738	0.0591674	0.0586862	0.0591365	0.0587776	0.0584738	0.0594367	0.0590228	0.0583955	0.0586758	0.0586485	0.0586276	0.0582456	0.0584579	0.0584691	0.0582359	0.0584045	0.0583565	0.0583871	0.0584169	0.057782	0.0581405	0.0584811	0.0576662	0.0580476	0.058058	0.0575375	0.0578298	0.0574464	0.057852
257	0.0588895	0.0587642	0.0586727	0.0588925	0.0589186	0.0587688	0.058722	0.0586575	0.058827	0.0583374	0.0583272	0.0581652	0.0579435	0.0580119	0.0577314	0.0577292	0.0580391	0.0581991	0.057898	0.0576046	0.0582335	0.0573324	0.0579072	0.057428	0.0574895	0.0577724	0.0572371	0.0573846	0.057281	0.0574675	0.0573647	0.0570734	0.0568796	0.0567816	0.0573664	0.0570267	0.0568992	0.0570293	0.0568769	0.0569469	0.0568388	0.0568894	0.0564778	0.0567934	0.0564248	0.0565355	0.0563254	0.05655	0.0561406
258	0.0577866	0.0574964	0.0576874	0.0577626	0.0574562	0.0573122	0.0572623	0.0573596	0.0574292	0.0567173	0.0569352	0.0572215	0.0571263	0.0567001	0.0569109	0.0565727	0.0566262	0.0567565	0.0569368	0.0564144	0.0565436	0.0566305	0.0565999	0.0563799	0.0562437	0.0563093	0.0562989	0.0562524	0.055951	0.0560702	0.0563907	0.055625	0.0558597	0.055867	0.0558905	0.0558228	0.0556698	0.0554727	0.0562671	0.0555218	0.055783	0.0553758	0.055957	0.0551658	0.0552613	0.0557182	0.0554973	0.0553456	0.0555514
259	0.0565627	0.0565353	0.0563762	0.056516	0.0565295	0.0558134	0.0567916	0.0560614	0.0562107	0.0559013	0.0555711	0.0557413	0.0559941	0.055563	0.0560051	0.0557795	0.0557322	0.0556498	0.0555746	0.055644	0.0551626	0.0552243	0.0556879	0.0550716	0.0553532	0.0552965	0.0552386	0.0551014	0.0550194	0.0553885	0.0552752	0.0552735	0.0547115	0.0546475	0.055021	0.0546828	0.054654	0.0545501	0.054881	0.0552128	0.054636	0.054376	0.0544739	0.0543595	0.0542214	0.0545413	0.0544719	0.0544444	0.0542677
260	0.0557766	0.0552834	0.055324	0.0556558	0.0557729	0.0556259	0.0556284	0.0550465	0.0550842	0.055173	0.0549208	0.0549525	0.0549659	0.0549521	0.0548534	0.0545487	0.0547446	0.0545738	0.0545718	0.0548477	0.0549762	0.0546057	0.054631	0.0542559	0.0544349	0.0547992	0.0543314	0.0544056	0.0539165	0.0542866	0.0542185	0.0539319	0.0541747	0.0536653	0.0539944	0.0541685	0.0539151	0.0538694	0.0536719	0.0533294	0.0532917	0.053477	0.053666	0.053678	0.0537368	0.0541489	0.0533687	0.0532807	0.0531099
261	0.0550891	0.0551178	0.0544082	0.0542598	0.0544195	0.0545879	0.0544835	0.0540833	0.0540569	0.0544912	0.0545238	0.0542788	0.0543305	0.0543267	0.0541031	0.0539081	0.0539816	0.0540725	0.0540634	0.0538111	0.0539492	0.0538285	0.0538699	0.0538305	0.0537518	0.0540818	0.0536153	0.05398	0.0533437	0.0533613	0.053198	0.0532461	0.0534698	0.0531304	0.05338	0.053464	0.053161	0.0531689	0.0532491	0.0529632	0.0531634	0.0528473	0.0531503	0.0529195	0.0529503	0.0525829	0.0524404	0.0528359	0.0526307
262	0.0544385	0.0543583	0.0539755	0.054042	0.0539407	0.0544401	0.0541337	0.0540178	0.0543796	0.0540179	0.0537412	0.0539323	0.0537163	0.0535458	0.0538443	0.0537057	0.0535828	0.0535991	0.053405	0.0531476	0.0534484	0.053335	0.0532385	0.0536004	0.0531029	0.0534275	0.0533148	0.0531123	0.0527134	0.0527382	0.0529791	0.0528587	0.0530689	0.0526161	0.0530813	0.0529501	0.0528752	0.0526935	0.0531099	0.0522738	0.0525674	0.0525521	0.0527575	0.0525013	0.0524141	0.0522504	0.0521738	0.0525202	0.0524115
263	0.0539238	0.0542043	0.0537844	0.0538465	0.0534724	0.0538594	0.0534867	0.0536085	0.0535556	0.053194	0.0535266	0.0535495	0.0532386	0.0532365	0.0536535	0.0533273	0.0528033	0.0529726	0.0529389	0.0533727	0.0532181	0.0527398	0.0530068	0.0526341	0.0527161	0.0530726	0.0527561	0.052541	0.0523759	0.0528465	0.0525287	0.0528321	0.0528025	0.0523055	0.0522643	0.05255	0.0523351	0.0523416	0.052299	0.0522263	0.0519514	0.0522445	0.052056	0.0520191	0.0517795	0.0517007	0.0518194	0.0522733	0.0517726
264	0.0536538	0.0536364	0.0534108	0.0537695	0.0536962	0.0529731	0.0532664	0.0532316	0.0531631	0.0531449	0.0527665	0.0532772	0.0529894	0.0528836	0.0526105	0.0529313	0.0528759	0.0529919	0.0526541	0.0527685	0.0524824	0.0528346	0.0524447	0.0524931	0.0524417	0.0525636	0.0526501	0.0525383	0.0523	0.052315	0.0521738	0.0523547	0.052627	0.0518633	0.0521315	0.0523096	0.0516051	0.0519691	0.0518845	0.0517559	0.0521664	0.0517195	0.0516711	0.0516394	0.0516305	0.051876	0.0513761	0.0518543	0.0516178
265	0.0531919	0.0532696	0.0529629	0.0532903	0.0532528	0.0527973	0.0533648	0.0528976	0.0526915	0.053155	0.0529774	0.0530189	0.0528473	0.0524813	0.0526504	0.0525592	0.0525215	0.0528183	0.0524092	0.0525546	0.0522315	0.0525834	0.0520315	0.0523101	0.0519496	0.0524211	0.0519954	0.0520928	0.0517594	0.052018	0.0520604	0.051718	0.0523326	0.0519148	0.0515478	0.0518144	0.0517396	0.0517999	0.0516683	0.051269	0.0517444	0.0512693	0.0511346	0.051661	0.0517452	0.0513965	0.0512348	0.051512	0.0517431
266	0.0527329	0.0525142	0.0525305	0.0532249	0.0527553	0.052859	0.0526113	0.0528525	0.0531034	0.0526623	0.0524093	0.0528249	0.0525186	0.052436	0.0526197	0.0523212	0.0527354	0.0523588	0.0523065	0.0520154	0.0518231	0.0522605	0.051862	0.0522513	0.0518573	0.0521501	0.0520354	0.0519554	0.0510976	0.0515888	0.0519431	0.0515373	0.0516547	0.0515861	0.0516898	0.0513353	0.051331	0.051472	0.0512047	0.0514493	0.051179	0.0511377	0.0510653	0.0512359	0.0511798	0.0510554	0.0509541	0.0513545	0.0508796
267	0.0531428	0.0529827	0.0525882	0.0528038	0.052595	0.0528983	0.0525802	0.0525356	0.0524299	0.0524517	0.052508	0.0522935	0.052775	0.0521134	0.0523666	0.0521182	0.0519149	0.0521407	0.052253	0.0518614	0.0519408	0.0520594	0.0523278	0.0519272	0.051572	0.0516267	0.0520115	0.0511967	0.0517707	0.0513164	0.0516154	0.0518047	0.0511671	0.0517395	0.0513792	0.0514444	0.0510168	0.0514623	0.0509751	0.0510034	0.0515426	0.051629	0.0512278	0.0508766	0.0510699	0.0509849	0.0510115	0.0506636	0.0509527
268	0.0528506	0.0524641	0.0525529	0.0526681	0.052569	0.0524848	0.0525067	0.052285	0.0523296	0.0522342	0.0518877	0.0519898	0.0523044	0.052065	0.0519848	0.0521332	0.0519518	0.0518726	0.0519193	0.0514908	0.0517329	0.0515139	0.0514867	0.0514704	0.0517485	0.0514747	0.0515571	0.0514795	0.0512627	0.0513635	0.0516082	0.0517024	0.0506431	0.0514567	0.0512171	0.0515232	0.0512846	0.0513042	0.0511986	0.0512013	0.0509513	0.0509717	0.051251	0.050969	0.0505548	0.0511967	0.0509557	0.050697	0.0507567
269	0.0525176	0.0523229	0.0523836	0.0524643	0.0525232	0.0521967	0.05215	0.0522145	0.0520553	0.0519209	0.0518501	0.0520484	0.0522174	0.0516773	0.0520756	0.0516171	0.0517946	0.0514628	0.051698	0.0512426	0.0516827	0.0514446	0.0515192	0.0516699	0.0510512	0.0510175	0.0515636	0.0508965	0.0509917	0.0513233	0.0510333	0.0512642	0.0509752	0.051132	0.0511701	0.051196	0.0509778	0.0508807	0.0506219	0.0509532	0.0507823	0.0503128	0.0505984	0.0504163	0.0508374	0.0508231	0.0507541	0.0505369	0.0504554
270	0.0524419	0.052241	0.0522723	0.0526316	0.0523728	0.0520974	0.0521977	0.0518343	0.0519306	0.0516058	0.0516757	0.0519351	0.051388	0.0517886	0.051741	0.0515732	0.0518568	0.0518776	0.0515338	0.0517457	0.0512801	0.0512183	0.0511142	0.0513159	0.051198	0.0511947	0.0513056	0.0511534	0.0512657	0.0510715	0.0511042	0.0511381	0.0510371	0.0510525	0.0514891	0.0509115	0.051015	0.0508606	0.050772	0.0504765	0.0508787	0.0500811	0.0506249	0.0504842	0.0504831	0.0506115	0.0507682	0.050535	0.0504149
271	0.0519305	0.0519159	0.052458	0.0516926	0.0520711	0.0520519	0.0517284	0.0518115	0.0518427	0.0519403	0.0515241	0.0517822	0.0511542	0.0515186	0.0515914	0.0514168	0.0516111	0.0518468	0.0514925	0.0515001	0.0513403	0.0511716	0.0512304	0.0510373	0.0511885	0.0514624	0.0507296	0.0509853	0.0508703	0.0509323	0.0510463	0.0507748	0.0507728	0.050825	0.0507507	0.0503379	0.0509439	0.0504513	0.0508838	0.0505245	0.0504638	0.0505939	0.0500846	0.0507426	0.0509102	0.0505784	0.0503681	0.0503315	0.0499802
272	0.0521257	0.0521091	0.0521185	0.0517712	0.0522485	0.0524475	0.0517578	0.0517042	0.0517377	0.0520559	0.0513855	0.051532	0.0513168	0.0517404	0.0514257	0.0516837	0.0512274	0.0512965	0.0513285	0.0511981	0.0512525	0.0509691	0.0512153	0.0509626	0.0511426	0.0513341	0.0506867	0.0513352	0.0507702	0.0505863	0.0505507	0.0507214	0.0506404	0.0508701	0.0506274	0.0505006	0.0504542	0.0502581	0.0507141	0.0502927	0.0501076	0.0507629	0.0501718	0.0502369	0.0503183	0.0502871	0.0502835	0.0502193	0.0500352
273	0.0518833	0.0520392	0.0515396	0.0517905	0.0516128	0.0518832	0.0517148	0.0515697	0.0514053	0.0516455	0.051519	0.0512293	0.0514381	0.051201	0.0510968	0.0514894	0.0509004	0.051445	0.0510076	0.0513591	0.051081	0.0509126	0.0510321	0.0510782	0.0509089	0.0511114	0.0511887	0.0513885	0.0510982	0.0508224	0.0507014	0.0508739	0.0508818	0.0505197	0.0505702	0.0505467	0.0506217	0.0505169	0.0503738	0.0502823	0.0504472	0.0504557	0.0500421	0.0505029	0.0503066	0.0501514	0.0500638	0.0500709	0.0500092
274	0.0516097	0.0519357	0.0516164	0.051397	0.0518283	0.0513953	0.0516084	0.0517056	0.0518729	0.0513998	0.0516458	0.0512917	0.0513423	0.051566	0.0514435	0.0513441	0.0511778	0.0512007	0.0514453	0.0509791	0.0514714	0.0510813	0.0510409	0.0509626	0.0507544	0.0506431	0.0510474	0.0508603	0.0507703	0.0507252	0.0506315	0.0506115	0.0506839	0.0502459	0.0501488	0.0503879	0.0502354	0.0505124	0.0504425	0.0502698	0.0505718	0.05025	0.0505088	0.0499025	0.0503216	0.0502835	0.0502402	0.0500115	0.0500189
275	0.0517236	0.0519539	0.0519131	0.0517009	0.051914	0.0516806	0.051605	0.0516835	0.0515692	0.0515367	0.0516679	0.0515021	0.051481	0.051506	0.0510719	0.0510695	0.051175	0.0509861	0.0508625	0.0506458	0.0509753	0.050912	0.0508411	0.0511443	0.0508164	0.0510242	0.0510383	0.0505112	0.0508016	0.0504846	0.0511324	0.0506509	0.0503053	0.0504799	0.0504562	0.0503324	0.0504187	0.0504069	0.0507325	0.0502104	0.0503294	0.050428	0.0502781	0.0502902	0.0500634	0.0502437	0.0502155	0.0504562	0.0499745
276	0.0519623	0.0520347	0.0516226	0.0516182	0.0516275	0.0519383	0.0514738	0.0511967	0.0514684	0.0518296	0.0513409	0.0514875	0.051616	0.0513696	0.0508301	0.0510571	0.0509486	0.0512269	0.0511639	0.0508154	0.0510246	0.0514278	0.0509174	0.0510877	0.0509168	0.0507326	0.0509919	0.0509741	0.0508511	0.050894	0.0506523	0.0504824	0.0505593	0.0503343	0.0508063	0.0504664	0.0503971	0.0503053	0.0505324	0.0501963	0.0503266	0.0503361	0.0504227	0.0503613	0.0503335	0.0501522	0.0501454	0.0500553	0.0500254
277	0.0518913	0.0519694	0.0517574	0.0518583	0.0515688	0.0518818	0.0516326	0.0513862	0.0513321	0.0513879	0.0513392	0.0517054	0.0508734	0.0513188	0.0511857	0.0515504	0.0510433	0.0513822	0.0514534	0.0509315	0.0515864	0.0508306	0.0512006	0.0508031	0.0513518	0.051152	0.0511385	0.0508213	0.0503637	0.0512175	0.0508606	0.0507485	0.0505212	0.0505695	0.0507259	0.0504368	0.0504779	0.0502517	0.050608	0.0504996	0.0503555	0.0503807	0.0501927	0.0500033	0.0501678	0.0501804	0.0501809	0.0499004	0.0502102
278	0.0518008	0.0520082	0.0516757	0.0516342	0.0519651	0.0515951	0.0518316	0.0515826	0.0516686	0.0516112	0.0514296	0.0514635	0.0512702	0.0515298	0.0514095	0.0513231	0.0512801	0.0513322	0.0513118	0.0515166	0.0511155	0.0508707	0.051212	0.0507079	0.0510717	0.0510136	0.0509906	0.0510103	0.0508965	0.0509135	0.050435	0.0505996	0.0507696	0.0507628	0.0511334	0.0504723	0.0507197	0.0507736	0.0503183	0.0505469	0.0502569	0.0504021	0.0502174	0.0503315	0.0504281	0.0504613	0.0499208	0.0503552	0.050142
279	0.0518728	0.0523102	0.052333	0.0516219	0.0520494	0.0519091	0.0519494	0.0521225	0.0520121	0.0520204	0.0516322	0.051807	0.051353	0.0519034	0.0512636	0.0511251	0.0513049	0.0511739	0.0510216	0.0514756	0.051369	0.0512627	0.0510633	0.0511877	0.0513589	0.0511005	0.0512888	0.051334	0.0511497	0.0509241	0.050927	0.0510014	0.0507207	0.0507762	0.050843	0.0507026	0.0507056	0.0507759	0.0509272	0.0505381	0.0503422	0.0504861	0.0503006	0.0506588	0.0503333	0.0503798	0.0503368	0.0505345	0.0500817
280	0.0518759	0.052732	0.0523195	0.0524159	0.0521992	0.0523769	0.0520981	0.0519553	0.0520734	0.0520651	0.0524036	0.0521773	0.0514835	0.0520304	0.0520215	0.0515799	0.0517015	0.0516014	0.0515409	0.0512692	0.0513022	0.0514993	0.0513001	0.0513476	0.0512933	0.0515393	0.0514681	0.0513772	0.0515402	0.0512986	0.0509612	0.0510371	0.0507559	0.0513496	0.0511596	0.0509214	0.0505291	0.0510298	0.050723	0.0509164	0.0505236	0.0508477	0.0508341	0.0510452	0.0506051	0.0506971	0.0504894	0.0502939	0.0505244
281	0.0527371	0.052632	0.0530906	0.0528133	0.0524236	0.0526015	0.0525317	0.052284	0.0523892	0.0525033	0.0522309	0.0522703	0.0521231	0.0523092	0.0520611	0.0518446	0.0518965	0.0519013	0.0517111	0.0518809	0.0517381	0.0516347	0.0516956	0.0518837	0.051783	0.0515522	0.0516175	0.0516481	0.0512074	0.0515482	0.0517493	0.0515488	0.0513087	0.0515568	0.0515133	0.051089	0.0513399	0.051317	0.0511469	0.0511701	0.0512556	0.0510791	0.0510262	0.0511085	0.0511636	0.0510608	0.0509436	0.051014	0.0509916
282	0.0533554	0.0533579	0.053317	0.0530577	0.0527985	0.052876	0.0530409	0.0524312	0.0529533	0.052681	0.0524246	0.0524136	0.052849	0.0528627	0.0527366	0.0527741	0.0526037	0.0522175	0.0524944	0.0525232	0.0524494	0.0525473	0.0523518	0.0522312	0.0523962	0.0524431	0.0521378	0.0520397	0.0521538	0.0520394	0.0525078	0.0520163	0.0519268	0.0517775	0.0520271	0.0521291	0.0521334	0.0516745	0.0515647	0.0513078	0.0515762	0.0518589	0.0518991	0.0516658	0.0514815	0.0515862	0.0512695	0.0517289	0.0513405
283	0.0539106	0.0541052	0.0538844	0.0540848	0.0537977	0.053597	0.054179	0.0534778	0.0539387	0.0534643	0.0537195	0.0532228	0.0531306	0.0535156	0.0533303	0.053452	0.0532266	0.0530572	0.0533931	0.0527997	0.0531938	0.0534003	0.0528421	0.0531169	0.052717	0.0527984	0.0523847	0.0529507	0.0530582	0.053222	0.0524921	0.0527374	0.0525502	0.0524529	0.0524414	0.052092	0.0521642	0.0524761	0.0522711	0.0526715	0.0525223	0.052422	0.0525888	0.0521993	0.0522642	0.0524678	0.0517371	0.0524502	0.052368
284	0.0544104	0.0549464	0.0544637	0.0547596	0.054521	0.0546803	0.0548439	0.0544575	0.0544698	0.0542048	0.0546208	0.0541307	0.0543325	0.0542111	0.0542111	0.0540723	0.0542807	0.0540038	0.053779	0.0537084	0.053879	0.0539068	0.0536782	0.054204	0.0537229	0.0538597	0.0537897	0.0537621	0.0538197	0.0537597	0.0535138	0.0538769	0.0537518	0.0533252	0.0536873	0.0531479	0.0533865	0.0531268	0.0533538	0.0532253	0.0536422	0.0530016	0.0530575	0.0531021	0.0534515	0.0535063	0.0534227	0.053313	0.0531254
285	0.0558129	0.055989	0.0557539	0.0559542	0.055635	0.0559622	0.0561126	0.0558943	0.0559072	0.0556639	0.0554073	0.0554628	0.0557019	0.0553383	0.0553033	0.0551774	0.0554212	0.0547103	0.0549373	0.0556638	0.0550159	0.0550529	0.0552637	0.0551466	0.0548855	0.0545454	0.0555462	0.0548245	0.0544609	0.0548459	0.0550229	0.0549738	0.0550131	0.0544241	0.0551432	0.0545754	0.0550138	0.0548312	0.054618	0.0549641	0.0546876	0.0547323	0.0543319	0.0545309	0.0549838	0.0547485	0.054411	0.0544438	0.0545793
286	0.0582376	0.0582776	0.0577783	0.0576207	0.0574217	0.0577035	0.057832	0.0576947	0.0572988	0.0575743	0.0572958	0.0575187	0.0572407	0.0572811	0.0571713	0.0573029	0.0578763	0.0572206	0.0574379	0.0569108	0.0573184	0.0570785	0.0571498	0.0569841	0.0569291	0.0574948	0.0570157	0.0570775	0.0570008	0.0564722	0.0571685	0.0567468	0.0565311	0.057134	0.0565594	0.0567724	0.0569272	0.0567416	0.0568095	0.0568162	0.0569183	0.056645	0.0563135	0.0567127	0.0566843	0.0564414	0.0565246	0.0564099	0.0563342
287	0.0602957	0.0609266	0.0608425	0.0608307	0.0604098	0.0610665	0.0604869	0.060435	0.0606557	0.0602686	0.0603339	0.0600342	0.0599074	0.0596787	0.0599341	0.0597169	0.0601349	0.0606993	0.0607283	0.0601043	0.0598563	0.0599426	0.060284	0.0597838	0.059609	0.0599738	0.0602797	0.0597369	0.059718	0.0597845	0.0600295	0.0596188	0.0598692	0.0599208	0.0598439	0.0598905	0.0594483	0.0596507	0.0596007	0.0592904	0.0597446	0.0597284	0.0597822	0.0594419	0.0597036	0.0596789	0.059495	0.0594981	0.0591958
288	0.0646057	0.0649641	0.0648508	0.0648005	0.0643798	0.0646155	0.0642044	0.0644474	0.064126	0.0643888	0.0640652	0.06404	0.0640379	0.0640608	0.0639693	0.0642987	0.0640515	0.0641098	0.0643527	0.064153	0.0644015	0.0639595	0.0641036	0.0642559	0.0639093	0.0643772	0.0639804	0.0639942	0.0639321	0.0641835	0.0641425	0.0639031	0.0640756	0.0640902	0.0637542	0.0638854	0.0638666	0.0639736	0.063962	0.0637402	0.0636705	0.0636195	0.064007	0.0633973	0.0639076	0.06419	0.0639335	0.0634724	0.0634302
289	0.0692467	0.0694482	0.069034	0.0691849	0.0691236	0.0693069	0.0688562	0.0688046	0.0685363	0.0683997	0.0690112	0.0692092	0.0686178	0.0682927	0.0692046	0.0686836	0.0686219	0.0685367	0.068125	0.0683922	0.0684134	0.0687275	0.0684631	0.0686517	0.0687058	0.069019	0.0682845	0.0686266	0.0682578	0.0679939	0.0681859	0.0686629	0.0682869	0.0685321	0.0681093	0.0682004	0.068048	0.0685256	0.06834	0.0684142	0.0683774	0.068517	0.0679607	0.0686243	0.068478	0.0681164	0.0679176	0.0680154	0.0685265
290	0.0724505	0.0720735	0.0718074	0.0717545	0.0717816	0.0720114	0.0720692	0.0721686	0.0713817	0.0716095	0.0719429	0.0716404	0.0710231	0.0714953	0.0716018	0.0715683	0.0711261	0.0715354	0.0709489	0.0716597	0.0713932	0.0713074	0.0714118	0.0707401	0.0716368	0.0712034	0.0710522	0.0708432	0.0704669	0.0707505	0.071209	0.0707278	0.0707642	0.0708411	0.0703799	0.0707153	0.070566	0.0704203	0.0705311	0.0707155	0.0703672	0.0706115	0.070417	0.070536	0.0706064	0.070523	0.0702775	0.0699739	0.0705178
291	0.071135	0.0711555	0.070608	0.0705411	0.0703821	0.0709588	0.0703966	0.0708686	0.0702412	0.0705163	0.0703609	0.0703856	0.0698216	0.0699397	0.0701718	0.0697111	0.0697293	0.0698472	0.0696955	0.0696853	0.0695048	0.0692583	0.0694155	0.0695205	0.0695086	0.069138	0.0690209	0.0690372	0.0688671	0.069109	0.0689556	0.0685725	0.0679368	0.0683991	0.06846	0.0685811	0.0680564	0.0680162	0.0685458	0.0687618	0.0685324	0.0680737	0.0684444	0.0680385	0.0679618	0.0680327	0.0678707	0.0676423	0.0675442
292	0.0658253	0.0656823	0.0657617	0.0655814	0.0657946	0.0654816	0.0656652	0.0659692	0.0655588	0.0654882	0.0652495	0.0649447	0.0647858	0.0652585	0.0646761	0.0645095	0.0649613	0.0645523	0.0643853	0.064316	0.0641621	0.0640959	0.0646675	0.0641148	0.0644414	0.0639488	0.0643308	0.063631	0.0630686	0.0638377	0.0633396	0.063039	0.0633266	0.0633552	0.0631158	0.0631689	0.0631817	0.062994	0.0632297	0.0632366	0.0628987	0.0626508	0.0627401	0.0625877	0.0626581	0.0627771	0.0625655	0.0624725	0.062197
293	0.0600429	0.0604017	0.0597499	0.0594897	0.0599607	0.0598384	0.0595095	0.0598937	0.0596573	0.0591887	0.0594104	0.0592863	0.0591676	0.0594911	0.0592695	0.0591619	0.0589818	0.0587327	0.0588599	0.0585896	0.0582358	0.058747	0.0585362	0.0585269	0.0585387	0.0580823	0.0580726	0.0581194	0.0580961	0.0578948	0.0578294	0.0579447	0.0574736	0.057922	0.0578129	0.0578186	0.0573355	0.0570961	0.0574746	0.0568538	0.0572844	0.0565111	0.057008	0.0568022	0.0569585	0.0569343	0.0569822	0.0565107	0.056538
294	0.0551474	0.055796	0.0556243	0.0561676	0.0556529	0.0553436	0.0550362	0.0548968	0.055382	0.0547945	0.0552798	0.0549251	0.054722	0.0549293	0.054734	0.0549063	0.0546411	0.054371	0.0543674	0.0548847	0.0545847	0.053948	0.0541891	0.0539643	0.0539452	0.0540032	0.0542194	0.054216	0.0540587	0.0540175	0.0538696	0.0534572	0.0540063	0.0537099	0.0532992	0.0535832	0.0531297	0.053306	0.0532749	0.0534976	0.0534405	0.0526345	0.0533483	0.053148	0.0534478	0.0530612	0.0528123	0.0525774	0.0528667
295	0.0527111	0.0523648	0.0526492	0.0526181	0.0525681	0.0528003	0.0522178	0.0522164	0.0524788	0.0525222	0.0520944	0.0523418	0.0525332	0.0516826	0.052355	0.052312	0.0521192	0.0516509	0.0523983	0.0521309	0.0518496	0.0517531	0.0514649	0.0517549	0.0513956	0.0510721	0.0513405	0.0512295	0.0510495	0.0515505	0.0515644	0.050766	0.0516877	0.0512698	0.0510262	0.0512798	0.0508551	0.0508016	0.050546	0.051064	0.050899	0.0508566	0.0509486	0.0507852	0.0506186	0.0508513	0.0506294	0.0507284	0.0505824
296	0.0512023	0.0510765	0.0513496	0.0513317	0.0503395	0.0512876	0.0508659	0.0509351	0.0506256	0.0508284	0.0507643	0.050285	0.0507606	0.0504543	0.0508073	0.050637	0.0505593	0.0503213	0.0501987	0.0502096	0.0500632	0.0499564	0.0506393	0.0504338	0.0498323	0.0498805	0.0502206	0.049931	0.0495184	0.0501274	0.0495782	0.0495604	0.0497946	0.0494203	0.0496917	0.0498819	0.0492763	0.0496076	0.0489007	0.0490861	0.0494683	0.0495727	0.0494626	0.0488779	0.0490507	0.0493768	0.0492187	0.0492126	0.0491832
297	0.050332	0.0504711	0.0500734	0.049673	0.0499275	0.0500572	0.0496872	0.0499934	0.0498695	0.0499023	0.0496068	0.0498254	0.0497619	0.0489803	0.0494348	0.0493126	0.0492821	0.0494126	0.0491183	0.0492398	0.0492948	0.0488817	0.049034	0.0489207	0.0493286	0.0490784	0.0490086	0.0494305	0.0488511	0.0491733	0.0490339	0.0486526	0.0487192	0.0490928	0.0488131	0.0487398	0.0486467	0.0486535	0.0485642	0.0484766	0.048383	0.0488029	0.0485	0.048338	0.048372	0.048117	0.048182	0.0483705	0.0477991
298	0.0493621	0.0497438	0.0491692	0.0494049	0.0491892	0.0491144	0.0491141	0.049391	0.0490853	0.0489483	0.0488435	0.0490595	0.04907	0.0491691	0.0487845	0.0490571	0.0487728	0.0487547	0.0490861	0.0484335	0.0484971	0.0484924	0.0485962	0.0485131	0.0484635	0.0483952	0.0483941	0.0486928	0.0482173	0.0482738	0.0480358	0.0479316	0.0483125	0.0483514	0.0480301	0.0481989	0.0480632	0.0479214	0.0478706	0.0477506	0.0475917	0.0482076	0.0477259	0.0477631	0.0474203	0.0476056	0.0475546	0.0476119	0.0477862
299	0.0491961	0.0486204	0.0492159	0.0490088	0.0486568	0.0484459	0.0486385	0.0488699	0.0485076	0.0488367	0.0486382	0.0486254	0.0483879	0.0485938	0.0481237	0.0484823	0.0481665	0.0479118	0.048084	0.047551	0.0479131	0.048144	0.047987	0.0485561	0.0478569	0.0480242	0.0477697	0.0479331	0.0477411	0.0473655	0.0478143	0.0478101	0.0477874	0.0471663	0.0478114	0.047385	0.0471071	0.047328	0.0475234	0.0477651	0.0473078	0.047104	0.0470998	0.047485	0.0473828	0.0473619	0.0474996	0.0474342	0.0471861
300	0.0481976	0.0484524	0.0484444	0.0481367	0.0485189	0.0481588	0.0482569	0.0486095	0.0480688	0.0480801	0.0481032	0.0476438	0.0483108	0.0481443	0.0481504	0.0478157	0.0481399	0.0478067	0.04793	0.0473886	0.0477659	0.0479749	0.0477794	0.0474924	0.0477904	0.0475431	0.0472024	0.0475349	0.0472276	0.0472306	0.0474736	0.0476174	0.0476737	0.0470863	0.0472718	0.0469968	0.0469183	0.0468306	0.0469984	0.0470432	0.0470036	0.0464162	0.0471234	0.0469233	0.0467792	0.0470339	0.0467231	0.0469999	0.0468354
301	0.0483981	0.0482142	0.0477748	0.0481931	0.0482515	0.048057	0.0479795	0.0482223	0.0477891	0.0477381	0.0477934	0.0477306	0.0477242	0.0473002	0.0476802	0.0474195	0.0476805	0.0471331	0.0472653	0.0470334	0.0475745	0.0471871	0.0473377	0.0471108	0.0472787	0.0475751	0.0468942	0.0470988	0.0469981	0.0474262	0.0472849	0.0468274	0.0467414	0.0466187	0.0466903	0.0468005	0.0467818	0.0468009	0.0469796	0.0465457	0.046844	0.0463915	0.0466856	0.0464507	0.0461619	0.0466948	0.046366	0.0464486	0.0464358
302	0.0481872	0.0479324	0.047534	0.0479451	0.0480895	0.0478411	0.0474801	0.0476065	0.0474681	0.0476142	0.0472135	0.0473394	0.0474534	0.0472235	0.0477567	0.0473506	0.0477854	0.0470713	0.0469948	0.0471419	0.0472546	0.0473313	0.0476518	0.0470231	0.0469143	0.0468097	0.0468147	0.0471997	0.0469307	0.0464614	0.0468002	0.0469344	0.0464368	0.0468293	0.0463765	0.0462646	0.0469461	0.0461789	0.046738	0.0462719	0.0462733	0.0465761	0.0465435	0.0459235	0.0464006	0.0462257	0.0466964	0.0459389	0.0462892
303	0.0473853	0.0477069	0.047406	0.0472867	0.0476752	0.0476023	0.0473829	0.0473038	0.0472496	0.0474799	0.0474735	0.0472648	0.0470122	0.0470692	0.0472142	0.0466659	0.0467891	0.0470903	0.0463953	0.046641	0.0465166	0.0469634	0.046846	0.046603	0.0465551	0.0468941	0.0464994	0.0466768	0.0465545	0.0466187	0.0463853	0.0462791	0.0462771	0.0462226	0.0460631	0.046421	0.0460784	0.0460242	0.0460309	0.0458065	0.0459241	0.0458527	0.0460914	0.0457462	0.0461077	0.0464335	0.0461054	0.0459329	0.0459237
304	0.0472309	0.047464	0.0474095	0.0474485	0.0472222	0.0474346	0.0471581	0.0469332	0.0473202	0.0472327	0.0466937	0.0470511	0.0465288	0.0469021	0.0471061	0.0472829	0.0466853	0.0466106	0.0466461	0.0469958	0.0466103	0.0465044	0.0465944	0.0465018	0.0462651	0.0465436	0.0464114	0.0463448	0.0463891	0.0461856	0.0463464	0.0460614	0.0461315	0.0461269	0.0457351	0.0460829	0.0458925	0.045666	0.0456775	0.0457082	0.0458708	0.0453977	0.0455332	0.0458727	0.0453842	0.0454151	0.0456901	0.0458966	0.0452826
305	0.0471318	0.0471201	0.0470502	0.0470951	0.0470727	0.0470877	0.0470985	0.0466327	0.0466797	0.0467553	0.0468809	0.0467294	0.0465185	0.0467325	0.0470033	0.046717	0.0468575	0.0464262	0.0463317	0.0462233	0.046198	0.0458995	0.0460142	0.0463959	0.0460516	0.0460571	0.0464011	0.0458741	0.0460782	0.0456998	0.0459027	0.0456962	0.0459049	0.0459425	0.0456063	0.0456644	0.0459042	0.0460015	0.0456676	0.0455845	0.0457793	0.045691	0.0453087	0.0457857	0.0452736	0.0455575	0.0458146	0.0453461	0.0452798
306	0.0470151	0.0469845	0.0470303	0.0471948	0.0466843	0.0467141	0.0463156	0.0465661	0.046388	0.0464672	0.0463011	0.0466608	0.0464293	0.0461025	0.0466984	0.0464024	0.0460267	0.0461482	0.0459544	0.0459062	0.0458591	0.0464289	0.0460548	0.0463331	0.0460575	0.046145	0.0458582	0.0457608	0.0459128	0.045972	0.0455102	0.0451093	0.0457046	0.0458045	0.0457321	0.0453489	0.0454848	0.0454218	0.0454721	0.0456411	0.0454624	0.0453342	0.0454193	0.0453052	0.0453452	0.0454116	0.0456918	0.0449342	0.0453125
307	0.0467601	0.0468571	0.0468144	0.046866	0.0466231	0.0467018	0.0463529	0.0464867	0.0460998	0.0463944	0.0464087	0.0464459	0.0463117	0.0460084	0.046076	0.046202	0.045991	0.0460554	0.0460003	0.0458975	0.0460453	0.0458721	0.0459325	0.0459855	0.0454941	0.045941	0.0458631	0.0455626	0.0455313	0.0456093	0.0452196	0.0458073	0.0454747	0.0454239	0.0454532	0.0452555	0.0455102	0.0454564	0.0452871	0.04543	0.044658	0.0450562	0.045201	0.0452035	0.0447742	0.0451942	0.0451716	0.0454116	0.0449477
308	0.0466401	0.0468607	0.0469097	0.0465385	0.0460557	0.046256	0.0465273	0.0462752	0.0462522	0.0462238	0.0464796	0.0463441	0.0457378	0.0459955	0.0460532	0.0458674	0.0458319	0.0456441	0.0457585	0.0457666	0.0458104	0.0457836	0.0456431	0.0455625	0.0454552	0.0454418	0.045486	0.0455268	0.0455352	0.0456194	0.045237	0.0452409	0.0452838	0.0454226	0.0450386	0.0451979	0.0455141	0.0450836	0.045399	0.0448264	0.0452827	0.0452478	0.0447698	0.0449426	0.044559	0.0449105	0.0449216	0.0452161	0.0448763
309	0.046736	0.0466943	0.046835	0.0463644	0.0464741	0.0461515	0.0462249	0.0463765	0.0459011	0.0457555	0.0457964	0.0459983	0.0456253	0.045976	0.045985	0.0456401	0.045889	0.0457708	0.045962	0.045615	0.0451256	0.0454896	0.0457569	0.0454055	0.0455592	0.0454116	0.0457272	0.0453242	0.0456197	0.0454809	0.0451029	0.0450848	0.0450614	0.0450973	0.0452428	0.0453242	0.0449974	0.044456	0.0448421	0.0449865	0.044954	0.0451118	0.0449182	0.0452959	0.0443871	0.0446145	0.0447873	0.0450347	0.0448938
310	0.0463543	0.0461227	0.0463142	0.0462298	0.046106	0.0460536	0.0461616	0.0459287	0.0459454	0.0460584	0.0456141	0.0459199	0.0452517	0.0455872	0.0460213	0.0455895	0.0456655	0.0455367	0.0453026	0.0454158	0.0454855	0.0455658	0.0457682	0.0451969	0.0454474	0.0449863	0.0451427	0.0454385	0.0454383	0.0451698	0.0455002	0.044624	0.0450516	0.0449235	0.0450908	0.0445655	0.0451677	0.0449655	0.0444686	0.0448862	0.0446463	0.0445751	0.0447076	0.0449457	0.0446025	0.0449876	0.0445286	0.0444528	0.0443242
311	0.0462827	0.0458769	0.0462432	0.0456387	0.0456046	0.0457465	0.0455781	0.0459501	0.0456439	0.0455151	0.0460219	0.0455555	0.045534	0.045505	0.0455989	0.0452401	0.0454168	0.0454983	0.0454296	0.0456461	0.0457805	0.0452646	0.0455636	0.0451342	0.0455916	0.0450863	0.0449724	0.0455099	0.0445481	0.0450563	0.0448205	0.0450309	0.0442661	0.0446166	0.0449396	0.0448856	0.0450268	0.0443894	0.0446764	0.0444965	0.0444061	0.044368	0.0448249	0.0446167	0.0442773	0.0445003	0.0445753	0.0443566	0.0444248
312	0.0460896	0.046071	0.0464758	0.0458171	0.0460139	0.0454557	0.0456799	0.0459123	0.0455246	0.045552	0.045412	0.0458648	0.0454489	0.0456222	0.045734	0.0454366	0.0451187	0.0452328	0.0450243	0.0453907	0.0452862	0.0452132	0.0449741	0.0448053	0.0450636	0.0451189	0.0449624	0.0449003	0.0448866	0.044823	0.0449206	0.0447211	0.0447059	0.0447355	0.0449205	0.0447905	0.0447725	0.0442184	0.0442688	0.0445451	0.0442676	0.0443065	0.0440821	0.0444533	0.0444004	0.044692	0.0442806	0.04406	0.0440983
313	0.0459983	0.0458633	0.0457964	0.045988	0.045562	0.0460378	0.0457691	0.0459196	0.0451761	0.0452872	0.0455583	0.0452698	0.0454804	0.0452366	0.0451052	0.0453195	0.0451305	0.0449532	0.0450271	0.0450945	0.0450364	0.0449389	0.0448359	0.0449359	0.0450466	0.044865	0.0445904	0.0449403	0.0451556	0.0446402	0.0449665	0.0447111	0.0444757	0.0442604	0.0441736	0.044371	0.0446618	0.0443195	0.0447477	0.0442572	0.044111	0.0442413	0.0443605	0.0442785	0.0444404	0.0443598	0.0442079	0.0439591	0.0440668
314	0.0459195	0.0457052	0.0455634	0.0455229	0.045392	0.0455506	0.0455254	0.0451395	0.0453251	0.0452662	0.0455041	0.0456653	0.0453594	0.0451458	0.0449016	0.0455479	0.0450174	0.0451042	0.0452799	0.0449818	0.0450034	0.0447113	0.0452002	0.0451822	0.0447915	0.0449619	0.0448632	0.0446622	0.0444761	0.044738	0.0445895	0.0441528	0.0443465	0.0443937	0.044637	0.0442641	0.0443696	0.0440315	0.0441625	0.0443542	0.0443773	0.0441635	0.0440177	0.0437967	0.0438855	0.0442171	0.0439557	0.0440225	0.044014
315	0.045601	0.0458996	0.0452148	0.0457555	0.0451651	0.0457407	0.0454057	0.0452179	0.0456143	0.0453056	0.045192	0.0454918	0.0449837	0.0447083	0.0453124	0.0449947	0.0447048	0.0448852	0.0448266	0.0448649	0.0446155	0.0447347	0.0448201	0.0447834	0.0448298	0.0450265	0.0443712	0.0445059	0.0441897	0.045092	0.0442763	0.0446168	0.04403	0.0445747	0.0447745	0.0444193	0.044351	0.0439706	0.0441952	0.0439058	0.0441255	0.04425	0.0444277	0.0438663	0.0438788	0.0441741	0.0437302	0.0437796	0.0438836
316	0.0453987	0.0451702	0.0453053	0.0455566	0.045327	0.0455681	0.0454026	0.0453639	0.0448488	0.0454791	0.0453179	0.0452556	0.045325	0.0447953	0.0448397	0.0446108	0.0447464	0.0447304	0.0447675	0.0447151	0.0444575	0.044516	0.0448418	0.0444087	0.0445583	0.0446324	0.0443165	0.0443454	0.0443077	0.0443589	0.0440782	0.044357	0.0446334	0.0444035	0.0441297	0.0444017	0.0441032	0.0441194	0.0439452	0.0439931	0.0440066	0.0437807	0.0441487	0.0439416	0.0438038	0.0441205	0.0436051	0.043607	0.0434255
317	0.044855	0.0450187	0.0453304	0.0454385	0.0450857	0.0451702	0.0451191	0.0451058	0.0447581	0.0450315	0.0452316	0.0449596	0.0449601	0.0447421	0.0448105	0.0447684	0.0448997	0.0442979	0.0447598	0.0448756	0.044969	0.0444752	0.0445061	0.0442667	0.0443474	0.0445046	0.0443694	0.0440951	0.0443826	0.0447084	0.0440606	0.0440955	0.0440227	0.044186	0.0441902	0.0436846	0.0435885	0.0436784	0.0440726	0.0436436	0.0439489	0.0439199	0.0435476	0.043986	0.0437831	0.0433608	0.043762	0.0435052	0.043793
318	0.0453059	0.0452232	0.0453645	0.0450438	0.0447251	0.0453136	0.0451129	0.0448508	0.0451148	0.0450599	0.0445205	0.0444444	0.0446497	0.0447544	0.0450972	0.0449077	0.044615	0.0447224	0.0444456	0.0444854	0.0446261	0.04457	0.0443294	0.0444695	0.0440265	0.0444761	0.0442285	0.0440706	0.0444159	0.0440579	0.0441116	0.0440658	0.0435842	0.0442431	0.0441386	0.0439927	0.0436892	0.0439614	0.043644	0.0434032	0.0439791	0.0434988	0.0436449	0.0435241	0.0435701	0.0434205	0.0435296	0.0432449	0.0433684
319	0.0450956	0.0449392	0.0452057	0.045256	0.0447441	0.0449963	0.0451253	0.0445861	0.0446242	0.0444745	0.0448354	0.0444999	0.0448051	0.0444148	0.0445232	0.0444671	0.0444881	0.0442162	0.044549	0.0442312	0.043996	0.0440353	0.0441691	0.0440121	0.0442419	0.0435314	0.0440535	0.0443362	0.0440575	0.0442464	0.0439912	0.0439601	0.0440511	0.0444054	0.0440625	0.0440194	0.0435427	0.0440381	0.0435643	0.0433673	0.0438687	0.0435657	0.0439068	0.0433394	0.0433834	0.043131	0.0432443	0.0432204	0.0434982
320	0.0453565	0.0445992	0.0451732	0.0447969	0.0447699	0.0445763	0.044272	0.0445921	0.0445255	0.044461	0.0446445	0.0443893	0.0444679	0.0446633	0.0443026	0.0446444	0.0440573	0.0441607	0.0443641	0.0443544	0.0438337	0.0441736	0.0442159	0.0441576	0.0440974	0.0439625	0.0438884	0.0442807	0.0439219	0.0436266	0.0443577	0.0436949	0.0435594	0.0437139	0.0436051	0.0435815	0.0433918	0.0432839	0.0435656	0.0438275	0.0433752	0.0432692	0.0436754	0.0434771	0.0437047	0.0433837	0.0429161	0.0433702	0.0434807
321	0.0449666	0.0447761	0.0447637	0.0446999	0.0445017	0.0446569	0.0447135	0.044543	0.0447528	0.0444866	0.0446769	0.0444339	0.0442319	0.0443276	0.044341	0.0446576	0.0444004	0.0442187	0.043757	0.0443717	0.0437908	0.044236	0.0441968	0.0444622	0.0437904	0.0437053	0.0443327	0.0438453	0.0441421	0.0437853	0.043804	0.0436806	0.0434484	0.0433008	0.0431911	0.0436323	0.0437569	0.0435195	0.0433509	0.0432233	0.0433443	0.0437447	0.0436261	0.0433584	0.0434867	0.0432004	0.0428813	0.0429062	0.0433219
322	0.0452933	0.0448918	0.0446247	0.0447246	0.0446325	0.0451062	0.0446146	0.0446361	0.0443605	0.0441389	0.0442237	0.044279	0.0442148	0.0439081	0.0445571	0.0440927	0.0442364	0.0442815	0.0441275	0.044002	0.0437212	0.0439432	0.0438211	0.0440349	0.0438226	0.0442168	0.0440828	0.0435095	0.0435473	0.0436086	0.0434892	0.0437421	0.0436203	0.0436783	0.0435302	0.0437833	0.0433725	0.0436248	0.0429636	0.0435531	0.0432458	0.0432592	0.0433745	0.0432312	0.0428665	0.0433805	0.0430468	0.0431467	0.0431283
323	0.0449235	0.0446632	0.0442933	0.0448121	0.0443714	0.0446835	0.04447	0.0445397	0.0441866	0.0442201	0.0446001	0.0444293	0.0441254	0.0440437	0.0438703	0.043602	0.044017	0.0440537	0.044095	0.0440741	0.0437668	0.0433556	0.0433977	0.0438622	0.0435144	0.0436698	0.0435167	0.0433392	0.0438957	0.043714	0.0436576	0.0433055	0.0433024	0.0436483	0.0434198	0.0435673	0.0432069	0.0434544	0.0431871	0.0429547	0.0429958	0.0430832	0.0432987	0.0431458	0.0432115	0.0431619	0.0429488	0.0428407	0.042852
324	0.0446803	0.0446281	0.0443677	0.0445395	0.0445644	0.0446289	0.044336	0.0441116	0.044152	0.044182	0.0439833	0.0441052	0.0435123	0.0439566	0.0438453	0.0435502	0.0436928	0.0438602	0.0436332	0.0436219	0.0438627	0.0435846	0.0439074	0.0436543	0.0435763	0.0435619	0.0436952	0.0432878	0.0436047	0.0435254	0.0436092	0.0435003	0.0432545	0.0432227	0.0434815	0.0434701	0.0433296	0.0434217	0.0431781	0.0432118	0.0432103	0.0429162	0.0428666	0.0429544	0.0430297	0.0432268	0.0430692	0.0430951	0.0427793
325	0.0444247	0.0443375	0.0441383	0.0441257	0.0443304	0.0446187	0.0441905	0.044383	0.0441284	0.0438144	0.0438777	0.0439914	0.0439359	0.0438663	0.0435007	0.0436472	0.0437714	0.0439589	0.043519	0.0438759	0.0436678	0.0435342	0.043722	0.0435601	0.0435171	0.043476	0.0436889	0.0431989	0.0430583	0.0433649	0.0435285	0.043429	0.0431688	0.0430437	0.0430358	0.0430695	0.043232	0.0432687	0.0433244	0.0430372	0.0431297	0.0430805	0.04307	0.0430516	0.0428265	0.043034	0.0427463	0.0429511	0.042625
326	0.0446085	0.0441925	0.0442851	0.0442816	0.0442234	0.0443361	0.044461	0.0440821	0.0437701	0.0437526	0.0439258	0.0440776	0.0439625	0.0439266	0.0438716	0.0435247	0.043649	0.0439092	0.0437754	0.0433881	0.0434579	0.0432486	0.043467	0.0434356	0.0430898	0.0432485	0.0431251	0.0432788	0.0431695	0.0430947	0.0432519	0.0430731	0.0431925	0.0430234	0.0427588	0.0428911	0.0431947	0.0429791	0.0432125	0.0429783	0.0431519	0.0428879	0.0424641	0.0425948	0.0426342	0.042727	0.0423398	0.0429425	0.0429141
327	0.0440972	0.0442874	0.0443282	0.0442947	0.0441047	0.0438908	0.0440998	0.0439834	0.0439578	0.0439608	0.0442126	0.0437841	0.0440992	0.0437214	0.0437728	0.0435983	0.0436558	0.0437035	0.0432533	0.043491	0.0435033	0.0433257	0.0434433	0.0436855	0.0434338	0.0432938	0.043489	0.0434102	0.0429231	0.0433062	0.0431212	0.0430825	0.0430073	0.0431819	0.0430802	0.0433097	0.0428373	0.0426332	0.0429153	0.0426284	0.0424838	0.0424439	0.0426904	0.042592	0.0424757	0.0425885	0.0423923	0.0425726	0.0424509
328	0.0443845	0.0442937	0.0438705	0.0442783	0.0438963	0.0442735	0.0438805	0.0440392	0.0437572	0.0434653	0.0435844	0.0437018	0.0438055	0.0436108	0.0436355	0.0434352	0.0437157	0.0437123	0.0432405	0.0433212	0.0432871	0.0432571	0.0428727	0.0433333	0.0430225	0.0433331	0.0430798	0.0432747	0.0430746	0.0429192	0.0428822	0.0430476	0.0429398	0.0428099	0.0430532	0.0431171	0.0426525	0.042783	0.0425968	0.0428298	0.0425133	0.0424009	0.042625	0.0429346	0.0421831	0.0426768	0.0423928	0.0428421	0.0425031
329	0.0441581	0.044013	0.0442071	0.044129	0.0436776	0.0441148	0.0442173	0.0437174	0.0439896	0.0437729	0.0436932	0.0434487	0.0435236	0.0435856	0.0433579	0.0434847	0.0431096	0.0433043	0.0430762	0.0431296	0.0432569	0.0431216	0.0430876	0.0433076	0.042953	0.0431176	0.0428893	0.0432709	0.0426287	0.0429508	0.0430849	0.0426111	0.0426486	0.0430377	0.0429377	0.0429305	0.0429435	0.0425835	0.0424075	0.0424443	0.0428256	0.0426799	0.0425382	0.0422548	0.0424515	0.0423194	0.0424522	0.0421722	0.0419255
330	0.043922	0.0441058	0.0442105	0.0435286	0.0439498	0.0439071	0.0436274	0.0438883	0.0439135	0.0436167	0.0439613	0.0431608	0.0438327	0.0429464	0.0436021	0.0431383	0.043509	0.0433427	0.0428188	0.0424576	0.0431741	0.0433683	0.0431716	0.0428864	0.0429236	0.043314	0.0426758	0.0433315	0.0428172	0.0429674	0.0430818	0.0423867	0.0426187	0.0428229	0.042765	0.0427102	0.0428587	0.0426579	0.0425691	0.0421797	0.0427004	0.0423536	0.0423401	0.0425277	0.042273	0.0421757	0.0422277	0.0420268	0.0426111
331	0.0434413	0.0438418	0.0437782	0.0434984	0.0441347	0.0437748	0.0434422	0.0437129	0.0438541	0.0438723	0.0435547	0.0434453	0.0434422	0.0434098	0.0434645	0.0431176	0.0434448	0.0434001	0.0430979	0.0429447	0.0428421	0.0432124	0.0429516	0.0430607	0.0429377	0.0427944	0.0430504	0.0428686	0.0424082	0.0430018	0.0430916	0.0424594	0.0423883	0.0425675	0.0426338	0.0422108	0.0427353	0.042361	0.0426408	0.0419696	0.0424262	0.0424556	0.0420896	0.0423658	0.0424536	0.042343	0.042349	0.0421296	0.0421827
332	0.0440907	0.0439973	0.0436667	0.0440104	0.0430788	0.0438279	0.0435652	0.0437745	0.0430661	0.0434772	0.0431616	0.0433465	0.0432849	0.0431901	0.0433506	0.043143	0.0432336	0.0431487	0.0427698	0.0432939	0.0430077	0.0425889	0.0431819	0.0431388	0.0427803	0.0430984	0.0428919	0.0426254	0.0430121	0.0429631	0.0426302	0.0425599	0.042222	0.0427778	0.0422962	0.0423654	0.0421998	0.042342	0.042241	0.0425191	0.0418005	0.0423888	0.042327	0.0422976	0.0421087	0.0420892	0.0421396	0.0422508	0.0419875
333	0.0436602	0.0439127	0.0435201	0.0438848	0.0438037	0.0431996	0.0433624	0.0432359	0.0432677	0.0435189	0.0431138	0.0431979	0.0432857	0.0431845	0.0439351	0.0432076	0.0428243	0.0429841	0.0429081	0.0428986	0.0428569	0.0428021	0.0430167	0.0428742	0.0428799	0.04255	0.0428582	0.0427323	0.0423074	0.0429297	0.042325	0.0422496	0.0422529	0.0423685	0.0425342	0.0422275	0.0427184	0.0419713	0.0421502	0.0421669	0.0422493	0.0419835	0.0421512	0.042087	0.0420691	0.0417654	0.0420613	0.041998	0.0420875
334	0.0434657	0.0437149	0.0433603	0.0434979	0.0437472	0.0436788	0.0435183	0.0434789	0.0434929	0.0432612	0.0429957	0.0432166	0.0434052	0.0428182	0.0431438	0.0434864	0.0432529	0.0434237	0.0430063	0.0427396	0.0427919	0.0425726	0.0425018	0.0426255	0.0425175	0.0424064	0.0426631	0.0426372	0.0421276	0.0425518	0.0420683	0.0422712	0.0422744	0.0423733	0.0421927	0.0421713	0.0423171	0.0423296	0.0421787	0.042358	0.0419248	0.042151	0.0418836	0.0419591	0.042268	0.0417284	0.0419258	0.0419105	0.0421171
335	0.0432866	0.0437191	0.0435216	0.0433736	0.0431081	0.0435513	0.0436406	0.0433266	0.0431846	0.0430882	0.0429851	0.0429426	0.0426427	0.0427055	0.0433263	0.0429984	0.0429399	0.0427504	0.0428414	0.0424006	0.0428161	0.0429032	0.0425915	0.0425208	0.042357	0.0424437	0.0420497	0.042301	0.0421498	0.0421357	0.0425179	0.042324	0.0421341	0.0426127	0.042539	0.0422938	0.0422741	0.041956	0.0421286	0.0419957	0.0423639	0.0420202	0.0419235	0.0419773	0.0421817	0.0416532	0.0418673	0.0414782	0.0415419
336	0.0436028	0.0435332	0.0434729	0.0433749	0.0434232	0.0431332	0.0431931	0.0430463	0.0433464	0.0426194	0.0430198	0.0433038	0.0426906	0.0427529	0.0431532	0.0427286	0.0427904	0.0426707	0.0428317	0.0423394	0.0428516	0.0423504	0.0426517	0.0421264	0.0424048	0.0421023	0.0422048	0.0424551	0.0422327	0.042379	0.0421013	0.0422829	0.0421461	0.0424939	0.041916	0.0421421	0.0417819	0.0419793	0.0419295	0.0417651	0.0420556	0.0415808	0.0421792	0.0416017	0.0415527	0.0416749	0.0414558	0.0417575	0.041684
337	0.042981	0.0433683	0.0431494	0.0430243	0.0433082	0.0430564	0.0430978	0.043054	0.0431728	0.0429159	0.04307	0.0431219	0.0427207	0.0426906	0.0429181	0.0430394	0.0423054	0.0428447	0.0425476	0.0428086	0.0426124	0.0422618	0.0425854	0.0425238	0.0423805	0.0422083	0.0423249	0.0423544	0.042325	0.0418758	0.0419768	0.0426351	0.041844	0.0421342	0.0421134	0.0423615	0.0419137	0.0417656	0.0420103	0.0417119	0.0419809	0.0417724	0.0417231	0.0417068	0.0417633	0.0413914	0.0413608	0.0420498	0.0416573
338	0.043185	0.0432159	0.0430897	0.043612	0.0435283	0.0432129	0.0430729	0.0431179	0.0431455	0.043049	0.0429008	0.0428254	0.0427503	0.0427228	0.0429262	0.0427458	0.0426008	0.0430477	0.0425349	0.0425576	0.0424429	0.042553	0.0427734	0.0426171	0.0422052	0.0421797	0.0422607	0.0425773	0.0423858	0.0419723	0.0421679	0.0419704	0.0419425	0.0417953	0.0418373	0.0418937	0.0421814	0.042123	0.0417962	0.0415924	0.0417572	0.0417206	0.0415856	0.0420041	0.0415196	0.0416192	0.0415728	0.04203	0.0413644
339	0.0433262	0.0428722	0.0428772	0.0430844	0.0432275	0.0431614	0.0429759	0.042916	0.0431092	0.0429204	0.0427764	0.0427848	0.0429297	0.0423852	0.0430113	0.0427153	0.0424649	0.042928	0.0425166	0.0424652	0.0423816	0.0421581	0.0422197	0.0420694	0.0419785	0.0420553	0.0423067	0.0422181	0.0422095	0.04188	0.0416059	0.0418723	0.04179	0.0418703	0.0416865	0.0421708	0.0417006	0.0416749	0.0417157	0.0414575	0.0417626	0.0414973	0.041495	0.0415889	0.0414884	0.041704	0.041351	0.041715	0.0410916
340	0.0430499	0.0428501	0.0427693	0.0427397	0.0427845	0.0430691	0.0430164	0.0429955	0.0431481	0.0428983	0.0428697	0.0426115	0.042505	0.0423048	0.0422705	0.0423196	0.0426289	0.0428033	0.0421742	0.0423566	0.0424973	0.0422036	0.0426448	0.0419825	0.0421402	0.0418907	0.0421186	0.0420124	0.0417676	0.0417518	0.0415842	0.0421635	0.0419842	0.0415719	0.0413883	0.0417257	0.0418863	0.0414554	0.0420393	0.0416164	0.0418851	0.0415458	0.0415111	0.0411563	0.041457	0.0410725	0.0414368	0.0414428	0.0411942
341	0.0431232	0.0428428	0.0429867	0.0427533	0.0429603	0.0425629	0.0425501	0.0422955	0.0425924	0.0426361	0.0429513	0.0424509	0.0427578	0.042287	0.0426241	0.0421215	0.0424677	0.042019	0.0422066	0.0423978	0.0421477	0.0417657	0.0420455	0.0422181	0.0420692	0.0417426	0.0420415	0.0418797	0.0415886	0.041913	0.0417667	0.0420044	0.0420012	0.0417726	0.0416696	0.0416408	0.0419193	0.0414755	0.0419831	0.0414219	0.0412348	0.0415307	0.0416301	0.0414559	0.0414158	0.0412345	0.041193	0.0413698	0.041401
342	0.0428851	0.0428271	0.0430565	0.0427997	0.0427625	0.0425716	0.042865	0.0423914	0.0427763	0.0423506	0.0431824	0.0425095	0.0423939	0.0417291	0.0421663	0.042391	0.0426994	0.0420467	0.0420627	0.0421591	0.0419447	0.0422634	0.0421012	0.0419256	0.041468	0.0418277	0.0419264	0.0416398	0.0419333	0.0417065	0.041606	0.0414426	0.0416424	0.0415057	0.0414614	0.0415165	0.0416545	0.0412929	0.0412813	0.041538	0.0411338	0.0411234	0.0414648	0.041297	0.0413869	0.0411282	0.0411391	0.0408098	0.041256
343	0.042597	0.0431966	0.0431243	0.0421716	0.0423679	0.0424679	0.0420127	0.0424921	0.0424775	0.042222	0.042553	0.0419457	0.042474	0.0419155	0.0419319	0.0422501	0.0420459	0.0421811	0.042333	0.0418802	0.041648	0.0419696	0.0424294	0.0422121	0.0418075	0.0419065	0.0422179	0.0418692	0.0419241	0.0416904	0.04167	0.0414557	0.0412962	0.0419081	0.0415283	0.0419827	0.0416592	0.0412146	0.0412117	0.0414166	0.04147	0.0414298	0.0415725	0.0408573	0.0410415	0.040858	0.0412563	0.0404665	0.0411603
344	0.0429045	0.0428628	0.0422214	0.0425559	0.0425861	0.0424723	0.0426949	0.0426153	0.0425071	0.0424495	0.0424379	0.0420015	0.0423351	0.0422952	0.042311	0.0420129	0.0419342	0.0419452	0.041829	0.0420884	0.0419337	0.0419344	0.0419693	0.0417034	0.0418063	0.0414559	0.0418136	0.0418353	0.041744	0.0418106	0.041498	0.0413215	0.0412893	0.0415539	0.0413529	0.0417961	0.0412514	0.041447	0.0410584	0.0412247	0.04102	0.041577	0.0414536	0.0412123	0.0414266	0.0408638	0.0408574	0.0409713	0.041033
345	0.0423995	0.0428358	0.042739	0.0420323	0.0425418	0.042503	0.0426636	0.0424711	0.0425507	0.0421642	0.0423088	0.0423832	0.0421689	0.0422366	0.0420945	0.042041	0.0419963	0.0419964	0.0420081	0.0419812	0.0418456	0.041583	0.0418533	0.0414861	0.0416282	0.0418973	0.0416992	0.0415096	0.0414923	0.041844	0.0416785	0.0416427	0.0412029	0.0412194	0.0413567	0.0414021	0.0412367	0.0415179	0.0409999	0.0413804	0.0408968	0.0410531	0.0411509	0.0416389	0.0413757	0.0408195	0.0408166	0.0409892	0.0406233
[truncated: 103 more rows]
[truncated: 748 more columns]
