# Supplementary material for: Antisolvent controls the shape and size of anisotropic lead halide perovskite nanocrystals
Source: Nat Commun. 2024 Oct 17;15:8952. doi: 10.1038/s41467-024-53221-5 (PMC11486954; doi:10.1038/s41467-024-53221-5)
Supplement: Supplementary file 3 — Source Data [file 41467_2024_53221_MOESM3_ESM.zip › Fig04b.xlsx]

## Sheet: time (s) (early times)
	time (s)
0	0.0007189
1	0.0507241
2	0.100729
3	0.150735
4	0.20074
5	0.250745
6	0.30075
7	0.350755
8	0.400761
9	0.450766
10	0.500771
11	0.550776
12	0.600781
13	0.650787
14	0.700792
15	0.750797
16	0.800802
17	0.850807
18	0.900813
19	0.950818
20	1.00082
21	1.05083
22	1.10083
23	1.15084
24	1.20084
25	1.25085
26	1.30085
27	1.35086
28	1.40086
29	1.45087
30	1.50088
31	1.55088
32	1.60089
33	1.65089
34	1.7009
35	1.7509
36	1.80091
37	1.85091
38	1.90092
39	1.95092
40	2.00093
41	2.05093
42	2.10094
43	2.15094
44	2.20095
45	2.25095
46	2.30096
47	2.35096
48	2.40097
49	2.45097
50	2.50098
51	2.55098
52	2.60099
53	2.65099
54	2.701
55	2.75101
56	2.80101
57	2.85102
58	2.90102
59	2.95103
60	3.00103
61	3.05104
62	3.10104
63	3.15105
64	3.20105
65	3.25106
66	3.30106
67	3.35107
68	3.40107
69	3.45108
70	3.50108
71	3.55109
72	3.60109
73	3.6511
74	3.7011
75	3.75111
76	3.80111
77	3.85112
78	3.90113
79	3.95113
80	4.00114
81	4.05114
82	4.10115
83	4.15115
84	4.20116
85	4.25116
86	4.30117
87	4.35117
88	4.40118
89	4.45118
90	4.50119
91	4.55119
92	4.6012
93	4.6512
94	4.70121
95	4.75121
96	4.80122
97	4.85122
98	4.90123
99	4.95123
100	5.00124
101	5.05125
102	5.10125
103	5.15126
104	5.20126
105	5.25127
106	5.30127
107	5.35128
108	5.40128
109	5.45129
110	5.50129
111	5.5513
112	5.6013
113	5.65131
114	5.70131
115	5.75132
116	5.80132
117	5.85133
118	5.90133
119	5.95134
120	6.00134
121	6.05135
122	6.10135
123	6.15136
124	6.20136
125	6.25137
126	6.30138
127	6.35138
128	6.40139
129	6.45139
130	6.5014
131	6.5514
132	6.60141
133	6.65141
134	6.70142
135	6.75142
136	6.80143
137	6.85143
138	6.90144
139	6.95144
140	7.00145
141	7.05145
142	7.10146
143	7.15146
144	7.20147
145	7.25147
146	7.30148
147	7.35148
148	7.40149
149	7.4515
150	7.5015
151	7.55151
152	7.60151
153	7.65152
154	7.70152
155	7.75153
156	7.80153
157	7.85154
158	7.90154
159	7.95155
160	8.00155
161	8.05156
162	8.10156
163	8.15157
164	8.20157
165	8.25158
166	8.30158
167	8.35159
168	8.40159
169	8.4516
170	8.5016
171	8.55161
172	8.60161
173	8.65162
174	8.70163
175	8.75163
176	8.80164
177	8.85164
178	8.90165
179	8.95165
180	9.00166
181	9.05166
182	9.10167
183	9.15167
184	9.20168
185	9.25168
186	9.30169
187	9.35169
188	9.4017
189	9.4517
190	9.50171
191	9.55171
192	9.60172
193	9.65172
194	9.70173
195	9.75173
196	9.80174
197	9.85175
198	9.90175
199	9.95176
200	10.0018
201	10.0518
202	10.1018
203	10.1518
204	10.2018
205	10.2518
206	10.3018
207	10.3518
208	10.4018
209	10.4518
210	10.5018
211	10.5518
212	10.6018
213	10.6518
214	10.7018
215	10.7518
216	10.8018
217	10.8518
218	10.9019
219	10.9519
220	11.0019
221	11.0519
222	11.1019
223	11.1519
224	11.2019
225	11.2519
226	11.3019
227	11.3519
228	11.4019
229	11.4519
230	11.5019
231	11.5519
232	11.6019
233	11.6519
234	11.7019
235	11.7519
236	11.8019
237	11.852
238	11.902
239	11.952
240	12.002
241	12.052
242	12.102
243	12.152
244	12.202
245	12.252
246	12.302
247	12.352
248	12.402
249	12.452
250	12.502
251	12.552
252	12.602
253	12.652
254	12.702
255	12.752
256	12.8021
257	12.8521
258	12.9021
259	12.9521
260	13.0021
261	13.0521
262	13.1021
263	13.1521
264	13.2021
265	13.2521
266	13.3021
267	13.3521
268	13.4021
269	13.4521
270	13.5021
271	13.5521
272	13.6021
273	13.6521
274	13.7021
275	13.7522
276	13.8022
277	13.8522
278	13.9022
279	13.9522
280	14.0022
281	14.0522
282	14.1022
283	14.1522
284	14.2022
285	14.2522
286	14.3022
287	14.3522
288	14.4022
289	14.4522
290	14.5022
291	14.5522
292	14.6022
293	14.6522
294	14.7023
295	14.7523
296	14.8023
297	14.8523
298	14.9023
299	14.9523
300	15.0023
301	15.0523
302	15.1023
303	15.1523
304	15.2023
305	15.2523
306	15.3023
307	15.3523
308	15.4023
309	15.4523
310	15.5023
311	15.5523
312	15.6023
313	15.6523
314	15.7024
315	15.7524
316	15.8024
317	15.8524
318	15.9024
319	15.9524
320	16.0024
321	16.0524
322	16.1024
323	16.1524
324	16.2024
325	16.2524
326	16.3024
327	16.3524
328	16.4024
329	16.4524
330	16.5024
331	16.5524
332	16.6024
333	16.6525
334	16.7025
335	16.7525
336	16.8025
337	16.8525
338	16.9025
339	16.9525
340	17.0025
341	17.0525
342	17.1025
343	17.1525
344	17.2025
345	17.2525
346	17.3025
347	17.3525
348	17.4025
349	17.4525
350	17.5025
351	17.5525
352	17.6026
353	17.6526
354	17.7026
355	17.7526
356	17.8026
357	17.8526
358	17.9026
359	17.9526
360	18.0026
361	18.0526
362	18.1026
363	18.1526
364	18.2026
365	18.2526
366	18.3026
367	18.3526
368	18.4026
369	18.4526
370	18.5026
371	18.5527
372	18.6027
373	18.6527
374	18.7027
375	18.7527
376	18.8027
377	18.8527
378	18.9027
379	18.9527
380	19.0027
381	19.0527
382	19.1027
383	19.1527
384	19.2027
385	19.2527
386	19.3027
387	19.3527
388	19.4027
389	19.4527
390	19.5028
391	19.5528
392	19.6028
393	19.6528
394	19.7028
395	19.7528
396	19.8028
397	19.8528
398	19.9028
399	19.9528
400	20.0028
401	20.0528
402	20.1028
403	20.1528
404	20.2028
405	20.2528
406	20.3028
407	20.3528
408	20.4028
409	20.4528
410	20.5029
411	20.5529
412	20.6029
413	20.6529
414	20.7029
415	20.7529
416	20.8029
417	20.8529
418	20.9029
419	20.9529
420	21.0029
421	21.0529
422	21.1029
423	21.1529
424	21.2029
425	21.2529
426	21.3029
427	21.3529
428	21.4029
429	21.453
430	21.503
431	21.553
432	21.603
433	21.653
434	21.703
435	21.753
436	21.803
437	21.853
438	21.903
439	21.953
440	22.003
441	22.053
442	22.103
443	22.153
444	22.203
445	22.253
446	22.303
447	22.353
448	22.4031
449	22.4531
450	22.5031
451	22.5531
452	22.6031
453	22.6531
454	22.7031
455	22.7531
456	22.8031
457	22.8531
458	22.9031
459	22.9531
460	23.0031
461	23.0531
462	23.1031
463	23.1531
464	23.2031
465	23.2531
466	23.3031
467	23.3532
468	23.4032
469	23.4532
470	23.5032
471	23.5532
472	23.6032
473	23.6532
474	23.7032
475	23.7532
476	23.8032
477	23.8532
478	23.9032
479	23.9532
480	24.0032
481	24.0532
482	24.1032
483	24.1532
484	24.2032
485	24.2532
486	24.3033
487	24.3533
488	24.4033
489	24.4533
490	24.5033
491	24.5533
492	24.6033
493	24.6533
494	24.7033
495	24.7533
496	24.8033
497	24.8533
498	24.9033
499	24.9533
500	25.0033
501	25.0533
502	25.1033
503	25.1533
504	25.2033
505	25.2533
506	25.3034
507	25.3534
508	25.4034
509	25.4534
510	25.5034
511	25.5534
512	25.6034
513	25.6534
514	25.7034
515	25.7534
516	25.8034
517	25.8534
518	25.9034
519	25.9534
520	26.0034
521	26.0534
522	26.1034
523	26.1534
524	26.2034
525	26.2535
526	26.3035
527	26.3535
528	26.4035
529	26.4535
530	26.5035
531	26.5535
532	26.6035
533	26.6535
534	26.7035
535	26.7535
536	26.8035
537	26.8535
538	26.9035
539	26.9535
540	27.0035
541	27.0535
542	27.1035
543	27.1535
544	27.2036
545	27.2536
546	27.3036
547	27.3536
548	27.4036
549	27.4536
550	27.5036
551	27.5536
552	27.6036
553	27.6536
554	27.7036
555	27.7536
556	27.8036
557	27.8536
558	27.9036
559	27.9536
560	28.0036
561	28.0536
562	28.1036
563	28.1537
564	28.2037
565	28.2537
566	28.3037
567	28.3537
568	28.4037
569	28.4537
570	28.5037
571	28.5537
572	28.6037
573	28.6537
574	28.7037
575	28.7537
576	28.8037
577	28.8537
578	28.9037
579	28.9537
580	29.0037
581	29.0537
582	29.1038
583	29.1538
584	29.2038
585	29.2538
586	29.3038
587	29.3538
588	29.4038
589	29.4538
590	29.5038
591	29.5538
592	29.6038
593	29.6538
594	29.7038
595	29.7538
596	29.8038
597	29.8538
598	29.9038
599	29.9538
600	30.0038
601	30.0538
602	30.1039
603	30.1539
604	30.2039
605	30.2539
606	30.3039
607	30.3539
608	30.4039
609	30.4539
610	30.5039
611	30.5539
612	30.6039
613	30.6539
614	30.7039
615	30.7539
616	30.8039
617	30.8539
618	30.9039
619	30.9539
620	31.0039
621	31.054
622	31.104
623	31.154
624	31.204
625	31.254
626	31.304
627	31.354
628	31.404
629	31.454
630	31.504
631	31.554
632	31.604
633	31.654
634	31.704
635	31.754
636	31.804
637	31.854
638	31.904
639	31.954
640	32.0041
641	32.0541
642	32.1041
643	32.1541
644	32.2041
645	32.2541
646	32.3041
647	32.3541
648	32.4041
649	32.4541
650	32.5041
651	32.5541
652	32.6041
653	32.6541
654	32.7041
655	32.7541
656	32.8041
657	32.8541
658	32.9041
659	32.9542
660	33.0042
661	33.0542
662	33.1042
663	33.1542
664	33.2042
665	33.2542
666	33.3042
667	33.3542
668	33.4042
669	33.4542
670	33.5042
671	33.5542
672	33.6042
673	33.6542
674	33.7042
675	33.7542
676	33.8042
677	33.8542
678	33.9043
679	33.9543
680	34.0043
681	34.0543
682	34.1043
683	34.1543
684	34.2043
685	34.2543
686	34.3043
687	34.3543
688	34.4043
689	34.4543
690	34.5043
691	34.5543
692	34.6043
693	34.6543
694	34.7043
695	34.7543
696	34.8043
697	34.8543
698	34.9044
699	34.9544
700	35.0044
701	35.0544
702	35.1044
703	35.1544
704	35.2044
705	35.2544
706	35.3044
707	35.3544
708	35.4044
709	35.4544
710	35.5044
711	35.5544
712	35.6044
713	35.6544
714	35.7044
715	35.7544
716	35.8044
717	35.8545
718	35.9045
719	35.9545
720	36.0045
721	36.0545
722	36.1045
723	36.1545
724	36.2045
725	36.2545
726	36.3045
727	36.3545
728	36.4045
729	36.4545
730	36.5045
731	36.5545
732	36.6045
733	36.6545
734	36.7045
735	36.7545
736	36.8046
737	36.8546
738	36.9046
739	36.9546
740	37.0046
741	37.0546
742	37.1046
743	37.1546
744	37.2046
745	37.2546
746	37.3046
747	37.3546
748	37.4046
749	37.4546
750	37.5046
751	37.5546
752	37.6046
753	37.6546
754	37.7046
755	37.7547
756	37.8047
757	37.8547
758	37.9047
759	37.9547
760	38.0047
761	38.0547
762	38.1047
763	38.1547
764	38.2047
765	38.2547
766	38.3047
767	38.3547
768	38.4047
769	38.4547
770	38.5047
771	38.5547
772	38.6047
773	38.6547
774	38.7048
775	38.7548
776	38.8048
777	38.8548
778	38.9048
779	38.9548
780	39.0048
781	39.0548
782	39.1048
783	39.1548
784	39.2048
785	39.2548
786	39.3048
787	39.3548
788	39.4048
789	39.4548
790	39.5048
791	39.5548
792	39.6048
793	39.6548
794	39.7049
795	39.7549
796	39.8049
797	39.8549
798	39.9049
799	39.9549
800	40.0049
801	40.0549
802	40.1049
803	40.1549
804	40.2049
805	40.2549
806	40.3049
807	40.3549
808	40.4049
809	40.4549
810	40.5049
811	40.5549
812	40.6049
813	40.655
814	40.705
815	40.755
816	40.805
817	40.855
818	40.905
819	40.955
820	41.005
821	41.055
822	41.105
823	41.155
824	41.205
825	41.255
826	41.305
827	41.355
828	41.405
829	41.455
830	41.505
831	41.555
832	41.6051
833	41.6551
834	41.7051
835	41.7551
836	41.8051
837	41.8551
838	41.9051
839	41.9551
840	42.0051
841	42.0551
842	42.1051
843	42.1551
844	42.2051
845	42.2551
846	42.3051
847	42.3551
848	42.4051
849	42.4551
850	42.5051
851	42.5552
852	42.6052
853	42.6552
854	42.7052
855	42.7552
856	42.8052
857	42.8552
858	42.9052
859	42.9552
860	43.0052
861	43.0552
862	43.1052
863	43.1552
864	43.2052
865	43.2552
866	43.3052
867	43.3552
868	43.4052
869	43.4552
870	43.5053
871	43.5553
872	43.6053
873	43.6553
874	43.7053
875	43.7553
876	43.8053
877	43.8553
878	43.9053
879	43.9553
880	44.0053
881	44.0553
882	44.1053
883	44.1553
884	44.2053
885	44.2553
886	44.3053
887	44.3553
888	44.4053
889	44.4554
890	44.5054
891	44.5554
892	44.6054
893	44.6554
894	44.7054
895	44.7554
896	44.8054
897	44.8554
898	44.9054
899	44.9554
900	45.0054
901	45.0554
902	45.1054
903	45.1554
904	45.2054
905	45.2554
906	45.3054
907	45.3554
908	45.4054
909	45.4555
910	45.5055
911	45.5555
912	45.6055
913	45.6555
914	45.7055
915	45.7555
916	45.8055
917	45.8555
918	45.9055
919	45.9555
920	46.0055
921	46.0555
922	46.1055
923	46.1555
924	46.2055
925	46.2555
926	46.3055
927	46.3555
928	46.4056
929	46.4556
930	46.5056
931	46.5556
932	46.6056
933	46.6556
934	46.7056
935	46.7556
936	46.8056
937	46.8556
938	46.9056
939	46.9556
940	47.0056
941	47.0556
942	47.1056
943	47.1556
944	47.2056
945	47.2556
946	47.3056
947	47.3557
948	47.4057
949	47.4557
950	47.5057
951	47.5557
952	47.6057
953	47.6557
954	47.7057
955	47.7557
956	47.8057
957	47.8557
958	47.9057
959	47.9557
960	48.0057
961	48.0557
962	48.1057
963	48.1557
964	48.2057
965	48.2557
966	48.3058
967	48.3558
968	48.4058
969	48.4558
970	48.5058
971	48.5558
972	48.6058
973	48.6558
974	48.7058
975	48.7558
976	48.8058
977	48.8558
978	48.9058
979	48.9558
980	49.0058
981	49.0558
982	49.1058
983	49.1558
984	49.2058
985	49.2559
986	49.3059
987	49.3559
988	49.4059
989	49.4559
990	49.5059
991	49.5559
992	49.6059
993	49.6559
994	49.7059
995	49.7559
996	49.8059
997	49.8559
998	49.9059
999	49.9559
1000	50.0059
1001	50.0559
1002	50.1059
1003	50.1559
1004	50.2059
1005	50.256
1006	50.306
1007	50.356
1008	50.406
1009	50.456
1010	50.506
1011	50.556
1012	50.606
1013	50.656
1014	50.706
1015	50.756
1016	50.806
1017	50.856
1018	50.906
1019	50.956
1020	51.006
1021	51.056
1022	51.106
1023	51.156
1024	51.2061
1025	51.2561
1026	51.3061
1027	51.3561
1028	51.4061
1029	51.4561
1030	51.5061
1031	51.5561
1032	51.6061
1033	51.6561
1034	51.7061
1035	51.7561
1036	51.8061
1037	51.8561
1038	51.9061
1039	51.9561
1040	52.0061
1041	52.0561
1042	52.1061
1043	52.1562
1044	52.2062
1045	52.2562
1046	52.3062
1047	52.3562
1048	52.4062
1049	52.4562
1050	52.5062
1051	52.5562
1052	52.6062
1053	52.6562
1054	52.7062
1055	52.7562
1056	52.8062
1057	52.8562
1058	52.9062
1059	52.9562
1060	53.0062
1061	53.0562
1062	53.1063
1063	53.1563
1064	53.2063
1065	53.2563
1066	53.3063
1067	53.3563
1068	53.4063
1069	53.4563
1070	53.5063
1071	53.5563
1072	53.6063
1073	53.6563
1074	53.7063
1075	53.7563
1076	53.8063
1077	53.8563
1078	53.9063
1079	53.9563
1080	54.0063
1081	54.0564
1082	54.1064
1083	54.1564
1084	54.2064
1085	54.2564
1086	54.3064
1087	54.3564
1088	54.4064
1089	54.4564
1090	54.5064
1091	54.5564
1092	54.6064
1093	54.6564
1094	54.7064
1095	54.7564
1096	54.8064
1097	54.8564
1098	54.9064
1099	54.9564
1100	55.0064
1101	55.0565
1102	55.1065
1103	55.1565
1104	55.2065
1105	55.2565
1106	55.3065
1107	55.3565
1108	55.4065
1109	55.4565
1110	55.5065
1111	55.5565
1112	55.6065
1113	55.6565
1114	55.7065
1115	55.7565
1116	55.8065
1117	55.8565
1118	55.9065
1119	55.9565
1120	56.0066
1121	56.0566
1122	56.1066
1123	56.1566
1124	56.2066
1125	56.2566
1126	56.3066
1127	56.3566
1128	56.4066
1129	56.4566
1130	56.5066
1131	56.5566
1132	56.6066
1133	56.6566
1134	56.7066
1135	56.7566
1136	56.8066
1137	56.8566
1138	56.9066
1139	56.9567
1140	57.0067
1141	57.0567
1142	57.1067
1143	57.1567
1144	57.2067
1145	57.2567
1146	57.3067
1147	57.3567
1148	57.4067
1149	57.4567
1150	57.5067
1151	57.5567
1152	57.6067
1153	57.6567
1154	57.7067
1155	57.7567
1156	57.8067
1157	57.8567
1158	57.9068
1159	57.9568
1160	58.0068
1161	58.0568
1162	58.1068
1163	58.1568
1164	58.2068
1165	58.2568
1166	58.3068
1167	58.3568
1168	58.4068
1169	58.4568
1170	58.5068
1171	58.5568
1172	58.6068
1173	58.6568
1174	58.7068
1175	58.7568
1176	58.8068
1177	58.8569
1178	58.9069
1179	58.9569
1180	59.0069
1181	59.0569
1182	59.1069
1183	59.1569
1184	59.2069
1185	59.2569
1186	59.3069
1187	59.3569
1188	59.4069
1189	59.4569
1190	59.5069
1191	59.5569
1192	59.6069
1193	59.6569
1194	59.7069
1195	59.7569
1196	59.8069
1197	59.857
1198	59.907
1199	59.957
1200	60.007
1201	60.057
1202	60.107
1203	60.157
1204	60.207
1205	60.257
1206	60.307
1207	60.357
1208	60.407
1209	60.457
1210	60.507
1211	60.557
1212	60.607
1213	60.657
1214	60.707
1215	60.757
1216	60.8071
1217	60.8571
1218	60.9071
1219	60.9571
1220	61.0071
1221	61.0571
1222	61.1071
1223	61.1571
1224	61.2071
1225	61.2571
1226	61.3071
1227	61.3571
1228	61.4071
1229	61.4571
1230	61.5071
1231	61.5571
1232	61.6071
1233	61.6571
1234	61.7071
1235	61.7572
1236	61.8072
1237	61.8572
1238	61.9072
1239	61.9572
1240	62.0072
1241	62.0572
1242	62.1072
1243	62.1572
1244	62.2072
1245	62.2572
1246	62.3072
1247	62.3572
1248	62.4072
1249	62.4572
1250	62.5072
1251	62.5572
1252	62.6072
1253	62.6572
1254	62.7073
1255	62.7573
1256	62.8073
1257	62.8573
1258	62.9073
1259	62.9573
1260	63.0073
1261	63.0573
1262	63.1073
1263	63.1573
1264	63.2073
1265	63.2573
1266	63.3073
1267	63.3573
1268	63.4073
1269	63.4573
1270	63.5073
1271	63.5573
1272	63.6073
1273	63.6574
1274	63.7074
1275	63.7574
1276	63.8074
1277	63.8574
1278	63.9074
1279	63.9574
1280	64.0074
1281	64.0574
1282	64.1074
1283	64.1574
1284	64.2074
1285	64.2574
1286	64.3074
1287	64.3574
1288	64.4074
1289	64.4574
1290	64.5074
1291	64.5574
1292	64.6074
1293	64.6575
1294	64.7075
1295	64.7575
1296	64.8075
1297	64.8575
1298	64.9075
1299	64.9575
1300	65.0075
1301	65.0575
1302	65.1075
1303	65.1575
1304	65.2075
1305	65.2575
1306	65.3075
1307	65.3575
1308	65.4075
1309	65.4575
1310	65.5075
1311	65.5575
1312	65.6076
1313	65.6576
1314	65.7076
1315	65.7576
1316	65.8076
1317	65.8576
1318	65.9076
1319	65.9576
1320	66.0076
1321	66.0576
1322	66.1076
1323	66.1576
1324	66.2076
1325	66.2576
1326	66.3076
1327	66.3576
1328	66.4076
1329	66.4576
1330	66.5076
1331	66.5577
1332	66.6077
1333	66.6577
1334	66.7077
1335	66.7577
1336	66.8077
1337	66.8577
1338	66.9077
1339	66.9577
1340	67.0077
1341	67.0577
1342	67.1077
1343	67.1577
1344	67.2077
1345	67.2577
1346	67.3077
1347	67.3577
1348	67.4077
1349	67.4577
1350	67.5078
1351	67.5578
1352	67.6078
1353	67.6578
1354	67.7078
1355	67.7578
1356	67.8078
1357	67.8578
1358	67.9078
1359	67.9578
1360	68.0078
1361	68.0578
1362	68.1078
1363	68.1578
1364	68.2078
1365	68.2578
1366	68.3078
1367	68.3578
1368	68.4078
1369	68.4579
1370	68.5079
1371	68.5579
1372	68.6079
1373	68.6579
1374	68.7079
1375	68.7579
1376	68.8079
1377	68.8579
1378	68.9079
1379	68.9579
1380	69.0079
1381	69.0579
1382	69.1079
1383	69.1579
1384	69.2079
1385	69.2579
1386	69.3079
1387	69.3579
1388	69.4079
1389	69.458
1390	69.508
1391	69.558
1392	69.608
1393	69.658
1394	69.708
1395	69.758
1396	69.808
1397	69.858
1398	69.908
1399	69.958
1400	70.008
1401	70.058
1402	70.108
1403	70.158
1404	70.208
1405	70.258
1406	70.308
1407	70.358
1408	70.4081
1409	70.4581
1410	70.5081
1411	70.5581
1412	70.6081
1413	70.6581
1414	70.7081
1415	70.7581
1416	70.8081
1417	70.8581
1418	70.9081
1419	70.9581
1420	71.0081
1421	71.0581
1422	71.1081
1423	71.1581
1424	71.2081
1425	71.2581
1426	71.3081
1427	71.3582
1428	71.4082
1429	71.4582
1430	71.5082
1431	71.5582
1432	71.6082
1433	71.6582
1434	71.7082
1435	71.7582
1436	71.8082
1437	71.8582
1438	71.9082
1439	71.9582
1440	72.0082
1441	72.0582
1442	72.1082
1443	72.1582
1444	72.2082
1445	72.2582
1446	72.3083
1447	72.3583
1448	72.4083
1449	72.4583
1450	72.5083
1451	72.5583
1452	72.6083
1453	72.6583
1454	72.7083
1455	72.7583
1456	72.8083
1457	72.8583
1458	72.9083
1459	72.9583
1460	73.0083
1461	73.0583
1462	73.1083
1463	73.1583
1464	73.2083
1465	73.2584
1466	73.3084
1467	73.3584
1468	73.4084
1469	73.4584
1470	73.5084
1471	73.5584
1472	73.6084
1473	73.6584
1474	73.7084
1475	73.7584
1476	73.8084
1477	73.8584
1478	73.9084
1479	73.9584
1480	74.0084
1481	74.0584
1482	74.1084
1483	74.1584
1484	74.2084
1485	74.2585
1486	74.3085
1487	74.3585
1488	74.4085
1489	74.4585
1490	74.5085
1491	74.5585
1492	74.6085
1493	74.6585
1494	74.7085
1495	74.7585
1496	74.8085
1497	74.8585
1498	74.9085
1499	74.9585
1500	75.0085
1501	75.0585
1502	75.1085
1503	75.1585
1504	75.2086
1505	75.2586
1506	75.3086
1507	75.3586
1508	75.4086
1509	75.4586

## Sheet: wavelength (nm) (early times)
	wavelength (nm)
0	390.037
1	390.399
2	390.76
3	391.121
4	391.482
5	391.844
6	392.205
7	392.566
8	392.927
9	393.288
10	393.649
11	394.01
12	394.37
13	394.731
14	395.092
15	395.453
16	395.813
17	396.174
18	396.535
19	396.895
20	397.256
21	397.616
22	397.977
23	398.337
24	398.697
25	399.058
26	399.418
27	399.778
28	400.138
29	400.498
30	400.858
31	401.218
32	401.578
33	401.938
34	402.298
35	402.658
36	403.018
37	403.378
38	403.738
39	404.097
40	404.457
41	404.817
42	405.176
43	405.536
44	405.895
45	406.255
46	406.614
47	406.973
48	407.333
49	407.692
50	408.051
51	408.41
52	408.77
53	409.129
54	409.488
55	409.847
56	410.206
57	410.565
58	410.923
59	411.282
60	411.641
61	412
62	412.359
63	412.717
64	413.076
65	413.435
66	413.793
67	414.152
68	414.51
69	414.868
70	415.227
71	415.585
72	415.943
73	416.302
74	416.66
75	417.018
76	417.376
77	417.734
78	418.092
79	418.45
80	418.808
81	419.166
82	419.524
83	419.882
84	420.24
85	420.597
86	420.955
87	421.313
88	421.67
89	422.028
90	422.385
91	422.743
92	423.1
93	423.458
94	423.815
95	424.172
96	424.529
97	424.887
98	425.244
99	425.601
100	425.958
101	426.315
102	426.672
103	427.029
104	427.386
105	427.743
106	428.1
107	428.456
108	428.813
109	429.17
110	429.527
111	429.883
112	430.24
113	430.596
114	430.953
115	431.309
116	431.666
117	432.022
118	432.378
119	432.734
120	433.091
121	433.447
122	433.803
123	434.159
124	434.515
125	434.871
126	435.227
127	435.583
128	435.939
129	436.295
130	436.65
131	437.006
132	437.362
133	437.718
134	438.073
135	438.429
136	438.784
137	439.14
138	439.495
139	439.851
140	440.206
141	440.561
142	440.916
143	441.272
144	441.627
145	441.982
146	442.337
147	442.692
148	443.047
149	443.402
150	443.757
151	444.112
152	444.467
153	444.821
154	445.176
155	445.531
156	445.885
157	446.24
158	446.595
159	446.949
160	447.304
161	447.658
162	448.012
163	448.367
164	448.721
165	449.075
166	449.43
167	449.784
168	450.138
169	450.492
170	450.846
171	451.2
172	451.554
173	451.908
174	452.262
175	452.615
176	452.969
177	453.323
178	453.677
179	454.03
180	454.384
181	454.737
182	455.091
183	455.444
184	455.798
185	456.151
186	456.504
187	456.858
188	457.211
189	457.564
190	457.917
191	458.27
192	458.624
193	458.977
194	459.33
195	459.682
196	460.035
197	460.388
198	460.741
199	461.094
200	461.446
201	461.799
202	462.152
203	462.504
204	462.857
205	463.209
206	463.562
207	463.914
208	464.267
209	464.619
210	464.971
211	465.323
212	465.676
213	466.028
214	466.38
215	466.732
216	467.084
217	467.436
218	467.788
219	468.14
220	468.491
221	468.843
222	469.195
223	469.547
224	469.898
225	470.25
226	470.601
227	470.953
228	471.304
229	471.656
230	472.007
231	472.359
232	472.71
233	473.061
234	473.412
235	473.764
236	474.115
237	474.466
238	474.817
239	475.168
240	475.519
241	475.87
242	476.22
243	476.571
244	476.922
245	477.273
246	477.623
247	477.974
248	478.325
249	478.675
250	479.026
251	479.376
252	479.726
253	480.077
254	480.427
255	480.777
256	481.128
257	481.478
258	481.828
259	482.178
260	482.528
261	482.878
262	483.228
263	483.578
264	483.928
265	484.278
266	484.627
267	484.977
268	485.327
269	485.676
270	486.026
271	486.376
272	486.725
273	487.074
274	487.424
275	487.773
276	488.123
277	488.472
278	488.821
279	489.17
280	489.519
281	489.869
282	490.218
283	490.567
284	490.916
285	491.265
286	491.613
287	491.962
288	492.311
289	492.66
290	493.008
291	493.357
292	493.706
293	494.054
294	494.403
295	494.751
296	495.1
297	495.448
298	495.796
299	496.145
300	496.493
301	496.841
302	497.189
303	497.537
304	497.885
305	498.233
306	498.581
307	498.929
308	499.277
309	499.625
310	499.973
311	500.321
312	500.668
313	501.016
314	501.364
315	501.711
316	502.059
317	502.406
318	502.754
319	503.101
320	503.448
321	503.796
322	504.143
323	504.49
324	504.837
325	505.184
326	505.531
327	505.878
328	506.225
329	506.572
330	506.919
331	507.266
332	507.613
333	507.96
334	508.306
335	508.653
336	509
337	509.346
338	509.693
339	510.039
340	510.386
341	510.732
342	511.078
343	511.425
344	511.771
345	512.117
346	512.463
347	512.809
348	513.155
349	513.501
350	513.847
351	514.193
352	514.539
353	514.885
354	515.231
355	515.577
356	515.922
357	516.268
358	516.614
359	516.959
360	517.305
361	517.65
362	517.996
363	518.341
364	518.686
365	519.032
366	519.377
367	519.722

## Sheet: intensity (norm.) (early times)
	0	1	2	3	4	5	6	7	8	9	10	11	12	13	14	15	16	17	18	19	20	21	22	23	24	25	26	27	28	29	30	31	32	33	34	35	36	37	38	39	40	41	42	43	44	45	46	47	48
0	0.0421854	0.043598	0.0492512	0.0460047	0.0465809	0.0502543	0.0401631	0.0472932	0.0347954	0.0479566	0.040528	0.0437373	0.0419047	0.0439741	0.0455767	0.0407875	0.0453296	0.0469722	0.0399147	0.0537572	0.0437228	0.0448819	0.0469545	0.0405581	0.0469637	0.0490863	0.0569783	0.0451005	0.0395963	0.0436919	0.0480713	0.0482773	0.0444472	0.0534252	0.050237	0.0570044	0.0466877	0.0510314	0.0442212	0.0432013	0.0412128	0.0472799	0.0479776	0.0537212	0.0441564	0.0538297	0.0511014	0.050499	0.039676
1	0.0526513	0.0538997	0.0440183	0.0401185	0.0547559	0.0446944	0.0439247	0.0387906	0.0428083	0.0512263	0.0511567	0.0421024	0.0512248	0.0521505	0.0382184	0.0430763	0.0476184	0.0504054	0.0516884	0.0437832	0.0572962	0.0432464	0.0435199	0.0469354	0.0374787	0.0474522	0.0430786	0.0418308	0.0364887	0.0351893	0.0479072	0.0490954	0.0446114	0.0346209	0.0307774	0.0493206	0.0478328	0.0518489	0.0569751	0.0608619	0.0533135	0.0464618	0.051248	0.0442362	0.050371	0.0476166	0.0560073	0.0506632	0.055701
2	0.0475819	0.0449059	0.0366608	0.0316145	0.038568	0.0448572	0.0524287	0.0446767	0.0346319	0.0419063	0.0542636	0.0466807	0.0556403	0.0485517	0.0519533	0.0538691	0.0546497	0.0392863	0.0472736	0.0485257	0.0329306	0.0409576	0.0404144	0.0485709	0.0474534	0.0397649	0.0558332	0.0470644	0.0482624	0.0507239	0.056247	0.0374845	0.0477169	0.0480295	0.0481096	0.0494841	0.0416189	0.0480887	0.0496162	0.0373151	0.0485717	0.0467894	0.03277	0.0394931	0.0526605	0.0386228	0.0408004	0.0431408	0.0537392
3	0.0461098	0.0511204	0.0463078	0.0391383	0.0356239	0.0461658	0.045723	0.0504015	0.0437885	0.0409247	0.0460872	0.0442277	0.0432126	0.0418474	0.0395256	0.0445484	0.0469645	0.0469708	0.0490712	0.0513056	0.0397991	0.0478246	0.0461363	0.0436657	0.0479446	0.0572627	0.0483115	0.0383976	0.0487522	0.0400945	0.0474174	0.0494217	0.0514791	0.04296	0.0458208	0.0525903	0.0336068	0.0479252	0.0470004	0.0518688	0.0462822	0.0395954	0.0486315	0.0550284	0.0461197	0.0464715	0.0412902	0.0454296	0.0458891
4	0.0430029	0.0476859	0.0523588	0.042408	0.0516497	0.0379901	0.0413082	0.0466393	0.0498388	0.046648	0.0439612	0.043084	0.0412501	0.0443004	0.0339657	0.0389878	0.0412418	0.0531868	0.0467832	0.0467266	0.033586	0.042102	0.0431943	0.0399041	0.0374794	0.035188	0.0448769	0.0473914	0.0453197	0.0503955	0.0439828	0.0468059	0.0334909	0.0481937	0.0535074	0.0427798	0.0452163	0.0443271	0.0414405	0.0531767	0.0400677	0.0417207	0.0473243	0.032953	0.0438309	0.0505593	0.0463596	0.0455931	0.0403299
5	0.0405499	0.04	0.0463085	0.0621946	0.0567184	0.0497632	0.0329684	0.0366653	0.052456	0.0353648	0.0372576	0.0473346	0.0474646	0.044955	0.0462299	0.0478188	0.0389516	0.0463169	0.045965	0.05245	0.0535347	0.0458635	0.0479361	0.0418667	0.046963	0.0521946	0.0497829	0.0305476	0.0404137	0.036006	0.0433289	0.0487677	0.0426496	0.0504824	0.0396076	0.0435958	0.0493048	0.0440016	0.0538682	0.0546488	0.0480806	0.0405756	0.0417638	0.0463616	0.0467736	0.0430376	0.0553527	0.0496816	0.0557017
6	0.0423489	0.034767	0.0389503	0.0412636	0.051322	0.0425677	0.0400003	0.0459853	0.0486945	0.0566227	0.0505027	0.0489702	0.0299675	0.0390682	0.0372368	0.0404599	0.0556306	0.0463183	0.0395884	0.0416572	0.0483024	0.0404664	0.0459736	0.0377788	0.0443472	0.0382942	0.0492917	0.040196	0.0317469	0.052685	0.0533036	0.0476233	0.0390515	0.0437782	0.0394442	0.0561876	0.0497953	0.0446548	0.0447109	0.0420569	0.0412121	0.0451539	0.0394743	0.0499596	0.0471013	0.0448359	0.0473419	0.0488642	0.0560287
7	0.0484	0.0377105	0.0420572	0.0458419	0.0426559	0.0489464	0.0400003	0.0432054	0.0421536	0.0356917	0.0519748	0.0439007	0.0455014	0.0459353	0.0378901	0.0404605	0.0487628	0.0456637	0.0458008	0.0455822	0.0469939	0.0530583	0.0454838	0.0415397	0.048762	0.0525209	0.0422619	0.0379058	0.0353443	0.0562831	0.0485611	0.0522023	0.0518054	0.0380555	0.0510544	0.0485018	0.0493041	0.0533209	0.0420945	0.0600445	0.0421944	0.0631414	0.0326072	0.0298461	0.0453022	0.046635	0.0447247	0.0521346	0.0478523
8	0.0387516	0.0476859	0.0361703	0.0411001	0.0405299	0.0330835	0.0468667	0.0425514	0.0468954	0.040924	0.0379116	0.0510969	0.0571116	0.0397221	0.0529342	0.0546866	0.042549	0.0432107	0.0536509	0.0459092	0.0419244	0.0407948	0.0472821	0.0417039	0.0477818	0.0391116	0.0455323	0.0573647	0.0469545	0.0443466	0.0361334	0.043699	0.0439567	0.0414887	0.0443494	0.045232	0.0414555	0.04024	0.0502708	0.0536672	0.0462815	0.043846	0.0479776	0.048651	0.0513519	0.0580817	0.0484863	0.0470659	0.0460533
9	0.0412038	0.0488303	0.0427111	0.0509099	0.0424917	0.0500901	0.0435977	0.0510548	0.0416632	0.0497549	0.0421636	0.0460268	0.0373264	0.042829	0.0491733	0.039152	0.0397684	0.0489334	0.0534867	0.0436204	0.0530449	0.034743	0.0391058	0.0438292	0.0521959	0.0523567	0.0388273	0.0475535	0.0423755	0.0456537	0.0596816	0.0404279	0.0413403	0.0475397	0.0363372	0.0473574	0.0496318	0.0477617	0.047655	0.043529	0.0420302	0.0427009	0.0458509	0.0519214	0.0529867	0.0543209	0.0553534	0.05148	0.0594626
10	0.0452917	0.03722	0.0477799	0.0427357	0.0420019	0.0478013	0.0432707	0.0430419	0.0452606	0.0422325	0.0452705	0.0460274	0.0410873	0.0361247	0.0460664	0.045857	0.0430402	0.0487706	0.050544	0.0375694	0.04356	0.0447191	0.0449933	0.0389232	0.0418942	0.0466333	0.0479839	0.0522967	0.0427039	0.0427103	0.0400585	0.0472957	0.048208	0.0400173	0.0476198	0.0450679	0.0435808	0.0418749	0.0517429	0.0471263	0.047099	0.0412302	0.0460144	0.0491415	0.043339	0.0585722	0.0511021	0.0526258	0.041802
11	0.0446391	0.0543901	0.0471259	0.0487853	0.0464174	0.0376625	0.0368927	0.0546514	0.0470589	0.0528612	0.0416724	0.0457012	0.0491002	0.043156	0.0535881	0.0478188	0.0528514	0.0422298	0.0490726	0.0377336	0.04356	0.0483158	0.046791	0.0574005	0.0490897	0.0396028	0.0411161	0.0424862	0.0400867	0.0495781	0.0470897	0.0499121	0.0500064	0.0450867	0.0499086	0.0435965	0.0445624	0.050541	0.0466734	0.0418934	0.0394138	0.045645	0.0525559	0.0440721	0.0524963	0.0538297	0.0504481	0.0444494	0.0422924
12	0.0428394	0.0401627	0.0507233	0.0574521	0.0482151	0.0329207	0.0462135	0.0454956	0.042153	0.0486099	0.0455968	0.0445547	0.0397794	0.0366152	0.0472115	0.0380069	0.0364986	0.0401045	0.0453104	0.0498336	0.0469946	0.0391585	0.030112	0.0467726	0.0485978	0.0543192	0.0401359	0.0488621	0.0508796	0.0562831	0.0560835	0.0523651	0.0490262	0.0413252	0.0468031	0.0435972	0.0399834	0.0497236	0.0453656	0.0451645	0.051351	0.0570911	0.0564802	0.0439086	0.052497	0.0544843	0.0486484	0.0490277	0.0431098
13	0.0452917	0.0437608	0.0485973	0.0536913	0.0379134	0.0456753	0.0509559	0.0368281	0.052456	0.042723	0.0436349	0.0497883	0.0415785	0.0384142	0.0499915	0.0504345	0.0512165	0.0518775	0.0461292	0.0439467	0.0422521	0.050606	0.046464	0.0518414	0.0526864	0.0454896	0.0514184	0.0460828	0.0479354	0.0441831	0.0493792	0.0420627	0.0449376	0.0372374	0.0502363	0.0467027	0.0447252	0.0440009	0.0507613	0.041076	0.0524961	0.0446648	0.0523924	0.0476701	0.0557674	0.0472896	0.0484856	0.0457573	0.0483421
14	0.0475812	0.0367296	0.037968	0.0450238	0.0420019	0.041424	0.0486664	0.0391175	0.0464057	0.0463197	0.039056	0.0450458	0.0494264	0.0490429	0.0478648	0.0365362	0.0436948	0.0389594	0.0461292	0.0496701	0.0487922	0.0470072	0.0404137	0.0513516	0.048435	0.047288	0.0432414	0.0491898	0.0510423	0.0492525	0.0367874	0.0384661	0.0531147	0.0382183	0.0436955	0.0439235	0.0394929	0.0412209	0.0450379	0.0423839	0.0523326	0.0418842	0.0460151	0.0502859	0.0410509	0.0464715	0.047177	0.0536067	0.0452359
15	0.0425124	0.0463773	0.0428746	0.040282	0.0393848	0.0455118	0.0439247	0.0448409	0.0488586	0.056622	0.0413448	0.0448817	0.0432133	0.0372691	0.0499908	0.0332644	0.042222	0.0520403	0.0446564	0.0588266	0.0425784	0.0474984	0.0490812	0.0521683	0.0350265	0.0391116	0.0456951	0.035944	0.0428667	0.0507232	0.0459453	0.043045	0.0424847	0.0483571	0.0441852	0.0534077	0.039166	0.0477624	0.062208	0.0553027	0.0505329	0.0436825	0.0538645	0.0421102	0.0559309	0.0603712	0.0512648	0.048211	0.0478516
16	0.0309022	0.0421253	0.0467983	0.0389734	0.0398759	0.0554865	0.0339493	0.0407524	0.0374119	0.046975	0.0482139	0.0340888	0.0368353	0.0482261	0.0477027	0.0404599	0.0533411	0.0471357	0.0428588	0.0383861	0.0396349	0.0331089	0.0445008	0.0498795	0.0492525	0.0474515	0.0494566	0.0328377	0.0391065	0.0549745	0.0510141	0.03912	0.0449376	0.0405085	0.0474563	0.043106	0.0486502	0.0354969	0.0424221	0.0526855	0.051024	0.044173	0.0532105	0.0373685	0.0420311	0.0466357	0.0481586	0.0428138	0.0460533
17	0.0426759	0.0385286	0.0512138	0.048786	0.0482158	0.0437128	0.0476848	0.0451672	0.0465691	0.0443585	0.0442889	0.0463537	0.0523706	0.0526395	0.0493368	0.0417684	0.0446743	0.0391236	0.0436762	0.0514684	0.0527165	0.0483151	0.0472821	0.0364696	0.0361709	0.0428725	0.0407891	0.0467368	0.0427025	0.0517048	0.0431654	0.0378114	0.0369262	0.0566963	0.058085	0.0507919	0.0511032	0.0379498	0.0456925	0.0515411	0.044319	0.0400851	0.0334232	0.0494692	0.0513519	0.0459817	0.0453787	0.0491912	0.050795
18	0.0421854	0.053572	0.0471252	0.0468228	0.0549208	0.0502536	0.0431072	0.0244004	0.0305434	0.0433776	0.0325152	0.0501153	0.0358551	0.0493691	0.0530977	0.0461839	0.0476184	0.0461541	0.0456374	0.0499977	0.0610571	0.0514227	0.0448292	0.0459545	0.0389508	0.0417281	0.0406256	0.041668	0.0463006	0.0454903	0.0523227	0.0420641	0.0501706	0.049338	0.0438583	0.0527531	0.0429275	0.0359873	0.0407866	0.0476168	0.0395773	0.0458085	0.0448707	0.0391668	0.0670507	0.052359	0.0457064	0.0436327	0.0434368
19	0.0425124	0.0489937	0.0381321	0.0466593	0.0377499	0.0368457	0.0359125	0.0415698	0.0534376	0.0340562	0.0397106	0.0488067	0.040105	0.0462629	0.0409977	0.0432391	0.0315934	0.0332353	0.0412233	0.0447641	0.0402896	0.0512585	0.0436841	0.0488979	0.0376429	0.0428725	0.0407891	0.0457552	0.0484259	0.0464719	0.044147	0.0337243	0.0454288	0.0447598	0.045331	0.0568416	0.03704	0.0369696	0.0559942	0.0422211	0.0551125	0.0480987	0.0517384	0.0453806	0.0488996	0.0495784	0.0497942	0.03938	0.0524313
20	0.0492174	0.0524276	0.0404216	0.0370116	0.0467437	0.0424042	0.0440882	0.0400985	0.0393744	0.0417414	0.0367665	0.0414478	0.0417412	0.0421751	0.0472108	0.0438951	0.0330648	0.0453367	0.0368078	0.0519589	0.0419251	0.0481523	0.0369798	0.0448101	0.0396048	0.0503949	0.0483115	0.0470638	0.0498986	0.0441824	0.0493792	0.0525293	0.0429751	0.0426331	0.043205	0.0396722	0.0450528	0.0454729	0.0527245	0.0572638	0.0457911	0.046299	0.0429089	0.0358964	0.0470999	0.0389498	0.0460333	0.0490277	0.0522671
21	0.0436575	0.0460496	0.0407486	0.035703	0.0483793	0.0404424	0.0422891	0.0456584	0.0383928	0.039943	0.0428175	0.0394852	0.0481186	0.0492071	0.0413246	0.0401322	0.050726	0.0384682	0.0544677	0.0606257	0.042906	0.0452082	0.0427039	0.0444831	0.048435	0.044508	0.0416072	0.0509881	0.047118	0.0481074	0.0412036	0.0410825	0.0428123	0.0439416	0.043859	0.0527538	0.0496325	0.0513584	0.0525603	0.0543211	0.0547849	0.0353434	0.0572976	0.0473432	0.0480822	0.0510505	0.0476675	0.0416695	0.0504688
22	0.0518332	0.0522655	0.0481061	0.0443698	0.0467437	0.0424056	0.0398361	0.0487646	0.0421536	0.035691	0.0392194	0.0440649	0.0448482	0.0564011	0.0452497	0.0376806	0.0510523	0.0548209	0.0497259	0.0362615	0.0422521	0.0396483	0.0567657	0.0449736	0.0374787	0.0423813	0.0507645	0.0403595	0.0461371	0.0469623	0.0420203	0.0526928	0.0524601	0.0480295	0.0464761	0.0455583	0.0486502	0.0449818	0.0440577	0.0546488	0.0551125	0.0387773	0.0435621	0.0406389	0.0488996	0.0446731	0.0442336	0.0349652	0.0496507
23	0.0503625	0.0445789	0.045818	0.0509113	0.0421654	0.0388076	0.0437605	0.0477844	0.0365945	0.0453395	0.0393829	0.0488067	0.0453393	0.0529679	0.0377273	0.0340825	0.0389516	0.0355248	0.04204	0.0380598	0.0350566	0.0250953	0.0359989	0.0510232	0.0456558	0.0497409	0.050601	0.0491905	0.0503891	0.0453275	0.0485611	0.0492582	0.0454281	0.0504831	0.0464754	0.0452313	0.0540459	0.0376236	0.0383329	0.0585731	0.0506977	0.0575822	0.0366936	0.0393303	0.0446476	0.0539939	0.0430892	0.0516441	0.0434375
24	0.0467644	0.0431069	0.0428746	0.0456784	0.0482165	0.0404417	0.0489934	0.0479478	0.0459152	0.0502454	0.0506662	0.0440642	0.051062	0.0361247	0.0463934	0.0424224	0.0438576	0.0489341	0.0443302	0.048198	0.0568051	0.041775	0.0368156	0.0503693	0.0392785	0.0448343	0.0362108	0.0478819	0.0454839	0.0391136	0.0418575	0.044026	0.0424854	0.0419798	0.0541613	0.0475208	0.0376946	0.0444913	0.0473274	0.0485984	0.0459546	0.0405756	0.0411091	0.0435816	0.0493894	0.0495784	0.0501204	0.0433043	0.0450724
25	0.0433298	0.0359121	0.0324081	0.0460054	0.0467437	0.051725	0.0409812	0.051381	0.0452606	0.046648	0.0434715	0.0404669	0.0399422	0.045936	0.0442674	0.0517438	0.0454924	0.0445186	0.0454746	0.0441102	0.0512459	0.0489697	0.0368156	0.0516779	0.0422205	0.0374775	0.053054	0.0506618	0.0508803	0.0463084	0.0482341	0.0520381	0.0495159	0.0393634	0.0479475	0.0432688	0.0372034	0.0489061	0.0407866	0.0561194	0.0449737	0.0374687	0.0393115	0.0476701	0.0479187	0.0420567	0.0458691	0.0480461	0.0517767
26	0.0493809	0.0331322	0.0471259	0.0486218	0.0469065	0.0433851	0.0467046	0.0464758	0.0586691	0.0531888	0.0460879	0.0393218	0.0420682	0.0371057	0.0398526	0.0434026	0.0458194	0.0538393	0.0482545	0.0465632	0.0469946	0.0437368	0.0376344	0.0538046	0.0525229	0.0441811	0.0393177	0.0478819	0.0572562	0.0500692	0.0467621	0.0508937	0.0554028	0.0490111	0.0448399	0.0468669	0.0453798	0.050868	0.0519057	0.0548115	0.0574013	0.0552928	0.0519019	0.051758	0.0574015	0.0575906	0.0466873	0.0545883	0.0473612
27	0.0382611	0.0303529	0.040094	0.0391383	0.0421647	0.0410971	0.0400003	0.0521999	0.0514744	0.0330746	0.0397099	0.0546929	0.048282	0.045609	0.0493361	0.0458563	0.0420585	0.0484429	0.0410598	0.0454188	0.0520626	0.0430836	0.0430301	0.0567473	0.0459821	0.0513758	0.0556698	0.0493525	0.044665	0.0438554	0.0428377	0.0371582	0.049189	0.0431235	0.0486014	0.0483383	0.0538831	0.0474348	0.0537054	0.0553027	0.0536405	0.0516968	0.0512473	0.0484876	0.0515154	0.0567731	0.0489761	0.042978	0.0499776
28	0.0462733	0.0408188	0.0503956	0.0442077	0.0436382	0.0448572	0.0467046	0.0435323	0.0447694	0.0414151	0.0473958	0.0404669	0.0399422	0.0328536	0.0390345	0.0452023	0.0450013	0.0379785	0.050544	0.0356062	0.0406172	0.0358874	0.0451561	0.0417032	0.0479446	0.0376403	0.0470029	0.0437927	0.0479354	0.036006	0.0461088	0.0358496	0.0449383	0.0568591	0.045985	0.0393445	0.0385113	0.0413851	0.0478178	0.0469622	0.0549491	0.0445006	0.0519019	0.0435809	0.0536414	0.0525218	0.0545352	0.041506	0.0416378
29	0.0582105	0.0506293	0.0494147	0.0427343	0.0420019	0.0376625	0.0556977	0.0428777	0.0513102	0.0427223	0.0434715	0.0368695	0.0445205	0.038904	0.0544063	0.0453658	0.0397691	0.0451732	0.0464555	0.0589901	0.0478113	0.046354	0.05137	0.0449736	0.0410768	0.0389481	0.0417707	0.0362723	0.0449913	0.0477804	0.040222	0.0543276	0.048535	0.0342939	0.0512179	0.0411428	0.0499581	0.036315	0.0505978	0.0394411	0.047099	0.0407391	0.0496131	0.049305	0.0515161	0.0459803	0.0607498	0.0509902	0.0534115
30	0.05772	0.0471954	0.0459808	0.0478044	0.0362793	0.0424056	0.0485029	0.0430426	0.0468961	0.0576036	0.0472323	0.0417754	0.0450109	0.0415212	0.0370726	0.0378434	0.0387881	0.0453367	0.0440025	0.0540849	0.0473215	0.0494602	0.0480996	0.0524953	0.0471265	0.0474522	0.0499457	0.0490263	0.0412311	0.0399318	0.0431654	0.0436983	0.0436298	0.0488476	0.0456573	0.0507912	0.0489779	0.0446548	0.0407866	0.0471263	0.0528231	0.0489161	0.0381657	0.0466892	0.040724	0.048434	0.045051	0.0398704	0.0632227
31	0.0439838	0.0457233	0.041566	0.0461689	0.0488697	0.0358641	0.054554	0.0378097	0.0498395	0.0502447	0.048703	0.0497876	0.0544959	0.0547662	0.0499915	0.0483092	0.0502349	0.0419021	0.0479275	0.0411667	0.0494468	0.0507688	0.05137	0.0487351	0.0487627	0.0445073	0.0479846	0.0514792	0.0377973	0.0482702	0.0467628	0.0672457	0.0486992	0.0388729	0.0520346	0.046213	0.0486502	0.0433462	0.0556672	0.0530125	0.0433381	0.0464632	0.0433979	0.05323	0.0464473	0.0503965	0.0476682	0.0473921	0.0444184
32	0.0472542	0.0455592	0.0433644	0.0494393	0.0465809	0.0482918	0.0434335	0.0557965	0.0555629	0.0401065	0.0413462	0.0417754	0.0425587	0.0444639	0.0494996	0.0486369	0.0538323	0.045336	0.0489099	0.0535951	0.0550067	0.0440645	0.0458101	0.0456282	0.0481081	0.0366586	0.048148	0.0398683	0.0417209	0.0453268	0.042348	0.0417372	0.0498429	0.0434505	0.0505632	0.0491557	0.043091	0.0572453	0.0466734	0.043529	0.0502059	0.0451553	0.0409456	0.0432539	0.0650881	0.0394402	0.0435796	0.053606	0.0588079
33	0.0385874	0.0478486	0.0418937	0.0435524	0.0460905	0.0412591	0.0311693	0.0440235	0.0364303	0.0383082	0.0433073	0.0484797	0.0473004	0.047081	0.0419786	0.0398052	0.0432043	0.0531861	0.0441667	0.0398582	0.0401261	0.0576366	0.0495709	0.0412127	0.0454923	0.0449992	0.0335951	0.0539315	0.0412311	0.0510501	0.0384229	0.0469687	0.037089	0.0421433	0.0463126	0.0563518	0.0406373	0.0518496	0.0419317	0.0494158	0.0484076	0.0528405	0.051248	0.0419468	0.0394154	0.0466357	0.0506116	0.052952	0.0437638
34	0.053468	0.043925	0.0438555	0.0549998	0.0415108	0.0464935	0.0383655	0.0453307	0.041499	0.0446848	0.0334968	0.0501146	0.0453386	0.0526409	0.0390345	0.0398073	0.0432029	0.0379778	0.0428588	0.0401858	0.0497738	0.0525678	0.0476084	0.0444831	0.0430393	0.0438527	0.046022	0.0388874	0.0435199	0.0458179	0.0418568	0.0422276	0.0478818	0.0429607	0.0487642	0.0396722	0.0403111	0.0453088	0.0494534	0.0521951	0.051024	0.0489154	0.0394743	0.0473425	0.0407233	0.04778	0.0551906	0.0452668	0.0525941
35	0.0469279	0.0380374	0.05154	0.0440435	0.0426559	0.0509083	0.049975	0.0517094	0.0508198	0.0486106	0.0519741	0.0411208	0.0486097	0.0451192	0.0370726	0.0432405	0.0427125	0.055639	0.0361538	0.0516319	0.0433972	0.0528941	0.0526778	0.0376153	0.0454916	0.042382	0.0452046	0.0542585	0.0425397	0.0467988	0.0441463	0.0544911	0.0459193	0.0462311	0.0585754	0.039181	0.0493048	0.0399124	0.0479813	0.0505609	0.0552753	0.0595448	0.0373476	0.051431	0.0529874	0.0489244	0.0442336	0.0642353	0.0615879
36	0.0338463	0.0416355	0.0366608	0.0438801	0.0500141	0.0428954	0.054554	0.0472932	0.0470596	0.0468108	0.0364395	0.0389955	0.0536785	0.049534	0.0434507	0.0442214	0.0417309	0.0417386	0.0490719	0.0442737	0.0442139	0.0455359	0.0521867	0.0287858	0.0490897	0.0448343	0.0440595	0.0506611	0.0466269	0.0422198	0.0500339	0.0405921	0.0527863	0.0508094	0.0428781	0.04376	0.0417824	0.050868	0.0438935	0.0436925	0.0551118	0.0449918	0.0537003	0.0511033	0.0487368	0.0458175	0.0457057	0.0478826	0.0516132
37	0.0487256	0.0501381	0.048925	0.0422445	0.0438003	0.0487816	0.0375466	0.0508913	0.0434622	0.0482836	0.0374211	0.0448831	0.0515531	0.054113	0.0521161	0.0543589	0.0503984	0.0430479	0.0368085	0.0470536	0.0445416	0.0473349	0.0387788	0.0492249	0.0436926	0.0407472	0.0447142	0.037743	0.0400867	0.0526857	0.0385871	0.0401009	0.0524601	0.0501562	0.0448406	0.0460488	0.0452156	0.0402393	0.0555037	0.0497428	0.0457911	0.0489161	0.0442167	0.051758	0.0453015	0.0456547	0.0555176	0.0447764	0.0488332
38	0.0358081	0.0473589	0.0423835	0.035214	0.0478881	0.0394615	0.0375473	0.042388	0.0352859	0.0419056	0.0434708	0.0533857	0.0399415	0.0496968	0.0391986	0.0478188	0.0512158	0.0458264	0.038771	0.0470529	0.038654	0.0504418	0.0423762	0.041212	0.0451653	0.0456524	0.0365378	0.0470638	0.0428667	0.0348623	0.037442	0.0435348	0.0415038	0.0455779	0.0441866	0.0516087	0.0479963	0.0485792	0.0401326	0.0451638	0.0399042	0.048752	0.0476506	0.0408017	0.0538049	0.0517044	0.0421076	0.0598198	0.0473619
39	0.0518332	0.0453964	0.0523581	0.0443698	0.0451089	0.0482918	0.0328049	0.0523626	0.037574	0.0414151	0.0392194	0.03458	0.0433761	0.0550939	0.0459022	0.0515796	0.0505619	0.0489341	0.0433479	0.0472178	0.0466669	0.0404671	0.0405771	0.0428483	0.0394413	0.0407465	0.0625375	0.0423213	0.0472815	0.0469623	0.0557572	0.0510572	0.0495166	0.0463939	0.0435313	0.04098	0.054864	0.0541398	0.0556679	0.0497428	0.0413763	0.0440102	0.046669	0.0520849	0.0515154	0.0521948	0.0437431	0.043632	0.0478523
40	0.0510157	0.0435973	0.0387861	0.0430619	0.0451082	0.0435493	0.0449056	0.0405882	0.0447708	0.0549879	0.0501757	0.0522399	0.04403	0.0398856	0.0465562	0.0437303	0.0405865	0.047789	0.0456381	0.0423118	0.0491199	0.0476619	0.05137	0.0551125	0.0476183	0.0546469	0.0515819	0.0370884	0.0394328	0.0410755	0.0526503	0.052857	0.0454288	0.0535901	0.0427146	0.0507919	0.0460337	0.0462904	0.0504343	0.0567741	0.0485717	0.0494073	0.0584427	0.0507771	0.0524963	0.0551383	0.0548629	0.0562224	0.051122
41	0.0425124	0.0486668	0.0353522	0.0453514	0.0482158	0.0437128	0.0354213	0.049582	0.0509839	0.0548237	0.042654	0.0515866	0.0419047	0.0426649	0.0499901	0.0481457	0.0569392	0.0463183	0.0454746	0.0557204	0.0447051	0.0375237	0.0415581	0.0356535	0.0358439	0.045162	0.0522366	0.0504969	0.0459736	0.038132	0.0479072	0.0484401	0.0459186	0.0431249	0.0482738	0.0522626	0.0445617	0.0492331	0.0470004	0.0463089	0.0570744	0.0431921	0.0640026	0.0332799	0.0466101	0.045981	0.057478	0.053279	0.0607704
42	0.0385881	0.0426171	0.0333904	0.0497662	0.0397131	0.0314493	0.0419621	0.0319214	0.0441162	0.0453395	0.0509932	0.0471718	0.044357	0.0356343	0.0504819	0.0492908	0.0466382	0.0381412	0.0420407	0.0501605	0.0479755	0.0417757	0.0477733	0.0454647	0.0412396	0.0476156	0.0435698	0.0536053	0.0415581	0.0459807	0.0402213	0.041246	0.0532782	0.0390371	0.0422241	0.0509547	0.0442347	0.0466166	0.0558307	0.0422204	0.0417033	0.0404128	0.0568072	0.0455441	0.0485726	0.0518672	0.0419448	0.0498458	0.0491602
43	0.0451289	0.0486661	0.0438555	0.0399557	0.0439638	0.0487829	0.0308424	0.0391175	0.0470589	0.0422325	0.0508297	0.0484797	0.0384708	0.0438099	0.0519533	0.0407875	0.0445108	0.0502419	0.0426946	0.049997	0.057459	0.0520767	0.0497344	0.0446466	0.0410768	0.0502314	0.0388273	0.0516413	0.0582385	0.0394399	0.0470897	0.0505668	0.0459186	0.0403443	0.057758	0.0413063	0.0453805	0.0502147	0.046183	0.0505602	0.0436651	0.0544753	0.0469967	0.0450537	0.0461197	0.0432018	0.051429	0.0583484	0.0475253
44	0.0448019	0.0383658	0.0288107	0.0397915	0.0459256	0.0502543	0.0534096	0.041407	0.0508198	0.0397796	0.040855	0.0430833	0.0474646	0.0425021	0.0485187	0.0455293	0.0432036	0.0383047	0.0531598	0.0408405	0.0375096	0.0407948	0.0484265	0.0490621	0.0415666	0.0451613	0.0474934	0.0504976	0.0315834	0.0427103	0.0474167	0.0520388	0.0536045	0.0468858	0.0489284	0.0339481	0.0443989	0.0495601	0.057956	0.0518681	0.0477543	0.0427016	0.0481411	0.0540468	0.0578934	0.0450001	0.0586238	0.053606	0.0570089
45	0.0454558	0.0498119	0.0499066	0.0512376	0.0498513	0.0495997	0.0509559	0.0531808	0.0467319	0.0407605	0.0459237	0.0393225	0.0392883	0.045282	0.0427953	0.0378441	0.0418951	0.0363422	0.0461292	0.0442737	0.0483017	0.0440645	0.0418857	0.0464456	0.0400959	0.0418923	0.0458585	0.0405222	0.0438483	0.0479439	0.0515052	0.0417372	0.0475541	0.0459035	0.0472921	0.0470304	0.0430903	0.0556104	0.0502715	0.0425481	0.0546214	0.0441737	0.0553365	0.0473432	0.0639444	0.0482712	0.0591142	0.0578573	0.0658399
46	0.0439838	0.0522641	0.041566	0.0393011	0.0464174	0.0432231	0.0419628	0.0402619	0.0544178	0.0507359	0.0349688	0.0437373	0.0463202	0.0416846	0.0365829	0.0373536	0.0427132	0.0358518	0.0549581	0.0380598	0.0465034	0.0370325	0.0345268	0.0400683	0.0485992	0.0458152	0.0458585	0.0480447	0.0386154	0.0492518	0.0485611	0.0414095	0.0547488	0.0432877	0.0397711	0.0442497	0.0435808	0.0422025	0.0389875	0.0446734	0.0462815	0.0495694	0.0347318	0.0517573	0.0493901	0.0531758	0.052083	0.0410155	0.0561915
47	0.0469279	0.0527539	0.041566	0.0397915	0.0462539	0.0424056	0.0429438	0.0351932	0.0446073	0.0389628	0.0441247	0.0602528	0.0543324	0.0349797	0.0522802	0.0460197	0.0445108	0.0458278	0.0435128	0.0516326	0.0569685	0.0437375	0.0456459	0.0454647	0.0500706	0.0417281	0.0510922	0.050826	0.0515335	0.0446735	0.0415305	0.0502405	0.0460827	0.0418163	0.0507274	0.0467027	0.0538824	0.0543032	0.0517429	0.0481073	0.0533128	0.0479345	0.0486315	0.0558458	0.0466094	0.0487617	0.0452159	0.0591659	0.0579905
48	0.0382604	0.0419625	0.0324081	0.0453514	0.0408568	0.0425684	0.0398361	0.0440228	0.0460773	0.0428865	0.0536096	0.0445554	0.0479544	0.0400484	0.0495003	0.0553405	0.0453289	0.0482794	0.0610092	0.041004	0.047812	0.0452089	0.048917	0.0412127	0.046147	0.0435271	0.0437332	0.0536046	0.0556206	0.0481067	0.0516687	0.0510579	0.0398675	0.0547352	0.0463119	0.0445774	0.0491407	0.0490696	0.0501073	0.0350257	0.0451365	0.0551293	0.0510838	0.0434181	0.0461197	0.0396044	0.0466873	0.0485372	0.0496507
49	0.0449647	0.0398358	0.0405851	0.0348849	0.0465809	0.0456753	0.0427803	0.0459846	0.046078	0.0513905	0.0372569	0.0443919	0.0466465	0.045609	0.0380542	0.0456921	0.0338822	0.0445193	0.048745	0.0475448	0.0463399	0.0434112	0.0516969	0.0381058	0.0476183	0.05154	0.0496201	0.0285864	0.0448292	0.0479439	0.0397315	0.0494217	0.0496794	0.0405078	0.0430415	0.0465399	0.0421087	0.0495601	0.0474909	0.0453273	0.039251	0.0443379	0.0461786	0.0453806	0.0436667	0.0572636	0.0479944	0.0534425	0.0534115
50	0.0443108	0.0481763	0.0407493	0.0453514	0.0379141	0.0379894	0.0382013	0.0489281	0.0426441	0.0428865	0.0460879	0.043084	0.0397787	0.0423379	0.0571862	0.0383338	0.0464747	0.0453367	0.0489078	0.0486892	0.0622015	0.0398132	0.0425397	0.0453005	0.0459828	0.0410741	0.0460213	0.0462456	0.0448285	0.0536666	0.0498704	0.0432085	0.0316926	0.0390357	0.0472928	0.041307	0.0586249	0.0513584	0.0515794	0.0400944	0.0349983	0.0430286	0.0520661	0.0533935	0.0572395	0.0485975	0.0545366	0.0547518	0.055374
51	0.0493802	0.0486668	0.0423828	0.0458426	0.0423282	0.0428947	0.0347674	0.0451679	0.0365945	0.0497542	0.0544271	0.0466807	0.0433768	0.047081	0.0362552	0.04275	0.0418951	0.0474627	0.0443295	0.0360973	0.0486287	0.0414487	0.051043	0.0451371	0.0407498	0.0557913	0.0466767	0.0446108	0.0435199	0.0530127	0.0464365	0.0499128	0.0477183	0.0401808	0.0446757	0.0468669	0.045544	0.041383	0.0573028	0.047781	0.0407217	0.0500605	0.0644931	0.0386757	0.0420318	0.0525218	0.0470135	0.0547518	0.0454
52	0.0346637	0.0429434	0.0418916	0.0422445	0.0462532	0.0412598	0.0419621	0.0361741	0.0539267	0.0396161	0.0423264	0.0447182	0.0417412	0.0581994	0.0493375	0.0445484	0.0438569	0.0456637	0.0497266	0.0498336	0.0355478	0.0542027	0.0543134	0.0420294	0.0472906	0.0404202	0.0435691	0.0513151	0.039597	0.0453268	0.0441456	0.0548181	0.0485357	0.0529354	0.0463112	0.0537347	0.0439077	0.0503782	0.0481455	0.0508872	0.0407224	0.0579092	0.0483046	0.0417833	0.051843	0.0350247	0.0443985	0.0576945	0.0437631
53	0.0498713	0.044252	0.0366608	0.0484576	0.0475611	0.0427319	0.0380378	0.0405889	0.0375747	0.0536793	0.0437984	0.0450458	0.0387985	0.0379231	0.0457387	0.043731	0.0436948	0.0420663	0.0389338	0.0503247	0.0375096	0.0483158	0.0369812	0.0412127	0.0438568	0.0477791	0.0494566	0.0403595	0.0572569	0.0477804	0.0426756	0.0443529	0.0518054	0.049992	0.0593935	0.0581495	0.0504485	0.0390949	0.0430761	0.0669122	0.0480806	0.0386138	0.0545177	0.0476701	0.0431762	0.0479435	0.0540448	0.0483744	0.0550471
54	0.0487263	0.0455599	0.0432009	0.0435524	0.0428194	0.044204	0.0481767	0.0450044	0.0428083	0.0458299	0.0555722	0.0440642	0.0415778	0.049534	0.038871	0.0489632	0.0340457	0.0512235	0.0443295	0.0383868	0.0445409	0.0473349	0.0518597	0.0531506	0.0543212	0.0463071	0.0401359	0.0467375	0.0431937	0.0458172	0.0412029	0.0489312	0.0483715	0.0542433	0.0481117	0.0475208	0.041292	0.0474348	0.04373	0.0476168	0.0515145	0.0461348	0.053701	0.0448902	0.0480822	0.046635	0.0461961	0.0444494	0.062895
55	0.039569	0.0481763	0.0531763	0.0482949	0.0457628	0.0417503	0.0334581	0.0626643	0.0424799	0.04305	0.0439619	0.0376876	0.0435403	0.0398856	0.0419779	0.0466737	0.0468003	0.0558025	0.0420407	0.0485257	0.0625277	0.0501141	0.042539	0.0578917	0.0528505	0.0510481	0.0456958	0.0558933	0.0440111	0.0487614	0.0413664	0.0572711	0.0406863	0.0488476	0.0469659	0.0524275	0.0501216	0.0454722	0.0468369	0.0494158	0.049552	0.0543125	0.053374	0.0591169	0.0534786	0.0451636	0.0494665	0.0444494	0.0434368
56	0.0433298	0.0277358	0.0384598	0.0528738	0.0402036	0.035046	0.0468681	0.0476209	0.0544178	0.0437046	0.0397099	0.0478258	0.0448482	0.04103	0.0439397	0.0414415	0.0392786	0.0482801	0.0453111	0.0511421	0.0425784	0.058454	0.0409041	0.0425213	0.0366606	0.0433629	0.0422612	0.0521332	0.0482624	0.0481067	0.0387506	0.0471329	0.0475534	0.0473755	0.0400981	0.0450686	0.0524111	0.0454715	0.0492899	0.0438559	0.0423572	0.0392677	0.0491227	0.0488152	0.040397	0.0543209	0.0540448	0.0616195	0.0485063
57	0.0426759	0.0419625	0.0397684	0.0525469	0.0467437	0.0500915	0.0450691	0.0415705	0.0398642	0.0440316	0.0406908	0.0553468	0.0481179	0.047735	0.0396898	0.0496178	0.0469638	0.0540042	0.0466197	0.0419842	0.0451941	0.0579635	0.0441752	0.0392502	0.0371518	0.0446715	0.0453681	0.0446115	0.0503877	0.04729	0.0451265	0.0505661	0.0447749	0.0445963	0.0512172	0.0632196	0.0488137	0.0493973	0.0466741	0.0492524	0.0502066	0.0459727	0.0535375	0.0388398	0.0436674	0.0497419	0.0494665	0.055405	0.0476888
58	0.0500348	0.0499746	0.0430381	0.0409359	0.0375871	0.0384806	0.0377108	0.0487646	0.047877	0.0399437	0.0516471	0.0466814	0.0399422	0.0483882	0.0465569	0.0471641	0.0391151	0.0427202	0.0440025	0.0481987	0.0438869	0.034743	0.047118	0.0451371	0.0458186	0.0404195	0.0389908	0.055894	0.0484266	0.0463077	0.044147	0.0515477	0.0508245	0.0452509	0.0490919	0.0470304	0.0447252	0.0469443	0.0479813	0.0435297	0.0477536	0.0561102	0.0451976	0.0352425	0.0557667	0.0448359	0.0509386	0.0531155	0.051122
59	0.0412052	0.0431069	0.0505598	0.0479679	0.0473983	0.0599013	0.0483409	0.0530166	0.0436257	0.0446862	0.0361118	0.0417747	0.0430505	0.0496961	0.0540779	0.039152	0.0548125	0.0494252	0.0534867	0.0472171	0.0568051	0.049623	0.0531683	0.0433387	0.0405857	0.0523574	0.048475	0.041995	0.0431937	0.0495795	0.0312282	0.0495852	0.0473906	0.0459042	0.0422234	0.0481748	0.0470153	0.0417107	0.0499438	0.0528497	0.053804	0.0567648	0.0523924	0.0435816	0.0451388	0.0471254	0.0589514	0.0537701	0.0630599
60	0.0400594	0.0398365	0.0459808	0.0473139	0.0424931	0.0497632	0.0481753	0.0405896	0.0464057	0.0420691	0.0323517	0.0439014	0.0423945	0.042829	0.0478648	0.0398059	0.0438569	0.0440281	0.0372989	0.0514691	0.0491199	0.0371967	0.0498986	0.0325466	0.0477818	0.0449978	0.0474941	0.0511523	0.0436841	0.0440196	0.0493785	0.0484408	0.0410133	0.0455765	0.0562866	0.0453955	0.0445624	0.0466166	0.0468369	0.0605349	0.0484083	0.0454816	0.0484673	0.0506129	0.045465	0.0463087	0.0582968	0.0585126	0.0597895
61	0.0472542	0.0473589	0.0407486	0.0414271	0.0521394	0.0460023	0.0442516	0.0361741	0.0468961	0.0450125	0.0465777	0.042757	0.0386336	0.047408	0.058821	0.0396431	0.0451655	0.0468081	0.046292	0.0413309	0.0505912	0.0447184	0.0464647	0.0456282	0.0485978	0.0433636	0.0440595	0.0457559	0.0538216	0.0450005	0.0539582	0.0464789	0.0495166	0.0455772	0.0433685	0.04098	0.0396564	0.0400758	0.0563212	0.0399316	0.0448109	0.0494059	0.0553365	0.0540475	0.0456285	0.0448359	0.0476682	0.0570405	0.0570096
62	0.0469272	0.0465408	0.0407486	0.0414264	0.0523043	0.0487822	0.0483395	0.0515445	0.0560527	0.04305	0.0459244	0.0468449	0.0458298	0.0526402	0.0488464	0.0447119	0.0394421	0.0541677	0.0451476	0.0498336	0.0465034	0.0563287	0.0413946	0.0417032	0.0446735	0.0469603	0.0420984	0.0518055	0.0366529	0.0481074	0.0518322	0.0515484	0.0537672	0.0408347	0.0469659	0.0422879	0.0435808	0.0507052	0.0571386	0.0477803	0.0451372	0.0541484	0.0422542	0.046525	0.0585466	0.0443462	0.0530639	0.0581842	0.0422917
63	0.0423489	0.0442513	0.0400947	0.0543452	0.0406948	0.0494362	0.0341135	0.0476202	0.0519649	0.0420697	0.0455968	0.0458633	0.0387985	0.0470803	0.0509717	0.0447126	0.0435299	0.0487706	0.0443302	0.0475441	0.0463392	0.0389951	0.0435206	0.0497153	0.0400952	0.0464698	0.0455323	0.0354535	0.0451562	0.0561196	0.0477437	0.0461513	0.0501699	0.0508094	0.0415695	0.0357471	0.046687	0.0580627	0.057629	0.0520316	0.0417026	0.047771	0.0523924	0.0450537	0.051843	0.0476166	0.0553534	0.0428138	0.0462161
64	0.0400587	0.0349312	0.0389503	0.0440428	0.0421647	0.045676	0.036076	0.0394445	0.0464057	0.0497542	0.0493569	0.0393218	0.0419047	0.0452813	0.0537523	0.0383345	0.0454931	0.0389601	0.0498894	0.0423111	0.052553	0.0406313	0.041885	0.0435008	0.0428759	0.0502314	0.0478211	0.03807	0.049571	0.0481067	0.0465993	0.043372	0.0480439	0.0452495	0.0481103	0.0475208	0.0475051	0.0410574	0.0548498	0.0538306	0.0542944	0.043519	0.0448707	0.0496327	0.0629628	0.0499061	0.0519195	0.0540971	0.0524299
65	0.0434933	0.0329687	0.0502328	0.0433889	0.0469079	0.0432224	0.0462149	0.0422245	0.043298	0.0458299	0.053282	0.0424294	0.0414143	0.0375961	0.0400168	0.0458556	0.0577566	0.0512242	0.0448199	0.0351164	0.0448678	0.0527306	0.0453196	0.0402311	0.0464725	0.0467975	0.0473306	0.0400325	0.0296216	0.0523587	0.0459446	0.0495859	0.0540949	0.0485206	0.0456573	0.0503015	0.0411292	0.0323906	0.0551761	0.0605356	0.0482434	0.0476076	0.0631852	0.0592804	0.0549493	0.0638051	0.053882	0.0570405	0.048996
66	0.0421847	0.0465408	0.0445102	0.0401192	0.0513227	0.0365181	0.0534096	0.0454949	0.0307076	0.0589122	0.0552452	0.0442284	0.048936	0.0485524	0.0459036	0.0468379	0.0335545	0.0437004	0.0402423	0.0508152	0.0383277	0.0461898	0.0407413	0.048244	0.0446742	0.0432008	0.0434056	0.0452654	0.0427032	0.0440182	0.0430026	0.0374852	0.0403587	0.0403443	0.0446771	0.0507912	0.0442354	0.0487426	0.0497804	0.0526869	0.0528231	0.0427016	0.0458502	0.0461981	0.0572388	0.0499054	0.052083	0.051153	0.0592991
67	0.0472549	0.0471954	0.0441825	0.0438801	0.0395483	0.0512352	0.0385283	0.0513803	0.0397	0.0502454	0.035949	0.0442284	0.0414143	0.036451	0.0460664	0.0468372	0.0425483	0.0504054	0.0422035	0.0380598	0.0520626	0.0452089	0.046464	0.0443203	0.0418942	0.0382942	0.0404621	0.046901	0.05415	0.0436912	0.0454549	0.0482766	0.0400331	0.0467216	0.0523616	0.0498103	0.0417824	0.0359873	0.0414398	0.0546481	0.0466085	0.0445006	0.0433993	0.0442362	0.0541325	0.0541567	0.0512655	0.0503363	0.0452359
68	0.0515062	0.0403269	0.04222	0.0545087	0.0464167	0.048456	0.0537359	0.0504008	0.0432987	0.0464845	0.0519741	0.0425922	0.0450116	0.0531314	0.0516263	0.0424224	0.0451648	0.0477897	0.0386075	0.0369154	0.0512452	0.0388316	0.0467917	0.0538039	0.0430393	0.0505577	0.0466767	0.0460828	0.0502256	0.0440189	0.0430019	0.0404279	0.0547488	0.0431249	0.0502363	0.0494834	0.0434173	0.0534851	0.0509254	0.0507237	0.051351	0.0492431	0.0435628	0.0548649	0.0490638	0.0494149	0.053555	0.055732	0.0583175
69	0.0539599	0.044252	0.0340429	0.0419182	0.0559017	0.0502536	0.0409812	0.0453314	0.0500037	0.0566227	0.0356221	0.0479893	0.0585844	0.0467541	0.0467204	0.040951	0.0515428	0.0508966	0.0438397	0.0446013	0.0473215	0.0497872	0.0485893	0.0544578	0.0479446	0.0440183	0.0453681	0.0413404	0.0428667	0.0320817	0.0462723	0.0522016	0.0434656	0.0513006	0.0425511	0.0467027	0.0478328	0.0528312	0.0456925	0.0502333	0.0544579	0.0534937	0.0401282	0.0533935	0.0559309	0.0477794	0.0491395	0.0500093	0.055701
70	0.0472535	0.0416355	0.0481068	0.0461689	0.0495237	0.0473109	0.0426161	0.0468027	0.0522918	0.0407605	0.0505027	0.0563291	0.0481179	0.0464264	0.040343	0.0458563	0.0453289	0.0469715	0.0529963	0.0434569	0.0430695	0.0407934	0.0502256	0.0449736	0.0610269	0.0484331	0.0494559	0.046574	0.0464641	0.0382962	0.0554303	0.0536744	0.0447742	0.0521187	0.0443501	0.0403254	0.0484874	0.049887	0.0375162	0.0494158	0.0482448	0.0507145	0.0492855	0.0476694	0.0469371	0.0402583	0.0486484	0.0485372	0.0640401
71	0.0555947	0.0468677	0.0526858	0.037829	0.0428194	0.0432231	0.0362388	0.0383001	0.0416632	0.0455022	0.0460879	0.0476616	0.044357	0.0395579	0.0437776	0.0424231	0.044675	0.0548209	0.0399147	0.043619	0.0442139	0.0381776	0.0490805	0.0446466	0.0399324	0.0458159	0.0394812	0.0516427	0.0539858	0.0302833	0.0603348	0.0451704	0.0357811	0.0472113	0.0433678	0.0516087	0.0419459	0.0469429	0.0502701	0.0535037	0.055603	0.0377964	0.0429082	0.0587892	0.0531509	0.0489237	0.0546994	0.0346382	0.0485063
72	0.0449661	0.0383651	0.048925	0.0525469	0.0452709	0.0553224	0.0422884	0.0595581	0.0511474	0.0558046	0.0503392	0.0478258	0.0471384	0.0446274	0.0558776	0.0523964	0.0503984	0.0482801	0.0482545	0.0477075	0.0548432	0.0499507	0.05137	0.0430118	0.0322458	0.0482696	0.0520724	0.0403588	0.0423755	0.0396041	0.0443098	0.0536744	0.0554028	0.0519545	0.0508909	0.0471932	0.0479963	0.050868	0.0541952	0.0541583	0.0490615	0.0528398	0.0440532	0.0543737	0.0451381	0.0503965	0.0470135	0.0642353	0.0561915
73	0.0449654	0.0429434	0.0481068	0.0437159	0.0421661	0.042078	0.0429438	0.0458218	0.0486952	0.0455029	0.0451063	0.0422659	0.0376527	0.0425021	0.0408342	0.0355539	0.0301206	0.0531861	0.0345183	0.0432921	0.0425791	0.0545289	0.0431936	0.057075	0.0446735	0.0453255	0.0417707	0.0439561	0.0531691	0.0456537	0.0472532	0.0420634	0.0387238	0.0377278	0.0517083	0.0463764	0.0463614	0.0415472	0.0474909	0.0597175	0.0469355	0.0448269	0.0599148	0.0481606	0.0456292	0.0564462	0.0522458	0.0465754	0.056028
74	0.0487256	0.04	0.0425469	0.04944	0.0415115	0.0427319	0.0514464	0.0486011	0.0534369	0.0446855	0.0521383	0.0527317	0.0430498	0.0496975	0.0526072	0.0492901	0.0577566	0.0469715	0.0443302	0.0405128	0.0383277	0.0448819	0.0490805	0.052823	0.0451639	0.0502314	0.0437332	0.0455924	0.0448292	0.0382962	0.0506871	0.0549809	0.0416679	0.0450867	0.0530162	0.0442497	0.0502857	0.046289	0.0515794	0.0420569	0.0492243	0.0497336	0.0451969	0.0597701	0.045465	0.0554652	0.0496307	0.0469024	0.0612609
75	0.041695	0.0344401	0.0451634	0.0468228	0.0431463	0.0443675	0.0488299	0.0400985	0.0504935	0.0366726	0.0457602	0.0450458	0.0419047	0.0467541	0.0413246	0.045857	0.0523602	0.0564558	0.0425311	0.0334808	0.0371819	0.0340884	0.05137	0.0366344	0.0435298	0.0389481	0.0450418	0.0400325	0.0484259	0.0553015	0.0539582	0.0495866	0.0516426	0.0534259	0.0526893	0.0594574	0.042764	0.0521765	0.0523968	0.0494158	0.0488987	0.0497329	0.050921	0.0609145	0.0505345	0.0574278	0.0519195	0.0516448	0.0509592
76	0.0456193	0.0313331	0.0464706	0.0533643	0.037096	0.0394615	0.04327	0.053507	0.0424806	0.050244	0.0583521	0.0391583	0.0414143	0.0429932	0.036091	0.0456921	0.0481082	0.0533503	0.0466197	0.0449269	0.045686	0.0604165	0.046791	0.045791	0.0464725	0.0389481	0.0450404	0.03807	0.0441746	0.038459	0.0465993	0.053673	0.0455916	0.0473762	0.0543241	0.04376	0.0463614	0.0407291	0.0453656	0.0482707	0.0459546	0.0454823	0.0559898	0.0481606	0.0524977	0.053502	0.0475047	0.0542606	0.0486697
77	0.0542861	0.0679629	0.0499059	0.0435517	0.0567184	0.0504171	0.0512829	0.0531808	0.0498395	0.0446855	0.0382378	0.0465172	0.0288231	0.0488794	0.0488464	0.0445477	0.0332282	0.0392863	0.0356634	0.048525	0.0530442	0.0447184	0.0413946	0.035817	0.0430386	0.0489228	0.0479839	0.0521332	0.037471	0.0414024	0.0528138	0.0489312	0.0408498	0.0467209	0.0384626	0.0413077	0.0511032	0.0515219	0.0507613	0.0515404	0.0439914	0.0495694	0.0404559	0.0551918	0.0431762	0.0571001	0.0617307	0.057531	0.0547201
78	0.0405499	0.0386921	0.0387868	0.0388106	0.0454351	0.0348825	0.0411447	0.0481106	0.0426434	0.0541697	0.0505027	0.0406303	0.0453386	0.0514958	0.0400161	0.0510892	0.0446743	0.0455002	0.038117	0.0562109	0.0357113	0.0527306	0.0474456	0.0503686	0.0436926	0.0396021	0.0470036	0.0493525	0.0490798	0.0505597	0.051995	0.0414095	0.0401959	0.0352748	0.0464747	0.0355836	0.0432545	0.0428565	0.0609001	0.0561208	0.0490615	0.0503875	0.0545177	0.0466885	0.0506986	0.048107	0.0524106	0.0568764	0.0614237
79	0.0492174	0.0427799	0.0518684	0.0373386	0.0429828	0.0438763	0.0429431	0.0468027	0.0370842	0.0515526	0.0480497	0.0440649	0.0386336	0.0474073	0.0365822	0.0420954	0.0366628	0.0526949	0.0387703	0.0491803	0.0509189	0.0448819	0.0409041	0.0462815	0.0502334	0.0490863	0.0362108	0.0465726	0.0431937	0.047779	0.0459453	0.0533467	0.0511515	0.0576779	0.0459843	0.0473574	0.0468512	0.0435097	0.0537061	0.0487619	0.0528224	0.0451546	0.0435621	0.0522477	0.0420311	0.0425471	0.0514283	0.0558955	0.0475253
80	0.0428394	0.0445782	0.0456546	0.0538548	0.0467444	0.0497639	0.0481753	0.0438593	0.0465691	0.0602201	0.0485402	0.0506057	0.0440307	0.043156	0.0553872	0.0427493	0.0412411	0.049588	0.0525065	0.0509779	0.034402	0.034743	0.038616	0.0443189	0.0489255	0.0422185	0.0486385	0.0347996	0.0404137	0.0499057	0.0603355	0.0436983	0.0486985	0.0459042	0.0365	0.0524261	0.0515936	0.0528305	0.0517422	0.0566099	0.049225	0.0485885	0.0550082	0.0479971	0.0644342	0.05056	0.0566613	0.0516434	0.0511227
81	0.053141	0.0367296	0.0466348	0.0424087	0.0439631	0.0446951	0.0504648	0.0430419	0.0411727	0.0468108	0.0557342	0.0506057	0.0423952	0.0379231	0.0462299	0.053378	0.0484366	0.0409212	0.050871	0.0437832	0.0541893	0.0489697	0.0405771	0.0317278	0.0420584	0.0449985	0.03245	0.04739	0.0430295	0.0423833	0.042021	0.0495859	0.0446107	0.0568605	0.0512186	0.0419609	0.0443975	0.052994	0.0559942	0.0469622	0.0487345	0.0489154	0.0550088	0.0507764	0.058875	0.0531765	0.044724	0.0606372	0.0501411
82	0.0467637	0.0416362	0.0485987	0.046333	0.0482151	0.0546684	0.0437605	0.046313	0.0522925	0.0394526	0.045107	0.0399771	0.0466472	0.0411949	0.0576767	0.04553	0.0546497	0.0414116	0.0384426	0.0387145	0.0451948	0.0419385	0.0539864	0.0444831	0.0453288	0.0441811	0.0504368	0.042322	0.0487536	0.0521945	0.0493792	0.043699	0.051315	0.0521173	0.0494189	0.0522633	0.0412913	0.049071	0.0573028	0.0454915	0.0608352	0.0562744	0.065147	0.0421102	0.0453015	0.0432018	0.0592777	0.0539336	0.0507943
83	0.0529776	0.0445789	0.0512145	0.0569617	0.0524678	0.0391345	0.0391829	0.0476202	0.0392102	0.0387986	0.0470695	0.0473346	0.0420682	0.0436465	0.044922	0.0398066	0.0427132	0.0451739	0.0466183	0.0392049	0.0450313	0.0386681	0.0389423	0.0428483	0.0441837	0.0459801	0.0517454	0.0382335	0.049244	0.0580814	0.0482348	0.0505668	0.0467367	0.0512999	0.0402616	0.0501373	0.038839	0.0420384	0.0527238	0.0329003	0.03974	0.048098	0.0576253	0.048651	0.0529881	0.06266	0.0555169	0.0675057	0.0573365
84	0.047417	0.0453964	0.0517049	0.0530359	0.0542654	0.0337388	0.0427803	0.0468034	0.0426448	0.0469743	0.0403645	0.0419382	0.0410873	0.0492064	0.0447578	0.0471655	0.0381335	0.0484429	0.0490719	0.0428016	0.0478106	0.0468451	0.0456466	0.0497153	0.0436933	0.0446708	0.0465132	0.0408499	0.0338722	0.0443459	0.0521585	0.0522016	0.0405221	0.0385459	0.0468024	0.0561876	0.0443996	0.0484157	0.0533777	0.0464717	0.0410486	0.0536572	0.0528835	0.0396573	0.0554397	0.0471268	0.0481579	0.049354	0.0566826
85	0.0413673	0.0419632	0.0507233	0.0391369	0.0480523	0.0432217	0.0458865	0.0456584	0.0414997	0.0507352	0.0501764	0.0483162	0.0417412	0.0374326	0.0459029	0.0543589	0.0451662	0.0461541	0.0379529	0.0508138	0.0447044	0.0528948	0.040086	0.0435029	0.0474534	0.0505584	0.0401352	0.0451012	0.0482624	0.0546482	0.0421838	0.0450062	0.0459193	0.0434512	0.0387895	0.0401626	0.0571542	0.0471078	0.039151	0.0414037	0.0495526	0.044173	0.0553351	0.0509398	0.0572402	0.0508863	0.0484856	0.0532797	0.0470342
86	0.0485621	0.0408174	0.0293019	0.0394639	0.0403664	0.04355	0.0408177	0.0441856	0.0540909	0.0477917	0.0423278	0.0412843	0.046156	0.0354708	0.0562046	0.0440572	0.0417316	0.0407577	0.0484173	0.0526135	0.0376731	0.0440638	0.0480996	0.0426841	0.0387873	0.0535011	0.0473306	0.0557299	0.052024	0.0435284	0.058373	0.0500763	0.0607999	0.0362564	0.0464747	0.0568416	0.0466884	0.0444913	0.0481455	0.0508872	0.0451372	0.0484257	0.0478141	0.0430919	0.0608361	0.0639686	0.0558445	0.0619465	0.0494872
87	0.0402229	0.0341131	0.040094	0.0389741	0.0406934	0.0500908	0.0432707	0.048766	0.0357763	0.0455029	0.0426533	0.0492972	0.0455028	0.0457718	0.042469	0.0532152	0.0435306	0.0373238	0.048091	0.0444378	0.0517363	0.053875	0.0495709	0.0487344	0.0396048	0.0335524	0.0523987	0.0413404	0.0477726	0.0490883	0.0462723	0.0508937	0.0500078	0.0409982	0.0441866	0.045886	0.0442354	0.0405656	0.0586106	0.0526862	0.0418661	0.0495694	0.0522282	0.0532293	0.047591	0.0562834	0.0491395	0.052952	0.0642043
88	0.0537957	0.0372207	0.046472	0.0455149	0.0500141	0.0453491	0.0395092	0.0409166	0.0455882	0.04027	0.0413455	0.0411208	0.0473011	0.0423386	0.045576	0.0440572	0.0503984	0.0441916	0.0513614	0.0539214	0.0478113	0.044228	0.0479361	0.0493891	0.0409133	0.0346968	0.048475	0.0567115	0.0440118	0.0440182	0.0487253	0.0448441	0.0401959	0.0416521	0.0476198	0.0529172	0.0427633	0.0440002	0.0591018	0.0557932	0.0428477	0.0466266	0.0528828	0.0475066	0.0502075	0.0559564	0.0551899	0.0537694	0.0543931
89	0.0467637	0.0385286	0.0441832	0.0473139	0.0503411	0.0374997	0.0437612	0.0482748	0.0357763	0.0484464	0.051156	0.0458633	0.0481186	0.0429925	0.0488464	0.0460204	0.0369891	0.0448455	0.0433479	0.0416565	0.045032	0.0422655	0.0391058	0.0433387	0.0355169	0.0356777	0.0474934	0.0455917	0.0500614	0.0517048	0.0454542	0.045825	0.0478818	0.0414887	0.0477833	0.0486652	0.0497953	0.0399124	0.0430754	0.0620063	0.0505336	0.0516961	0.0471602	0.0525754	0.0467736	0.0579182	0.0546994	0.0590024	0.0552105
90	0.0493802	0.0393467	0.0412398	0.0528731	0.0384046	0.0456753	0.0434342	0.0530166	0.0477135	0.049428	0.0366037	0.0442284	0.049263	0.0382501	0.0413239	0.0409503	0.035844	0.0468081	0.0422042	0.0544125	0.0391452	0.0591079	0.050716	0.0379423	0.044183	0.0503949	0.0474941	0.037743	0.0490798	0.0536659	0.0501973	0.0461513	0.0410126	0.0445956	0.0508902	0.0489929	0.0445624	0.0471078	0.0398057	0.0548129	0.053804	0.0531674	0.0520654	0.0411293	0.0498798	0.0603719	0.0491395	0.0539329	0.0576635
91	0.0433298	0.0455605	0.0445102	0.042081	0.0472349	0.0453484	0.0504648	0.0453307	0.0387191	0.0415786	0.0424898	0.0427563	0.035037	0.0487152	0.0437769	0.0383345	0.0464747	0.0517147	0.0433486	0.0446006	0.0433958	0.0425931	0.0466282	0.0381051	0.0549758	0.051213	0.0452046	0.0433036	0.0400867	0.0443466	0.0474167	0.0453331	0.0483715	0.0380548	0.0477833	0.0509547	0.0429275	0.0479245	0.0690765	0.0608619	0.0542937	0.0500612	0.0628568	0.0476701	0.0598552	0.0543209	0.045378	0.0513165	0.0552105
92	0.053468	0.0416355	0.0502321	0.0397922	0.0460898	0.0427312	0.0432707	0.0533436	0.0446066	0.0481187	0.0487037	0.0499518	0.0515524	0.0472438	0.0380535	0.059429	0.0481096	0.0456637	0.0387703	0.0491796	0.0463399	0.0445549	0.0449919	0.049716	0.0414038	0.0410748	0.0443872	0.0536046	0.0525144	0.0469616	0.0457819	0.0479503	0.0449376	0.0488476	0.0551415	0.0426149	0.0440719	0.0554469	0.0505978	0.05105	0.0475901	0.0582362	0.0522289	0.0538833	0.0572381	0.0535034	0.0475047	0.0519711	0.053902
93	0.0506874	0.0470312	0.0410756	0.0433903	0.0478888	0.0546691	0.0427803	0.0526896	0.050003	0.0481194	0.0449421	0.0489695	0.0451758	0.0382508	0.0519533	0.0517431	0.0466375	0.0533489	0.0489078	0.0447641	0.0550067	0.0455359	0.050716	0.037287	0.0474541	0.0481054	0.0496201	0.0462463	0.0481003	0.0481074	0.0483976	0.0419	0.0451011	0.0356018	0.0536702	0.0465406	0.0455433	0.0479245	0.0430761	0.0615158	0.0464443	0.0471171	0.0610592	0.0450537	0.0464466	0.0575913	0.0542083	0.0509902	0.0453993
94	0.051996	0.0514467	0.0592266	0.0496034	0.049196	0.0492727	0.0388552	0.0376455	0.0405188	0.0438674	0.0356221	0.0489702	0.0445205	0.0460987	0.0542421	0.0510885	0.0479461	0.0484429	0.0539779	0.0447641	0.0461771	0.048807	0.0405778	0.0474259	0.0466353	0.0477777	0.0507638	0.0403588	0.0431937	0.0464712	0.0374413	0.0595605	0.0540949	0.0463946	0.0422248	0.0427784	0.0452163	0.0423653	0.0486353	0.0526862	0.0531486	0.0611803	0.0551723	0.0514317	0.0467736	0.0497412	0.0455415	0.0509902	0.0566819
95	0.0469272	0.0339496	0.0379687	0.0384837	0.038568	0.042078	0.0516099	0.0502359	0.0428083	0.042723	0.0423264	0.0533857	0.0337284	0.0438099	0.0565323	0.0435668	0.0404237	0.0441916	0.0410598	0.0449283	0.0481389	0.0538757	0.0412311	0.0459552	0.0546489	0.046634	0.0559974	0.0469003	0.0389424	0.0477797	0.044963	0.0469701	0.0455916	0.0413252	0.0548146	0.0517722	0.0443975	0.042366	0.0453656	0.0517053	0.0480799	0.0482615	0.0522289	0.0524126	0.0544588	0.0571008	0.0592784	0.0518076	0.0601172
96	0.0483993	0.0573336	0.0533405	0.0474767	0.0442921	0.0576125	0.0512836	0.0523626	0.0382293	0.0466473	0.0495211	0.0396494	0.0440293	0.0495333	0.0449213	0.0474918	0.0463099	0.0443558	0.0454753	0.0477082	0.0595857	0.0463533	0.0453196	0.0474266	0.0561202	0.0404202	0.0543612	0.039869	0.0417223	0.0481067	0.0526503	0.0607042	0.046409	0.0432884	0.0494189	0.0506271	0.0475065	0.0451446	0.0497804	0.0500705	0.049552	0.0448276	0.0451976	0.0476701	0.0531509	0.0539946	0.0489768	0.0598198	0.0563549
97	0.0483993	0.0439243	0.0513772	0.0486218	0.0514869	0.0525438	0.0463776	0.0436965	0.0428069	0.0389621	0.0387297	0.0476616	0.051062	0.0469169	0.0306953	0.0425859	0.0494175	0.047462	0.0449841	0.0491789	0.0404537	0.0471714	0.0494074	0.0472631	0.051542	0.0454896	0.0399717	0.049843	0.035345	0.0535024	0.0564105	0.0484408	0.0383975	0.0441044	0.0464747	0.0444132	0.048486	0.0456357	0.0496169	0.0490882	0.0503708	0.0516961	0.049449	0.053557	0.0557674	0.0553018	0.0605863	0.0549138	0.0591356
98	0.043821	0.0516109	0.0528493	0.0456784	0.0444549	0.0487822	0.0488306	0.0441863	0.038557	0.0564585	0.0393829	0.0496248	0.0446847	0.0398856	0.0508089	0.0442207	0.047128	0.0508966	0.0485822	0.0449283	0.0499373	0.0470079	0.0441745	0.0441562	0.050561	0.0454896	0.0501106	0.0472272	0.0525144	0.0476163	0.0506871	0.0517112	0.0500078	0.0477025	0.0585768	0.0504636	0.0408008	0.0497236	0.0543586	0.0595533	0.0480799	0.0539849	0.0515743	0.04391	0.0485726	0.0499061	0.0561715	0.0562231	0.0521029
99	0.0542861	0.0445789	0.0471252	0.0551633	0.0460898	0.0347197	0.041471	0.0505643	0.0477135	0.045176	0.0385662	0.0443912	0.0428849	0.0503507	0.042796	0.0398052	0.042222	0.0489341	0.046292	0.0480352	0.0535347	0.0404671	0.0436848	0.0477535	0.0481088	0.0454889	0.0594306	0.0464098	0.0500614	0.0543212	0.0611523	0.0494217	0.0496794	0.0509736	0.0592301	0.0581495	0.0412913	0.0379505	0.0573035	0.0567741	0.0564197	0.0561109	0.050921	0.0511033	0.052497	0.0476152	0.0622211	0.0455938	0.0434368
100	0.0390778	0.0444155	0.0451641	0.040282	0.0451089	0.0402789	0.050302	0.044514	0.0377389	0.0499177	0.0429803	0.0471704	0.048282	0.0434837	0.0437776	0.0499448	0.0472908	0.0415758	0.0507075	0.0562109	0.0499373	0.0425924	0.0448292	0.0426834	0.041241	0.0497402	0.0380092	0.0555664	0.0479361	0.042711	0.0344986	0.0463155	0.0473906	0.0480302	0.0415695	0.0458853	0.0447259	0.050214	0.0319556	0.0409132	0.0490615	0.052677	0.0468332	0.0579725	0.0428486	0.0409123	0.0587873	0.0526251	0.0496507
101	0.0469279	0.0491572	0.0510503	0.0476402	0.0483793	0.0432224	0.0396734	0.044514	0.052129	0.0477924	0.0397113	0.0452093	0.0559665	0.0519863	0.0432858	0.0452023	0.0510523	0.0479531	0.0392607	0.0462369	0.0608929	0.0407941	0.0480989	0.0547855	0.0510515	0.0404195	0.0502733	0.0549131	0.044992	0.0423833	0.0456191	0.0495859	0.0369248	0.0647084	0.0585761	0.0435972	0.0334426	0.0485785	0.0494534	0.0451645	0.0439921	0.0467894	0.0520654	0.0470162	0.0541325	0.0610251	0.0651653	0.0580208	0.0573359
102	0.0446377	0.0434345	0.0438548	0.0461689	0.0377506	0.0478013	0.0378743	0.0508906	0.048204	0.0353648	0.0428175	0.0468442	0.0437031	0.0474073	0.0506454	0.0499434	0.0556306	0.0397768	0.048091	0.052123	0.0478106	0.0522401	0.0485893	0.0439927	0.0471279	0.0500679	0.0456951	0.0323473	0.0400867	0.0577544	0.0420203	0.0471329	0.0621078	0.0516275	0.0538337	0.0444132	0.0463614	0.0449811	0.0576297	0.0538306	0.0539674	0.0513677	0.0458523	0.0551918	0.0516789	0.0610251	0.0540448	0.0482103	0.0524299
103	0.0466002	0.0447431	0.0294653	0.039955	0.0547559	0.0461658	0.0548803	0.0477837	0.035777	0.0412516	0.0460879	0.0486432	0.0553133	0.0451185	0.0488464	0.0456928	0.0500707	0.0446827	0.0440025	0.0449276	0.045032	0.0443922	0.0312571	0.045464	0.0489255	0.0432001	0.0483115	0.0362716	0.0443381	0.0467981	0.0449644	0.0445164	0.0560574	0.0455779	0.0409155	0.0408159	0.0460337	0.0415472	0.0615541	0.0487612	0.0456276	0.0605257	0.0404559	0.0504494	0.0523335	0.0587357	0.0555169	0.0462477	0.0584809
104	0.0449654	0.0434345	0.0430381	0.0393018	0.0415115	0.0546691	0.0442509	0.0415705	0.0357763	0.0443592	0.0346405	0.0456998	0.051389	0.0521505	0.0418158	0.044876	0.0381342	0.0572739	0.0350094	0.0411667	0.0419237	0.060253	0.0418857	0.0438285	0.0428745	0.0494133	0.0468409	0.0468996	0.051697	0.054484	0.0433289	0.0530197	0.0469002	0.0468858	0.0505632	0.0615841	0.0475051	0.0489054	0.0491264	0.0553027	0.0482434	0.0520224	0.0545177	0.0458711	0.0595275	0.0618426	0.0548629	0.0598198	0.0514497
105	0.0413687	0.0467049	0.0368236	0.0363583	0.0465802	0.0492727	0.0449056	0.0489281	0.0585064	0.0374908	0.0431452	0.0386685	0.0356902	0.0537853	0.04067	0.0505987	0.0474542	0.0522045	0.0493989	0.0413302	0.0448671	0.0512592	0.0440103	0.0453012	0.0443472	0.0510488	0.0496194	0.0477184	0.0503891	0.0374788	0.0390776	0.057598	0.0473906	0.0439416	0.0400981	0.0507912	0.0373676	0.0464532	0.044057	0.0353519	0.05593	0.0451539	0.0553358	0.0542102	0.0598559	0.058081	0.0561708	0.0488642	0.055374
106	0.041695	0.0401641	0.0505605	0.0450238	0.0529575	0.0453484	0.0426161	0.056287	0.0344678	0.0414151	0.0475593	0.0456991	0.0451751	0.0451178	0.0563688	0.037026	0.044675	0.0571104	0.0412233	0.0470536	0.040453	0.0484793	0.0449926	0.0448101	0.0477804	0.0381307	0.0458592	0.0464091	0.0335459	0.0531761	0.0480706	0.0494224	0.0480453	0.0367469	0.0538343	0.0579867	0.0545378	0.0531574	0.0371899	0.0543218	0.0547849	0.0448276	0.0456881	0.0481606	0.0505345	0.0495784	0.0604228	0.0516448	0.0638781
107	0.0436568	0.0453964	0.0399305	0.0464951	0.053448	0.046003	0.045396	0.0512182	0.0483675	0.0345473	0.043308	0.0496248	0.0404334	0.0377603	0.0475378	0.0483085	0.0368263	0.0404307	0.0515256	0.0418207	0.038654	0.0453717	0.05137	0.0363068	0.0448377	0.0533383	0.0368648	0.042322	0.045319	0.0495781	0.0433289	0.0453338	0.0557298	0.049665	0.0445129	0.048012	0.0493034	0.0482529	0.0510889	0.0546481	0.0577283	0.0490782	0.0412733	0.0458711	0.0654151	0.0572643	0.0524106	0.0594928	0.0558645
108	0.0464375	0.0504658	0.0477799	0.0414271	0.0472349	0.0518892	0.0444144	0.0446774	0.0375747	0.0595655	0.0482139	0.0445554	0.0523699	0.0490429	0.0498273	0.0471641	0.0517063	0.0433735	0.0538137	0.05245	0.0466662	0.0471714	0.0502256	0.0397414	0.0430386	0.045162	0.0537079	0.0501707	0.0621621	0.0495788	0.041694	0.0500763	0.0465718	0.0553884	0.0513814	0.0435965	0.0390025	0.0479252	0.0507613	0.0513777	0.05593	0.0543125	0.0604053	0.0561721	0.0631256	0.0428734	0.0596047	0.04723	0.0561922
109	0.0482351	0.0530816	0.0461443	0.0510755	0.0423289	0.0499259	0.0413075	0.0422231	0.033651	0.0536786	0.05966	0.0466807	0.0374892	0.0490429	0.0555506	0.0427493	0.0484359	0.0415751	0.0464555	0.0583369	0.0540251	0.0515869	0.0487542	0.0361433	0.0481088	0.0569357	0.0461855	0.0465733	0.0438476	0.0425475	0.0498697	0.0613596	0.0500071	0.0437789	0.0521988	0.0596215	0.0507762	0.026668	0.0514159	0.0588994	0.0464457	0.0543111	0.051248	0.049305	0.0469371	0.0512139	0.0511014	0.0516434	0.0561922
110	0.0426759	0.0458868	0.0410763	0.0499297	0.0470707	0.0453484	0.0408177	0.042061	0.0501665	0.0394526	0.0403645	0.0543666	0.0504081	0.043483	0.0537523	0.0401329	0.0500707	0.0430472	0.0471101	0.0465639	0.0486294	0.0456993	0.0530041	0.0420308	0.0417301	0.0495768	0.0476576	0.0457552	0.0324015	0.0467988	0.0542845	0.0512207	0.0452653	0.0421433	0.0538343	0.0556965	0.057644	0.0565913	0.0501073	0.0575915	0.0477529	0.0379591	0.0489578	0.0542116	0.0547865	0.0513774	0.0479951	0.0524616	0.0609339
111	0.0443115	0.0393467	0.0448364	0.0551619	0.0482151	0.0464928	0.0512836	0.044187	0.0449329	0.0492645	0.0400376	0.0388327	0.0468107	0.0578725	0.0524437	0.0347365	0.0415688	0.0502419	0.0372982	0.0491789	0.0507547	0.04848	0.0418857	0.0542943	0.0518696	0.0482703	0.0432428	0.0477177	0.0418858	0.045491	0.0495427	0.0489312	0.0434663	0.0416515	0.0436955	0.0458853	0.0394929	0.0534844	0.041277	0.0536672	0.0521684	0.0490789	0.0376752	0.0612422	0.0453022	0.0517044	0.0507751	0.0576945	0.0540647
112	0.051015	0.0437615	0.046145	0.0438794	0.0529575	0.0553231	0.0431072	0.0551419	0.0421543	0.038144	0.0434708	0.0479893	0.0491002	0.0564018	0.0488464	0.0440579	0.042549	0.0528584	0.0538137	0.0449276	0.0484659	0.0434105	0.0449926	0.0351624	0.0579193	0.0541557	0.0432421	0.0362709	0.0476085	0.0399311	0.0497062	0.0486049	0.0460827	0.0437775	0.0420599	0.0468676	0.0473416	0.0552834	0.0456918	0.0536672	0.0524947	0.048752	0.0563167	0.0550277	0.0588743	0.0489244	0.0524099	0.0434678	0.0463796
113	0.0475819	0.0426164	0.0415667	0.0474774	0.0424924	0.0383171	0.0437619	0.0402619	0.0434615	0.0492638	0.038729	0.0429191	0.0502446	0.0457732	0.0439404	0.0509264	0.0528514	0.0343804	0.0582292	0.0540842	0.0438869	0.0381783	0.0415588	0.0397414	0.046963	0.039929	0.0568148	0.0522967	0.0541493	0.0485972	0.0542845	0.0593971	0.0519689	0.0465581	0.0575952	0.0458867	0.0354051	0.050214	0.0509248	0.0518688	0.0487338	0.0525128	0.054517	0.0640214	0.0495529	0.0515416	0.0512655	0.0424869	0.0540654
114	0.0477453	0.0512832	0.0533391	0.0443705	0.0594983	0.0370085	0.047849	0.0472939	0.0410086	0.0407605	0.0403652	0.0537126	0.0458298	0.0462629	0.0436134	0.0497813	0.0495803	0.0392856	0.0471094	0.0549023	0.0548425	0.039976	0.0476091	0.0580552	0.0458186	0.0477784	0.0376829	0.0418308	0.0518612	0.0448363	0.0488888	0.0497486	0.0495159	0.0424703	0.0492554	0.0535712	0.0468526	0.0567548	0.0556665	0.0531767	0.0488987	0.0526756	0.0468332	0.0582981	0.0381068	0.0556294	0.0443978	0.0580208	0.053248
115	0.0416943	0.03853	0.0459815	0.0355402	0.0454358	0.0620266	0.0485029	0.0508906	0.052129	0.0510628	0.0457602	0.0414485	0.0510613	0.0323639	0.0413239	0.0414415	0.0438576	0.0419035	0.0390973	0.0359345	0.052553	0.0483158	0.0412311	0.0420301	0.0443472	0.0482696	0.0373552	0.0424855	0.0495717	0.0461442	0.0483983	0.0440267	0.0379071	0.0455772	0.0448406	0.044087	0.0385113	0.0507052	0.0452021	0.0600452	0.0515145	0.0489161	0.0471595	0.0497947	0.0585473	0.0517037	0.049303	0.0661978	0.0561922
116	0.0477446	0.0403269	0.0409121	0.040609	0.0498506	0.0443675	0.0543891	0.0459846	0.0462415	0.0507352	0.0437984	0.054857	0.0448482	0.0418481	0.04345	0.0471641	0.0476184	0.0499157	0.0467839	0.05245	0.0460129	0.0550201	0.0503891	0.0529864	0.0471272	0.0453255	0.0360473	0.0527864	0.0510423	0.0443466	0.060826	0.0518753	0.0539314	0.0377285	0.0458215	0.0565146	0.0488137	0.0436739	0.0463465	0.0633156	0.0495526	0.050224	0.0548447	0.0632047	0.0547858	0.0548106	0.0545352	0.050499	0.059953
117	0.0469272	0.0417997	0.0404216	0.0383209	0.0441279	0.0473109	0.0414724	0.0448402	0.0452606	0.0482829	0.0485402	0.0380146	0.0489367	0.0465892	0.0583313	0.0499448	0.0530148	0.0538407	0.0461285	0.0498336	0.040453	0.0412838	0.0456466	0.0395772	0.0412403	0.0549732	0.0452039	0.0487	0.0433571	0.0525222	0.0555938	0.0489305	0.046736	0.0473755	0.0454938	0.0519356	0.0373676	0.0472706	0.0541959	0.0520323	0.0552753	0.0451546	0.0509203	0.0540468	0.0487354	0.0557922	0.0525741	0.0554057	0.0579905
118	0.0505253	0.0427799	0.0459815	0.0522192	0.0421654	0.0548326	0.0574967	0.0490915	0.0459152	0.0394519	0.0536096	0.0602535	0.0358544	0.0526395	0.0385447	0.0538691	0.0528514	0.0409212	0.0500529	0.049997	0.0433958	0.0445549	0.052842	0.0418667	0.0549772	0.0391116	0.0586125	0.0454282	0.0494075	0.046963	0.0483983	0.0554727	0.0554028	0.0509722	0.0454938	0.052264	0.0450521	0.0508687	0.0535412	0.0471263	0.0448095	0.0490789	0.0448707	0.051104	0.0557674	0.0535027	0.0466866	0.0552415	0.0583175
119	0.0519967	0.0550441	0.0405851	0.0463323	0.0490332	0.0433858	0.0334588	0.05874	0.0467319	0.0528619	0.0488679	0.0450451	0.0544959	0.0523133	0.0512979	0.038498	0.0466368	0.0415765	0.0399154	0.046399	0.0468311	0.0524036	0.0428666	0.0351617	0.0575923	0.0517035	0.0476576	0.0514792	0.0440111	0.0477804	0.0573921	0.0471336	0.0452653	0.0571874	0.0543248	0.0445774	0.03704	0.049887	0.0512524	0.0402579	0.0461174	0.0624889	0.0571356	0.051104	0.0399058	0.045654	0.0643465	0.0536067	0.0504695
120	0.0405506	0.0337861	0.045818	0.0505837	0.0405299	0.0363539	0.0373839	0.0492557	0.0388832	0.0438681	0.0364395	0.0434103	0.0615271	0.0478985	0.0432872	0.0450388	0.049254	0.0425567	0.0410598	0.0498329	0.0617117	0.0437368	0.0449926	0.0430111	0.0322465	0.0425455	0.0538714	0.0434664	0.0430302	0.040258	0.0448009	0.043699	0.0537679	0.0463939	0.0448399	0.0503015	0.0476693	0.0500498	0.0438935	0.0453273	0.0505329	0.0479352	0.0572983	0.0416198	0.0451388	0.0526853	0.0535543	0.0580215	0.0553733
121	0.0428401	0.0354217	0.037968	0.0502574	0.0433091	0.0554872	0.0367299	0.0477837	0.0519649	0.0451753	0.0398741	0.0499518	0.0348728	0.0443011	0.0432858	0.0438937	0.0476184	0.0314377	0.0461285	0.0450911	0.0414333	0.0525671	0.0399232	0.0516786	0.0458186	0.0530113	0.0465118	0.0455917	0.049898	0.0520318	0.0410401	0.0450076	0.0446114	0.0405078	0.0443501	0.0494827	0.0542101	0.0507038	0.0533784	0.0551385	0.0505329	0.0458085	0.0474864	0.0561728	0.0556039	0.050887	0.0442343	0.0454296	0.0481786
122	0.0497072	0.0403269	0.0384591	0.0481314	0.0462539	0.0469839	0.0529184	0.0533443	0.0369214	0.042723	0.0490313	0.0504415	0.0396145	0.0488787	0.0395263	0.0491267	0.0415674	0.0518782	0.0366443	0.0424746	0.0442139	0.0510957	0.0435206	0.0533134	0.0469644	0.0544827	0.0465125	0.0467375	0.0446657	0.0487614	0.0384222	0.0417372	0.0514784	0.0527712	0.0407527	0.0589669	0.0473423	0.0449825	0.0505978	0.0505602	0.0417033	0.0570918	0.0458509	0.0501224	0.0539684	0.0602063	0.0511014	0.0560596	0.0599537
123	0.0441473	0.0393467	0.0446736	0.0579426	0.0459256	0.0361911	0.0460507	0.0453314	0.0491849	0.0589122	0.0380757	0.0422659	0.0553133	0.0560741	0.0405072	0.0492901	0.0458194	0.0504054	0.0431844	0.0501605	0.0363652	0.0483158	0.0397604	0.0508604	0.0456551	0.0502321	0.0514184	0.0486993	0.0508789	0.0554649	0.0434924	0.0448434	0.0504968	0.0437789	0.0458215	0.0414705	0.0450521	0.0490696	0.048309	0.0507237	0.0372878	0.0559467	0.0512473	0.0430912	0.0510256	0.0535034	0.0561708	0.057858	0.058154
124	0.043494	0.0481763	0.0476164	0.0545087	0.0434733	0.0355372	0.0449056	0.052035	0.0446059	0.045176	0.0447793	0.0520764	0.0569482	0.049861	0.0354378	0.0514161	0.0433664	0.0561288	0.0531605	0.0498336	0.0535354	0.0453724	0.0508795	0.041212	0.0526871	0.0435264	0.0430786	0.0460828	0.037798	0.0512143	0.0552661	0.060378	0.0573653	0.0509729	0.0500735	0.0556972	0.0445624	0.0453081	0.0553402	0.0500705	0.046772	0.050224	0.0505934	0.0478336	0.0516789	0.0485982	0.0373658	0.0524623	0.0594626
125	0.0449647	0.042126	0.0371512	0.0478051	0.038895	0.0489457	0.0512843	0.0477837	0.0496761	0.0440309	0.0472323	0.0439007	0.0464837	0.0441369	0.045576	0.0535415	0.0445115	0.0546574	0.0490719	0.0464004	0.0473208	0.0471714	0.0435206	0.0461187	0.0466367	0.0396014	0.0527263	0.0369256	0.0515335	0.0322452	0.0459453	0.0417358	0.0441195	0.0521187	0.0394449	0.0498096	0.0484874	0.0438367	0.0406231	0.0531767	0.0418661	0.0489161	0.0553358	0.0540475	0.0614908	0.0626607	0.055681	0.0519704	0.0501418
126	0.0569026	0.0450701	0.0451641	0.046333	0.0449447	0.0440405	0.0550451	0.04386	0.0558899	0.0417421	0.0475593	0.0421017	0.0455021	0.0503514	0.0493375	0.0376799	0.0451655	0.0476255	0.0397512	0.0455808	0.0525537	0.0466803	0.0476091	0.0554387	0.0510515	0.0500679	0.0522359	0.0380693	0.0436834	0.0458172	0.0465993	0.0454973	0.0451018	0.0529354	0.0489284	0.0504643	0.0566624	0.0534844	0.0523961	0.0580819	0.0542944	0.0431928	0.0528835	0.0576441	0.0425223	0.0507228	0.056335	0.0560596	0.0583182
127	0.039896	0.0421253	0.0477806	0.0481314	0.0460898	0.0497639	0.0429438	0.0500732	0.0519656	0.0356924	0.0511567	0.0486425	0.0459933	0.0505142	0.0535895	0.0378441	0.0396056	0.0405935	0.0556127	0.0490154	0.05566	0.0448819	0.0518597	0.0407223	0.0458186	0.0557906	0.0517454	0.0457559	0.0425397	0.0479439	0.0372785	0.0515477	0.0529505	0.0454144	0.0433692	0.0470304	0.0435815	0.0410567	0.0512517	0.0546481	0.0539667	0.0508773	0.0453611	0.0468527	0.0580569	0.0518679	0.0466866	0.0542599	0.0620783
128	0.0521601	0.050303	0.0346969	0.046987	0.0405299	0.0468197	0.0547168	0.044514	0.0493484	0.0450125	0.0462514	0.0470084	0.0505715	0.0524761	0.0486822	0.0417684	0.0415674	0.0422291	0.0433486	0.0450911	0.0411077	0.0494595	0.0507153	0.0461187	0.0471279	0.0404195	0.0409533	0.0464105	0.0440111	0.0410755	0.0500332	0.0494224	0.0493524	0.0499927	0.0507274	0.0427791	0.0491407	0.0521772	0.0613906	0.0539941	0.0420302	0.046299	0.0543542	0.0551918	0.0644342	0.0584094	0.0561715	0.0419964	0.0678017
129	0.0497072	0.0432704	0.0477806	0.0468228	0.0505046	0.0453484	0.0440868	0.0443498	0.0419895	0.0512263	0.0459237	0.0435738	0.0417405	0.0439734	0.0423056	0.0463467	0.0432043	0.0404314	0.0358276	0.0534302	0.0375103	0.050279	0.0580743	0.0528223	0.0487627	0.0433629	0.0510915	0.0449384	0.0430295	0.0482709	0.0441456	0.0522023	0.0547488	0.0480295	0.048111	0.048339	0.0429268	0.0312455	0.0470004	0.03895	0.049225	0.0494066	0.0515757	0.0491415	0.0412137	0.0543216	0.0540455	0.0526258	0.0453993
130	0.037443	0.0488303	0.0407486	0.0546729	0.0464167	0.0468197	0.0465397	0.0574321	0.0395379	0.0438674	0.0439619	0.0486432	0.048609	0.0510054	0.0481917	0.0465102	0.0433671	0.0518775	0.0502163	0.0527763	0.0337481	0.0422655	0.0552943	0.05037	0.0472906	0.0517028	0.0473299	0.0400325	0.0467917	0.0317547	0.0438193	0.0472957	0.040687	0.0431242	0.0505632	0.0373827	0.0506127	0.0369689	0.0479806	0.0530132	0.0474266	0.0453188	0.0507568	0.0627136	0.0508621	0.0536669	0.0550264	0.0473928	0.058154
131	0.0364621	0.0499753	0.0371505	0.0419175	0.0462525	0.0564681	0.0426154	0.0436958	0.05033	0.0391256	0.0568807	0.0543666	0.0441942	0.0575462	0.0560411	0.0402971	0.0482731	0.0613617	0.0528335	0.0490161	0.0522254	0.0386681	0.0471193	0.04759	0.0405864	0.0461436	0.0581234	0.0464105	0.0487543	0.0495795	0.0436558	0.0526928	0.0470637	0.0517903	0.0420599	0.0470304	0.053392	0.0489068	0.04373	0.0497428	0.0399035	0.0575822	0.0548447	0.0447274	0.062144	0.0510498	0.0607491	0.0640718	0.0543924
132	0.0410404	0.0460503	0.0358434	0.0453507	0.0501783	0.0471474	0.0488313	0.0428784	0.0514744	0.0525342	0.0437984	0.0403027	0.0445205	0.0415212	0.0442674	0.0435668	0.0430402	0.0446827	0.0426946	0.0578464	0.0437235	0.0537122	0.0503891	0.0502065	0.040914	0.0616775	0.0522359	0.0410127	0.0463006	0.052358	0.0475809	0.0556362	0.0442837	0.0450867	0.0508895	0.0457218	0.0429275	0.0413844	0.0600827	0.0441836	0.0503694	0.0471171	0.0427447	0.0427635	0.0605099	0.0539932	0.0640202	0.0524616	0.0445805
133	0.0354819	0.0473589	0.0613512	0.0509113	0.0547559	0.0482911	0.0486671	0.0504008	0.0467326	0.0459934	0.0501764	0.0470077	0.0410873	0.0567281	0.040997	0.0389878	0.0487628	0.0427202	0.0405693	0.0431293	0.0420872	0.0527306	0.0425397	0.0556029	0.0569384	0.0512123	0.0499464	0.0503349	0.0451562	0.044837	0.0400585	0.0541641	0.0503341	0.0375643	0.0402616	0.0460481	0.0509397	0.0526677	0.047982	0.043202	0.0443197	0.0469529	0.0489578	0.0478343	0.0588743	0.0525218	0.053882	0.0590031	0.0640408
134	0.0492167	0.0422901	0.0369884	0.0545087	0.0467437	0.0518892	0.0450691	0.0546521	0.0496761	0.0425595	0.0410185	0.0546936	0.0334007	0.0405395	0.044922	0.050598	0.0490905	0.0414116	0.048091	0.0405135	0.0527179	0.0473349	0.0433571	0.0516779	0.0467995	0.047288	0.050274	0.0504969	0.0422135	0.0521959	0.0488888	0.0526921	0.0405228	0.0462311	0.0526886	0.045886	0.0409643	0.0477617	0.0559942	0.0523586	0.0588734	0.045972	0.0520661	0.0597701	0.0456285	0.0503958	0.0494672	0.0464112	0.0440915
135	0.0410411	0.043925	0.0472894	0.0471505	0.0375871	0.039625	0.0473586	0.0430419	0.0300523	0.0459941	0.036276	0.0471711	0.0404327	0.0490436	0.0491733	0.0515796	0.045002	0.0458278	0.0559397	0.0356069	0.0443774	0.0460256	0.0459729	0.0369614	0.0427117	0.0350238	0.0476576	0.0416666	0.0512065	0.0497423	0.0448002	0.0433713	0.0483715	0.0380541	0.0500728	0.0522626	0.0432538	0.0564285	0.0522326	0.0469622	0.0503701	0.043846	0.0556628	0.0548649	0.0629621	0.0430376	0.0584603	0.05148	0.0574993
136	0.0513427	0.0416355	0.0335532	0.0446975	0.0384039	0.0456753	0.0426168	0.0500738	0.0419895	0.0471378	0.0447786	0.0371965	0.0391241	0.0333448	0.0401796	0.0461832	0.0523609	0.0526949	0.0426953	0.0560474	0.0528807	0.037523	0.0520239	0.045464	0.0415673	0.0471245	0.0432428	0.0486993	0.0377973	0.0546475	0.0461081	0.0512207	0.0540956	0.0508094	0.0538343	0.0450679	0.0442354	0.0507052	0.0494527	0.0438559	0.0484069	0.0516954	0.0563174	0.0638587	0.0492266	0.0492514	0.0501211	0.0539329	0.0540654
137	0.0425124	0.048993	0.0538302	0.0335777	0.0483793	0.0471474	0.0435977	0.053507	0.0452606	0.0463211	0.0410178	0.0404676	0.0430491	0.0572192	0.0490098	0.0399694	0.0461471	0.0494245	0.0477634	0.05523	0.0559869	0.0424289	0.0423762	0.0346719	0.0535038	0.0382942	0.0501106	0.0429759	0.0427032	0.0530127	0.0479079	0.0405914	0.0462462	0.0478674	0.0477833	0.0449051	0.0461972	0.0454715	0.0458553	0.0432013	0.0521684	0.0610161	0.046996	0.05323	0.051843	0.0575906	0.0473412	0.0547511	0.051122
138	0.0488897	0.0504665	0.0659302	0.0383195	0.0375864	0.0378266	0.0359125	0.0412436	0.0491856	0.0477931	0.0351316	0.0470077	0.0420682	0.0528037	0.0491726	0.0363713	0.0479454	0.0369968	0.0521789	0.0511414	0.0465034	0.0373602	0.0500621	0.0454647	0.0472899	0.0507212	0.0430786	0.0437933	0.0597099	0.0443459	0.0448009	0.0507302	0.0490262	0.040345	0.0518725	0.0509547	0.0489765	0.0425288	0.0491257	0.0557932	0.0529865	0.0384503	0.0505934	0.0509398	0.0495543	0.0543209	0.0612409	0.0545883	0.0450717
139	0.0521601	0.0326417	0.0454904	0.0468242	0.043474	0.0437135	0.0434335	0.0454949	0.0550718	0.0451753	0.0442896	0.043084	0.047137	0.0490429	0.054896	0.047983	0.0456559	0.0477897	0.0449841	0.0465632	0.0487922	0.0440638	0.0453189	0.0528237	0.0477818	0.0474515	0.0458585	0.0459194	0.0433571	0.0518676	0.0519957	0.0471329	0.0483722	0.0495008	0.0497451	0.0429426	0.0412913	0.0435097	0.0548498	0.0546481	0.053804	0.0564379	0.050921	0.0569909	0.0510249	0.0521941	0.0622218	0.047557	0.0558645
140	0.0480716	0.0491572	0.037968	0.0453507	0.0521401	0.0479648	0.0388552	0.0492557	0.0482033	0.0368368	0.0545905	0.0515866	0.0405968	0.0519863	0.0557134	0.0532145	0.0432036	0.0505696	0.0485815	0.047871	0.0471559	0.0398125	0.0407413	0.0374519	0.0399324	0.0490856	0.0399724	0.041995	0.0418851	0.0492511	0.0376062	0.0443529	0.046736	0.0305324	0.0463126	0.0591318	0.0466884	0.0422018	0.0491264	0.0487619	0.0420295	0.0526763	0.053701	0.055356	0.0408867	0.046308	0.0540448	0.0488649	0.058154
141	0.0338456	0.0476866	0.0433651	0.0533636	0.04707	0.0419145	0.0471958	0.0531801	0.0511481	0.0518803	0.0447793	0.0630327	0.038962	0.045936	0.038871	0.0442207	0.0451662	0.045336	0.0379529	0.0472171	0.0370192	0.0376872	0.0441745	0.0492249	0.0409133	0.0458166	0.0494552	0.0576931	0.0487536	0.0585719	0.0531408	0.0445164	0.0415038	0.0511371	0.0521988	0.0475208	0.0416196	0.0410574	0.0499438	0.0479438	0.0466085	0.0467901	0.0465062	0.0547021	0.047591	0.0502323	0.049303	0.0415053	0.0486697
142	0.0320473	0.0396723	0.0495782	0.0412636	0.0388957	0.0424049	0.049975	0.0374827	0.0447694	0.0517168	0.0449435	0.0456998	0.0468107	0.0496968	0.0419786	0.045857	0.03797	0.0553114	0.0446564	0.0354434	0.0530442	0.0373602	0.0399232	0.0372884	0.0476176	0.0378037	0.0506003	0.0493532	0.0567664	0.047779	0.0521578	0.0481138	0.0488627	0.0437782	0.0510537	0.0488294	0.0437449	0.0390942	0.0566481	0.0482714	0.051678	0.0549658	0.0489592	0.0509398	0.0518423	0.0477807	0.0429257	0.0544234	0.0457263
143	0.043494	0.0449059	0.0533391	0.051566	0.0529575	0.0352102	0.049648	0.0450044	0.045751	0.0510628	0.0477228	0.0532222	0.0466465	0.0459353	0.0423049	0.0383352	0.0435292	0.0482801	0.0361538	0.0529405	0.050427	0.0318003	0.0534953	0.0490614	0.0500699	0.0471245	0.0388273	0.0452654	0.0569299	0.0392771	0.053794	0.0523658	0.0447749	0.0447598	0.0479461	0.0458853	0.0486502	0.0428558	0.0453656	0.0566099	0.0461188	0.0557846	0.0517384	0.0545379	0.0417056	0.0451629	0.0506109	0.055732	0.0539027
144	0.0621348	0.053245	0.0584092	0.0361935	0.0529575	0.0543414	0.0442509	0.0459853	0.0511467	0.0476289	0.0493576	0.0502788	0.0456649	0.0478978	0.0393621	0.0458556	0.0510523	0.0528591	0.0458015	0.0459092	0.0427425	0.039976	0.05137	0.0488986	0.0451646	0.0585712	0.0612289	0.0465733	0.0479368	0.0418936	0.0416933	0.0536737	0.0529505	0.0468851	0.0513807	0.0514459	0.0532285	0.0516861	0.047655	0.0467994	0.0570737	0.0428651	0.0604053	0.0465243	0.0534779	0.0598807	0.04963	0.057204	0.048996
145	0.0503618	0.0452329	0.041893	0.0476409	0.0549201	0.0428961	0.050302	0.0489288	0.0527823	0.0309493	0.0452691	0.0461902	0.0471377	0.0485531	0.0542421	0.0355539	0.0320839	0.0368341	0.0510352	0.0532681	0.0458488	0.039976	0.0472814	0.0400683	0.0382969	0.0484324	0.0450418	0.0352893	0.0546397	0.0517048	0.0407124	0.0482773	0.048535	0.0349479	0.0391172	0.0581495	0.0483225	0.0533223	0.0528873	0.048597	0.050697	0.0410675	0.0465055	0.0403112	0.0642707	0.0505593	0.0479958	0.0573675	0.0576628
146	0.0376072	0.0480121	0.0539937	0.0458412	0.041021	0.0440398	0.0375466	0.0484376	0.0326694	0.0513898	0.0473965	0.0476616	0.044684	0.040703	0.0532619	0.0443856	0.0338829	0.0497522	0.0508703	0.0442737	0.039308	0.0463533	0.044011	0.0454647	0.0451646	0.0538281	0.0447149	0.0563845	0.0279854	0.0497423	0.0459453	0.053673	0.0436291	0.0555519	0.045985	0.0511189	0.0471781	0.0570818	0.055014	0.055302	0.049552	0.0521858	0.0545191	0.051104	0.0621454	0.0628242	0.0406362	0.0562224	0.0532473
147	0.0380969	0.0421253	0.0510503	0.0415906	0.0346423	0.0474751	0.0426161	0.0510534	0.0501665	0.0445213	0.0431438	0.0439007	0.0492644	0.0469169	0.0529356	0.0512534	0.0571027	0.0451732	0.0461285	0.0447641	0.042906	0.0532211	0.0541499	0.046118	0.0402594	0.0425462	0.0533803	0.051642	0.0399226	0.0443466	0.0488888	0.0535102	0.0478811	0.0552249	0.0430415	0.0589669	0.0421094	0.0410567	0.0556672	0.046144	0.0438286	0.0503875	0.0554993	0.0401484	0.0459562	0.0412392	0.0579698	0.0518069	0.0524313
148	0.0466002	0.0457233	0.0479434	0.044861	0.0433091	0.0567951	0.0386917	0.0453314	0.0545813	0.0540063	0.0537731	0.0452093	0.048609	0.049534	0.0400154	0.0419319	0.0502349	0.0451725	0.039914	0.0472164	0.0509182	0.0434098	0.0482623	0.0446459	0.0521966	0.0373133	0.0453674	0.0506618	0.0484266	0.0492511	0.0472532	0.0472964	0.0377422	0.048193	0.0515442	0.047685	0.0576447	0.0533209	0.045529	0.045982	0.0570737	0.0574188	0.0458523	0.0506143	0.0474275	0.0543209	0.0591142	0.0612919	0.0488332
149	0.0452917	0.0653457	0.0487615	0.0551633	0.0364413	0.053524	0.0650191	0.0466386	0.0616133	0.0437039	0.0506662	0.0486432	0.0474646	0.045609	0.0349473	0.0479823	0.0456559	0.0420663	0.0415495	0.0472178	0.0451955	0.0388323	0.0466275	0.0513516	0.0376429	0.0397656	0.0394819	0.0449384	0.0441746	0.0544833	0.0405489	0.0505668	0.0483722	0.0488469	0.0469659	0.045232	0.0425998	0.0435104	0.0452021	0.0469636	0.0418661	0.0512049	0.0497759	0.0496334	0.0392512	0.0402583	0.0507751	0.0447757	0.0630592
150	0.0523243	0.0530823	0.0440183	0.046987	0.0420019	0.0525431	0.0429431	0.0463123	0.044279	0.0603829	0.0442889	0.0586186	0.0464844	0.0460994	0.0354378	0.0339197	0.0525237	0.0502419	0.0472736	0.0446006	0.0415974	0.0563287	0.0423762	0.0464449	0.0364985	0.0376403	0.0458578	0.047717	0.0508796	0.0485979	0.0451279	0.0458243	0.053114	0.0486841	0.0499093	0.0530814	0.0586249	0.0457992	0.0499445	0.0399309	0.0557651	0.0440102	0.0523924	0.0424372	0.0520065	0.0507235	0.0537185	0.0524616	0.0573359
151	0.0487263	0.0424536	0.0404216	0.0556531	0.0390592	0.0446944	0.0431065	0.0500738	0.0457503	0.0461569	0.0392187	0.043084	0.0603834	0.0480627	0.0391979	0.043731	0.058574	0.0392863	0.0410584	0.0508152	0.0523903	0.0488063	0.0430301	0.035817	0.0350265	0.0584078	0.0476576	0.039869	0.0371433	0.0543212	0.0495427	0.0510572	0.0527877	0.0388729	0.0417337	0.0532442	0.0517571	0.0390956	0.0478178	0.0448376	0.0511868	0.044173	0.0414368	0.0362234	0.0500433	0.0499054	0.0532288	0.0604744	0.0615879
152	0.0434926	0.0432711	0.0404209	0.0494393	0.0455986	0.0533612	0.049648	0.0453314	0.0542529	0.0456657	0.0398734	0.0497876	0.0356902	0.0532942	0.049174	0.0453658	0.0445115	0.0401045	0.0327206	0.0447641	0.0471573	0.0456993	0.0549666	0.0466084	0.0397675	0.0518656	0.0523994	0.0403595	0.05415	0.0606979	0.0523227	0.0466417	0.0594913	0.0488483	0.0528527	0.048339	0.0386762	0.0435097	0.0481455	0.05236	0.0441555	0.0538214	0.0465048	0.0499589	0.0500447	0.0571001	0.0499577	0.0531155	0.0571724
153	0.0475819	0.0332957	0.0538302	0.0451879	0.0473976	0.0520527	0.0426161	0.0387913	0.0418267	0.0366726	0.0452691	0.0499511	0.0500811	0.0362882	0.0441046	0.0470007	0.0450027	0.0432107	0.0471094	0.0496701	0.045032	0.0460256	0.030439	0.0330371	0.0453281	0.0503942	0.0432428	0.0393779	0.0392693	0.0487614	0.0480713	0.0414095	0.0436298	0.0398538	0.0405879	0.0478478	0.0435815	0.0510321	0.0456918	0.0481073	0.0421937	0.0428651	0.0520654	0.0512668	0.0611631	0.045654	0.0522465	0.0509902	0.0537392
154	0.0505253	0.0516095	0.0561197	0.0466586	0.0532852	0.0538517	0.049648	0.0410794	0.0480405	0.0551514	0.0498488	0.0407938	0.0543331	0.0503507	0.0540786	0.0407875	0.0505619	0.0456637	0.0482538	0.0493431	0.0491192	0.0512585	0.049244	0.0433387	0.0443472	0.0384577	0.0419349	0.0434664	0.0611812	0.0572647	0.0541224	0.0423911	0.0504975	0.0463946	0.0505632	0.0367287	0.0453791	0.0575729	0.0545221	0.0523593	0.0498789	0.0494066	0.0494497	0.0481613	0.0511891	0.0443462	0.0538813	0.0500086	0.0525941
155	0.0413673	0.0537362	0.0500694	0.0437152	0.0455993	0.0448579	0.0568428	0.0433696	0.039046	0.0437039	0.0380751	0.0546929	0.0500804	0.041357	0.0429595	0.0335914	0.0461464	0.0459906	0.0426946	0.0624247	0.0465034	0.0594349	0.0495716	0.0426848	0.0397675	0.0505577	0.0478211	0.0532769	0.0480996	0.0557926	0.0443105	0.043045	0.0560567	0.0401808	0.0597212	0.0424521	0.0412913	0.0487433	0.047982	0.0536672	0.0544579	0.0521865	0.0481411	0.0373685	0.0492259	0.0512139	0.0584603	0.0464112	0.0493237
156	0.053141	0.0493207	0.0538302	0.0430626	0.057373	0.0479641	0.0439247	0.0481113	0.0486938	0.0453402	0.0509932	0.0499511	0.0533515	0.0580366	0.054407	0.0501083	0.0474556	0.0554756	0.0351736	0.0567006	0.0484645	0.0447177	0.048263	0.0554387	0.0485978	0.0531741	0.0450411	0.0493539	0.0479354	0.0382955	0.0449637	0.0471329	0.0446114	0.0421433	0.0436948	0.0543886	0.0489765	0.0554469	0.0568116	0.0644593	0.0402312	0.0448269	0.0553365	0.0406382	0.0611645	0.0456547	0.049957	0.0591659	0.0445819
157	0.0475819	0.0511204	0.0526858	0.0437159	0.0313719	0.0397885	0.0450691	0.0482748	0.0382293	0.0486092	0.0406908	0.0439014	0.0415771	0.0442997	0.045249	0.0362085	0.0450013	0.0482801	0.0454746	0.0395319	0.0468311	0.0422655	0.0494081	0.0358163	0.0376422	0.0332255	0.0460227	0.0475549	0.0458101	0.0454903	0.049215	0.0528563	0.052787	0.04296	0.0580857	0.0483383	0.0357321	0.0549565	0.0720192	0.0467987	0.0448102	0.0484257	0.0393108	0.0468527	0.0493901	0.0544843	0.0525727	0.0573675	0.0534115
158	0.0513427	0.0478486	0.0508868	0.0409359	0.0527941	0.0582665	0.0535724	0.0468027	0.0495119	0.0456657	0.0514836	0.0448824	0.051389	0.0482261	0.0503184	0.0478195	0.0338822	0.0507331	0.0461285	0.0539214	0.0514093	0.0486435	0.0420492	0.0492256	0.0435298	0.0407479	0.0540342	0.0619437	0.0485894	0.056937	0.042348	0.043045	0.046082	0.0463946	0.0472928	0.0532442	0.0460337	0.0374601	0.0432389	0.0592263	0.0547856	0.048752	0.0486315	0.0470155	0.0466101	0.0574278	0.0448882	0.0581842	0.0660041
159	0.0456193	0.0501381	0.0361696	0.0393018	0.0460898	0.0468197	0.0408177	0.0515452	0.0401911	0.0474655	0.0377481	0.0530587	0.0401064	0.0408658	0.0463941	0.0510892	0.0539958	0.0507324	0.0513614	0.0519603	0.0507554	0.0573096	0.0539857	0.0466084	0.0551393	0.0513758	0.0509266	0.0393779	0.033219	0.0536673	0.0559207	0.0487684	0.0491897	0.0488469	0.0554692	0.0527531	0.0493034	0.0376229	0.0399691	0.0579185	0.0466085	0.0479338	0.0499394	0.0461981	0.0546223	0.0544843	0.0439073	0.0526258	0.0615879
160	0.0428401	0.0499746	0.0343713	0.044861	0.0505046	0.0407694	0.0417994	0.0400992	0.0498395	0.0540056	0.0493583	0.0484804	0.041088	0.0447916	0.054896	0.0448753	0.0320839	0.0489334	0.0435121	0.0480338	0.0494468	0.0388309	0.0430301	0.0510232	0.038788	0.0417281	0.0541984	0.0433029	0.0400867	0.0479432	0.044147	0.0566171	0.0532775	0.0470486	0.0499093	0.0503001	0.043418	0.043509	0.0494541	0.0453273	0.0502059	0.0404128	0.0468325	0.0584629	0.0449746	0.0566096	0.0525734	0.0529527	0.0525941
161	0.0493809	0.0516109	0.04222	0.0500946	0.0420019	0.0407687	0.0450684	0.0489288	0.0429725	0.0471371	0.055408	0.0501153	0.046483	0.0393951	0.0499908	0.05485	0.0482724	0.0546567	0.0335374	0.0428016	0.045686	0.0421027	0.0376337	0.0480805	0.0450005	0.047288	0.0407898	0.0429745	0.0413946	0.0574275	0.0421838	0.0553085	0.0511522	0.0460676	0.0461485	0.0460488	0.0447259	0.0457992	0.0432403	0.0500705	0.053804	0.0461348	0.053374	0.05601	0.0487361	0.0466357	0.0587873	0.0567129	0.0483428
162	0.0498706	0.0498119	0.0440183	0.0389741	0.0451089	0.0482918	0.0426161	0.0620104	0.0477135	0.0347101	0.038729	0.0463537	0.0499169	0.0374326	0.0514628	0.0504359	0.0541599	0.0415758	0.0382798	0.0473806	0.045032	0.0506046	0.0438476	0.0400676	0.0309379	0.0451627	0.0492931	0.0441203	0.0500614	0.0523587	0.0462723	0.0508951	0.0472271	0.050319	0.0430408	0.039181	0.0460337	0.0422018	0.0455276	0.0525228	0.0528231	0.0487527	0.0448693	0.053884	0.0585466	0.0526853	0.0545359	0.0519711	0.0583168
163	0.0488897	0.0519372	0.0505598	0.0396281	0.0403664	0.0523803	0.0419614	0.0507271	0.0483682	0.0370003	0.0460879	0.0385043	0.0502439	0.0460994	0.0530977	0.0453651	0.0329006	0.0433749	0.0539779	0.0470543	0.0528807	0.0558382	0.0538222	0.0600177	0.0579193	0.0353508	0.0420984	0.0514785	0.0546404	0.0379692	0.0510141	0.0479503	0.048862	0.0444321	0.0420606	0.0512824	0.0529022	0.0433469	0.0646603	0.0484342	0.0487345	0.0513691	0.0469967	0.0417826	0.0574015	0.0582452	0.0596054	0.0501721	0.0547201
164	0.0479088	0.0480142	0.0520319	0.0425715	0.0410203	0.0384806	0.0385283	0.0382994	0.0383928	0.0430507	0.0460872	0.0524048	0.0520429	0.0536219	0.0442674	0.0496171	0.0502349	0.0466446	0.0492354	0.0486892	0.0409435	0.0457	0.0440117	0.0443189	0.0433663	0.0448357	0.0532168	0.0406857	0.049571	0.0556291	0.0454542	0.0427174	0.0423212	0.0486848	0.0427139	0.0496468	0.0504485	0.0526677	0.059755	0.0418934	0.0407217	0.0513684	0.0471595	0.0455441	0.056749	0.050887	0.0551892	0.0482096	0.0537392
165	0.0500348	0.0341131	0.0481068	0.0425715	0.0457628	0.0486188	0.0517733	0.0476202	0.0498395	0.0386352	0.0375846	0.0453728	0.0489367	0.0403761	0.0558776	0.0538691	0.0454924	0.0443551	0.0428581	0.0442751	0.0455218	0.0543661	0.051043	0.0377788	0.0430386	0.0476142	0.0512557	0.0446108	0.0530042	0.0471251	0.0464358	0.0643023	0.0539314	0.0508101	0.0472928	0.0527545	0.0435808	0.0384417	0.0555037	0.0508879	0.0595273	0.0484257	0.0501022	0.0484883	0.0511891	0.0443455	0.0546994	0.0560596	0.0471977
166	0.0531417	0.0462138	0.0510496	0.0478044	0.0433105	0.0517257	0.0399996	0.047783	0.0441155	0.0582576	0.0441254	0.048479	0.0427215	0.047735	0.047375	0.0443842	0.0463092	0.0486071	0.0430216	0.0467273	0.051081	0.0398132	0.0485893	0.0335275	0.0456558	0.0494126	0.0523987	0.0500072	0.0549667	0.0415666	0.044147	0.047624	0.0442837	0.0481937	0.0646265	0.0473574	0.0453805	0.0472706	0.0496176	0.0606984	0.0538033	0.0513684	0.0556635	0.0497961	0.0439937	0.0528488	0.0345859	0.0478833	0.0643678
167	0.0554305	0.0292078	0.0494161	0.0446975	0.049196	0.0409329	0.0388552	0.0502366	0.0547448	0.0415786	0.0509925	0.0486432	0.050735	0.0397228	0.0411612	0.0533787	0.0526879	0.0407584	0.0474371	0.0467266	0.0486294	0.0380141	0.046464	0.0549483	0.0433663	0.0410734	0.0546895	0.0411776	0.0418858	0.0397676	0.0416933	0.0468052	0.0522966	0.0508094	0.0536695	0.057332	0.0484867	0.0544667	0.0479813	0.0538313	0.0521677	0.0430286	0.0548447	0.0553553	0.0493901	0.057754	0.0419448	0.0485365	0.0579905
168	0.0398967	0.0481756	0.0549746	0.0435531	0.0377506	0.0461658	0.0422891	0.0521985	0.0383921	0.0513891	0.052955	0.0532222	0.0391248	0.0359613	0.0503177	0.0416056	0.0513793	0.0405942	0.0376259	0.0423118	0.0355464	0.0450454	0.0507153	0.0408857	0.046963	0.0548104	0.0523994	0.0490263	0.047445	0.0463084	0.0498704	0.0404286	0.0405221	0.0504824	0.0482745	0.0385271	0.0563354	0.0513584	0.0530508	0.0503967	0.0420302	0.0471164	0.0510831	0.0414563	0.052497	0.045981	0.0434162	0.0629274	0.0517767
169	0.0407134	0.0462145	0.0481068	0.0411001	0.0532852	0.0424056	0.0468688	0.0481106	0.0421536	0.0443585	0.0473958	0.0393232	0.04681	0.0482247	0.0575132	0.0517431	0.0592273	0.0438646	0.0358269	0.0460727	0.0412712	0.0370325	0.0487528	0.0428476	0.0543219	0.042709	0.0561602	0.0455924	0.0456466	0.0538301	0.0475802	0.0432085	0.0436298	0.0491746	0.0436948	0.0367294	0.055518	0.0596982	0.0489622	0.0500698	0.0477529	0.046299	0.0538652	0.0473432	0.0516796	0.0536669	0.0414543	0.0648892	0.0509592
170	0.0487263	0.0432711	0.0387868	0.0433896	0.0406941	0.0476372	0.0398368	0.0525261	0.0449343	0.040597	0.0467412	0.0476623	0.0500804	0.0416846	0.0477013	0.0432398	0.0423855	0.0441923	0.0493996	0.0573553	0.0558241	0.0556747	0.0484265	0.0353252	0.046963	0.0461436	0.0425881	0.040196	0.0500621	0.0384597	0.0389134	0.0389565	0.0477169	0.035439	0.0399339	0.0514459	0.0455433	0.049887	0.0573028	0.0448369	0.0479164	0.0528405	0.0497759	0.0540468	0.0492266	0.0423843	0.0484863	0.0477198	0.0527576
171	0.0398967	0.0489944	0.0471259	0.0566347	0.0544296	0.0435493	0.0437612	0.0477844	0.0442797	0.0481194	0.0477235	0.0537126	0.0502439	0.0568923	0.0463941	0.0461832	0.0494168	0.0487706	0.0431851	0.0444371	0.0523896	0.0497879	0.0445022	0.0394137	0.0418935	0.0482689	0.0486385	0.0424855	0.0394321	0.0520318	0.0443098	0.0396105	0.0550772	0.0359295	0.0472928	0.0483383	0.0509404	0.0461262	0.0435665	0.047127	0.0439921	0.0472806	0.0519012	0.0363862	0.0539677	0.0528495	0.0512655	0.060311	0.0436003
172	0.0372795	0.0476859	0.0469617	0.0446975	0.0475625	0.0406066	0.0530819	0.0538347	0.0372484	0.0504082	0.0395464	0.0414478	0.0448489	0.0570557	0.0521161	0.0510892	0.0402595	0.0492603	0.0430216	0.0347894	0.0468304	0.0550194	0.0402502	0.0456282	0.0464732	0.0467975	0.0473306	0.0446115	0.0502256	0.0541571	0.044147	0.0502405	0.055567	0.0454137	0.0530162	0.0426149	0.0424357	0.0449811	0.0460195	0.0418934	0.0487338	0.0412295	0.0530463	0.0509405	0.0593655	0.0525225	0.0460326	0.0483737	0.0560273
173	0.0454558	0.0465408	0.0495782	0.050912	0.0421654	0.053851	0.0346039	0.0459853	0.0472231	0.0536786	0.0524652	0.048479	0.044357	0.0472438	0.0511359	0.0465102	0.0500714	0.0564572	0.0502163	0.0557204	0.0543528	0.0488056	0.0554585	0.0418667	0.0472899	0.0409107	0.055507	0.0460828	0.0487536	0.0432015	0.0389141	0.0350322	0.0436298	0.0480302	0.0453303	0.038854	0.0592795	0.0552841	0.0483083	0.059881	0.050697	0.0523493	0.0399647	0.0391668	0.0526605	0.0569366	0.0435803	0.055078	0.0483421
174	0.0526506	0.0373849	0.0454904	0.0492751	0.0509957	0.0520533	0.0386924	0.0487653	0.0375754	0.0481194	0.0482139	0.0461895	0.0526975	0.0446281	0.0437776	0.0470007	0.0512158	0.0425567	0.0515249	0.0460727	0.0445409	0.043901	0.044011	0.0410492	0.0544854	0.0441811	0.0479853	0.0460828	0.0394321	0.0525222	0.0500332	0.0414102	0.0486992	0.051791	0.0441859	0.0427791	0.0450528	0.0464532	0.0507606	0.0481073	0.0420302	0.0615066	0.050921	0.0509398	0.0557681	0.0512132	0.0553534	0.0537694	0.0599516
175	0.0587009	0.05995	0.0505605	0.0592505	0.0475618	0.0451849	0.0489934	0.0445133	0.0468961	0.0504096	0.0408543	0.0419389	0.0422317	0.0482254	0.0602931	0.0470014	0.044348	0.0634877	0.0449841	0.0478717	0.0453583	0.0561645	0.0449926	0.0417032	0.0481081	0.0425455	0.0586139	0.0318568	0.036817	0.0487614	0.0505229	0.0477868	0.0446107	0.0470486	0.043205	0.0527531	0.0442354	0.0546295	0.0530515	0.0554662	0.0567467	0.057745	0.0465055	0.0478336	0.0493908	0.0507235	0.0461961	0.0547511	0.0594633
176	0.0498706	0.044252	0.0461443	0.0486218	0.0441279	0.0458395	0.051774	0.048766	0.0472238	0.0510621	0.03693	0.0417754	0.0572758	0.0550932	0.0400161	0.0468372	0.044348	0.0469729	0.0431858	0.0540856	0.0469946	0.0507688	0.0482623	0.0456275	0.0418942	0.0485966	0.0470029	0.0411769	0.0446657	0.0410755	0.0495427	0.0541648	0.0383968	0.0455765	0.0520353	0.0468662	0.0486502	0.0534844	0.0497804	0.0471263	0.049225	0.0489154	0.0551723	0.0363869	0.050698	0.0464715	0.058788	0.0545876	0.0507943
177	0.060173	0.0404911	0.0340443	0.0404455	0.0431463	0.0417517	0.0483395	0.0571044	0.0398649	0.054169	0.0462514	0.0484797	0.0530238	0.0528044	0.0416516	0.0435668	0.0554671	0.0464804	0.050217	0.0527763	0.059258	0.0524036	0.0482637	0.0451378	0.0510515	0.0503942	0.036702	0.0370898	0.0451562	0.0379685	0.0521599	0.0401016	0.0478811	0.0488476	0.0446764	0.038854	0.0393301	0.0449818	0.0487987	0.0606991	0.0510233	0.0489154	0.0597513	0.0440721	0.0582204	0.0507235	0.0535543	0.0550773	0.0543924
178	0.0557582	0.0530816	0.0417295	0.0417541	0.0532845	0.0463293	0.0360753	0.0486018	0.0411727	0.0572767	0.0516471	0.0430833	0.0487732	0.042829	0.0454125	0.0465102	0.0436941	0.0415765	0.0497266	0.043946	0.0406158	0.0417757	0.0523509	0.0493884	0.0471272	0.042709	0.0496187	0.0434664	0.0492433	0.0513771	0.0348256	0.0508937	0.0470643	0.0555519	0.0566136	0.0450686	0.0403104	0.0498877	0.039478	0.0510514	0.0544579	0.045972	0.0483046	0.0548649	0.0557674	0.0523583	0.0465231	0.0419964	0.0486697
179	0.0366263	0.0453964	0.0446729	0.0409366	0.0519766	0.0422421	0.0413082	0.0407517	0.0357763	0.0504089	0.0374204	0.0458633	0.0401057	0.0470803	0.0478648	0.0435675	0.0517063	0.0391229	0.0443295	0.0521223	0.0404524	0.0450461	0.048263	0.0444831	0.0564472	0.0528479	0.0510915	0.0521325	0.0500607	0.0464712	0.0551026	0.0512214	0.0580199	0.0503197	0.0571048	0.0507919	0.053065	0.0484157	0.0471632	0.0490889	0.0546221	0.0382861	0.0564802	0.0481606	0.045465	0.0463087	0.0457057	0.0477191	0.0596253
180	0.046274	0.0501388	0.0471252	0.0428992	0.0457635	0.0394615	0.0437612	0.0450044	0.0465684	0.0574401	0.0408557	0.0419382	0.0505708	0.0503507	0.0555513	0.0510892	0.0423855	0.0499157	0.0467825	0.0481994	0.047158	0.0460263	0.0557848	0.0513509	0.0456558	0.0507219	0.050274	0.0570384	0.036817	0.0526857	0.0415298	0.0374845	0.0529505	0.0460683	0.0615195	0.0398356	0.0417817	0.0441644	0.0551768	0.0482714	0.0528224	0.0495701	0.0546812	0.0502852	0.0559309	0.0549748	0.0551899	0.0537708	0.0637132
181	0.0503611	0.0506293	0.0466348	0.0424073	0.0500148	0.0487822	0.0453967	0.0450044	0.0326694	0.0474648	0.0472323	0.0479893	0.0476281	0.042829	0.0486829	0.0473276	0.0440218	0.0374873	0.0397505	0.0401865	0.0438869	0.0542027	0.0438476	0.0456282	0.0474534	0.0526837	0.0448776	0.0413404	0.0464641	0.0428738	0.0572279	0.0582527	0.0406863	0.0408347	0.0476198	0.057332	0.0547012	0.0338613	0.0519064	0.0479438	0.0482434	0.0530033	0.0419272	0.0468513	0.0477545	0.0492521	0.0553534	0.0509902	0.0604428
182	0.0459463	0.0542267	0.0448357	0.0442077	0.053775	0.0388076	0.0498115	0.0510541	0.0495119	0.0512263	0.0594965	0.0573107	0.0459926	0.047081	0.0370733	0.0419319	0.0415674	0.0459906	0.0415502	0.0452546	0.0430695	0.0416122	0.0464647	0.0453005	0.060373	0.0523574	0.0496194	0.0397055	0.0494075	0.0477797	0.056574	0.0412467	0.057039	0.0522815	0.0461478	0.0584764	0.0432538	0.0474355	0.0399698	0.0454908	0.0515145	0.0444999	0.0483046	0.0566646	0.04007	0.0490886	0.0524106	0.0467382	0.064859
183	0.0516704	0.0391825	0.057918	0.054181	0.0511592	0.0489443	0.0507924	0.0494192	0.0486945	0.0437039	0.0454333	0.0474988	0.0495892	0.0400491	0.0475378	0.0450388	0.0399318	0.0500785	0.0413867	0.0362615	0.0468304	0.0525671	0.0431936	0.0488986	0.0508887	0.0559541	0.0489655	0.0501707	0.0472815	0.0487607	0.0443098	0.0402651	0.0459193	0.0439416	0.0441866	0.0527538	0.0458709	0.0511963	0.047655	0.0466359	0.0619803	0.0548023	0.0476499	0.0442362	0.0448104	0.0538297	0.053882	0.0565494	0.0622418
184	0.058374	0.0519372	0.050397	0.0410994	0.055901	0.0371713	0.0422898	0.053507	0.0397014	0.0437046	0.0439619	0.0586179	0.0363448	0.0393945	0.0544063	0.0517431	0.0394421	0.0450097	0.043839	0.0436197	0.0451948	0.0432471	0.0472814	0.0462815	0.055794	0.0489235	0.0383368	0.0524602	0.0413946	0.0451633	0.044147	0.0611954	0.0475548	0.0542433	0.0551415	0.0561876	0.0465249	0.0482522	0.0556679	0.0526862	0.0511868	0.0489154	0.0556628	0.0550284	0.0611631	0.0541574	0.0582975	0.0634179	0.0689468
185	0.0549401	0.0444155	0.0474529	0.0464958	0.0428194	0.0504171	0.0480125	0.0486018	0.0552353	0.0543325	0.0424898	0.0453728	0.0484455	0.0496968	0.0504812	0.0422589	0.0518697	0.0507331	0.0525058	0.0508145	0.0602389	0.0484793	0.0552936	0.0441555	0.0420577	0.0508846	0.0530526	0.0477177	0.0433571	0.0579186	0.0546121	0.0510572	0.050661	0.0532631	0.0523623	0.0493199	0.0489772	0.0551193	0.0460188	0.0656051	0.0621431	0.054803	0.0568079	0.0594439	0.0466101	0.0745979	0.0563343	0.0648892	0.0674747
186	0.048889	0.0552076	0.0428739	0.0528731	0.0459263	0.0545056	0.0364023	0.0518722	0.0419902	0.0474655	0.0423271	0.0417747	0.0507343	0.0441376	0.047702	0.0396424	0.0409134	0.0414116	0.0531605	0.0395312	0.0442139	0.0412845	0.0552943	0.0539681	0.0556305	0.0463064	0.0492924	0.0459194	0.0489163	0.0469623	0.0500339	0.0535095	0.0452646	0.051791	0.0510537	0.0530807	0.048159	0.066566	0.0566481	0.0571003	0.0569109	0.0508773	0.065474	0.0604241	0.0634526	0.0693643	0.0633655	0.0675057	0.0682921
187	0.0497079	0.0449059	0.0593901	0.0464958	0.0537757	0.0510717	0.0489934	0.0436958	0.0477135	0.0536793	0.0552445	0.0488074	0.0446847	0.0359613	0.0480282	0.0349	0.0479454	0.0549851	0.0433479	0.0400223	0.0465041	0.044228	0.0405771	0.0470989	0.0438568	0.0469603	0.0455323	0.0370891	0.0420493	0.0505604	0.052322	0.0500763	0.0480439	0.056043	0.0407513	0.0532442	0.0479963	0.0564278	0.0604097	0.0647869	0.0515145	0.0570911	0.0577888	0.0551918	0.0678688	0.0592261	0.0548622	0.0560596	0.0694365
188	0.0449654	0.0391825	0.0526851	0.0435531	0.0483793	0.053524	0.0421256	0.0523619	0.048204	0.0486099	0.0529557	0.0504415	0.0440307	0.0511696	0.0465569	0.0484727	0.0490898	0.0441923	0.053324	0.0480345	0.0494461	0.0411204	0.0474456	0.0500437	0.0575923	0.045162	0.0556698	0.0383969	0.0502249	0.0541571	0.048726	0.0495859	0.0436291	0.0552249	0.043205	0.0511189	0.0497946	0.0588808	0.0502715	0.057755	0.0547842	0.0531674	0.0600776	0.0571544	0.06705	0.0713268	0.0694159	0.0715935	0.080884
189	0.0346637	0.0574971	0.0482703	0.0438794	0.0438003	0.0494369	0.037875	0.0530173	0.0454241	0.0517168	0.036276	0.0481528	0.0445205	0.0586899	0.0495003	0.0558309	0.0492526	0.047135	0.0510345	0.0542484	0.0458495	0.0391585	0.053496	0.0531506	0.0454916	0.0525202	0.0563237	0.0501707	0.0544762	0.0466353	0.0516687	0.0451704	0.0468995	0.0452502	0.0474563	0.0537354	0.0546998	0.0585539	0.0527231	0.0606991	0.0529858	0.0601987	0.0571349	0.0476701	0.0583838	0.0675659	0.0609133	0.0683238	0.0646948
190	0.058374	0.0525911	0.0453269	0.0389741	0.0578635	0.0435493	0.050302	0.0495827	0.0501658	0.0540063	0.0490313	0.055184	0.0502439	0.0500238	0.0490105	0.0407868	0.0456552	0.0443551	0.0395877	0.0375687	0.0422514	0.0509323	0.0445029	0.0454633	0.0459821	0.045162	0.0468402	0.0485351	0.061017	0.0399304	0.0449644	0.0651211	0.0395419	0.04427	0.0463119	0.0385264	0.0586256	0.0531581	0.0548498	0.0502333	0.0523319	0.0624882	0.0658017	0.0610787	0.0634526	0.0582452	0.0630386	0.0591666	0.0579905
191	0.043494	0.0458868	0.044346	0.0499297	0.0521401	0.0453484	0.0473586	0.0611929	0.0393737	0.0504089	0.0424905	0.0492972	0.0441942	0.0498603	0.0514635	0.0416056	0.0453282	0.035689	0.0552858	0.0447655	0.05288	0.0460263	0.0443387	0.0492249	0.0397689	0.0513751	0.0556705	0.0454282	0.0533318	0.0598804	0.0526503	0.0428809	0.044283	0.0449239	0.0579215	0.0478485	0.0561726	0.0570818	0.0510889	0.0508865	0.0616526	0.048098	0.065801	0.0636952	0.0652509	0.0674032	0.0725235	0.0652162	0.0588072
192	0.0380976	0.0478493	0.0463085	0.0476409	0.0431463	0.0469832	0.0462135	0.0528531	0.0472231	0.0495908	0.0477228	0.0456991	0.0505715	0.0447909	0.0545697	0.0456928	0.0500714	0.0494252	0.0515249	0.0496694	0.0427425	0.0416115	0.0521874	0.0467719	0.0507245	0.0567729	0.0463497	0.0424841	0.049898	0.0471258	0.0523227	0.0549823	0.0496801	0.0537528	0.0451668	0.05586	0.0553545	0.0603529	0.0546863	0.0651139	0.0590362	0.0548023	0.0586069	0.048978	0.0577292	0.0685469	0.0646748	0.0696317	0.0712356
193	0.0415308	0.048177	0.0464713	0.050912	0.0423289	0.0546691	0.0519368	0.0459853	0.0496754	0.0453395	0.0505027	0.0435738	0.0463195	0.049861	0.042796	0.0514155	0.0435299	0.0587453	0.0440025	0.0442737	0.0471573	0.0553471	0.0430294	0.0492249	0.0507238	0.0526844	0.0504375	0.056875	0.0471173	0.0492518	0.0477437	0.0577615	0.0537672	0.0609483	0.0615189	0.0535719	0.0604239	0.0546295	0.055503	0.0626609	0.0542951	0.0598717	0.0546812	0.0617327	0.0585473	0.0606989	0.0689261	0.0675057	0.0797389
194	0.0466002	0.0453964	0.0495782	0.040282	0.0465802	0.0456753	0.0453967	0.043533	0.0536004	0.0399423	0.0465777	0.0439014	0.0512255	0.0531307	0.0519533	0.0483099	0.0476184	0.0428844	0.0597013	0.0560481	0.0515721	0.0430829	0.0423762	0.0443189	0.0468002	0.0523574	0.0437332	0.0503342	0.0420493	0.0575909	0.0413664	0.046152	0.0460827	0.0380548	0.0544876	0.0548791	0.0532292	0.0469436	0.0520705	0.0559559	0.0560928	0.0525135	0.0602418	0.0648403	0.0562585	0.0618426	0.0759581	0.059984	0.06028
195	0.0472549	0.0511183	0.0518684	0.0482949	0.0447812	0.0448572	0.04605	0.0440235	0.0467326	0.0458306	0.0483774	0.0465172	0.0486097	0.0586906	0.049501	0.0419326	0.0454924	0.0569462	0.0462927	0.0452546	0.0386533	0.0510964	0.0484265	0.0449736	0.0489255	0.046961	0.0512543	0.0446115	0.0458101	0.0546482	0.0552661	0.0540006	0.0575288	0.0393627	0.0548153	0.0491564	0.0543729	0.0605164	0.0669505	0.0587366	0.0529858	0.0562744	0.0656382	0.0597708	0.0639423	0.0642955	0.0632021	0.0671794	0.0749971
196	0.0430029	0.0429434	0.0376417	0.0486218	0.0495237	0.042078	0.0298628	0.0373192	0.0459152	0.0459941	0.0505027	0.0456998	0.0489367	0.0351431	0.0449213	0.0483099	0.0378072	0.0476255	0.048745	0.0516326	0.0515728	0.0494609	0.0436841	0.0529864	0.0448377	0.0410741	0.0497836	0.0370884	0.0472822	0.0467981	0.0467635	0.0500763	0.0441209	0.047866	0.0507267	0.0483383	0.0571528	0.038768	0.0510896	0.0556304	0.0690116	0.0621612	0.0584427	0.0596066	0.0583838	0.0721442	0.0669636	0.0771534	0.0723807
197	0.0536322	0.0525911	0.0402575	0.0613765	0.055247	0.0590839	0.0532454	0.0490922	0.042153	0.0548244	0.0382392	0.0368695	0.0365083	0.0434837	0.0620908	0.0577935	0.0414039	0.0468081	0.0579015	0.0465639	0.0412698	0.055674	0.0353449	0.04759	0.05514	0.0412369	0.0576323	0.0390509	0.0562753	0.0626611	0.0547749	0.059724	0.0449383	0.0473762	0.0592294	0.060439	0.053392	0.0495608	0.0548491	0.0536665	0.0513503	0.0554562	0.0620401	0.0615692	0.0603457	0.066912	0.0779192	0.0751909	0.0830093
198	0.0519967	0.0529188	0.0533398	0.0536906	0.0491967	0.0424049	0.037219	0.0428784	0.0444431	0.0497542	0.0459244	0.0442284	0.0423952	0.054929	0.0462299	0.0509257	0.0463106	0.0487706	0.0431851	0.0490154	0.0530442	0.0394855	0.0538222	0.0402318	0.053341	0.0564452	0.0522359	0.0433029	0.0505519	0.0530134	0.0410394	0.0654467	0.0473899	0.0576786	0.0472935	0.0563511	0.0507762	0.0577364	0.0636808	0.0567741	0.0549484	0.0611796	0.0610599	0.0594432	0.0587108	0.0644597	0.0602586	0.0814054	0.074506
199	0.0362986	0.0467042	0.0484338	0.0425708	0.0451089	0.0460023	0.0380378	0.0492557	0.0490221	0.0484471	0.0429803	0.0448831	0.0551498	0.0341622	0.0423049	0.0383345	0.0463099	0.0535123	0.0556134	0.0454188	0.050265	0.0555105	0.0471187	0.05037	0.0525236	0.0525209	0.0543619	0.0508246	0.0487529	0.0585726	0.0479072	0.043699	0.0550765	0.0508094	0.0518711	0.048012	0.0599328	0.0667302	0.0566488	0.0572652	0.0681934	0.0559467	0.063675	0.0640221	0.066396	0.0649495	0.0823347	0.0648892	0.0655122
200	0.0448012	0.0501388	0.0517035	0.0438801	0.043474	0.0554865	0.0538994	0.0459846	0.0475501	0.0458292	0.045434	0.0460268	0.0518801	0.0467527	0.045576	0.0424217	0.042549	0.0466453	0.0520161	0.0537586	0.0512452	0.0591086	0.0449926	0.0389232	0.051215	0.0495768	0.0561602	0.0419943	0.0456459	0.0517048	0.0575556	0.0566171	0.0565479	0.0648726	0.0499093	0.0679614	0.0594423	0.0590443	0.0533777	0.0533402	0.0572378	0.0595448	0.0643296	0.0571537	0.0605085	0.071164	0.0545359	0.0689785	0.0758146
201	0.0348272	0.043925	0.0513772	0.0389748	0.0568826	0.0363546	0.0476855	0.0386271	0.0419895	0.0492645	0.0565524	0.0586179	0.0469735	0.0495326	0.0625812	0.0474918	0.0553029	0.0482801	0.0415502	0.0460727	0.0458488	0.0597626	0.0463005	0.0582187	0.0539956	0.0510488	0.0463504	0.0506618	0.0430309	0.0495788	0.0511783	0.0541641	0.0498436	0.0509736	0.043859	0.062238	0.0550275	0.0510321	0.0512517	0.047781	0.0502059	0.0583997	0.0697253	0.0705643	0.0551134	0.0706722	0.0668001	0.0658708	0.074506
202	0.0549401	0.0556987	0.0528493	0.0437159	0.0459263	0.0415875	0.0424519	0.0492557	0.0583415	0.0481194	0.039056	0.0386685	0.0456663	0.0395572	0.0408335	0.0456928	0.0487621	0.0446827	0.046292	0.0423111	0.0484652	0.0558375	0.0445015	0.0515144	0.0517054	0.0343692	0.0510908	0.0609635	0.0556213	0.0508874	0.0472525	0.0428809	0.0452646	0.0372374	0.0394428	0.0534077	0.0532292	0.054793	0.0651515	0.0571003	0.0505329	0.0641224	0.0618766	0.0697455	0.0596917	0.0656034	0.0687619	0.053606	0.0758139
203	0.051342	0.0460503	0.0399305	0.0468228	0.0438003	0.0525424	0.043924	0.0435323	0.047877	0.0494273	0.0521383	0.0515866	0.0497541	0.0392324	0.0499915	0.0432398	0.0458194	0.0497515	0.0531605	0.0545746	0.0473215	0.0443901	0.0413946	0.0510239	0.0371525	0.0574261	0.053054	0.0439568	0.0513693	0.0561196	0.051668	0.0584154	0.0506603	0.047539	0.0566136	0.0658354	0.061569	0.0531574	0.0589376	0.0543204	0.055276	0.0528398	0.0648201	0.0592804	0.0649247	0.062333	0.0692524	0.0637455	0.0727069
204	0.0498713	0.0442506	0.0384584	0.0424073	0.038568	0.0453491	0.0378743	0.0448402	0.0536004	0.0551507	0.0554087	0.0439014	0.048936	0.0487159	0.0478648	0.0489632	0.0445115	0.0422291	0.0425311	0.0396954	0.0528814	0.0447177	0.0417222	0.0472624	0.0566107	0.0433636	0.046676	0.0434657	0.0441746	0.055138	0.0443098	0.0557997	0.0598183	0.0468851	0.0572675	0.0504636	0.0468519	0.0521765	0.0556672	0.0593905	0.0562562	0.0680481	0.0507575	0.0587892	0.066069	0.0667485	0.0671271	0.0686508	0.0838267
205	0.0457828	0.0468684	0.0420565	0.0450238	0.0436368	0.044204	0.0547175	0.0394452	0.0413355	0.0437046	0.0536096	0.05731	0.0301303	0.0407037	0.0496638	0.0402964	0.0561218	0.0441909	0.0497266	0.0529398	0.0533705	0.0440652	0.0422127	0.0430118	0.0415673	0.0569357	0.0546888	0.0478805	0.0512058	0.0482709	0.0501966	0.0517119	0.0516419	0.0565328	0.0525258	0.0586399	0.0483225	0.0446541	0.0605725	0.0549757	0.0544579	0.0631421	0.0594229	0.0607524	0.0585466	0.0639679	0.064183	0.0715935	0.0686191
206	0.0428387	0.0471947	0.043692	0.0500939	0.0452716	0.0410964	0.045723	0.0464758	0.0500023	0.0461569	0.0439619	0.0507692	0.0526961	0.0397221	0.0391979	0.0481457	0.0451655	0.0466453	0.0577388	0.0436197	0.0561511	0.0499514	0.0497344	0.0457924	0.0497429	0.0466333	0.0403001	0.0411769	0.0423762	0.0536666	0.049869	0.0438618	0.046082	0.0557154	0.0507274	0.0486659	0.0542094	0.0531574	0.0551768	0.0593905	0.0533135	0.0451546	0.0640026	0.0648396	0.0606726	0.0629877	0.0664732	0.0599826	0.0733616
207	0.0459463	0.0378747	0.0467983	0.0394653	0.0550835	0.037499	0.0450691	0.053834	0.0539281	0.0499184	0.0464149	0.0453728	0.0484455	0.0451185	0.0462299	0.0491267	0.0466375	0.052041	0.0449841	0.0493424	0.0564788	0.0479881	0.0556213	0.0446466	0.0472906	0.0355142	0.0476583	0.0423213	0.0569292	0.0557933	0.0547756	0.0495852	0.0578572	0.0499927	0.0515442	0.0574962	0.0473423	0.0554476	0.0532149	0.0567741	0.0438293	0.0611796	0.0566444	0.0573179	0.06705	0.0608624	0.0666366	0.0704498	0.0632227
208	0.0390785	0.0493214	0.0412391	0.0437159	0.0455986	0.0427326	0.0524273	0.0554703	0.0519649	0.0505724	0.0455975	0.0457005	0.0464837	0.052314	0.0526065	0.0389885	0.0423862	0.0451732	0.0477641	0.0455822	0.0481389	0.0386674	0.0587282	0.0560934	0.0517054	0.043036	0.0443872	0.0397055	0.0557841	0.0531755	0.0485618	0.0540006	0.0410126	0.049665	0.0571041	0.057986	0.0543736	0.0440009	0.0577932	0.0677297	0.0557658	0.0521858	0.0597506	0.0615692	0.0556039	0.06266	0.0695801	0.0712673	0.0746695
209	0.0485628	0.0489937	0.0433644	0.042408	0.0545938	0.043877	0.04605	0.0374813	0.046078	0.0469743	0.0519741	0.0381774	0.0466465	0.045936	0.0522802	0.0368625	0.0409127	0.0559646	0.0557769	0.0506517	0.0384898	0.039322	0.0441752	0.0464456	0.0531775	0.0351873	0.0481473	0.0416673	0.047445	0.0526857	0.051341	0.0557997	0.0516426	0.0519545	0.054978	0.0501373	0.0511025	0.0515226	0.0528866	0.060208	0.0557658	0.0636326	0.0566444	0.0591162	0.0585473	0.0646225	0.063529	0.071757	0.0651859
210	0.0330282	0.035421	0.0454904	0.061213	0.0429828	0.0384806	0.0503013	0.0347028	0.0467319	0.0463204	0.053282	0.0443926	0.0505708	0.0449543	0.0506454	0.0434033	0.0441845	0.030783	0.0449841	0.0537579	0.0568058	0.0417743	0.0494081	0.0421936	0.0639703	0.0384584	0.0586125	0.0488628	0.0502249	0.0559561	0.0482348	0.0528563	0.0511522	0.0555519	0.0504005	0.0501366	0.0484867	0.0495601	0.0437293	0.0539941	0.0524954	0.0510414	0.0667819	0.0547014	0.0649247	0.0714896	0.0614037	0.0622728	0.0619148
211	0.0552671	0.0478493	0.0353522	0.0361942	0.0483793	0.0499259	0.045396	0.0482748	0.047877	0.0376536	0.0482132	0.0461902	0.0494264	0.0413577	0.0535895	0.0416049	0.0541585	0.0579278	0.0433486	0.0418207	0.0501015	0.041775	0.0494081	0.0443189	0.0458186	0.0520297	0.033922	0.054422	0.0494075	0.0484344	0.0533036	0.0494224	0.0498436	0.0460669	0.0503991	0.0512817	0.0519206	0.0492331	0.0507606	0.0415665	0.0500424	0.0559474	0.055173	0.0651665	0.0680323	0.0603712	0.0638567	0.0608007	0.0713991
212	0.049543	0.0470312	0.0571013	0.044534	0.0490339	0.039952	0.0403273	0.0469669	0.0511474	0.044849	0.0496846	0.0391597	0.0410873	0.0508412	0.0521168	0.0582839	0.0399325	0.0523679	0.0541407	0.0503247	0.0520633	0.0571454	0.0464647	0.0538046	0.0435298	0.0454889	0.0468388	0.058347	0.0412311	0.0523587	0.0495427	0.0414095	0.047063	0.0560416	0.0548153	0.0481755	0.0457068	0.0497243	0.0430768	0.0597182	0.0595273	0.0492424	0.0649835	0.0556823	0.0608368	0.0544843	0.0533909	0.0657067	0.057827
213	0.0452917	0.0467049	0.0502328	0.0443705	0.0408568	0.0512345	0.0429438	0.0472939	0.0462422	0.0419049	0.0488672	0.0466807	0.0482813	0.057709	0.0459029	0.0520708	0.047128	0.0499157	0.0518519	0.0598082	0.0463392	0.0419385	0.0554585	0.0474273	0.0368262	0.0482689	0.0546888	0.0477177	0.0551309	0.0490876	0.0480713	0.0535102	0.0511522	0.0445956	0.0456573	0.0653456	0.0522476	0.0549572	0.0558307	0.0615158	0.0480806	0.0541484	0.0594236	0.0535563	0.0708115	0.0659311	0.0648376	0.0611284	0.0655129
214	0.0466002	0.0385286	0.0407486	0.0509113	0.0465788	0.0384799	0.0486671	0.0515452	0.0447694	0.0497549	0.041182	0.055511	0.0499176	0.0431553	0.0459029	0.0442214	0.0456552	0.0376515	0.0420414	0.0477075	0.0538609	0.0507695	0.0389423	0.0379423	0.0423847	0.0505584	0.0463497	0.0529513	0.0435206	0.0492525	0.0524854	0.0520388	0.0627624	0.0480302	0.0427153	0.0614206	0.0466877	0.0513591	0.0522326	0.0433655	0.0582188	0.0523493	0.0654747	0.0627143	0.049717	0.0682199	0.0589507	0.0773169	0.0666566
215	0.0415308	0.0501388	0.0449999	0.0458426	0.0470707	0.0481283	0.0416352	0.0453307	0.0563797	0.0396161	0.0531199	0.0440642	0.0427222	0.0505142	0.0387082	0.0582839	0.0487628	0.0574381	0.0443295	0.0411667	0.0453583	0.0524043	0.0469552	0.0408864	0.0405864	0.0446715	0.0404628	0.0511523	0.0615075	0.0497416	0.0528124	0.0518753	0.0390508	0.0472127	0.0515449	0.0548798	0.0574812	0.052013	0.0505978	0.0513777	0.0497161	0.0570918	0.0636757	0.048978	0.0574029	0.0571008	0.0564985	0.0562224	0.0718902
216	0.0416943	0.053245	0.0572648	0.0414271	0.0490325	0.0438763	0.0514471	0.0561235	0.0501658	0.0363457	0.045107	0.0404669	0.0479551	0.0402133	0.0485194	0.0447119	0.0409141	0.0523679	0.0482545	0.0441102	0.0509182	0.0478253	0.0451568	0.0436664	0.0590644	0.0502321	0.0455323	0.0522974	0.045319	0.0490883	0.0554296	0.0567799	0.0398689	0.0530996	0.041406	0.0561883	0.051266	0.0479259	0.0527231	0.0642951	0.0423572	0.042047	0.0550082	0.0600978	0.0673769	0.0523576	0.0599317	0.0606365	0.0702547
217	0.0519974	0.0380381	0.0441825	0.0512383	0.0606441	0.0581037	0.0424533	0.0451686	0.0426434	0.0401072	0.0455968	0.0568189	0.0535157	0.0447916	0.038544	0.0494543	0.0539958	0.0504054	0.0477634	0.0408391	0.0455225	0.0573089	0.0562759	0.0516772	0.0499064	0.0497402	0.0491296	0.0433029	0.059218	0.045491	0.0500339	0.0551443	0.0503341	0.0478667	0.0549787	0.0527538	0.0432545	0.0533209	0.0517422	0.0559559	0.0685204	0.0410668	0.0519012	0.0504501	0.0647612	0.0654399	0.0579705	0.0581856	0.0658392
218	0.0454558	0.0483398	0.0376417	0.0466593	0.0475618	0.0455118	0.0493211	0.0538347	0.0473859	0.0365085	0.0475586	0.043411	0.0428863	0.044955	0.0480282	0.0407875	0.0484352	0.0487699	0.0440025	0.0519596	0.0514093	0.0429201	0.0445015	0.0480805	0.0502334	0.0435264	0.0499471	0.0529513	0.0507168	0.04729	0.0483983	0.0505675	0.0609627	0.0499913	0.0453303	0.0470304	0.0497946	0.0474341	0.0594281	0.0605349	0.0606717	0.0433555	0.0662921	0.0594432	0.0575657	0.0615156	0.0599317	0.0634186	0.0666573
219	0.0434933	0.0516102	0.048271	0.0481307	0.0513227	0.0492727	0.0480125	0.0464758	0.0532734	0.0459934	0.0505027	0.0499518	0.0474646	0.0446281	0.0447578	0.0417684	0.0533418	0.0474627	0.0513607	0.0419849	0.052553	0.0533845	0.0405765	0.0490621	0.049089	0.0433629	0.0592671	0.0500072	0.0456466	0.0449998	0.0456184	0.060378	0.050661	0.0470486	0.0472928	0.0431053	0.0497953	0.0526677	0.0604097	0.0507237	0.0624701	0.0494066	0.0615497	0.0566632	0.0596924	0.0639686	0.0620577	0.0658708	0.0733616
220	0.0521601	0.0411451	0.040094	0.0492758	0.0616243	0.0417503	0.0470316	0.0404261	0.0459152	0.0468101	0.0470688	0.0558387	0.0544966	0.0374333	0.0501549	0.0609004	0.0363359	0.0446827	0.0433493	0.0468901	0.0461757	0.0430829	0.0489163	0.0456275	0.0467995	0.042382	0.0528898	0.0467361	0.0454825	0.0427103	0.0477444	0.0553085	0.0434656	0.0553884	0.0499093	0.0485018	0.0401476	0.0471071	0.0564846	0.0503967	0.0500424	0.0513677	0.0599141	0.0501231	0.0516789	0.0489251	0.0664732	0.0653797	0.0625688
221	0.0474177	0.0437608	0.0441825	0.0510741	0.049196	0.0510717	0.0413089	0.0428791	0.0522925	0.0360187	0.0532827	0.0404676	0.0459919	0.0546021	0.0475378	0.0425866	0.0468003	0.0585825	0.0520147	0.0477075	0.0478113	0.0463526	0.0382877	0.04759	0.0400959	0.0345333	0.0538707	0.0513151	0.043193	0.0517041	0.0448009	0.0446792	0.0462455	0.0513006	0.0456573	0.055206	0.0470146	0.0556104	0.0546863	0.0521951	0.0521677	0.0538214	0.0463413	0.0620596	0.057892	0.0610251	0.0610774	0.0586761	0.0517767
222	0.039896	0.0426164	0.0418937	0.0446975	0.0534487	0.0397892	0.049648	0.056287	0.0472231	0.0482829	0.0392194	0.0380139	0.0420689	0.057055	0.0493361	0.0450388	0.0440211	0.0554749	0.0404051	0.0511407	0.0541893	0.0476619	0.0409041	0.0488979	0.0572653	0.0487593	0.0461855	0.0508246	0.0428667	0.0503962	0.0395673	0.0522023	0.0547488	0.0539177	0.0517083	0.0573327	0.0620588	0.0515226	0.0517422	0.0508872	0.053804	0.0502247	0.0509203	0.0556823	0.063943	0.0523583	0.0553534	0.0565494	0.0509585
223	0.04562	0.0485033	0.043692	0.0471505	0.0493609	0.0365174	0.0421256	0.0438593	0.0470596	0.0453402	0.0457609	0.0388313	0.0495906	0.0426662	0.0504812	0.0432398	0.0448385	0.0422298	0.0526693	0.0508159	0.047158	0.0461898	0.0474449	0.0456275	0.0425482	0.0425455	0.0434063	0.0500065	0.0508796	0.0414024	0.0433289	0.0502398	0.0590016	0.0594762	0.0543248	0.050465	0.0430896	0.0516868	0.0447109	0.0574273	0.0518414	0.0526763	0.0532105	0.0582995	0.0659063	0.0656041	0.0650011	0.057204	0.0566826
224	0.0448019	0.0419618	0.0479434	0.0497662	0.0438003	0.0443675	0.0465404	0.0379725	0.0372484	0.0417421	0.0426533	0.0514232	0.0459933	0.0454455	0.0522809	0.034573	0.0451655	0.0523686	0.0443302	0.0537579	0.0486294	0.0424289	0.0498979	0.0492249	0.0423847	0.0414011	0.055507	0.0486986	0.0428667	0.0472893	0.0430019	0.0526935	0.0519696	0.0475397	0.0507274	0.057659	0.0414555	0.0482522	0.0661324	0.059227	0.0544572	0.0569283	0.0501036	0.0547014	0.0467736	0.0566089	0.0489768	0.0624356	0.0678017
225	0.0482351	0.0429434	0.0446729	0.0407738	0.0436368	0.043877	0.0409812	0.045986	0.0418267	0.0420691	0.0562261	0.0425929	0.0536785	0.0488794	0.0498273	0.0393148	0.0412411	0.052041	0.0554493	0.0532681	0.0344027	0.0506046	0.0559475	0.0587098	0.0361709	0.0387839	0.049129	0.0397048	0.0420486	0.0482702	0.0536305	0.0432078	0.0526235	0.0400173	0.0472935	0.0432688	0.0452163	0.0577357	0.0512524	0.0505602	0.0520042	0.0548023	0.0666184	0.0439093	0.0637803	0.058735	0.0538813	0.0733933	0.0633869
226	0.0511792	0.036893	0.0373147	0.046987	0.0428194	0.0571221	0.0485036	0.044514	0.0347954	0.0392891	0.036603	0.0499511	0.0383074	0.0472438	0.0511359	0.048145	0.049581	0.0536758	0.0492361	0.0545753	0.042906	0.0455359	0.0456459	0.0546213	0.050888	0.046634	0.048148	0.0446108	0.0449927	0.0492518	0.0536312	0.0502405	0.0449383	0.0530996	0.0507267	0.0504643	0.0440719	0.0547937	0.0514152	0.0688755	0.0595273	0.0601987	0.0492855	0.0519214	0.0577292	0.0621695	0.0501211	0.053279	0.0547201
227	0.0395683	0.0447424	0.0577546	0.0456784	0.0557375	0.0412598	0.0414717	0.0484383	0.0418267	0.044522	0.0439619	0.04799	0.0381432	0.0503507	0.0508089	0.0347365	0.0423862	0.0553114	0.046292	0.052123	0.049284	0.0532225	0.0489163	0.0439927	0.0414031	0.0451627	0.0489648	0.0557292	0.0487536	0.0432015	0.0503594	0.0432085	0.0385596	0.049992	0.0531804	0.0527538	0.0483232	0.0474341	0.0584479	0.0603714	0.0412121	0.0508787	0.0556628	0.0586264	0.0493901	0.0549755	0.0545359	0.0606386	0.0566826
228	0.0539585	0.0419618	0.0512145	0.0543452	0.0508315	0.0510724	0.0442509	0.0453314	0.0519649	0.0543339	0.0498481	0.0560014	0.041904	0.0395586	0.0491733	0.0479816	0.042222	0.0402666	0.0433486	0.0459092	0.0412705	0.0460263	0.0515327	0.0366337	0.0495794	0.0482696	0.0422612	0.0413404	0.0412304	0.0515406	0.0503601	0.0492589	0.0442844	0.0406712	0.0569399	0.0498096	0.0442347	0.0484157	0.062208	0.0531767	0.0567467	0.0523486	0.0551723	0.0458704	0.058875	0.0539939	0.0623853	0.0513165	0.0517767
229	0.047746	0.0416355	0.0433651	0.0376662	0.0439638	0.0446937	0.0473579	0.0459846	0.0431353	0.0397796	0.0470695	0.0331086	0.0402685	0.0513317	0.0450855	0.0484727	0.0396056	0.0569469	0.0369712	0.0527763	0.0546797	0.0445542	0.0484258	0.0477542	0.0482709	0.0387853	0.0504382	0.0411769	0.040086	0.0495781	0.0465993	0.0440267	0.0522959	0.0514634	0.0433685	0.048339	0.043091	0.0420377	0.0471632	0.0520316	0.0469355	0.0464632	0.0519012	0.0540475	0.052824	0.0539939	0.0599324	0.0596556	0.0697635
230	0.0505246	0.0586415	0.0438555	0.0412629	0.0490332	0.0410971	0.0525901	0.0396087	0.0414997	0.0466473	0.042654	0.0440649	0.0438673	0.047081	0.0400161	0.0453658	0.0376437	0.0396133	0.0502163	0.0403486	0.0461764	0.0427566	0.0536588	0.0403953	0.0471272	0.0409107	0.0535451	0.0393786	0.0371426	0.0453275	0.0475809	0.043699	0.0480453	0.038219	0.0538337	0.0507912	0.0460344	0.0454722	0.0615548	0.0443464	0.0498789	0.0546395	0.0532098	0.0543737	0.0606726	0.0593896	0.0651653	0.0591659	0.0592991
231	0.0430029	0.0565168	0.0484345	0.0522192	0.0442907	0.0525431	0.0417987	0.0486018	0.0552346	0.0394526	0.0472316	0.0525683	0.048282	0.0570564	0.0408335	0.0587751	0.0579201	0.0437018	0.0407321	0.0432928	0.050427	0.0512592	0.0512058	0.0539674	0.0445107	0.0528472	0.0512557	0.0419943	0.0533318	0.0351893	0.0403854	0.0361766	0.0433021	0.050319	0.0468017	0.0545528	0.0533927	0.0567555	0.0398057	0.0548115	0.0449737	0.0444999	0.0481411	0.0461974	0.0539691	0.0543202	0.0599324	0.06211	0.0516125
232	0.0510157	0.0334599	0.0423835	0.0473139	0.0420019	0.0428954	0.0413082	0.0412429	0.0449336	0.0453388	0.041182	0.0492979	0.0433761	0.0503514	0.0414874	0.0478188	0.0485993	0.0471357	0.0440025	0.0442737	0.0566423	0.0476626	0.0479354	0.0482433	0.0467995	0.0474508	0.0452039	0.0423213	0.0531684	0.0553022	0.0459453	0.053019	0.0498429	0.0436147	0.0559597	0.0489922	0.0491407	0.0601894	0.0532142	0.0520316	0.0487345	0.0479345	0.0505934	0.0497954	0.0575657	0.0466357	0.0537185	0.0681603	0.0535757
233	0.0433298	0.0491579	0.0417302	0.0497662	0.0523029	0.0460023	0.0476855	0.0489288	0.0495133	0.0495901	0.0469053	0.0491337	0.0455014	0.049861	0.0463934	0.0378434	0.0476177	0.0420656	0.0543056	0.0447641	0.0433965	0.0337628	0.0374702	0.052496	0.055794	0.0428725	0.0519096	0.0496802	0.049571	0.061189	0.0441463	0.0486049	0.0455923	0.0490111	0.0499086	0.0486659	0.0473416	0.0366426	0.0331014	0.0600438	0.055603	0.0422111	0.0541914	0.0563369	0.0462825	0.0657669	0.0537185	0.0622728	0.0550471
234	0.0457828	0.0458861	0.0391131	0.0494407	0.0493602	0.0520533	0.0473586	0.0484376	0.031852	0.0504096	0.0457609	0.0470084	0.0450116	0.0456097	0.0395263	0.0470014	0.0441845	0.04321	0.0348452	0.0499977	0.0463399	0.0468444	0.0454831	0.036471	0.0389508	0.0417288	0.0411161	0.0488628	0.0420486	0.0482695	0.0430019	0.036667	0.0436291	0.040345	0.0400981	0.0498103	0.0416175	0.0433455	0.0551768	0.055629	0.0452999	0.0528405	0.0471595	0.0529031	0.0510249	0.0497419	0.0604235	0.0563852	0.0625688
235	0.039242	0.0527553	0.0539937	0.0375027	0.0521401	0.0438763	0.0488306	0.0436958	0.0450971	0.046648	0.0491948	0.054857	0.0553126	0.0488794	0.0426318	0.0417684	0.0484359	0.0443558	0.0420393	0.0400223	0.0515721	0.0537122	0.0564387	0.0472631	0.0446735	0.0438541	0.0471671	0.044448	0.0423762	0.0512143	0.0366246	0.0468059	0.0472271	0.0460683	0.062337	0.0493192	0.0522483	0.0575722	0.0447109	0.0618428	0.0403947	0.0608533	0.0548447	0.0542109	0.0627979	0.0517037	0.0540448	0.0527885	0.0496507
236	0.0595191	0.0344401	0.0399312	0.0446975	0.048542	0.0427319	0.0444151	0.04664	0.0468961	0.0474641	0.0292448	0.0489709	0.0518794	0.0487152	0.042796	0.0438937	0.0461457	0.0437011	0.0495624	0.0369147	0.052391	0.0497879	0.0469552	0.0503707	0.0476169	0.0549739	0.0504375	0.0397055	0.0494075	0.0414031	0.0457819	0.050404	0.0482087	0.0459042	0.0472928	0.0491557	0.041292	0.0471071	0.053704	0.0476175	0.0611622	0.0505503	0.0517384	0.0545379	0.0515161	0.0517044	0.06026	0.05933	0.0553733
237	0.0572303	0.0453971	0.0464713	0.0469856	0.0459256	0.0500915	0.0437612	0.0417333	0.0470589	0.0461562	0.0460879	0.0442284	0.0508992	0.0513317	0.0562046	0.0502711	0.0409141	0.0338899	0.0472729	0.0495073	0.0502643	0.0440638	0.0427032	0.0505342	0.0427117	0.0579173	0.0492931	0.0441203	0.0467917	0.0446728	0.0434924	0.0432078	0.0477176	0.0557161	0.0521995	0.0584771	0.0584614	0.0436739	0.0540324	0.04827	0.0521691	0.0516954	0.050921	0.0547014	0.0565848	0.060861	0.0489768	0.0573675	0.0491595
238	0.0448019	0.0380388	0.0363338	0.0438794	0.0523043	0.0489464	0.0450691	0.0418968	0.048531	0.0453395	0.0434715	0.0514239	0.0458291	0.0465899	0.0548967	0.0438951	0.0521974	0.0466446	0.0520154	0.0378963	0.0406158	0.0440638	0.0395955	0.0382686	0.0510508	0.0453261	0.0492931	0.0537687	0.0518598	0.0361688	0.0464358	0.0508937	0.048862	0.0447591	0.0515442	0.0566781	0.0636936	0.0567548	0.0383336	0.0482707	0.0381052	0.0503875	0.0478141	0.0466878	0.0634526	0.0569366	0.0533909	0.05933	0.0503046
239	0.0469279	0.0483398	0.0404209	0.0471498	0.0588437	0.0466569	0.0349309	0.0468027	0.0431353	0.0499177	0.0416731	0.0538761	0.0517159	0.0433202	0.0470473	0.0520708	0.0430402	0.0562923	0.04204	0.0493438	0.0447044	0.0453717	0.0389423	0.0385963	0.0482716	0.0497409	0.048475	0.0470638	0.0394328	0.042711	0.0394045	0.0548181	0.046736	0.0441051	0.0512179	0.0444139	0.0461972	0.0423646	0.0474902	0.0559566	0.0490615	0.044173	0.0543549	0.0475066	0.0582204	0.0508863	0.0571524	0.0549138	0.0537385
240	0.0466002	0.0476859	0.0360068	0.0455142	0.0467437	0.04633	0.0398368	0.0490922	0.0305441	0.0504089	0.0493583	0.0499518	0.0517159	0.0495333	0.0547332	0.0420954	0.0443473	0.0437025	0.0448199	0.0542491	0.0461764	0.0465175	0.0500621	0.0598535	0.0428759	0.0412376	0.04455	0.0540957	0.0469545	0.0433656	0.0529766	0.0419007	0.048535	0.0449233	0.0461478	0.0511189	0.0457068	0.0503782	0.0523975	0.047781	0.0454641	0.0503868	0.0455246	0.0488145	0.050698	0.0435287	0.0551906	0.0552422	0.0573359
241	0.0485621	0.0467049	0.0418937	0.0339054	0.0436368	0.0424042	0.0279003	0.0600478	0.047877	0.042723	0.0524645	0.036706	0.0433761	0.0472445	0.0459029	0.0496164	0.0433671	0.047135	0.0464562	0.0406763	0.0510824	0.046027	0.0538229	0.0508597	0.046309	0.0443438	0.0411168	0.0544227	0.0469538	0.0466346	0.048399	0.0451704	0.0482087	0.0365827	0.0458208	0.0457218	0.0524111	0.0577364	0.0504336	0.0492517	0.0448095	0.0564372	0.0512473	0.0476694	0.05495	0.0528488	0.0529004	0.0604744	0.055374
242	0.03777	0.0476859	0.0461443	0.0404455	0.0464167	0.0520533	0.0489934	0.0486018	0.0529465	0.0522079	0.0490307	0.0592718	0.0435396	0.0526402	0.0499915	0.0429128	0.0415681	0.049588	0.0461292	0.0470529	0.0460122	0.0442273	0.0445022	0.0526581	0.0391143	0.0600419	0.0478218	0.0467368	0.0405772	0.0484337	0.040222	0.0391207	0.0614531	0.0416521	0.0521988	0.0483383	0.0512667	0.0492331	0.0566481	0.0420569	0.0508612	0.0538214	0.0499394	0.0386764	0.0614908	0.0544843	0.0550264	0.0462484	0.0694372
243	0.0551029	0.0460517	0.048925	0.0561442	0.0379134	0.0391338	0.0383648	0.0472939	0.0514751	0.0338934	0.0608044	0.0512597	0.0402692	0.0469169	0.0499908	0.0442214	0.0432036	0.0456637	0.0415502	0.0527777	0.0489557	0.0507688	0.048263	0.0384321	0.0430379	0.0521932	0.048475	0.0500072	0.0587282	0.0471265	0.0464365	0.0497493	0.0526235	0.0426338	0.0535081	0.0488294	0.0478328	0.0489061	0.0420945	0.0459813	0.0430118	0.0428658	0.0489578	0.0563362	0.05495	0.0458175	0.0592784	0.0598198	0.0574993
244	0.0500348	0.0426164	0.0523581	0.0440435	0.0478888	0.0391345	0.0485022	0.0508913	0.0354494	0.0384717	0.0493583	0.053058	0.0466465	0.0411942	0.0495003	0.0455286	0.0474549	0.0455002	0.0413867	0.0503247	0.0515728	0.058127	0.0363258	0.0480812	0.0481081	0.0517021	0.0491283	0.0452654	0.0427032	0.0433642	0.048726	0.0451704	0.0500064	0.0516268	0.0494189	0.0470304	0.0458703	0.0369696	0.0452014	0.0436918	0.0565832	0.0413944	0.0435621	0.0432546	0.0598552	0.0574278	0.056662	0.0480461	0.0530845
245	0.0487263	0.0481763	0.0499059	0.0428978	0.0447819	0.047802	0.0463769	0.0507278	0.0388839	0.0507359	0.0451063	0.0448824	0.0546594	0.0462622	0.0405065	0.043404	0.0512165	0.0508966	0.0539772	0.0509786	0.0530442	0.0501141	0.0512065	0.0484082	0.0417308	0.0521932	0.0568141	0.0419943	0.0420493	0.049905	0.0490523	0.0507302	0.0393785	0.0508094	0.043205	0.0504636	0.0460351	0.0395847	0.0540317	0.0391128	0.0536405	0.0510421	0.0435614	0.046852	0.0485719	0.0569366	0.0481579	0.0483737	0.0437638
246	0.0448012	0.0522648	0.0592266	0.0497662	0.0498513	0.0494362	0.0538994	0.0402626	0.0431353	0.039943	0.0562268	0.050932	0.04403	0.0541123	0.0441039	0.04553	0.0417316	0.0438646	0.0413867	0.0570283	0.0499373	0.0316368	0.0397597	0.0480805	0.0485978	0.051867	0.0594313	0.0490263	0.0351815	0.0530127	0.0519957	0.0379763	0.0348002	0.0496643	0.0420599	0.0341123	0.0494676	0.0500512	0.0406231	0.0556297	0.046772	0.0495701	0.0550088	0.0556823	0.0562578	0.0495784	0.0574794	0.0447764	0.0552112
247	0.0474177	0.0483391	0.043692	0.0545087	0.0447819	0.0528701	0.0532454	0.0484376	0.0410093	0.0559681	0.0375846	0.0524048	0.034383	0.0508412	0.045249	0.047329	0.046801	0.0438646	0.0431844	0.0630786	0.0443774	0.0543661	0.0530048	0.0531492	0.0502341	0.0484324	0.0461862	0.0392144	0.0418858	0.0443459	0.0546114	0.0523651	0.0495159	0.0509729	0.0507274	0.0422886	0.0524118	0.0565927	0.0538682	0.0485977	0.0418661	0.0544753	0.0579523	0.0569902	0.0461197	0.0494149	0.0540448	0.0591659	0.062733
248	0.0436568	0.0481763	0.0505591	0.0532008	0.0411838	0.0419138	0.0419621	0.0440228	0.059977	0.0446855	0.0483774	0.0401406	0.046156	0.0425021	0.0445957	0.0452023	0.0535046	0.0528577	0.0426946	0.038878	0.0440511	0.0394855	0.0453189	0.0454647	0.0474534	0.0502307	0.0378457	0.0475542	0.0410677	0.0474528	0.0403847	0.0454973	0.0532768	0.0416528	0.0446764	0.0506285	0.0453798	0.0564285	0.0532142	0.0530132	0.0585457	0.0497329	0.0456881	0.0429277	0.0521693	0.0528495	0.0563343	0.0526251	0.0542296
249	0.0477446	0.0493207	0.0414025	0.0466593	0.0390585	0.0497632	0.0462142	0.0482748	0.0444431	0.0484471	0.0426533	0.0471718	0.0473018	0.0490429	0.0524444	0.0427493	0.0433671	0.0546567	0.0423684	0.0447648	0.0484666	0.0416115	0.035018	0.0395772	0.0567742	0.0500672	0.0401352	0.0570377	0.0472815	0.0459814	0.0448009	0.0427174	0.0511522	0.0439423	0.0476198	0.0465406	0.0481597	0.0426923	0.0394794	0.0502326	0.0518414	0.0451546	0.0574625	0.0515938	0.045792	0.0432018	0.056008	0.0568771	0.0571731
250	0.0554305	0.0452329	0.0407479	0.0518922	0.0508322	0.0410971	0.0450691	0.0427142	0.0390467	0.0438681	0.0473958	0.0491337	0.0435403	0.0462636	0.0423056	0.0496171	0.0533418	0.0451732	0.0348459	0.0481987	0.0433958	0.056328	0.0481003	0.0448108	0.0405857	0.051213	0.0435698	0.0434664	0.0288042	0.0358425	0.0470904	0.0379756	0.0500071	0.0594762	0.0412432	0.0547156	0.0435808	0.0464539	0.0424207	0.0541576	0.0472625	0.0494059	0.0497759	0.0512675	0.0439944	0.0538297	0.0568247	0.0524616	0.0494872
251	0.0390785	0.0458868	0.0458173	0.038156	0.0509957	0.0476372	0.0426168	0.0515452	0.0483675	0.049101	0.0542636	0.0489709	0.0508992	0.0438099	0.0580029	0.0455293	0.0420578	0.0531861	0.0485808	0.050324	0.0497738	0.0403036	0.046137	0.0529857	0.0464732	0.0466333	0.0424247	0.0400318	0.0371433	0.0448356	0.0488888	0.048278	0.0359432	0.0447584	0.0463112	0.0535712	0.0470146	0.0464532	0.0391517	0.0471263	0.0415398	0.0376329	0.0546812	0.0483241	0.0464459	0.0464715	0.049303	0.0632544	0.0565184
252	0.037116	0.0480128	0.0446729	0.0496034	0.0563921	0.0438763	0.043597	0.0363376	0.0395365	0.054169	0.0509932	0.0435731	0.0463202	0.0505142	0.0598027	0.0507622	0.0432029	0.0456637	0.0534874	0.0349522	0.0425784	0.0569826	0.0413946	0.0443196	0.0485992	0.0492512	0.0401359	0.0465726	0.0456466	0.0474528	0.0487246	0.0592336	0.0491897	0.0459035	0.0589031	0.0485018	0.0519206	0.0467801	0.0447116	0.0606991	0.0376147	0.0391042	0.0510845	0.0522477	0.0538049	0.0633146	0.0573159	0.0545869	0.050795
253	0.0492167	0.0486675	0.048925	0.0468228	0.0488697	0.052052	0.0483402	0.0543238	0.0524546	0.0548237	0.0478863	0.043738	0.053515	0.0503514	0.0441046	0.0398066	0.0551408	0.0407577	0.0579029	0.0522865	0.0548432	0.0507681	0.0409048	0.0407223	0.0580821	0.0418916	0.0489662	0.049516	0.0433571	0.0464719	0.0443098	0.0430443	0.0509887	0.0511364	0.0438597	0.045886	0.0514301	0.0361515	0.0558307	0.0544853	0.0412121	0.0422111	0.0505941	0.0645126	0.0493901	0.0494149	0.051756	0.0549152	0.0566819
254	0.0426766	0.0419625	0.0562825	0.0353767	0.0457628	0.0433858	0.0421249	0.0368281	0.0419902	0.0423967	0.0428168	0.0430833	0.0430491	0.0372698	0.0378908	0.0411152	0.0445115	0.0469729	0.0500529	0.0450911	0.0600755	0.049623	0.044011	0.0477535	0.0539949	0.0379665	0.0440602	0.0563838	0.0469545	0.0484344	0.0346628	0.039447	0.0500064	0.0409982	0.043205	0.0404896	0.0524111	0.0475982	0.0461823	0.0430385	0.0438293	0.0521865	0.030317	0.0352418	0.0459562	0.0485961	0.0569889	0.0540964	0.0467072
255	0.0392427	0.0427799	0.0512138	0.0507478	0.0380776	0.0500901	0.0444151	0.0433682	0.0567073	0.0430507	0.0397106	0.0496241	0.0549863	0.0562369	0.0452483	0.0360444	0.035844	0.0513863	0.0528328	0.0490154	0.0551709	0.0434105	0.0456473	0.0425213	0.0510515	0.0427097	0.0525628	0.0475542	0.0374703	0.0348623	0.0452907	0.0384661	0.0344725	0.0423061	0.0469659	0.0491564	0.039166	0.045635	0.0505985	0.0515411	0.051351	0.0425381	0.0468318	0.0452172	0.05217	0.0443448	0.0494665	0.0532797	0.0571731
256	0.0451289	0.0429441	0.0417295	0.0496027	0.0467444	0.0386441	0.0429438	0.0412436	0.0509832	0.0394533	0.0415089	0.0435738	0.0554768	0.045282	0.040997	0.0417684	0.0438576	0.0461541	0.0585562	0.0522858	0.0532077	0.0506046	0.0466275	0.0389232	0.0342083	0.044835	0.0417707	0.0455924	0.0466289	0.050232	0.0493792	0.0497486	0.0495166	0.0400166	0.0474563	0.049155	0.0507755	0.0469429	0.0398057	0.0466352	0.047099	0.0479338	0.0497759	0.0548649	0.052497	0.0521948	0.0466866	0.0475563	0.0473619
257	0.0466002	0.0467049	0.0382956	0.0466593	0.0423289	0.0482911	0.0583149	0.0454942	0.0318513	0.0415786	0.0356221	0.039159	0.0432126	0.0462622	0.0493375	0.0368632	0.0387881	0.0482801	0.0359896	0.0540856	0.0525537	0.0393227	0.0559475	0.0403953	0.0538315	0.0482689	0.051255	0.0603088	0.0443381	0.0396041	0.0366246	0.0525293	0.0446107	0.0383824	0.0396083	0.0360748	0.0432538	0.048088	0.0425856	0.0469629	0.0474259	0.0479345	0.0620401	0.0530651	0.0413779	0.0464715	0.0439073	0.0550787	0.0540654
258	0.0564114	0.0426164	0.0356799	0.0339047	0.0505046	0.0433858	0.0539001	0.0520357	0.0411734	0.0471378	0.0485409	0.0463544	0.047137	0.0416839	0.0488457	0.0499441	0.0440204	0.0515498	0.0369712	0.0529405	0.0487929	0.0458635	0.0430301	0.0523318	0.0472906	0.046961	0.0389908	0.0462456	0.0418858	0.0350251	0.0400578	0.0513842	0.0483715	0.0447598	0.0513814	0.043106	0.0447259	0.0507045	0.0452014	0.0530132	0.0389226	0.047771	0.0442167	0.0455434	0.0462832	0.048761	0.047831	0.0500086	0.046543
259	0.0495444	0.0476859	0.0451641	0.0525469	0.0429828	0.0366809	0.0507924	0.0482755	0.0388832	0.0461562	0.0393822	0.0478258	0.0451765	0.0364524	0.0445957	0.0461832	0.0481096	0.0494252	0.0462913	0.0475441	0.0559876	0.0448819	0.0399232	0.0372891	0.0507245	0.0459801	0.0492924	0.0421592	0.0351808	0.0561196	0.0434924	0.0535102	0.0495159	0.051791	0.0526893	0.0558614	0.0475058	0.0511949	0.0470004	0.0387865	0.051024	0.0409026	0.046996	0.0470155	0.0462832	0.0422195	0.041126	0.0485379	0.053902
260	0.041695	0.046378	0.0402575	0.0502567	0.0516497	0.0474737	0.0380378	0.0510548	0.0431346	0.0479559	0.0570442	0.0502788	0.0397787	0.045609	0.0472115	0.0424217	0.0600461	0.049915	0.0377887	0.0421477	0.0628554	0.0476612	0.0476091	0.0374519	0.0451646	0.0427083	0.0458592	0.0575289	0.0420486	0.0479432	0.032047	0.045498	0.0415045	0.0490111	0.0350287	0.051281	0.0525745	0.0462897	0.0393145	0.0422197	0.0462808	0.0386131	0.0461786	0.0340967	0.0423581	0.0502337	0.0452145	0.0349645	0.0496507
261	0.0464368	0.0547164	0.0417302	0.0523834	0.0505053	0.0478006	0.0573332	0.0589027	0.0509839	0.0508993	0.0428175	0.0429191	0.0353646	0.0464264	0.0486829	0.0512527	0.0415681	0.0476269	0.0469466	0.0481987	0.0563146	0.0479888	0.053169	0.0426848	0.0520324	0.0476156	0.0478211	0.0455924	0.0503877	0.0490883	0.0601713	0.046152	0.052787	0.0377285	0.0440217	0.0444146	0.0476686	0.0539763	0.0484718	0.040749	0.0420302	0.0441737	0.0504299	0.0501231	0.0457934	0.0548113	0.0458698	0.049027	0.0519401
262	0.0500341	0.0357486	0.0453262	0.0487853	0.0387308	0.039625	0.0570063	0.0466393	0.0311974	0.0477917	0.0441254	0.0378511	0.0469742	0.0496961	0.0432865	0.0442207	0.0391151	0.0469708	0.0453111	0.0506503	0.0440504	0.0455359	0.0413953	0.045791	0.0476176	0.0423827	0.0533803	0.042649	0.042539	0.0407478	0.0328637	0.0561274	0.0483715	0.0305331	0.0400981	0.0516087	0.0421094	0.0438367	0.0502701	0.0425474	0.0493892	0.0418842	0.0492855	0.0463623	0.0433397	0.046635	0.0524092	0.0522981	0.0540654
263	0.039242	0.0442513	0.046145	0.0504202	0.0527941	0.0363546	0.0414717	0.0512182	0.0480412	0.0500812	0.0390553	0.0466807	0.0494271	0.0470803	0.0344562	0.04553	0.056448	0.0448462	0.0292854	0.0508145	0.0417609	0.051749	0.0528413	0.0462815	0.0400966	0.0495775	0.0458592	0.039542	0.0472815	0.0463084	0.0546121	0.0562901	0.0361081	0.0493387	0.0503998	0.0468669	0.0535561	0.0332074	0.0430761	0.0476161	0.051024	0.049897	0.0455239	0.0463623	0.0529874	0.052359	0.0550257	0.0558955	0.0378769
264	0.0469272	0.053083	0.0456539	0.0504209	0.050179	0.0409336	0.0496473	0.0464765	0.050003	0.0392884	0.0576975	0.0491344	0.0435396	0.0441376	0.0390345	0.0440586	0.0564487	0.0593999	0.0408956	0.0493431	0.0445416	0.0445549	0.0405778	0.0534769	0.0503969	0.0373133	0.0478211	0.0449384	0.0505519	0.0467981	0.044474	0.0383026	0.0421584	0.047212	0.0507274	0.0386912	0.0511039	0.0451453	0.0463465	0.0369882	0.0493885	0.0458092	0.0419272	0.0524119	0.0408867	0.0433639	0.0476675	0.0496816	0.0529218
265	0.0495437	0.0489937	0.0476164	0.0460054	0.0477246	0.0540145	0.0295345	0.0471297	0.0544178	0.046975	0.0442896	0.0429198	0.0437038	0.0456097	0.0450862	0.044876	0.0479447	0.049588	0.0471101	0.0395319	0.0545163	0.0411211	0.0518604	0.0377788	0.0482723	0.0531741	0.0458585	0.0374167	0.0449927	0.0463077	0.0449644	0.0540006	0.0369262	0.0421433	0.0621735	0.0555337	0.0479963	0.0520137	0.0471632	0.0508872	0.0475894	0.0536579	0.055827	0.0440721	0.0479187	0.0517044	0.0443971	0.0418329	0.0610967
266	0.0421854	0.0355859	0.0427111	0.0428978	0.0384046	0.0445302	0.04605	0.0432061	0.0413355	0.0500819	0.0498488	0.0439007	0.0399422	0.040703	0.0462299	0.0429128	0.0441838	0.0430472	0.0513607	0.0481987	0.0476478	0.0447184	0.0495709	0.0511881	0.048435	0.051867	0.0486392	0.0570391	0.0436848	0.0441817	0.0482341	0.037321	0.0379064	0.0431242	0.0291425	0.0372192	0.0461979	0.0492331	0.0378438	0.0435283	0.0436651	0.0405763	0.0505927	0.0476701	0.0487368	0.0520314	0.0511014	0.0457573	0.0409845
267	0.0605	0.0571701	0.0548118	0.0533643	0.0464174	0.0478013	0.0514464	0.0497462	0.0426448	0.0459941	0.0437984	0.0553475	0.0307849	0.0459367	0.0473743	0.0566491	0.0402588	0.0409212	0.0458015	0.0473799	0.0420886	0.0465182	0.0395955	0.0402318	0.0315919	0.0394386	0.0409533	0.0508253	0.0337094	0.0515406	0.0472539	0.0474591	0.0501706	0.0362557	0.0381363	0.0543886	0.0581344	0.0462897	0.0375162	0.0490882	0.0515145	0.0371417	0.0455246	0.0494692	0.0402328	0.0420567	0.0517546	0.050499	0.0442542
268	0.0408776	0.0437615	0.0389503	0.0433882	0.0621148	0.0541794	0.0501385	0.0400992	0.0526188	0.0482829	0.0470688	0.0427563	0.048936	0.04103	0.0436141	0.0432398	0.042549	0.0507324	0.048091	0.0575195	0.0456867	0.0470079	0.0494074	0.045791	0.0409126	0.045162	0.0540356	0.0482081	0.0469545	0.0464712	0.0387506	0.0494224	0.0457551	0.0457407	0.0415695	0.0396722	0.0375304	0.0431828	0.0450379	0.057101	0.0508605	0.0456457	0.040947	0.0437451	0.0529874	0.045981	0.0586231	0.0503356	0.0465437
269	0.0336828	0.0503023	0.0471259	0.054508	0.0460905	0.0522168	0.0319868	0.0443498	0.0496754	0.0492638	0.0452691	0.0471711	0.0533508	0.0443004	0.0485194	0.0486362	0.0503984	0.0443558	0.0500529	0.0531033	0.0497738	0.0476612	0.0500614	0.0387604	0.0489262	0.0445087	0.0435705	0.0449384	0.0431937	0.0382948	0.038096	0.0508937	0.043956	0.0436147	0.0492554	0.0489922	0.0435815	0.0448176	0.0509248	0.0458185	0.0395773	0.0585639	0.0422542	0.0411286	0.0426858	0.0433646	0.0529011	0.0431408	0.0503053
270	0.0415315	0.037874	0.0417295	0.0455149	0.0418378	0.0404431	0.0437612	0.0526903	0.0450978	0.0437053	0.0511567	0.0551847	0.0435396	0.054113	0.043123	0.0417684	0.0351901	0.0523672	0.055612	0.0537579	0.0445416	0.0437375	0.0392686	0.0562568	0.0479446	0.054482	0.0445507	0.0382328	0.0443388	0.0440189	0.0495427	0.0486042	0.0411768	0.0427972	0.0479461	0.0463764	0.0494683	0.043509	0.0353902	0.0422204	0.0441562	0.0502247	0.0427447	0.0470155	0.0364719	0.0543209	0.0401458	0.0465754	0.0563556
271	0.0345009	0.0488303	0.0467983	0.0432261	0.0405299	0.0481283	0.0512829	0.0409159	0.0526188	0.0466473	0.0469046	0.0556752	0.0415778	0.0418481	0.0465562	0.0501076	0.0510516	0.0368334	0.0502163	0.0517954	0.0494468	0.0530583	0.0454831	0.0400683	0.0479446	0.0454889	0.0581227	0.047717	0.0485908	0.0469623	0.0533043	0.0607049	0.0460827	0.0530982	0.0463119	0.0435965	0.0416196	0.0436739	0.0520698	0.042875	0.0497154	0.048425	0.0514108	0.0463623	0.0508621	0.0400949	0.0556803	0.0431408	0.0413108
272	0.0415322	0.037547	0.0489243	0.0473126	0.0405299	0.0455118	0.0429438	0.0414063	0.0486945	0.0407605	0.0276092	0.0412843	0.0513883	0.047408	0.0362552	0.0474918	0.0502349	0.0401031	0.0464555	0.0491789	0.045686	0.0437368	0.0446664	0.0498788	0.0410761	0.0451627	0.0501106	0.0406864	0.0427039	0.05661	0.0376048	0.041573	0.0495173	0.036093	0.0469659	0.0530807	0.0529015	0.0433469	0.0319563	0.0459813	0.0511882	0.0449911	0.0378387	0.0483234	0.0484092	0.0415662	0.0483214	0.0439582	0.0506323
273	0.0394055	0.0422887	0.041893	0.0453507	0.0457621	0.0461665	0.0473586	0.0548149	0.0501665	0.0419049	0.054754	0.0514232	0.0558045	0.0488794	0.0526079	0.0613908	0.0456559	0.0443551	0.0477641	0.0496701	0.0486294	0.0571461	0.0469545	0.0513509	0.0402587	0.0502307	0.0532175	0.0519697	0.047445	0.0418936	0.0433289	0.0481145	0.0439574	0.0408347	0.0397704	0.0450679	0.0493048	0.0384403	0.0344093	0.0469629	0.050697	0.0373052	0.0453611	0.0372043	0.047918	0.0446731	0.0533915	0.0447764	0.0444177
274	0.0511792	0.0455592	0.0438562	0.0433882	0.0560652	0.0486181	0.0449063	0.0355188	0.0531106	0.0438674	0.0416724	0.0465172	0.0455021	0.0529679	0.0475385	0.045203	0.0415681	0.0487706	0.055123	0.0558839	0.0425791	0.0466803	0.0461377	0.0395772	0.0482716	0.0453261	0.0409519	0.0383969	0.0554578	0.0440189	0.0428384	0.055145	0.0518054	0.0401808	0.0575945	0.0517729	0.0412913	0.0489061	0.0471639	0.0505595	0.0493885	0.0538214	0.0479776	0.0442355	0.0503717	0.048434	0.0460319	0.0459215	0.0504688
275	0.0341726	0.0409823	0.0508868	0.0515653	0.0444542	0.0471467	0.0453967	0.0494192	0.0408451	0.0378177	0.0395464	0.0439007	0.0463188	0.045282	0.0526079	0.0417684	0.0418951	0.0490968	0.0394242	0.0462355	0.0558241	0.0445549	0.0459743	0.0451371	0.0523601	0.0521939	0.0424247	0.0491898	0.0477719	0.0489248	0.0454549	0.0525286	0.0426489	0.0374008	0.0428787	0.0507912	0.0493055	0.0462897	0.0505978	0.043529	0.0351625	0.0494052	0.0451976	0.0411293	0.045792	0.0531765	0.0476682	0.0470659	0.0382046
276	0.0449654	0.0408174	0.0469624	0.0487846	0.0472342	0.0335746	0.0368934	0.0389541	0.048531	0.0419056	0.057534	0.0378504	0.0428849	0.0415205	0.0493375	0.0471641	0.0410776	0.0522045	0.0521796	0.0504882	0.0466676	0.0429194	0.0525144	0.0449736	0.0557933	0.0500679	0.058776	0.0447743	0.0407407	0.0500692	0.044474	0.0353598	0.0452639	0.0455779	0.0432043	0.0529172	0.0465249	0.0485785	0.0420945	0.048924	0.0461174	0.0355076	0.0437256	0.048651	0.0503717	0.0487617	0.0520837	0.0518083	0.0475253
277	0.0454558	0.0432704	0.0435279	0.0469863	0.0459256	0.0505806	0.039018	0.0531808	0.0457517	0.0451767	0.0473958	0.0494606	0.0497541	0.0346534	0.0400161	0.0463467	0.042549	0.0453367	0.0469466	0.0555562	0.0538616	0.0386681	0.0559489	0.0417032	0.0459835	0.0428725	0.0504368	0.0560575	0.0505526	0.0574282	0.0456184	0.0499128	0.0411768	0.0445956	0.0379721	0.0427784	0.0504485	0.0464525	0.0452021	0.0566113	0.0436651	0.0420484	0.0499394	0.0470148	0.046119	0.036334	0.0435803	0.0477191	0.037223
278	0.0426759	0.0437608	0.0402575	0.040282	0.0455986	0.0316128	0.0465404	0.0418968	0.0452613	0.042723	0.0398741	0.038832	0.0361814	0.0457725	0.0432879	0.0458563	0.0468003	0.0379778	0.0479275	0.0468901	0.0448678	0.03785	0.0479361	0.0382693	0.0373153	0.0553008	0.0404628	0.0472272	0.0536595	0.0461456	0.0415298	0.0572711	0.0423212	0.0455772	0.0415695	0.0444139	0.0512667	0.0428565	0.0471639	0.0443464	0.0438286	0.0353434	0.046669	0.0491415	0.045792	0.0572636	0.0461961	0.0455938	0.0453986
279	0.0448019	0.0489944	0.05285	0.0468228	0.0478888	0.042078	0.0413082	0.0468027	0.0380651	0.0504089	0.0449428	0.0483169	0.0435403	0.0534577	0.04067	0.0453658	0.0387881	0.0484436	0.0389338	0.0478717	0.0437228	0.0456993	0.0448292	0.0431752	0.0387887	0.0499044	0.0401359	0.0405236	0.0490805	0.0327356	0.0497062	0.0472957	0.0558932	0.0439416	0.0366642	0.0463771	0.0319712	0.0422018	0.0481441	0.0427102	0.0327095	0.0521865	0.0458516	0.044399	0.0482443	0.0427106	0.0362214	0.0452675	0.0378769
280	0.0358088	0.0465408	0.043692	0.0355402	0.0359516	0.0603918	0.054227	0.037482	0.0498395	0.0414158	0.0397099	0.0542024	0.0423959	0.0495326	0.0563681	0.0427486	0.046801	0.0363429	0.0327206	0.0534309	0.0550067	0.0497865	0.0463005	0.036144	0.0453281	0.0472873	0.0447142	0.0480454	0.0484266	0.0448363	0.035643	0.0443536	0.0423212	0.0390357	0.0327385	0.0401626	0.0434173	0.0518496	0.0375162	0.0466359	0.0526589	0.0386138	0.0512487	0.0504501	0.0399051	0.0351882	0.0445606	0.0447757	0.0494872
281	0.0528141	0.0368937	0.0389496	0.0491116	0.0591714	0.0419145	0.0347674	0.0515452	0.0441162	0.0492645	0.0493583	0.0450458	0.0435396	0.0531307	0.044595	0.0404599	0.0355177	0.0430472	0.044166	0.0459092	0.0494468	0.0465175	0.050716	0.0400676	0.0364985	0.0467975	0.048148	0.0444473	0.0441739	0.0386232	0.0483969	0.0490954	0.0549137	0.0418163	0.0521988	0.0455583	0.0515936	0.0379491	0.0491264	0.0510507	0.0520049	0.0482615	0.0386561	0.0409651	0.0403963	0.0580817	0.0416178	0.0470652	0.0561908
282	0.0508523	0.0450694	0.0523588	0.051566	0.0418378	0.046003	0.0444158	0.0472932	0.0450964	0.0464838	0.0509932	0.0373592	0.0553133	0.0428283	0.0522802	0.0474911	0.0405872	0.0464811	0.0456381	0.0457457	0.0401261	0.0481523	0.042539	0.0479177	0.0464725	0.030936	0.0520731	0.0419936	0.0415581	0.0438561	0.0479065	0.0536737	0.0382327	0.0445956	0.0461478	0.0496468	0.0496318	0.0479252	0.041604	0.0435283	0.0513503	0.045645	0.049122	0.0473425	0.0506986	0.0340445	0.0424353	0.0498444	0.053902
283	0.0551029	0.0444155	0.0502321	0.0463316	0.041675	0.0445302	0.0383648	0.0535063	0.0349589	0.0368354	0.0460872	0.0393225	0.0468114	0.0367787	0.0468845	0.0528875	0.0350273	0.0466446	0.0474378	0.0558839	0.0466662	0.0448819	0.0479361	0.0351617	0.049089	0.0580808	0.046676	0.0540957	0.0515335	0.04729	0.0503601	0.0517105	0.0418307	0.0485206	0.040752	0.045886	0.0380209	0.0399131	0.0473281	0.0448376	0.0457911	0.0567641	0.050921	0.0390026	0.0387607	0.0448366	0.0545352	0.0585119	0.039022
284	0.0454552	0.0516109	0.0535032	0.0312882	0.055574	0.0425691	0.047522	0.0486018	0.0372477	0.040597	0.0431438	0.0421017	0.0427222	0.0385777	0.0488464	0.0515803	0.0482717	0.0489348	0.0467825	0.0418207	0.0515721	0.041775	0.0551308	0.045464	0.0458186	0.0392758	0.0510908	0.0462463	0.049244	0.0490883	0.0477444	0.0430443	0.0424847	0.0306965	0.0443494	0.0417975	0.0473423	0.0433469	0.0391517	0.0454915	0.0457911	0.0582355	0.0440532	0.0362234	0.0456292	0.0485968	0.0533915	0.0501721	0.0406562
285	0.0387516	0.0403262	0.0433644	0.0527104	0.051322	0.0427326	0.0422891	0.0423886	0.0490214	0.0546602	0.0452691	0.0532222	0.0451758	0.0528037	0.0611105	0.0440572	0.0469645	0.0482801	0.0459657	0.0414944	0.0523896	0.0496244	0.0425397	0.0444838	0.0463083	0.0458159	0.0492924	0.0496802	0.0497352	0.0543205	0.042021	0.0502391	0.0459193	0.0401808	0.0530162	0.0552067	0.045544	0.052013	0.0448744	0.040749	0.0417033	0.0490789	0.0481411	0.0491415	0.0444834	0.0533399	0.0515925	0.044121	0.0529211
286	0.0356446	0.0432704	0.0363338	0.0425715	0.0513234	0.0448572	0.0444151	0.0432054	0.0470596	0.0361815	0.0469046	0.0406303	0.0437038	0.0402126	0.0467211	0.0429128	0.0396056	0.0446827	0.0507068	0.0521223	0.0518998	0.039976	0.0497344	0.0495519	0.051215	0.0436899	0.0447149	0.0431387	0.0476092	0.0430373	0.0431654	0.0456615	0.0365985	0.0331502	0.0454945	0.0403261	0.0372034	0.0480887	0.0478178	0.0512142	0.044646	0.0454816	0.04209	0.0527389	0.0505352	0.0461452	0.0465231	0.0410148	0.0314996
287	0.0554312	0.046051	0.0494147	0.0541817	0.0457628	0.0456746	0.0396727	0.0450037	0.0428083	0.0579306	0.0532834	0.0432475	0.0469742	0.0439727	0.0485194	0.0411138	0.0500707	0.0508966	0.0440032	0.0426381	0.0486287	0.0476619	0.0368163	0.0390874	0.0343718	0.0551367	0.0546895	0.0478812	0.0407407	0.0451633	0.0403847	0.0486042	0.039215	0.0465581	0.0450027	0.0370557	0.0468519	0.0446548	0.0388248	0.0428743	0.0420295	0.0428651	0.0568086	0.0465257	0.0444848	0.0422202	0.0488119	0.0477191	0.053575
288	0.0433298	0.0468677	0.0433644	0.0461689	0.0398766	0.0425691	0.0489934	0.0394445	0.0437885	0.0383082	0.0470681	0.0435745	0.0464837	0.0464257	0.0493375	0.0378441	0.0400967	0.0474634	0.0459657	0.0437832	0.0483024	0.0499521	0.0384518	0.0459552	0.0343718	0.0389488	0.0414438	0.0364351	0.0433571	0.0422205	0.0369516	0.0500763	0.0444472	0.0347837	0.0500728	0.0401626	0.0479963	0.0438374	0.0401326	0.0330638	0.0400684	0.040577	0.048468	0.0520856	0.0446483	0.0471254	0.0488126	0.0465747	0.0537392
289	0.0421854	0.0403269	0.0405851	0.0399543	0.0315354	0.0474744	0.0494846	0.0463123	0.0419902	0.0392891	0.053282	0.047663	0.0394518	0.0492064	0.0498273	0.0450388	0.0376437	0.0459906	0.0449827	0.0454188	0.0546791	0.0488063	0.0427032	0.0470989	0.0378064	0.0348603	0.0393184	0.0369256	0.051043	0.0525215	0.0443105	0.0404279	0.0411775	0.047212	0.0427146	0.0449044	0.0509397	0.045962	0.0434023	0.0513784	0.0511875	0.0521851	0.0582793	0.0430905	0.0466101	0.0454906	0.047177	0.0480468	0.0524306
290	0.0469279	0.0480121	0.03944	0.0497662	0.0420026	0.0579395	0.0468681	0.0512175	0.0437892	0.0530254	0.0392201	0.0466807	0.0448482	0.0446281	0.0560418	0.0496171	0.0472908	0.0399403	0.0423677	0.0516319	0.0442146	0.0381776	0.046464	0.0410492	0.0415666	0.0510488	0.0541991	0.0452654	0.0418851	0.0394399	0.0444733	0.0407549	0.034309	0.0405078	0.0438597	0.0442504	0.0368772	0.0503782	0.0393152	0.0505602	0.0466085	0.0418842	0.0381657	0.0445632	0.0464466	0.0528488	0.0465231	0.0467382	0.0409838
291	0.0433305	0.0403269	0.0479434	0.0393018	0.0567184	0.0460023	0.0462142	0.0499104	0.0457517	0.0526984	0.0457609	0.0484797	0.03471	0.0426656	0.0432865	0.0429135	0.040423	0.0546574	0.0315748	0.0499977	0.0458495	0.0443915	0.0440117	0.0412127	0.0463097	0.0539916	0.0543626	0.0411776	0.0441753	0.0515406	0.0472539	0.0505675	0.0519703	0.0409989	0.043205	0.0422893	0.0448893	0.0354976	0.0481448	0.0430385	0.0474252	0.0386138	0.0499401	0.0455448	0.048245	0.0523583	0.0349128	0.0449406	0.0383674
292	0.0349907	0.0519372	0.0371512	0.046333	0.0375857	0.0430589	0.0447421	0.0484376	0.0447694	0.052043	0.0457602	0.0404669	0.0428863	0.0524775	0.0470473	0.0416042	0.0360082	0.0445186	0.0543056	0.0491796	0.0437235	0.0496237	0.0379607	0.0413762	0.0446735	0.0418916	0.0389908	0.043794	0.0392693	0.0407485	0.0495427	0.0405921	0.0531147	0.0454137	0.0536702	0.0517729	0.0517571	0.0505424	0.0447116	0.0441829	0.0524961	0.0431928	0.048468	0.0411286	0.048245	0.0369872	0.0584596	0.0428145	0.041475
293	0.0467637	0.041472	0.0502328	0.0458433	0.0513227	0.0427326	0.0481753	0.0494192	0.0568715	0.0513891	0.0570435	0.0389948	0.0397787	0.0447916	0.0421414	0.0492901	0.0513786	0.0438653	0.0425311	0.0449276	0.0494475	0.0367063	0.048917	0.0462822	0.046309	0.0502314	0.0537079	0.0447736	0.0320746	0.0328998	0.0449644	0.0499128	0.0447742	0.0501562	0.0479468	0.0491557	0.0463607	0.0433462	0.0455283	0.0389507	0.0399049	0.0474448	0.0538645	0.0442362	0.0467736	0.0466357	0.0347494	0.0467382	0.0427822
294	0.0387516	0.0465415	0.0400947	0.0567975	0.0426552	0.0402789	0.0463783	0.0441863	0.0446066	0.0471385	0.0420001	0.0509327	0.0405975	0.0377603	0.0423056	0.048799	0.037643	0.0469715	0.0332104	0.0509786	0.0440504	0.0537122	0.0513686	0.0456275	0.0477818	0.030936	0.03245	0.0380693	0.0500614	0.0461442	0.045946	0.0422262	0.0444472	0.0445963	0.0507267	0.0411435	0.0411285	0.0475982	0.0427491	0.0409125	0.0490608	0.0404121	0.0450342	0.049632	0.0493901	0.0451636	0.0529011	0.0397076	0.0323177
295	0.0349907	0.0514467	0.0430374	0.0460054	0.046743	0.0446944	0.047849	0.0579218	0.0630846	0.0476282	0.0457602	0.0499511	0.0508985	0.0537853	0.0437769	0.0371894	0.0415674	0.0405942	0.0433486	0.050651	0.0455218	0.0435733	0.0502256	0.0520041	0.0410768	0.0595522	0.0404621	0.0500072	0.0410684	0.0472886	0.0439835	0.0412467	0.0560574	0.0542433	0.0402623	0.0543893	0.0331149	0.0521765	0.0437293	0.043202	0.0488987	0.0420477	0.0391473	0.0430919	0.0443206	0.0402576	0.0550264	0.0514807	0.0398387
296	0.0506888	0.0475224	0.0361696	0.0523834	0.0542654	0.041424	0.0375473	0.0366632	0.0365938	0.0405984	0.0431445	0.0538754	0.0456663	0.0418474	0.0481924	0.0396431	0.0441845	0.0446813	0.0479275	0.0426388	0.0447044	0.0442273	0.0400874	0.0349996	0.039115	0.0476149	0.0434063	0.0467361	0.0479354	0.0351893	0.0367874	0.0422262	0.0498436	0.0434505	0.0512186	0.0512824	0.0417824	0.0428558	0.0389882	0.0376414	0.0448102	0.0451553	0.0483039	0.0398215	0.0431762	0.0423829	0.0403092	0.0437955	0.0483421
297	0.0413673	0.048504	0.0445095	0.0484583	0.0439631	0.0469832	0.0468681	0.0414063	0.0472231	0.0325848	0.042981	0.0409573	0.0415778	0.0469176	0.0432865	0.0380076	0.0410769	0.0432107	0.0436755	0.0434569	0.0564781	0.0492974	0.044665	0.0446473	0.0495801	0.0363324	0.041281	0.041668	0.0324015	0.0368241	0.0444733	0.0412467	0.0446107	0.0470493	0.0302862	0.0542251	0.0435815	0.0430193	0.0530501	0.0391135	0.0382694	0.0418828	0.0465055	0.0484876	0.0475917	0.0402576	0.0434162	0.0449392	0.0506323
298	0.053141	0.0455599	0.048598	0.0469863	0.043801	0.0481276	0.0429438	0.032576	0.0365945	0.0430507	0.0380751	0.0447182	0.058583	0.0490436	0.0414874	0.0483085	0.0423848	0.0533489	0.0471094	0.0413302	0.0523896	0.0492967	0.0435206	0.0461187	0.0544861	0.0495775	0.0545261	0.0524595	0.0440118	0.0425468	0.04382	0.0399381	0.0478818	0.0467216	0.0446764	0.0409793	0.0429268	0.0480894	0.0496176	0.0497421	0.0405582	0.0453174	0.0476499	0.0404754	0.0420311	0.0494149	0.0355675	0.0357826	0.058154
299	0.0348265	0.0416348	0.0474529	0.0541817	0.0572095	0.0466562	0.0489941	0.0438593	0.0418274	0.0464838	0.038402	0.0416113	0.0535143	0.0359606	0.0450855	0.0422589	0.0456559	0.0455009	0.0453104	0.0444378	0.0479748	0.0468444	0.046137	0.0405588	0.0450005	0.046634	0.0551793	0.0498437	0.0474457	0.0502334	0.0456184	0.0422276	0.0529505	0.043287	0.0404251	0.0481748	0.0375311	0.04024	0.0443832	0.0409125	0.0327088	0.0572553	0.0468325	0.048978	0.0461197	0.0489244	0.0494672	0.0485365	0.0378769
300	0.0412038	0.0480128	0.0410756	0.0438787	0.0449454	0.0543421	0.0522645	0.0427156	0.0464057	0.0397803	0.0424891	0.0488067	0.049263	0.0367787	0.0372368	0.0396431	0.0414046	0.0549844	0.0418765	0.0455815	0.0409435	0.0429194	0.0544762	0.0379423	0.0397689	0.0348603	0.038828	0.042649	0.033219	0.0400945	0.0431654	0.0378121	0.0437926	0.0400173	0.0464761	0.0524268	0.0443989	0.0412202	0.0396415	0.0575915	0.0449737	0.0413937	0.047323	0.0491422	0.050698	0.0451636	0.047177	0.0487007	0.0506316
301	0.051996	0.043925	0.0449999	0.0355395	0.055574	0.0471474	0.0386924	0.0476202	0.0544178	0.0392891	0.0411813	0.0416113	0.0451744	0.0550939	0.0491726	0.0383338	0.0463092	0.0428837	0.0446564	0.0470543	0.0433965	0.0479888	0.049244	0.0405581	0.0453281	0.0399297	0.0512557	0.0495167	0.0384505	0.0445093	0.0397315	0.0378114	0.0480446	0.0490111	0.0379721	0.0530807	0.0445617	0.0462897	0.046183	0.0544846	0.0349983	0.0458085	0.04487	0.0429277	0.0381075	0.0554659	0.049303	0.0531162	0.0447447
302	0.0582105	0.0483391	0.0405851	0.0461689	0.0403664	0.0412605	0.0350951	0.0446774	0.050657	0.0423953	0.0516471	0.0488067	0.0556403	0.0503507	0.0454125	0.0357181	0.0531776	0.0523679	0.0489085	0.0555569	0.0505912	0.0445542	0.051043	0.048244	0.0495794	0.0449992	0.050928	0.0421585	0.0458101	0.0361695	0.0480713	0.0409176	0.0441202	0.0468851	0.0466382	0.044087	0.0358956	0.0371331	0.0430761	0.0481066	0.0454641	0.0382868	0.037349	0.0486517	0.0444848	0.0418932	0.0390014	0.0501728	0.043601
303	0.0470907	0.0426171	0.0520312	0.0451879	0.0402029	0.0422414	0.0388559	0.0579232	0.0380658	0.0459927	0.0554087	0.0450451	0.0381439	0.0534584	0.0491733	0.0432405	0.0317562	0.0438653	0.0395877	0.0426388	0.0582771	0.0422655	0.0647785	0.0395779	0.0405864	0.03944	0.0535437	0.0444473	0.0479354	0.0371511	0.0384236	0.0348687	0.0558939	0.0334765	0.0389537	0.0552067	0.0525752	0.0526677	0.056486	0.0440194	0.0436651	0.0395954	0.0483046	0.0452165	0.0426858	0.0392767	0.0362214	0.0596563	0.0418013
304	0.0454558	0.0421267	0.0382956	0.0361935	0.0529568	0.0433865	0.0483395	0.0525261	0.0426441	0.0327483	0.0346412	0.0442277	0.0445205	0.0405395	0.0424683	0.0435668	0.0381349	0.0471357	0.0458022	0.0473813	0.0486287	0.0527313	0.0391044	0.0405588	0.0386238	0.0431994	0.0533803	0.0531134	0.0579101	0.0363337	0.0451279	0.0464782	0.0379071	0.049992	0.0458208	0.0473574	0.0411285	0.0423653	0.043403	0.038623	0.0462815	0.0402493	0.0438891	0.0429284	0.0531502	0.0515409	0.0515918	0.0498451	0.0452359
305	0.0420227	0.0444148	0.0387875	0.0420803	0.0478881	0.0527073	0.0403273	0.0417333	0.0442797	0.0466473	0.0312066	0.0313089	0.0466472	0.0462629	0.0478654	0.0419312	0.0489263	0.0376508	0.0451476	0.048198	0.0420879	0.0494609	0.0454831	0.0495519	0.0445107	0.0440176	0.0453674	0.0599819	0.0391058	0.047617	0.0459453	0.0425546	0.0423212	0.0413252	0.0523616	0.039181	0.0411278	0.0415472	0.0478185	0.061353	0.0488973	0.0394319	0.044543	0.0390033	0.0443213	0.0389505	0.0463596	0.0478826	0.0436003
306	0.042022	0.0432711	0.0371519	0.0476416	0.0614616	0.036845	0.0424533	0.0425514	0.0542536	0.0430507	0.046577	0.0481528	0.0481186	0.0492064	0.0463941	0.033919	0.0389516	0.0520417	0.0490719	0.0429651	0.0447044	0.0528934	0.05137	0.0413762	0.0471279	0.0335517	0.051255	0.0480454	0.0500621	0.0466353	0.0465993	0.0453345	0.0522966	0.0459042	0.0466382	0.0287166	0.03426	0.0379505	0.034899	0.0445099	0.0454648	0.0366513	0.0409463	0.0388405	0.0413779	0.0474517	0.0363856	0.0491912	0.0501411
307	0.0513427	0.0480135	0.0394407	0.0492751	0.0491967	0.0442033	0.040655	0.0490922	0.0446066	0.0484464	0.0498481	0.0502781	0.0459926	0.0475708	0.0475378	0.053051	0.0418951	0.0458271	0.0485815	0.0508145	0.0471573	0.0533845	0.0435199	0.0441555	0.0485978	0.0490863	0.0532161	0.0524595	0.0459729	0.0448363	0.0567375	0.0453345	0.0451011	0.0439416	0.0397711	0.0440863	0.0443982	0.0526677	0.0365353	0.0430385	0.0457911	0.0405763	0.0322795	0.0542109	0.0531509	0.0494142	0.0455422	0.0366	0.0388578
308	0.0515055	0.0444155	0.0490877	0.0518915	0.0402022	0.0327572	0.0388559	0.0436958	0.0560527	0.0392891	0.0483774	0.0424294	0.0499169	0.0385777	0.0540786	0.0347365	0.0474549	0.0533496	0.0404044	0.0437825	0.0412705	0.0399767	0.0358347	0.0374512	0.0378057	0.05154	0.0514184	0.0418315	0.0480989	0.0350258	0.0465986	0.041246	0.0372517	0.0409982	0.0433685	0.0493206	0.0443982	0.0330439	0.0435665	0.0485977	0.0369615	0.0440102	0.0447072	0.0349148	0.0397423	0.0368238	0.0390014	0.0362723	0.0486704
309	0.043494	0.0550441	0.0489243	0.0409359	0.0420026	0.0505813	0.045723	0.0422238	0.0462422	0.0481187	0.0398741	0.0403034	0.0490995	0.0429918	0.0534253	0.0401329	0.0464733	0.0446827	0.0538137	0.0434562	0.0473215	0.0452089	0.0512065	0.0338545	0.0446742	0.0535025	0.0573053	0.0343098	0.0469552	0.0546475	0.0516687	0.0438632	0.0560574	0.038219	0.0320852	0.041307	0.0465242	0.0320644	0.0466741	0.0435283	0.0567474	0.0495708	0.0460144	0.0398208	0.0466101	0.0484333	0.0422711	0.0382356	0.0382039
310	0.054122	0.0486668	0.0432009	0.0393004	0.0364413	0.0520527	0.0458872	0.0481113	0.0567073	0.0504082	0.0439612	0.0520764	0.037163	0.0500231	0.0478648	0.0460197	0.0551401	0.0502433	0.0449841	0.048525	0.0422521	0.0448819	0.0518611	0.0353259	0.0571026	0.0497416	0.0447149	0.0382328	0.0399226	0.0369869	0.0416926	0.0486042	0.0513157	0.0398545	0.0440217	0.0494827	0.0471788	0.0410574	0.0404589	0.0523586	0.0508598	0.0485892	0.0471602	0.0476694	0.0395789	0.0487617	0.0416171	0.0423227	0.0558645
311	0.0479081	0.0401634	0.0371512	0.0401185	0.0516497	0.0443668	0.0414717	0.0407524	0.0501665	0.0432134	0.0375846	0.0532222	0.0420682	0.0490429	0.0534253	0.060083	0.0409134	0.0378143	0.0448206	0.0558846	0.0476485	0.0471714	0.0389423	0.0448101	0.0382969	0.0548111	0.0340855	0.0441203	0.0448285	0.0396041	0.0506864	0.046152	0.0447742	0.0540805	0.0404258	0.0467034	0.0424364	0.0482522	0.0484711	0.0481073	0.0533135	0.0482608	0.0358776	0.0399842	0.050044	0.0499061	0.0457057	0.0446129	0.0504681
312	0.0443115	0.0504651	0.0467983	0.051566	0.0402029	0.0419145	0.0429438	0.0453314	0.0477135	0.0510628	0.0460886	0.0450465	0.0386343	0.0513324	0.0462292	0.0404592	0.0397691	0.0472985	0.0350094	0.0544118	0.0479755	0.0525678	0.0526778	0.0534769	0.0539942	0.0512123	0.0479846	0.0470644	0.049571	0.0487607	0.0513417	0.0456608	0.0431393	0.0477025	0.0481103	0.0496461	0.038512	0.0372966	0.0483083	0.0458185	0.0487345	0.0453195	0.0404552	0.0375313	0.0570767	0.0510498	0.0497942	0.0485379	0.0439273
313	0.0377693	0.0378747	0.0327357	0.0443698	0.0434733	0.0438763	0.0489941	0.0360099	0.0413362	0.049428	0.0490313	0.0332721	0.048936	0.0444639	0.0450848	0.0471648	0.0438583	0.0455002	0.0498901	0.0496694	0.0602403	0.0425917	0.0477726	0.0397414	0.0378064	0.0420557	0.0540349	0.0509881	0.0418858	0.0404215	0.0436558	0.0405928	0.0387238	0.0423068	0.0387895	0.0391817	0.0547012	0.0408933	0.0350639	0.0386237	0.042193	0.0361601	0.0411091	0.0417833	0.0526605	0.0387863	0.047831	0.0488642	0.0467065
314	0.0421854	0.0377112	0.0402582	0.0455149	0.0493602	0.0430582	0.0583142	0.0515452	0.0516386	0.0384724	0.0392194	0.0510955	0.04681	0.0400498	0.0454118	0.0438944	0.045002	0.0404307	0.0476006	0.0387138	0.0523896	0.0506053	0.051043	0.0516779	0.0418942	0.0548097	0.0483115	0.046574	0.0454839	0.0373146	0.0436558	0.0379749	0.0395419	0.0445963	0.0427146	0.04098	0.0479963	0.0449818	0.0438935	0.0528497	0.0421937	0.0420477	0.0445437	0.0390026	0.0485726	0.0382951	0.0429257	0.0338201	0.0453993
315	0.0349914	0.0643655	0.0497417	0.044534	0.0480523	0.0386441	0.0449056	0.0396073	0.0454241	0.0450118	0.0539366	0.0470077	0.0448482	0.042829	0.042796	0.0447119	0.0346996	0.0405942	0.048418	0.0441109	0.0576232	0.0537108	0.0458108	0.0421936	0.0482716	0.0449978	0.0553435	0.0444473	0.0507161	0.0505597	0.039895	0.0464796	0.0455923	0.0408347	0.0436962	0.0427784	0.031807	0.0444913	0.0334283	0.0487612	0.046445	0.0351806	0.0587704	0.0390033	0.0444841	0.0553018	0.0363842	0.0459201	0.0422917
316	0.0425124	0.0460503	0.0432009	0.0489495	0.0444542	0.0471481	0.0561888	0.0443498	0.0511481	0.048774	0.0343135	0.0380146	0.0342195	0.0410307	0.0316769	0.0349007	0.0464733	0.0484429	0.0436762	0.0467266	0.0536981	0.0386681	0.0458101	0.0516786	0.0410761	0.0438541	0.0452046	0.043794	0.05137	0.0418936	0.0407124	0.0396105	0.0477176	0.0349493	0.0443501	0.0432695	0.0352416	0.038114	0.04373	0.0490889	0.0417033	0.0443365	0.0447065	0.0388391	0.0480808	0.0477794	0.0386744	0.0434678	0.060607
317	0.053795	0.0527546	0.0481061	0.0437159	0.0393855	0.0433865	0.0445786	0.0438593	0.0334868	0.0495908	0.0392194	0.0401399	0.0368353	0.0444639	0.0493368	0.0474918	0.0425483	0.0546574	0.0502163	0.052777	0.0442146	0.0430829	0.0454831	0.0402318	0.0402594	0.042709	0.0468409	0.042649	0.0404137	0.05661	0.051341	0.0402658	0.0400331	0.0409982	0.0438583	0.0424514	0.0439084	0.0412209	0.0419317	0.0510507	0.0497161	0.0425381	0.0505941	0.0399842	0.0439944	0.0526867	0.0560073	0.0482103	0.0452352
318	0.044148	0.0476859	0.0458173	0.0504202	0.0424931	0.0361911	0.0457237	0.0365011	0.0450971	0.0419056	0.050175	0.0414478	0.0469742	0.0493698	0.0483545	0.0443849	0.0464747	0.043537	0.0417137	0.0347901	0.0551695	0.0429194	0.0448299	0.0431752	0.0443465	0.0499037	0.0474934	0.0455917	0.0394328	0.047779	0.0420203	0.041246	0.053441	0.0359295	0.0381356	0.0377096	0.0439084	0.0423653	0.0491271	0.0497428	0.0374513	0.0445006	0.0474864	0.0385122	0.0446476	0.0456547	0.0504474	0.051153	0.0452359
319	0.0423482	0.0514467	0.0477799	0.0450245	0.0423282	0.0361911	0.0403266	0.041407	0.0444431	0.0376543	0.0590053	0.036706	0.0422317	0.0464264	0.0444309	0.0352276	0.038297	0.0572739	0.050871	0.0460727	0.0496103	0.0380141	0.051043	0.0531499	0.0405871	0.0502307	0.053381	0.0482081	0.0446657	0.0443459	0.0436558	0.0472964	0.037089	0.0429607	0.0592308	0.0386905	0.0332791	0.0480894	0.0425856	0.0507244	0.0475894	0.0436825	0.061222	0.0496327	0.0451381	0.0448366	0.0476675	0.0524616	0.0473612
320	0.0433305	0.0357486	0.0454918	0.0433896	0.0433098	0.0530336	0.0416352	0.0523626	0.0428076	0.0425595	0.0547547	0.0494613	0.0463202	0.0398856	0.0403423	0.0537056	0.0329013	0.0410854	0.0443302	0.0447641	0.0373461	0.0430829	0.0530041	0.0417032	0.0376422	0.0482696	0.0458585	0.0529506	0.0479347	0.0454903	0.0474167	0.0499121	0.054913	0.0393627	0.0472928	0.0465399	0.0507762	0.0457985	0.0447109	0.0517046	0.0395773	0.0497336	0.0402917	0.0412914	0.0474275	0.0351889	0.0452152	0.0455938	0.0440908
321	0.0485628	0.0442513	0.0544842	0.0455149	0.0560645	0.0507441	0.037875	0.0504008	0.0500023	0.0499177	0.0482139	0.0494613	0.0495906	0.0377589	0.0501542	0.0512527	0.0389516	0.0567827	0.0314121	0.0485243	0.0497738	0.0445542	0.0466275	0.0436657	0.0472899	0.0454896	0.0442237	0.0387239	0.0443381	0.0441824	0.0470904	0.0453338	0.0362715	0.0481944	0.0428781	0.0417975	0.0344228	0.0449818	0.0538682	0.0441836	0.0392503	0.048425	0.0478134	0.0484876	0.0536414	0.0453264	0.0390014	0.0491905	0.0457263
322	0.0464368	0.0411451	0.0435286	0.0404455	0.050668	0.0360276	0.0429431	0.0531787	0.0501658	0.0533516	0.0377481	0.0463544	0.0312754	0.0506777	0.042469	0.0344095	0.0391151	0.0345446	0.0372982	0.0506517	0.0489564	0.0332717	0.0423762	0.0426848	0.0453281	0.040256	0.0363743	0.0388881	0.0531684	0.0458179	0.0430019	0.044026	0.0426489	0.0439416	0.0427153	0.0527531	0.0327893	0.0448183	0.0309747	0.0351891	0.0436651	0.0415579	0.046669	0.0394938	0.0502082	0.0422202	0.0362214	0.0439589	0.0342796
323	0.0454558	0.0435973	0.0382949	0.0479679	0.0459263	0.0460023	0.0473593	0.0430419	0.0429718	0.0507352	0.0442889	0.0470084	0.0376527	0.041357	0.0506447	0.0499441	0.0427125	0.0598904	0.0567571	0.0468901	0.0471573	0.0551836	0.0533325	0.0466091	0.0405871	0.0556278	0.0461869	0.0547489	0.0405772	0.0554642	0.0467621	0.040919	0.0449383	0.0455765	0.0526893	0.0355836	0.0406387	0.0454715	0.0517429	0.0392777	0.0381052	0.0515319	0.0407821	0.0488145	0.0495536	0.0397665	0.0481586	0.0395441	0.0388585
324	0.0457828	0.0386921	0.0430381	0.0463323	0.0455986	0.0446937	0.0388559	0.0484383	0.0416625	0.0463211	0.0455968	0.0403034	0.0432126	0.050188	0.0511359	0.0537049	0.0495817	0.0440288	0.0523423	0.0459092	0.0553337	0.0491332	0.0399225	0.0377781	0.0489262	0.037314	0.0416065	0.0431394	0.0363259	0.0467981	0.0385864	0.0531839	0.0457558	0.0372381	0.0381363	0.059458	0.0318084	0.0511956	0.04651	0.055302	0.037452	0.0482622	0.0458523	0.0429284	0.0403963	0.0479442	0.0403085	0.0464119	0.0509592
325	0.0403864	0.0509563	0.0378052	0.0453514	0.0344795	0.0450214	0.0449056	0.0436965	0.0415004	0.0437039	0.0431445	0.0574735	0.0437038	0.0441369	0.0483552	0.0443849	0.0561218	0.049915	0.05545	0.0498336	0.0424149	0.0404664	0.0516969	0.0554387	0.0474534	0.0521939	0.0489655	0.0539315	0.0502256	0.042711	0.0482348	0.0504033	0.0464097	0.058496	0.0445129	0.0483383	0.0439084	0.0413844	0.043403	0.0485984	0.0485703	0.0469529	0.0456874	0.0524119	0.0502075	0.0432004	0.0481586	0.0455931	0.0540647
326	0.0479088	0.0323148	0.0337173	0.0368481	0.0513227	0.0479655	0.0386917	0.0490915	0.0468961	0.0484464	0.0503392	0.036379	0.0345465	0.0460987	0.0444309	0.0479823	0.0315934	0.0337271	0.0511986	0.0477075	0.0538623	0.0450447	0.04859	0.0474266	0.0415673	0.0459808	0.0425881	0.0442845	0.0449934	0.0544847	0.0428377	0.0535095	0.0514791	0.0480302	0.0410783	0.0535712	0.0453791	0.0505403	0.036536	0.0507244	0.0557665	0.0418849	0.0383299	0.0501231	0.0453022	0.0407495	0.0458684	0.0473921	0.0409838
327	0.0367883	0.041799	0.0350259	0.038483	0.0426559	0.0486188	0.0494853	0.0402619	0.0411727	0.0513905	0.0439619	0.0435745	0.0352004	0.0510054	0.0499908	0.057303	0.0366621	0.0450097	0.0523423	0.0416579	0.0486294	0.0404678	0.0350173	0.0453005	0.0438575	0.0476149	0.046676	0.0455924	0.0420486	0.0513778	0.0443105	0.0495859	0.0441209	0.0514627	0.0551415	0.0432695	0.0303357	0.0457992	0.0429126	0.0489247	0.0420302	0.0464632	0.0332604	0.0453806	0.0485726	0.0448359	0.0406369	0.0452668	0.0462168
328	0.0403864	0.0313338	0.0487608	0.0522192	0.0526299	0.0517264	0.0455588	0.0543245	0.0439527	0.0446855	0.0473958	0.0519143	0.0451751	0.0421751	0.0378901	0.0519059	0.0512158	0.0517133	0.0471108	0.0452546	0.045032	0.0470072	0.0448292	0.037616	0.0474548	0.0492505	0.0553435	0.0405229	0.044992	0.0528485	0.0423473	0.0415737	0.0459193	0.0442686	0.0440224	0.0401626	0.0344235	0.0330439	0.0496162	0.0553027	0.0451372	0.0462983	0.0419272	0.0398215	0.0459562	0.0499061	0.051756	0.0442859	0.0458905
329	0.0436568	0.0447424	0.0427118	0.0453514	0.048869	0.0495997	0.0396727	0.0407524	0.0444431	0.0558046	0.0375839	0.0326175	0.0474646	0.0478985	0.0504819	0.0411138	0.0433664	0.0492603	0.0458015	0.0493424	0.0401261	0.0492967	0.0534953	0.052169	0.0360067	0.0476142	0.0434056	0.0444473	0.0459743	0.0518683	0.0449644	0.0497493	0.0500071	0.0437782	0.0459843	0.0465406	0.033933	0.0490696	0.045856	0.0484342	0.0588734	0.0409033	0.0486315	0.0450537	0.0453015	0.053013	0.0488126	0.0460843	0.0373872
330	0.0448019	0.0380381	0.044019	0.0461689	0.0514848	0.0466555	0.0442523	0.0495834	0.036431	0.0571132	0.0402004	0.040958	0.0489353	0.0451185	0.043123	0.0453658	0.04075	0.0423926	0.0428588	0.0452553	0.0342392	0.0445549	0.049244	0.0578917	0.0494167	0.0508853	0.0468402	0.0365986	0.0409042	0.034534	0.0376055	0.0438625	0.0369248	0.0473762	0.0376451	0.0457211	0.0342607	0.0456357	0.0532149	0.0548122	0.0533128	0.0371417	0.0355499	0.0406382	0.0412137	0.0433653	0.0476682	0.0454303	0.0416378
331	0.0402229	0.0470319	0.0521947	0.0397915	0.0420012	0.0430589	0.051774	0.0379732	0.0488579	0.0484464	0.0480504	0.0520771	0.0549863	0.0447909	0.0472108	0.0414415	0.0438569	0.0464818	0.0464562	0.0329904	0.050754	0.0412845	0.049244	0.0523325	0.0448377	0.0467975	0.051255	0.0486993	0.049898	0.0500692	0.0434917	0.0472964	0.0380692	0.0427972	0.0409162	0.0463757	0.0452163	0.0503782	0.0504343	0.045982	0.0457911	0.0433555	0.0424177	0.047506	0.0390884	0.043855	0.0447247	0.0498451	0.0440915
332	0.0482351	0.0373842	0.0484345	0.0375027	0.0431456	0.0494355	0.0399996	0.0402626	0.0429711	0.0345466	0.0483767	0.0394859	0.0425587	0.0578732	0.0485194	0.0471648	0.0481082	0.0508959	0.0523423	0.0475448	0.047812	0.0450454	0.048917	0.050043	0.0418942	0.0538288	0.0496208	0.0522953	0.0492433	0.0404215	0.0452907	0.0510572	0.0442837	0.0396896	0.0440224	0.0473574	0.0421094	0.0446548	0.0409501	0.0448369	0.0462822	0.0425381	0.0507575	0.0362234	0.0435032	0.0343708	0.0458698	0.0464119	0.0316638
333	0.0335193	0.0437615	0.0360068	0.035703	0.0323535	0.0422407	0.0421263	0.0394452	0.0341408	0.0446848	0.0539366	0.041612	0.0505708	0.0496975	0.0539158	0.0483092	0.046474	0.0510594	0.0516877	0.0491789	0.0448678	0.0381776	0.0423762	0.0533127	0.0521959	0.0438548	0.0389908	0.0490256	0.0459736	0.053995	0.0400585	0.0486042	0.050988	0.0506459	0.0461485	0.0519356	0.050612	0.0528312	0.0386613	0.0396032	0.0529858	0.0422111	0.0489585	0.0453799	0.0382703	0.0451643	0.0388379	0.0485379	0.0498141
334	0.0358074	0.0396737	0.0446729	0.0471505	0.0503404	0.0401161	0.0385283	0.0468027	0.0477128	0.0446855	0.0339865	0.0445547	0.0369988	0.0516593	0.0459029	0.0375164	0.0508881	0.0414116	0.0369719	0.047871	0.0402896	0.0363786	0.0495709	0.0493884	0.0397689	0.0435271	0.0486392	0.044775	0.0292939	0.046963	0.0472539	0.0397739	0.0426489	0.0485199	0.0505639	0.0489922	0.0465256	0.0392584	0.0470004	0.0350257	0.0448109	0.041393	0.0497759	0.0514317	0.0510256	0.0382951	0.0439066	0.0455938	0.0499776
335	0.0475826	0.0403276	0.044346	0.0376655	0.0464167	0.0453484	0.0501385	0.0433689	0.0455875	0.0387993	0.0349681	0.0463537	0.0376527	0.0433195	0.0375631	0.0375164	0.0436934	0.0574374	0.0327199	0.0419849	0.034075	0.0525678	0.0409041	0.0387604	0.0494167	0.0503942	0.0417707	0.0516427	0.0412311	0.045491	0.0487246	0.0497493	0.0542591	0.0449226	0.0554692	0.0429426	0.0386755	0.0487426	0.0422579	0.0371517	0.0438286	0.0512049	0.049449	0.0417826	0.0439937	0.0427106	0.0481586	0.0444494	0.0481793
336	0.0394055	0.0440885	0.0533391	0.0442063	0.0348065	0.0425684	0.0432714	0.0454949	0.029399	0.0415786	0.0470688	0.0443912	0.0405962	0.045282	0.0418151	0.0425859	0.0453296	0.0458271	0.0435128	0.0442737	0.0487929	0.0460263	0.0415588	0.0453005	0.0445107	0.0386205	0.0492931	0.0421585	0.0382884	0.0415659	0.0372785	0.0456615	0.0495166	0.0470486	0.039607	0.0399991	0.0308268	0.0400765	0.037025	0.0461454	0.0423572	0.0436825	0.0420907	0.0404754	0.0420318	0.0489244	0.0383467	0.0477198	0.0426194
337	0.0462733	0.0372207	0.0410763	0.0422445	0.0562279	0.0451856	0.0393457	0.048766	0.044279	0.0410874	0.033823	0.0463537	0.0458298	0.0287658	0.0457394	0.0404599	0.042222	0.0530226	0.0348452	0.0486885	0.0476478	0.0424282	0.044665	0.0485709	0.0525236	0.0467975	0.0576323	0.0472272	0.0454832	0.0505597	0.0518322	0.0451704	0.0398689	0.0485213	0.0486007	0.04098	0.0478328	0.0438374	0.0438928	0.0451638	0.0364703	0.0427016	0.0442167	0.0383494	0.0367996	0.0304471	0.0401458	0.0354556	0.048996
338	0.0341733	0.0403269	0.0386226	0.0337412	0.0418378	0.0487816	0.050302	0.0479478	0.0447708	0.038798	0.0400369	0.0452093	0.0484462	0.0379231	0.0457401	0.0420954	0.0507253	0.0316004	0.0397519	0.0472178	0.0433965	0.0488063	0.0474449	0.0408851	0.0459828	0.0382942	0.0499464	0.042811	0.0427032	0.0373146	0.0418568	0.0397753	0.0452653	0.0409989	0.0387902	0.0566781	0.0535561	0.0422011	0.0340823	0.0358431	0.0462815	0.0376329	0.0414368	0.0411293	0.0374529	0.0400935	0.0357303	0.0418329	0.0404941
339	0.0456193	0.0543901	0.0494154	0.0569617	0.0431463	0.0417503	0.0550444	0.0520357	0.054909	0.0355282	0.0454333	0.0403034	0.0430491	0.0495333	0.0409963	0.0519059	0.0427132	0.0554749	0.0464555	0.0575188	0.0376738	0.0443922	0.0467903	0.043992	0.0464725	0.0467975	0.0391543	0.0498437	0.0507154	0.0528492	0.0482348	0.0540006	0.0495166	0.0400173	0.0451675	0.05308	0.0458709	0.0521772	0.0452021	0.0297927	0.0412128	0.0549665	0.0474864	0.0342609	0.0484085	0.0450008	0.04685	0.0444487	0.0511227
340	0.0385874	0.0457233	0.0469624	0.0391376	0.0563914	0.060556	0.0368927	0.0508913	0.0514737	0.0518803	0.0300629	0.0471711	0.0525341	0.0531307	0.0475385	0.0401329	0.0548139	0.0584183	0.0407321	0.0585004	0.0538616	0.0540385	0.046791	0.0523325	0.0342083	0.0360047	0.0486385	0.0501707	0.0539865	0.0469623	0.0341709	0.0423911	0.0375794	0.0519545	0.0611926	0.0449051	0.0471781	0.0407298	0.041604	0.0396046	0.0502066	0.0461362	0.0407828	0.0313167	0.042523	0.0476166	0.0461961	0.0454296	0.0486697
341	0.043821	0.043598	0.0476157	0.0481314	0.0382411	0.043877	0.0501378	0.0459846	0.0410093	0.0463211	0.0447786	0.0466814	0.0484455	0.0353066	0.0532619	0.0517438	0.0333917	0.0450097	0.0485822	0.0522858	0.0447037	0.0473342	0.0544769	0.0520048	0.0468002	0.0512123	0.0450404	0.0452654	0.0405765	0.045491	0.0508513	0.0533467	0.0532775	0.0429614	0.0463119	0.0447409	0.0452156	0.0446541	0.0523968	0.0495786	0.0395773	0.0430279	0.0479776	0.0537205	0.0426851	0.0446731	0.0403092	0.0437955	0.0486697
342	0.0385874	0.0413085	0.034861	0.0365218	0.0411838	0.0553231	0.0450691	0.0432054	0.041172	0.0437053	0.043308	0.0455363	0.0497541	0.0508419	0.0398526	0.0496178	0.0551394	0.0455002	0.0515242	0.0459092	0.0492826	0.0319638	0.0458101	0.043992	0.046636	0.0425455	0.0532175	0.0433029	0.0389424	0.0414031	0.0448009	0.0528556	0.0424854	0.0409982	0.0492561	0.0349304	0.0470146	0.0451453	0.0324467	0.0536672	0.0430111	0.0413944	0.0330969	0.0445632	0.0397423	0.0445096	0.0502853	0.0330026	0.0442549
343	0.0479081	0.0416355	0.0512145	0.0464965	0.0441272	0.0432231	0.0470316	0.0432061	0.0531086	0.0476282	0.0557356	0.0383409	0.0422317	0.0449543	0.0512993	0.0538691	0.0425497	0.0456644	0.0454746	0.0395312	0.0489557	0.0514241	0.0407413	0.045464	0.0476169	0.045162	0.0463497	0.042322	0.0574197	0.0495781	0.0394038	0.0580892	0.0555663	0.0375643	0.0378086	0.0463757	0.0453798	0.0422018	0.0470004	0.0443464	0.0516773	0.0440109	0.0456888	0.0435823	0.0377798	0.0381316	0.0501211	0.0449399	0.0604435
344	0.0439845	0.0514467	0.0469617	0.0476402	0.0444542	0.0412605	0.0494853	0.0415698	0.0488579	0.0419056	0.04478	0.0412843	0.0320928	0.0415212	0.0508089	0.045203	0.042876	0.0422298	0.0487457	0.0459085	0.0518998	0.0461905	0.0369805	0.0402318	0.0517054	0.0453255	0.0411168	0.0380707	0.0420486	0.0394399	0.0459453	0.0427181	0.0446107	0.0418156	0.034701	0.0372192	0.0380209	0.0390949	0.0494534	0.0463082	0.0534756	0.0490789	0.0474864	0.0380217	0.0371259	0.0469626	0.0558438	0.0419964	0.0447447
345	0.0413673	0.0417983	0.0454897	0.0427357	0.0433098	0.0401154	0.0445779	0.0469662	0.0370842	0.0415786	0.0449421	0.0434103	0.0438666	0.0429925	0.0468838	0.0373529	0.0391165	0.0474627	0.0374617	0.0511414	0.0554972	0.0401394	0.0466268	0.0417025	0.0499071	0.050886	0.0538707	0.0560568	0.0335459	0.0508867	0.0431654	0.0489312	0.0439574	0.0468851	0.0330668	0.0476836	0.043091	0.0404028	0.0432396	0.0384602	0.0582181	0.0440095	0.0406194	0.0337711	0.0402328	0.0448359	0.0443971	0.0487007	0.0367325
346	0.0521601	0.0519372	0.0541572	0.0437166	0.0379134	0.0425677	0.0529184	0.0350297	0.0431346	0.0407612	0.0367665	0.049133	0.0468107	0.043156	0.0512986	0.0466751	0.0441845	0.0430472	0.0462934	0.0398589	0.0535347	0.0349065	0.0485893	0.031565	0.0453288	0.051213	0.048148	0.0521339	0.0389417	0.0443452	0.0418568	0.0469694	0.0575288	0.0449233	0.0463119	0.0350932	0.0381851	0.0395847	0.0353909	0.0400951	0.0560935	0.0472799	0.0420907	0.0373678	0.0459562	0.0392767	0.0515932	0.0460843	0.0342789
347	0.0438203	0.0458868	0.0474522	0.0448603	0.0501776	0.0476372	0.0421256	0.0492557	0.0495119	0.0469743	0.03415	0.0483162	0.0459926	0.0395586	0.04067	0.0452023	0.0479454	0.0481173	0.0510345	0.0459092	0.0438869	0.0345803	0.0487528	0.0467719	0.0428752	0.0512123	0.048802	0.0403595	0.0404137	0.0436912	0.0457819	0.0456608	0.0446107	0.047866	0.0382998	0.0354201	0.0398206	0.0461262	0.0470004	0.050234	0.0325453	0.0479345	0.0450335	0.0450537	0.0488996	0.0386228	0.0435803	0.0354556	0.050795
348	0.0500348	0.0362391	0.0481068	0.0492765	0.0485427	0.0479641	0.0468681	0.0445133	0.0495126	0.0489375	0.0395464	0.0429198	0.0428856	0.0604889	0.0418151	0.0502718	0.0376437	0.0423933	0.036645	0.0509779	0.0429067	0.0370332	0.0453196	0.04759	0.0448377	0.0435271	0.0492924	0.0354542	0.0561125	0.0330626	0.0412029	0.0494224	0.0563851	0.0346202	0.0508902	0.0375461	0.0450528	0.0379498	0.0419317	0.0404221	0.0454641	0.0436832	0.044543	0.0471797	0.0390877	0.0433653	0.0443964	0.0478833	0.0452359
349	0.0405492	0.0385286	0.0320825	0.0388106	0.0449447	0.0463293	0.0470316	0.0476209	0.0475494	0.0474655	0.0384027	0.0386685	0.044357	0.0385777	0.0473743	0.0422589	0.0458201	0.0525321	0.0469466	0.054903	0.0572955	0.0545289	0.0490805	0.0377788	0.0482723	0.0363317	0.0440602	0.0498437	0.0382877	0.0427103	0.0385864	0.0468059	0.048862	0.0480309	0.0446764	0.0419609	0.0457061	0.035988	0.045856	0.0521958	0.0425207	0.050224	0.0514122	0.0481599	0.0513512	0.0420574	0.0385109	0.0467389	0.0416378
350	0.0479088	0.0377105	0.0435279	0.0489495	0.0403664	0.0412598	0.0298621	0.0297968	0.0486945	0.0455029	0.0516471	0.039159	0.0368353	0.0459367	0.033149	0.038498	0.0456559	0.0319274	0.0430216	0.0426388	0.0492826	0.0360523	0.044338	0.0567473	0.0461456	0.0348603	0.0514191	0.0434664	0.0463006	0.0507232	0.047416	0.0381384	0.0455916	0.0356025	0.0456573	0.0514459	0.034587	0.045962	0.0380066	0.0425481	0.0518414	0.0489154	0.0456881	0.0326267	0.0376163	0.0330629	0.0358951	0.0415053	0.0489967
351	0.0433305	0.0386914	0.0490884	0.0463323	0.048869	0.0469832	0.0522645	0.0430412	0.0437885	0.0443585	0.0424905	0.0468449	0.0396159	0.0372684	0.0460671	0.0448753	0.0459836	0.0505689	0.0423677	0.0531047	0.0460129	0.043574	0.0476084	0.0498788	0.0472913	0.0446722	0.0412803	0.0413411	0.0395956	0.0400945	0.0456177	0.0430443	0.0444472	0.0419791	0.0404244	0.0463757	0.0506127	0.0511949	0.0384971	0.0427116	0.0470997	0.0466259	0.0486315	0.0404754	0.0363092	0.0360049	0.0422725	0.0467389	0.0444184
352	0.03777	0.0483391	0.0476164	0.0437173	0.0483793	0.052052	0.0476855	0.0461488	0.0486945	0.0482829	0.0508297	0.0396494	0.051062	0.0398856	0.0490091	0.0402971	0.0513793	0.0412489	0.0374617	0.0493431	0.0491192	0.0445549	0.0413946	0.0400683	0.0436933	0.0443452	0.043896	0.0419943	0.047445	0.0472893	0.0474174	0.0508937	0.0464097	0.0452502	0.0479475	0.0517722	0.0476686	0.050541	0.0487987	0.0474533	0.0457911	0.0436832	0.0499394	0.0398215	0.0446469	0.0499047	0.0537178	0.0428145	0.0496513
353	0.0443115	0.0481763	0.0428732	0.0500939	0.03497	0.0445309	0.0452332	0.0405889	0.0432987	0.0450125	0.0372576	0.0380146	0.0456649	0.0379231	0.0548967	0.0424224	0.0494175	0.0425567	0.0456381	0.0450918	0.0541893	0.0548566	0.048263	0.0338545	0.0451646	0.0389481	0.0404628	0.0526236	0.042539	0.0463077	0.0485625	0.0422276	0.0468995	0.0405085	0.0347017	0.0630547	0.0362225	0.0374594	0.0471639	0.0412395	0.0433381	0.0348529	0.0340779	0.0429277	0.0423581	0.0454906	0.0435796	0.0403602	0.0413101
354	0.0415308	0.0458875	0.0451634	0.038483	0.0392213	0.0374997	0.0489934	0.0489288	0.0405188	0.0446848	0.0472316	0.0535492	0.0479558	0.0369422	0.0414881	0.0563228	0.0405872	0.044193	0.048091	0.0506517	0.0419251	0.0463533	0.0485893	0.0497153	0.0417308	0.0585705	0.0447135	0.0449377	0.0552937	0.0441824	0.0430012	0.0492589	0.0498436	0.0490111	0.0451675	0.0390175	0.0478328	0.0399124	0.0422586	0.05105	0.0410493	0.0377964	0.0362032	0.0476694	0.0413772	0.0451629	0.0499577	0.0472286	0.0352605
355	0.0464375	0.0506286	0.048271	0.0437159	0.0478888	0.0520527	0.0427803	0.0494185	0.0486945	0.031766	0.042654	0.0385043	0.0360186	0.045282	0.0499908	0.0440572	0.0414046	0.0494245	0.0440025	0.0495059	0.0399626	0.0427559	0.0400867	0.0431752	0.0422219	0.0428732	0.0506003	0.0472272	0.0494075	0.0467981	0.0487246	0.0405921	0.0444479	0.0483571	0.060211	0.0444146	0.041292	0.0422018	0.0409501	0.0435283	0.0511868	0.0413937	0.0424184	0.0386764	0.0497177	0.0412392	0.0439073	0.0410155	0.0512855
356	0.043821	0.0403276	0.034861	0.0363576	0.0519766	0.0391352	0.0465418	0.0446767	0.0406823	0.0365092	0.0472316	0.0476616	0.0513883	0.0413577	0.0509731	0.0437303	0.0469645	0.0481159	0.0430223	0.0495059	0.0448685	0.0558375	0.0317476	0.0369614	0.0523601	0.0443452	0.050601	0.0421585	0.0386154	0.0471258	0.0519964	0.0484415	0.0341462	0.0468851	0.0371547	0.0447409	0.0425998	0.0503782	0.0389868	0.0405848	0.0423572	0.0485885	0.04209	0.0475066	0.0479187	0.048107	0.0439073	0.034801	0.0401657
357	0.0436568	0.0385286	0.0387861	0.0443698	0.0478888	0.0491092	0.0450698	0.0482748	0.0547455	0.042723	0.0483774	0.0452093	0.0441942	0.0395572	0.0470473	0.0450388	0.030449	0.0481159	0.0405686	0.0480352	0.0494468	0.0468437	0.0420492	0.0469354	0.0446742	0.0463071	0.0535444	0.0469003	0.0412318	0.0459814	0.0341716	0.0463148	0.0411761	0.0486841	0.0486014	0.043433	0.0466877	0.0448183	0.045856	0.0464717	0.0353259	0.0341983	0.0384934	0.0435816	0.0394154	0.046308	0.0363849	0.0519718	0.0458898
358	0.0500341	0.0488303	0.034045	0.0438794	0.053121	0.0458388	0.0535717	0.0469662	0.0434622	0.0433776	0.0506662	0.0569824	0.046156	0.044955	0.0475378	0.0411138	0.051707	0.0381419	0.0418765	0.0509786	0.0497731	0.0550201	0.0474449	0.0449736	0.0425475	0.0469603	0.0445507	0.0418315	0.0463006	0.0476163	0.0457819	0.0525286	0.0411768	0.0540805	0.0443494	0.0357471	0.0370407	0.0441644	0.0460195	0.0471256	0.0490608	0.0433555	0.0422542	0.0455441	0.0474275	0.0430376	0.0473412	0.0442866	0.0431098
359	0.0443108	0.0470312	0.0499059	0.0388106	0.0449454	0.0407701	0.0470309	0.0469669	0.0413355	0.0494273	0.0428175	0.045864	0.0374892	0.050188	0.0496638	0.0448746	0.0420585	0.0435377	0.05267	0.0531033	0.0479748	0.0421027	0.0431936	0.04759	0.0502334	0.0381314	0.0385003	0.0460821	0.051697	0.0450005	0.0457805	0.0507302	0.0333274	0.0349486	0.0410797	0.0465399	0.0470153	0.0395854	0.0383343	0.0451638	0.0430111	0.0433562	0.03277	0.0398208	0.0338555	0.0546485	0.0378563	0.038726	0.0419655
360	0.0469279	0.0527546	0.0494154	0.0471491	0.042818	0.0440412	0.0404901	0.0445133	0.0496754	0.0415786	0.0418359	0.0545308	0.0453386	0.0485524	0.0522809	0.0376806	0.0494175	0.0564551	0.0497252	0.047871	0.0424163	0.0316368	0.0410676	0.0435022	0.0433663	0.0435271	0.0424247	0.0383976	0.0355085	0.0440189	0.0508499	0.0471329	0.0341455	0.0509736	0.0528527	0.045559	0.0360583	0.035661	0.0453649	0.0450003	0.0400677	0.0356703	0.0456881	0.0417826	0.0369631	0.0499054	0.0309892	0.0521353	0.0457263
361	0.0462726	0.0458875	0.0477806	0.0401185	0.0505053	0.0487822	0.0421263	0.0420617	0.0405188	0.047302	0.0415096	0.0443912	0.048936	0.0482247	0.0351101	0.0401329	0.0541592	0.0459906	0.0503798	0.0483622	0.0494468	0.0463533	0.0430301	0.0399041	0.0386238	0.0371498	0.0602487	0.0411776	0.0526779	0.0404215	0.0418568	0.0384661	0.0415031	0.0477025	0.0500721	0.0422886	0.0457068	0.0511956	0.0510889	0.0405855	0.0490615	0.0484257	0.0415996	0.048978	0.0459562	0.0422202	0.0419448	0.0441224	0.0367325
362	0.0487263	0.0467049	0.0428739	0.0450245	0.0518138	0.0458388	0.0437612	0.0461488	0.0410093	0.0548244	0.050175	0.0429205	0.0420682	0.0312188	0.0506447	0.0478181	0.037643	0.0453367	0.0407321	0.0481987	0.0451955	0.0429194	0.0539864	0.0379423	0.0435298	0.0454889	0.051255	0.0483716	0.0477726	0.0500685	0.0482348	0.0479503	0.0457551	0.0405078	0.0379721	0.0431067	0.0381844	0.0493966	0.0404596	0.0436918	0.0451372	0.0382861	0.0363674	0.0404747	0.0485726	0.0373135	0.0388372	0.0428132	0.0463802
363	0.0480723	0.0516102	0.0433644	0.0499311	0.0487062	0.0401161	0.0355855	0.0486018	0.0398642	0.0417421	0.0393829	0.043738	0.0392883	0.0454448	0.0400161	0.0483099	0.035517	0.0433749	0.0500529	0.0442737	0.0541893	0.0445556	0.0382884	0.0359805	0.0376429	0.0386212	0.0491296	0.0362723	0.0445015	0.044837	0.0361334	0.0378121	0.0436298	0.0434519	0.0322494	0.0393452	0.0443996	0.0428558	0.0505978	0.0474533	0.0451372	0.0397589	0.0440525	0.0370408	0.0328746	0.0378047	0.0525734	0.0408513	0.0471977
364	0.051015	0.044252	0.0315913	0.0463316	0.0495237	0.0545049	0.0429431	0.0409159	0.0403553	0.0438681	0.0397106	0.038832	0.0455021	0.0513317	0.0450848	0.0445484	0.0409141	0.0433749	0.0418772	0.0514684	0.051737	0.0386681	0.0543134	0.0309111	0.0418942	0.0350238	0.0471671	0.0411769	0.0440118	0.0369876	0.0464358	0.0414102	0.0411761	0.0442686	0.0360096	0.0494834	0.0347512	0.0479245	0.0393145	0.0345359	0.0439928	0.0412302	0.0592602	0.047506	0.0577292	0.0459817	0.0450524	0.0411783	0.0346065
365	0.0436575	0.0485033	0.0404209	0.0438794	0.0462539	0.0424042	0.0460507	0.0526896	0.0475494	0.0392884	0.0426526	0.0478251	0.0409238	0.0516586	0.0465569	0.0532152	0.0415674	0.0507324	0.0456381	0.0504882	0.0445402	0.0461898	0.0459743	0.0420308	0.0432021	0.0461429	0.0432435	0.0401953	0.0440118	0.0448363	0.0294298	0.0474598	0.0604722	0.0535894	0.0517083	0.0511182	0.0445617	0.0435097	0.050762	0.0394411	0.0361434	0.043846	0.0496124	0.0496327	0.0408874	0.0400942	0.0424346	0.0547518	0.048669
366	0.0341726	0.0450701	0.0425469	0.0445347	0.055574	0.0594116	0.0388552	0.0476209	0.0464057	0.0455029	0.0398741	0.0473339	0.0430491	0.0505149	0.0432872	0.0465109	0.0435306	0.0446827	0.0498887	0.0472171	0.0566423	0.0450454	0.0459743	0.0421936	0.0459828	0.0382949	0.0425881	0.0305483	0.0476085	0.0458172	0.0475809	0.0513842	0.0464097	0.0486834	0.0400981	0.0514452	0.0434173	0.0399124	0.0342458	0.0425474	0.0402319	0.0350164	0.0445437	0.0321342	0.0457927	0.0376412	0.0515925	0.0472293	0.0452359
367	0.0480723	0.0537355	0.0495789	0.0486218	0.0413473	0.0518892	0.0422891	0.0482748	0.0408444	0.0495908	0.0472316	0.0373599	0.0525334	0.0438099	0.047702	0.0561579	0.0536681	0.0468081	0.0428588	0.0406763	0.0447044	0.0404671	0.0530048	0.0562568	0.0458186	0.0265205	0.0399724	0.0411776	0.0430295	0.0580814	0.0482348	0.0494217	0.0498443	0.0485199	0.0461485	0.0494827	0.0408015	0.0397489	0.0370264	0.0418934	0.0431746	0.0405749	0.0386568	0.049632	0.0400686	0.0443455	0.0504481	0.0506632	0.0442549
368	0.0515062	0.0468677	0.0412398	0.0388099	0.034643	0.0496004	0.043597	0.0427149	0.0421536	0.0427237	0.0508297	0.0489702	0.0417405	0.0341629	0.0488464	0.0301582	0.0436941	0.0455009	0.0565944	0.0441109	0.0631824	0.0407934	0.0454824	0.0392509	0.0472899	0.054155	0.0483115	0.0488628	0.0351808	0.0490883	0.0407131	0.0422276	0.0383968	0.0405085	0.0428781	0.0437607	0.0496311	0.0435104	0.0501066	0.0381326	0.0439928	0.0402486	0.0460151	0.0525754	0.0467736	0.0379681	0.0401465	0.0491905	0.0395132
369	0.0394055	0.0516095	0.0443467	0.0479686	0.0493595	0.0383171	0.0504655	0.0512175	0.0519649	0.0407605	0.0452698	0.0448824	0.048609	0.0528037	0.0351108	0.0476553	0.0453289	0.051387	0.0461285	0.0449283	0.0394721	0.0564915	0.0394321	0.0470996	0.0448377	0.0332255	0.0442237	0.0462456	0.0518605	0.0517048	0.039241	0.0392842	0.0416679	0.0377278	0.0425511	0.047685	0.0393294	0.0390942	0.0481448	0.0394404	0.0441555	0.0391042	0.0304798	0.0506136	0.0444848	0.0410751	0.0491402	0.0457573	0.0471984
370	0.0562487	0.0444148	0.0376417	0.0461696	0.0408575	0.0406066	0.0489941	0.0562863	0.0442797	0.049101	0.0477228	0.0471711	0.0459926	0.0434837	0.0490098	0.046019	0.0533411	0.0546574	0.0462913	0.0393691	0.0487929	0.0528948	0.0479361	0.043992	0.0397682	0.0453248	0.0448783	0.0506611	0.0521874	0.0436912	0.0485611	0.0356868	0.0439567	0.0434519	0.0440231	0.0542251	0.0365495	0.0469443	0.0510882	0.0314276	0.0544572	0.0415565	0.0502657	0.0497954	0.0444848	0.050887	0.0558438	0.0336566	0.046054
371	0.0438196	0.0553711	0.0479427	0.0471498	0.0496878	0.0496004	0.035749	0.0517087	0.0496754	0.0512263	0.0411827	0.0478251	0.0458291	0.0452827	0.042796	0.0463467	0.0461464	0.0456637	0.0476013	0.0475448	0.0518998	0.0517504	0.0427032	0.0464449	0.0446735	0.0492505	0.0456951	0.055894	0.0503891	0.038786	0.0436558	0.0435355	0.036435	0.0459042	0.0466382	0.0491564	0.038839	0.0513584	0.0430761	0.0427116	0.0479164	0.0412295	0.0339144	0.0447267	0.0451388	0.0417283	0.0452145	0.0395427	0.0401664
372	0.042022	0.0426164	0.0392772	0.044207	0.039549	0.0365181	0.0470316	0.0515445	0.0462422	0.0301318	0.0397106	0.052731	0.0437038	0.0395593	0.0616003	0.036372	0.02865	0.0435377	0.0588831	0.0462362	0.0474843	0.0492967	0.051043	0.0441562	0.0389508	0.0415646	0.0470022	0.0403588	0.0436841	0.0402573	0.0326995	0.0526928	0.0426496	0.0594762	0.0417337	0.0455583	0.048159	0.0457999	0.0378438	0.0489247	0.0515145	0.0417207	0.0440525	0.0470155	0.0443199	0.0553025	0.0550257	0.0388895	0.0365683
373	0.0444742	0.0503023	0.0446729	0.0538555	0.053121	0.0540152	0.0447421	0.0301231	0.0450971	0.0358559	0.0433087	0.0429191	0.037163	0.0366159	0.0398526	0.0375171	0.048927	0.0479531	0.0459643	0.0504875	0.0442146	0.0486428	0.0502249	0.0399041	0.044183	0.0490863	0.0483108	0.0344726	0.0412311	0.0435284	0.0454549	0.0502405	0.0486985	0.0275889	0.048111	0.0455583	0.0479963	0.038441	0.0394794	0.0394411	0.0436658	0.0348522	0.0507568	0.0507771	0.037944	0.048107	0.043252	0.0446129	0.0401664
374	0.0361351	0.0447424	0.0497431	0.0432261	0.0523036	0.049599	0.0550431	0.0481106	0.0500023	0.0567862	0.0529557	0.0460261	0.028005	0.0514958	0.0364187	0.0386615	0.0405872	0.0569462	0.0467825	0.0449276	0.0443767	0.0443908	0.0471187	0.0399048	0.053014	0.032735	0.0507645	0.0495167	0.0441746	0.0410762	0.038096	0.0523665	0.0393778	0.0463946	0.03928	0.0422879	0.0349147	0.0418742	0.0404596	0.0538306	0.0508605	0.0458085	0.0396378	0.0466885	0.0436667	0.0485975	0.0386737	0.0437948	0.0468707
375	0.0421854	0.0431076	0.0471259	0.0430626	0.0516497	0.0484546	0.0431072	0.0504001	0.029726	0.0443585	0.0418366	0.0530587	0.048609	0.0410307	0.042469	0.0429128	0.0405865	0.0459913	0.0431851	0.0478717	0.0515728	0.0504411	0.0436841	0.0413762	0.0454916	0.036331	0.0458578	0.0336552	0.0467903	0.0459807	0.0477437	0.0459885	0.0563851	0.0432884	0.0517083	0.0501373	0.0427633	0.0457992	0.0355544	0.0485977	0.0423572	0.0353434	0.0332604	0.0393303	0.0435032	0.0467991	0.0453787	0.0469031	0.0473612
376	0.0376065	0.0463773	0.0428746	0.0412636	0.0493595	0.0515622	0.0486671	0.0549798	0.0575254	0.0409254	0.0437977	0.055184	0.0417419	0.0421758	0.0477013	0.0412787	0.0533404	0.0437011	0.0407328	0.0504882	0.0461764	0.0437368	0.040086	0.0385963	0.0477811	0.042055	0.048148	0.0423213	0.0505519	0.0400938	0.0449637	0.0435362	0.041341	0.0398545	0.0482745	0.0519356	0.0458703	0.0399124	0.0481448	0.0485977	0.0412128	0.0445006	0.0396378	0.0481599	0.0490624	0.0461445	0.0461961	0.0434678	0.0413115
377	0.0472542	0.0364026	0.0350252	0.0370116	0.0496871	0.0427319	0.0445793	0.0592297	0.0374112	0.0492631	0.0470695	0.0404669	0.0459926	0.0470803	0.0450862	0.0465102	0.0472908	0.0468081	0.0418772	0.0464004	0.0458488	0.0538757	0.051043	0.0446459	0.0440195	0.045162	0.0401359	0.0465726	0.0464641	0.0564466	0.0461095	0.045825	0.0488627	0.0498278	0.050726	0.0460495	0.0448893	0.040894	0.044057	0.0520316	0.0397407	0.0500598	0.0460151	0.0421095	0.0402321	0.0374777	0.0430892	0.0421599	0.0406576
378	0.0454565	0.0391825	0.0420565	0.0471498	0.0436368	0.0478013	0.0437605	0.0405882	0.0423171	0.0370003	0.0491948	0.0520771	0.0430498	0.0478985	0.0524437	0.0471648	0.0415674	0.0459906	0.0507068	0.0485257	0.0419244	0.0468437	0.046137	0.0454654	0.0453281	0.0407472	0.0404628	0.0465733	0.0463013	0.0517048	0.0469269	0.046152	0.0516426	0.033967	0.04991	0.0431053	0.0425992	0.0422018	0.0499438	0.0311006	0.0394131	0.0409026	0.0389845	0.0481599	0.0495536	0.0451629	0.0439073	0.0426504	0.0463809
379	0.0500341	0.0413085	0.032573	0.0505844	0.0508322	0.0433865	0.0409812	0.0508906	0.0470596	0.0432134	0.0393836	0.0461909	0.0365083	0.0281126	0.0519533	0.034573	0.0423855	0.0450097	0.0413867	0.0467266	0.0554965	0.0450447	0.0356719	0.0487344	0.0407491	0.044835	0.0576323	0.0434671	0.036488	0.0525215	0.0505236	0.0502398	0.0560567	0.0485199	0.0544869	0.0429419	0.027066	0.038768	0.0505978	0.0394411	0.0387591	0.0402486	0.0443788	0.0403112	0.0435032	0.0430376	0.0466866	0.0487007	0.0501411
380	0.0398967	0.039346	0.0425476	0.0425708	0.0434733	0.0561412	0.0535724	0.0463116	0.0540909	0.0417414	0.0505027	0.0481528	0.0423952	0.0416839	0.0405065	0.0407868	0.0433664	0.0376515	0.0387703	0.0401858	0.0455218	0.0537122	0.0454831	0.0503707	0.0397689	0.0463071	0.0532168	0.0531141	0.0502242	0.0428738	0.0454549	0.0502398	0.0554035	0.0408354	0.0458208	0.0336218	0.0342607	0.0436739	0.0442212	0.0490882	0.0423565	0.0415565	0.0541914	0.0434188	0.0467736	0.0337168	0.0478317	0.0475563	0.0388578
381	0.0408769	0.0414727	0.0471259	0.042081	0.0478888	0.0456753	0.0390187	0.0427149	0.048531	0.0494273	0.0428175	0.0471718	0.0433775	0.0546028	0.0526072	0.0438937	0.0441845	0.0474627	0.041386	0.0503247	0.047485	0.0376865	0.037144	0.0426848	0.0517054	0.0441804	0.0309779	0.041995	0.0443381	0.0512136	0.0480706	0.0538379	0.0441202	0.0424703	0.045985	0.0509547	0.0457075	0.0418742	0.0448751	0.0441829	0.0448102	0.0413937	0.0378387	0.048651	0.0417042	0.0430376	0.0430899	0.0488649	0.0390213
382	0.0436575	0.0465408	0.04222	0.0352133	0.0429821	0.038971	0.04327	0.0618476	0.0436257	0.0464838	0.0379116	0.0479893	0.0422324	0.0503514	0.0462292	0.0507629	0.0541599	0.0330732	0.0426946	0.0485257	0.0530442	0.0445542	0.0438482	0.0456275	0.0400952	0.0512123	0.0481487	0.0470631	0.0440111	0.04876	0.0557565	0.0469694	0.0465732	0.0495022	0.0543241	0.0444139	0.0378574	0.0459627	0.0466741	0.0538306	0.0435009	0.0472799	0.0358776	0.0522484	0.0384345	0.029302	0.0422718	0.0449392	0.0467072
383	0.0469279	0.042126	0.0397677	0.0432254	0.0380776	0.0425684	0.0419621	0.0468027	0.036431	0.0477931	0.0516471	0.0429205	0.0369988	0.0516593	0.047048	0.0478195	0.0484352	0.0551486	0.0358276	0.0408398	0.0484652	0.0486435	0.0476084	0.0403953	0.0415673	0.0409107	0.0407898	0.0449377	0.0435213	0.049089	0.0492157	0.0450069	0.0514784	0.0431242	0.0458208	0.0444146	0.0381844	0.0528305	0.0344093	0.0400951	0.0448095	0.0394319	0.0406194	0.0471797	0.052824	0.0469626	0.0380198	0.0446122	0.0439273
384	0.0464361	0.0535727	0.0572648	0.0383209	0.0454351	0.0509083	0.0395092	0.0464758	0.0446059	0.0409247	0.0431445	0.0378504	0.0404334	0.0341622	0.0390352	0.053378	0.0438569	0.0402679	0.0426939	0.0516326	0.0520626	0.0326177	0.047118	0.0439927	0.0399317	0.047288	0.0481487	0.0534418	0.0433571	0.0472886	0.0464358	0.0513849	0.0419949	0.0498278	0.0387895	0.0406531	0.0287008	0.0441644	0.0420952	0.0564471	0.0464457	0.0453181	0.0384934	0.046525	0.050044	0.0518679	0.0458691	0.0488649	0.037223
385	0.0449654	0.0445789	0.0402582	0.0394646	0.0496871	0.0445309	0.0555349	0.039935	0.05033	0.0404328	0.0581886	0.040631	0.0430491	0.0444639	0.0418144	0.0432398	0.0450027	0.0469722	0.0400782	0.0472171	0.0528807	0.0404671	0.0476091	0.0474273	0.0461456	0.0410741	0.0349029	0.0470631	0.0343634	0.0374774	0.0434924	0.0319246	0.0410126	0.0403443	0.043859	0.0499731	0.0489772	0.0418756	0.0427484	0.0469629	0.0408851	0.0453181	0.0401289	0.0354053	0.0415421	0.0541567	0.035077	0.0415053	0.0437645
386	0.0451282	0.0468684	0.0467983	0.0536913	0.0542661	0.0566309	0.0391829	0.0366646	0.0413355	0.0489375	0.0511574	0.0403041	0.0360186	0.0467534	0.0566943	0.0419326	0.0451662	0.0450097	0.0412233	0.0485257	0.0461764	0.0574731	0.0469545	0.0482447	0.0438561	0.038786	0.0519089	0.0500072	0.0413946	0.0528499	0.0436558	0.0446799	0.0486985	0.0401808	0.0512165	0.0396722	0.0386755	0.0299377	0.0370257	0.0422218	0.0417033	0.0373059	0.0540272	0.0453806	0.050044	0.0423836	0.0409646	0.0437955	0.0403299
387	0.0385881	0.034767	0.0399312	0.0479672	0.0393848	0.0509083	0.0463776	0.0464765	0.0439527	0.0474655	0.0452705	0.0422666	0.0397787	0.0475715	0.0436141	0.0483092	0.0301213	0.0463176	0.044166	0.0575195	0.0388175	0.0385039	0.0505525	0.0439927	0.0517061	0.0382942	0.0278717	0.037743	0.0392686	0.0399318	0.0434931	0.0392842	0.0411768	0.0356025	0.0459843	0.0414712	0.0478321	0.0410567	0.039151	0.0435297	0.0490608	0.0476069	0.046669	0.036551	0.0426851	0.0471254	0.0546987	0.0472286	0.0467072
388	0.0483993	0.0473589	0.048925	0.0461696	0.04838	0.0303035	0.0373832	0.0369922	0.0472231	0.0415779	0.0496853	0.0434103	0.0459933	0.0403775	0.0442681	0.0473283	0.0418951	0.0476262	0.0508717	0.0485257	0.0451948	0.0345796	0.0492447	0.0439927	0.0503976	0.0577538	0.0373552	0.0434657	0.0458094	0.0531761	0.034989	0.0417365	0.0410133	0.0432877	0.0531811	0.0445767	0.0519213	0.0515233	0.0476543	0.0494158	0.0361427	0.0458085	0.0399654	0.0282105	0.0399051	0.0453264	0.0543725	0.0251533	0.03755
389	0.0454558	0.0486668	0.0497424	0.0523827	0.0498513	0.0509083	0.0373846	0.04386	0.0437892	0.0497549	0.0333333	0.0473346	0.0381439	0.0402119	0.0534246	0.043077	0.0342092	0.0420663	0.0443309	0.0493424	0.0458488	0.0481523	0.0530048	0.0469361	0.0499071	0.0430367	0.0470029	0.0442838	0.0392686	0.0432015	0.0505236	0.0417365	0.0482087	0.0486841	0.0365	0.0480106	0.0427633	0.0482522	0.0470004	0.0464731	0.0511875	0.0500598	0.0468325	0.0319721	0.0438295	0.0531758	0.0439066	0.0406885	0.035097
390	0.0508516	0.0507921	0.0440197	0.0517287	0.0477246	0.0381536	0.0455595	0.0443505	0.05033	0.0463204	0.0437977	0.049133	0.0450116	0.057055	0.0491733	0.0357181	0.0587382	0.0593992	0.0521789	0.0534316	0.0438869	0.0492974	0.0413946	0.0407223	0.0435284	0.0520297	0.0430793	0.0460821	0.0382884	0.052685	0.0410394	0.0363408	0.0424847	0.0439423	0.0428774	0.0439235	0.0406387	0.0474348	0.0422579	0.043202	0.0510233	0.0427023	0.0497759	0.0419468	0.050698	0.0476166	0.0494658	0.039053	0.0279022
391	0.0340091	0.0401641	0.0342071	0.0541817	0.0560652	0.0458381	0.0390187	0.0351939	0.0295625	0.0610375	0.0433073	0.0463537	0.0517166	0.0536212	0.0563681	0.0517431	0.0427125	0.0399396	0.0567571	0.0429651	0.0568051	0.0419385	0.0466275	0.0453012	0.0458186	0.0467968	0.0434056	0.0504969	0.0505519	0.0355156	0.041694	0.0402651	0.0495173	0.0498292	0.0525258	0.0504636	0.0417824	0.0453088	0.0489636	0.0400951	0.0372885	0.038451	0.0412733	0.0506136	0.0350006	0.0415662	0.0381832	0.0354556	0.0458898
392	0.0497079	0.0476866	0.0410756	0.0517287	0.0456	0.0374997	0.0409812	0.0392817	0.0441169	0.0381447	0.0421629	0.038832	0.0437038	0.0496961	0.0514621	0.0443849	0.0507253	0.0463183	0.0453111	0.0418207	0.0530442	0.0533845	0.0476091	0.0343449	0.0503969	0.0479419	0.0437332	0.0385604	0.0297851	0.0546482	0.0348263	0.0435355	0.040687	0.037892	0.0503998	0.0421251	0.043418	0.0436732	0.0435658	0.0304474	0.0449737	0.050551	0.0396385	0.0434181	0.0495536	0.0445096	0.0355675	0.0464112	0.0473612
393	0.0431664	0.0483405	0.0405851	0.0515653	0.0434733	0.0368457	0.0372204	0.0422238	0.0428076	0.0538428	0.0415089	0.0489702	0.038962	0.0472438	0.0362552	0.0371894	0.0453296	0.0402672	0.046292	0.0490161	0.0509182	0.039322	0.0433571	0.0340173	0.0515427	0.0490863	0.0478211	0.042649	0.0559483	0.0302833	0.0551026	0.0479503	0.0459186	0.0444321	0.045331	0.0419616	0.0432545	0.0425288	0.0396422	0.0438559	0.0420302	0.0386138	0.0360404	0.044399	0.0439937	0.0332257	0.0425987	0.0361096	0.0488332
394	0.050526	0.0491572	0.0472894	0.0517287	0.0323542	0.0433858	0.049648	0.0502373	0.0362675	0.0553141	0.039056	0.0514232	0.0456663	0.043156	0.0306946	0.0466744	0.0466368	0.0526956	0.0466197	0.034299	0.0533712	0.0394855	0.0412311	0.0451371	0.0459821	0.0438534	0.050274	0.0486993	0.0498973	0.0461442	0.0528131	0.0435355	0.0347995	0.0508094	0.0365007	0.0445781	0.0365495	0.0498884	0.0401326	0.0396039	0.0449744	0.0454809	0.0430716	0.0537205	0.040886	0.0415662	0.0421083	0.0447764	0.0467072
395	0.0425117	0.041799	0.0427104	0.0538541	0.0447819	0.0353737	0.0427803	0.0471304	0.0521283	0.0512263	0.0552452	0.0447189	0.0386343	0.0408665	0.0436141	0.0427493	0.0337194	0.042556	0.0440032	0.0444371	0.0378373	0.0445549	0.0387781	0.0497167	0.0423847	0.0503949	0.048802	0.0446108	0.0418858	0.0574282	0.0456184	0.0548188	0.0387238	0.0387087	0.0443501	0.0417975	0.0463607	0.0389307	0.0523968	0.0433662	0.0351625	0.0377957	0.053701	0.0450537	0.047918	0.0492514	0.0497935	0.0361089	0.0416378
396	0.0547766	0.0473582	0.0507226	0.0361942	0.0375864	0.0484553	0.0442516	0.039281	0.0442797	0.0494273	0.0467419	0.0465179	0.0417412	0.0415205	0.040343	0.0494536	0.0503984	0.0497515	0.0407321	0.0465625	0.0409435	0.0430836	0.0485907	0.0374519	0.046309	0.0446715	0.0429151	0.0526236	0.0407407	0.0479425	0.0462716	0.0459878	0.0452646	0.0401801	0.0378093	0.0525896	0.0484874	0.0366413	0.0448744	0.0430385	0.0441555	0.0353427	0.0404552	0.0318079	0.0467743	0.0384586	0.0509379	0.0326764	0.0489967
397	0.0421847	0.0457233	0.043692	0.0389741	0.0411845	0.0482918	0.0463769	0.0405903	0.047877	0.0433776	0.0441247	0.0452086	0.0378169	0.045936	0.0400168	0.0440579	0.049254	0.0564558	0.0492347	0.050324	0.0458495	0.0409576	0.0363258	0.0415397	0.0425482	0.0368221	0.0386638	0.039542	0.0400874	0.0410755	0.0320456	0.0472964	0.0390508	0.0519545	0.0474563	0.0547156	0.0403104	0.0374594	0.0422586	0.0369875	0.0528224	0.0395947	0.044543	0.0479978	0.0366354	0.0562834	0.0479958	0.0452668	0.0373872
398	0.0379334	0.0465408	0.0392772	0.0469863	0.0500148	0.0504178	0.0460493	0.0418975	0.0454248	0.0312776	0.0491948	0.0468449	0.0338919	0.0460994	0.0414874	0.0470014	0.0502349	0.0495887	0.0454746	0.048198	0.042906	0.0427559	0.0541492	0.0484082	0.0378064	0.0337159	0.0414438	0.0483723	0.0363259	0.0364965	0.044474	0.0365035	0.0372524	0.0511357	0.0425511	0.0475201	0.0473423	0.0449818	0.0378431	0.0538299	0.0490615	0.0430286	0.0520654	0.0450537	0.037944	0.0415669	0.0443971	0.0370905	0.0522671
399	0.0443115	0.0462145	0.037641	0.042081	0.038895	0.0445309	0.052101	0.0463123	0.0397007	0.037817	0.0483774	0.0452086	0.0432126	0.0434837	0.0503177	0.0455293	0.0556306	0.0405942	0.0423677	0.0406756	0.0447044	0.0532211	0.0418857	0.0480805	0.0535045	0.0453261	0.0411168	0.0486993	0.0567664	0.0467981	0.0436551	0.0448434	0.0444465	0.0313505	0.0404251	0.0414705	0.0561726	0.0479252	0.0586113	0.0517053	0.0467713	0.0428658	0.0370206	0.039331	0.0570753	0.0404211	0.0476675	0.0429773	0.0421289
400	0.0372802	0.0429434	0.0580822	0.0497662	0.0465802	0.0461665	0.047849	0.0525268	0.0437892	0.0512263	0.0505027	0.0453728	0.0441942	0.037105	0.0490098	0.0409503	0.046801	0.0553114	0.0422042	0.0428023	0.0486287	0.0453724	0.0382884	0.0474266	0.053014	0.042709	0.0396447	0.0410141	0.0487529	0.0427103	0.0546121	0.0553099	0.0433028	0.0382183	0.0486007	0.0417975	0.0471781	0.0554476	0.0463465	0.043529	0.0505329	0.0492424	0.0471595	0.0486503	0.0448111	0.0433639	0.0514283	0.0331661	0.0324812
401	0.0397325	0.0269184	0.0453269	0.0417541	0.0379134	0.0424056	0.0475227	0.0526896	0.0519656	0.0358545	0.0552445	0.041612	0.0430491	0.0485524	0.0418144	0.0440586	0.0458201	0.0479524	0.046619	0.0553934	0.039308	0.04848	0.0458101	0.0516793	0.0450012	0.0430367	0.0420977	0.0428124	0.0345269	0.0378051	0.0331907	0.0507302	0.0331653	0.0485206	0.0549787	0.0422886	0.0506127	0.0469443	0.0332649	0.0489247	0.0413763	0.0474448	0.0409449	0.0352418	0.0332008	0.0490886	0.0507744	0.055405	0.0470342
402	0.0394055	0.0467049	0.0446729	0.042735	0.0341526	0.0518892	0.0498115	0.0507278	0.0406816	0.0373266	0.0472316	0.0496241	0.0461567	0.0482254	0.0400161	0.0420954	0.0360075	0.0530212	0.0443288	0.0439467	0.0509189	0.0463533	0.0477726	0.043992	0.0402601	0.0446715	0.0473299	0.0464091	0.040413	0.0399311	0.0408759	0.0580892	0.0460827	0.0465581	0.043532	0.0349304	0.0394922	0.0402393	0.0401326	0.0518688	0.0521684	0.0458085	0.0530463	0.0458704	0.052497	0.0451629	0.0458691	0.0472293	0.0468714
403	0.0430029	0.0458875	0.0415653	0.0450245	0.0442907	0.0438763	0.0473586	0.0394445	0.0426448	0.0428865	0.0313708	0.043411	0.0474653	0.0436465	0.0467211	0.0344088	0.0428767	0.0456644	0.0376259	0.0460727	0.0427418	0.0481523	0.0417215	0.0407216	0.0471272	0.0391116	0.0350664	0.0490263	0.0451555	0.0515406	0.0407131	0.0435348	0.0477176	0.0315147	0.0347017	0.0501366	0.0399827	0.0420384	0.0440563	0.0446734	0.0459553	0.029947	0.0505941	0.0416198	0.0511884	0.0467991	0.0493037	0.0392165	0.0450717
404	0.0312298	0.0349312	0.0378059	0.0518929	0.0493602	0.0455125	0.0403273	0.0433689	0.0405181	0.0479559	0.0460879	0.0404669	0.0391248	0.0356343	0.040343	0.039152	0.0402595	0.0494245	0.0500536	0.0424753	0.0360383	0.043901	0.0407413	0.0379423	0.0387873	0.0433636	0.0491296	0.0413404	0.0394328	0.0376423	0.0457812	0.0402651	0.042157	0.0516282	0.0481103	0.0506278	0.0430903	0.0446541	0.0386606	0.0374779	0.0546221	0.0364878	0.0401275	0.0461981	0.0436667	0.0366603	0.0390014	0.0382356	0.039022
405	0.0412045	0.0365661	0.044346	0.0438794	0.0462525	0.0428961	0.0462142	0.0412429	0.0369207	0.0559695	0.047887	0.0440649	0.0422324	0.0496968	0.0393614	0.0488004	0.040096	0.0358518	0.0426953	0.0486892	0.0505905	0.0468437	0.0431936	0.0363075	0.0467995	0.0456538	0.0355569	0.0439561	0.0454825	0.0389494	0.04382	0.0472964	0.0483715	0.0414887	0.0503991	0.0426156	0.0447259	0.0322265	0.0450379	0.0379691	0.0461188	0.0422111	0.0381664	0.0398208	0.0493901	0.0381323	0.044724	0.0455945	0.0450724
406	0.0503618	0.0468684	0.045818	0.0494393	0.0431463	0.0569586	0.036403	0.0539982	0.0454241	0.0481201	0.0451056	0.0465172	0.0463202	0.0420116	0.0418158	0.0347365	0.0438576	0.0430479	0.0449834	0.037241	0.0456853	0.0510957	0.0422134	0.0556029	0.0366613	0.037803	0.0394819	0.0398683	0.0484259	0.0459814	0.0385864	0.0482773	0.0397054	0.0432877	0.0505632	0.0485018	0.0375304	0.0438374	0.0352267	0.0410767	0.0402312	0.0472799	0.050921	0.0411279	0.0428493	0.0466343	0.0509379	0.0511537	0.041148
407	0.0366263	0.0434338	0.0476157	0.0363583	0.0454365	0.0507448	0.0537359	0.0402619	0.0449329	0.0492645	0.0334961	0.0407938	0.0546594	0.0413577	0.0431244	0.0427493	0.0391151	0.0389594	0.0508703	0.0455822	0.0469932	0.0470072	0.0463005	0.0382693	0.0422212	0.0440176	0.0435698	0.0439568	0.0497345	0.0479439	0.0492164	0.045825	0.0415045	0.0419798	0.0472928	0.0440863	0.0465249	0.0467801	0.0553409	0.043202	0.0394138	0.0394312	0.0455253	0.039658	0.0421946	0.0410751	0.0468507	0.0392165	0.0458898
408	0.0562487	0.0274088	0.0435286	0.0512383	0.0552463	0.0455118	0.0463776	0.0517087	0.0411727	0.0481194	0.0442889	0.0424294	0.0415771	0.0505156	0.0516256	0.040624	0.0417309	0.035362	0.043839	0.0501612	0.0438862	0.0368697	0.0338729	0.0448094	0.0427124	0.045162	0.0520724	0.0326729	0.0373075	0.0476163	0.040222	0.0497493	0.0356169	0.0463953	0.0428781	0.0306777	0.0324617	0.0413844	0.0497804	0.0438552	0.0453006	0.0469529	0.0404552	0.0545372	0.0412137	0.0490879	0.0479951	0.0550787	0.0386951
409	0.0446377	0.0316608	0.0425469	0.0394646	0.0500148	0.0417503	0.0429431	0.0397715	0.0462422	0.0394526	0.0359483	0.0443919	0.0469742	0.0426656	0.04067	0.0450388	0.0374796	0.0379785	0.0449834	0.0455815	0.0543521	0.0425924	0.0556213	0.0515144	0.0477818	0.0528479	0.0474941	0.0446108	0.0420493	0.0448363	0.0464358	0.0376493	0.038561	0.0432884	0.0523623	0.0403254	0.0362225	0.0400758	0.0605725	0.0430378	0.0453013	0.038451	0.0433993	0.0470162	0.0390884	0.0374777	0.049957	0.0521346	0.0476881
410	0.0362986	0.0463773	0.0474529	0.0482956	0.0436368	0.0420787	0.0504648	0.0535077	0.0393744	0.0474648	0.0321882	0.0389955	0.0379804	0.0372691	0.0493368	0.0491274	0.0502349	0.0392863	0.0453111	0.0452553	0.0497738	0.0440638	0.0423755	0.0464449	0.0497422	0.0396028	0.0450411	0.0573654	0.0456466	0.0427103	0.0366246	0.0482773	0.0423212	0.0454137	0.0402616	0.049482	0.0476693	0.0354969	0.0427484	0.0458178	0.0444825	0.0394312	0.0489585	0.0484876	0.0399058	0.0510505	0.0458691	0.0462484	0.0444191
411	0.0418585	0.0465408	0.0368229	0.0438801	0.0472342	0.0455125	0.0395099	0.04664	0.041499	0.0386345	0.0513194	0.0362148	0.0533508	0.0326902	0.0475378	0.0381704	0.0484366	0.0440288	0.0407328	0.0539214	0.0448678	0.0429201	0.0512058	0.0351624	0.0546489	0.0400925	0.0432428	0.0531141	0.048917	0.0512136	0.0451272	0.040919	0.0382327	0.045086	0.0477833	0.0473574	0.0394922	0.0389314	0.0510875	0.0373144	0.0296026	0.0430286	0.0376752	0.0476694	0.0328739	0.0436915	0.0401465	0.0330026	0.0378769
412	0.0444749	0.0507928	0.0459808	0.0401192	0.0570461	0.0500908	0.0375473	0.0611936	0.0411727	0.0379812	0.041182	0.0414478	0.0414143	0.0392317	0.0467197	0.0533787	0.0366628	0.0484436	0.0531598	0.0539221	0.0520633	0.0471714	0.0515334	0.0444838	0.0436926	0.0435271	0.0448769	0.0462463	0.0415581	0.0464719	0.0441463	0.0435355	0.0465725	0.0450867	0.0400981	0.0512824	0.0435815	0.0510328	0.04651	0.0559559	0.0461188	0.0449904	0.0492855	0.0434174	0.0367989	0.0425464	0.0488126	0.0410141	0.0471984
413	0.0403864	0.0432718	0.050724	0.0497662	0.0441272	0.0445302	0.0401638	0.0554696	0.0390467	0.044849	0.0421636	0.0434103	0.0425594	0.0408665	0.0342934	0.0424224	0.0564487	0.042556	0.0423677	0.0547388	0.0631817	0.0425924	0.0399232	0.0480805	0.0503969	0.0474515	0.0381733	0.0451019	0.0325657	0.0363337	0.0511776	0.036667	0.0424847	0.0452502	0.0507274	0.0496468	0.0393294	0.0477617	0.0535412	0.0432013	0.0374513	0.0361608	0.0486322	0.0411286	0.0407233	0.0454899	0.0381832	0.045431	0.0431091
414	0.0497072	0.0393467	0.0471259	0.0456777	0.039549	0.0406059	0.041144	0.0461488	0.0493484	0.0330753	0.0403645	0.0442284	0.032911	0.0425021	0.0401796	0.0468372	0.0484366	0.0422298	0.0431858	0.048198	0.0499373	0.0437375	0.0417215	0.054622	0.0404229	0.0474515	0.0394805	0.044775	0.046791	0.0489241	0.0539575	0.0458236	0.0398689	0.0478667	0.0332303	0.0383636	0.0466877	0.0457985	0.0366994	0.0585724	0.0400684	0.0428644	0.0353857	0.0479971	0.0477552	0.046308	0.0453787	0.0393807	0.0470342
415	0.0436575	0.0370572	0.0415653	0.0371751	0.0455993	0.0397885	0.0429438	0.0512175	0.0490214	0.0440316	0.0352951	0.0461902	0.0435396	0.0449543	0.0468838	0.0435675	0.0435299	0.0525314	0.0425311	0.0437839	0.0491199	0.0389951	0.0404137	0.0402311	0.0392785	0.0459808	0.0409533	0.0563845	0.0374703	0.0440189	0.0443098	0.0402651	0.0513157	0.0485199	0.0472928	0.0494827	0.0461972	0.0462897	0.0456918	0.0448369	0.0403954	0.033872	0.0442167	0.0360606	0.0443206	0.0340445	0.0437431	0.0424855	0.0452359
416	0.0372788	0.0427806	0.0425469	0.04944	0.0483793	0.0381529	0.0511201	0.0317593	0.0447694	0.0469743	0.0406908	0.0380146	0.0427222	0.043156	0.0565316	0.0487997	0.044675	0.0533482	0.0489085	0.0450918	0.0443774	0.0538764	0.0481003	0.0557657	0.0553028	0.0440169	0.0396454	0.0518062	0.0562753	0.0417301	0.0403854	0.0409197	0.0320195	0.0488483	0.0504005	0.036728	0.0306626	0.0379505	0.0345727	0.0484349	0.0444832	0.0464618	0.0419272	0.0416191	0.033365	0.036661	0.04685	0.0472293	0.0408211
417	0.0475819	0.0467049	0.0407486	0.0456784	0.036442	0.0464928	0.0468681	0.0445133	0.0447694	0.0443578	0.0348046	0.0466807	0.0499169	0.0433202	0.038544	0.0435668	0.0484352	0.042556	0.0430216	0.0529398	0.0394714	0.0458642	0.0435206	0.0389232	0.0428752	0.0319162	0.0407891	0.032837	0.0502249	0.0523594	0.0389141	0.0540006	0.0451011	0.0454137	0.0366635	0.0450686	0.0478328	0.0428558	0.0450386	0.0467994	0.0480806	0.0482615	0.0530463	0.0388391	0.0444841	0.043366	0.0447247	0.0383984	0.0444177
418	0.0420227	0.043598	0.0427111	0.0460054	0.0478888	0.0456753	0.0422891	0.048766	0.0508205	0.0445227	0.0485409	0.0484797	0.0502446	0.0506777	0.0398526	0.0329381	0.0415681	0.0505696	0.0402417	0.0378963	0.0479748	0.039649	0.0399239	0.0469361	0.0513785	0.0485959	0.0353927	0.0437927	0.0364894	0.0425482	0.0412036	0.0535095	0.0418307	0.0450867	0.0443501	0.0475215	0.0411278	0.0420384	0.0478178	0.0495793	0.0412121	0.0456443	0.0420907	0.047179	0.0353269	0.0428741	0.0440701	0.0406878	0.0388585
419	0.0448019	0.0403269	0.0466355	0.040609	0.0408568	0.0352109	0.0509559	0.0410794	0.0513109	0.0458292	0.041182	0.0571465	0.0580933	0.0480613	0.053753	0.03212	0.0456559	0.0453367	0.0418765	0.0475448	0.0394721	0.0427559	0.0477733	0.047917	0.0485985	0.0332248	0.0492917	0.0490263	0.0397591	0.0445093	0.0452914	0.0454973	0.050661	0.0408354	0.0420599	0.0414712	0.0391653	0.047761	0.047655	0.0468001	0.0443197	0.050551	0.051248	0.0440721	0.0345094	0.0477794	0.0463596	0.0429766	0.0436003
420	0.0410411	0.0566796	0.0569371	0.0514018	0.0403664	0.0500894	0.0494846	0.0415705	0.0354494	0.0450125	0.0541001	0.0421024	0.0428863	0.0429925	0.0557141	0.0456935	0.0481082	0.0423926	0.0425311	0.0423118	0.0409435	0.0442273	0.0394328	0.0502065	0.0382962	0.0418916	0.0494559	0.039869	0.0373068	0.0418922	0.0374427	0.0540006	0.0480453	0.0357653	0.0391172	0.0437593	0.0365488	0.0448183	0.0447109	0.0409118	0.0425193	0.0464625	0.0497759	0.0439093	0.0428486	0.0371514	0.0411267	0.0449406	0.0480151
421	0.0430029	0.0468677	0.0466362	0.0404455	0.0451096	0.0450214	0.0457237	0.041407	0.0442797	0.0476289	0.050175	0.0350705	0.0432126	0.0478978	0.0423049	0.0435668	0.0463106	0.0494252	0.0569206	0.0550665	0.0469946	0.0427566	0.0451561	0.0502072	0.0445107	0.0463071	0.0460227	0.0405229	0.030766	0.0438554	0.0431654	0.0482773	0.0469009	0.0509736	0.0525258	0.0503008	0.0461979	0.0371324	0.0438935	0.0378049	0.0400677	0.0472799	0.048468	0.0443997	0.0446483	0.0369879	0.0461954	0.0387253	0.0481786
422	0.0376072	0.0378747	0.0502328	0.0474767	0.0455986	0.0401161	0.0383655	0.0528524	0.0511474	0.0491003	0.0501757	0.0465165	0.0427222	0.0436465	0.0463941	0.0378441	0.0378065	0.044682	0.039914	0.0532674	0.0564781	0.0422655	0.0373067	0.0559292	0.0553028	0.0505584	0.0440595	0.0421585	0.047118	0.0371511	0.0389141	0.0472964	0.036762	0.0437782	0.0446764	0.0476843	0.0401476	0.0453088	0.0406238	0.0466359	0.0533128	0.0379598	0.0483039	0.051104	0.050044	0.0414027	0.0499577	0.038726	0.0457263
423	0.0382604	0.0471961	0.045818	0.0461696	0.0406934	0.0397885	0.0380378	0.0469662	0.0480405	0.0371631	0.0447786	0.0385043	0.0366725	0.0410307	0.0408335	0.036372	0.0420585	0.0417393	0.0410591	0.0475448	0.0473215	0.0497879	0.0348538	0.0399048	0.0374801	0.0535011	0.052727	0.0504976	0.0477719	0.0433642	0.049215	0.0477868	0.0480446	0.0418163	0.0387902	0.037382	0.0504485	0.038114	0.0546856	0.0414037	0.0441562	0.0368147	0.035223	0.0408017	0.0408867	0.0446724	0.0432527	0.0388895	0.0390213
424	0.0539592	0.0494842	0.0500694	0.0507478	0.0490332	0.0430589	0.0434342	0.044187	0.0532727	0.0517168	0.0431452	0.043411	0.0445212	0.0475708	0.0432858	0.0492901	0.0428767	0.0508959	0.0570848	0.0491789	0.0455218	0.0368697	0.0531683	0.0436657	0.039442	0.0407472	0.0447135	0.044937	0.0436841	0.0306103	0.0475809	0.0477861	0.0393785	0.0447598	0.0458208	0.0403261	0.0457068	0.0369682	0.0401333	0.0530132	0.0433381	0.0333809	0.0429082	0.0429277	0.0451381	0.0574278	0.0385109	0.053606	0.0413108
425	0.0501983	0.0514467	0.0484345	0.0476402	0.0436368	0.0451849	0.0615853	0.0494192	0.0501658	0.0417421	0.0630946	0.0427563	0.0360179	0.0387419	0.0457401	0.0577935	0.0396063	0.0412482	0.0507075	0.0486885	0.0427418	0.039322	0.0466282	0.0462822	0.0518689	0.051867	0.0442237	0.0372525	0.0446657	0.0432015	0.0400578	0.0451697	0.037089	0.0406712	0.0548146	0.0406531	0.0566638	0.0487419	0.0532135	0.0373144	0.0363069	0.0381233	0.0494483	0.0491422	0.0413772	0.0441827	0.0452152	0.0388881	0.0398394
426	0.0436575	0.0422894	0.0459801	0.0505837	0.0565556	0.0394608	0.0342769	0.0500738	0.0405188	0.0468115	0.0410178	0.0407938	0.0502446	0.0554202	0.049174	0.0499434	0.0405872	0.051387	0.0436762	0.0506517	0.0592587	0.0388316	0.0386146	0.0495533	0.0535045	0.0400932	0.0381733	0.039869	0.0337101	0.0469623	0.0436565	0.041573	0.0486992	0.0362564	0.0443494	0.0460495	0.0404745	0.0407298	0.0420952	0.0593898	0.0466085	0.0325627	0.0486322	0.0350783	0.0405598	0.0512139	0.0430885	0.0482103	0.0413115
427	0.0497079	0.0468684	0.0453276	0.049113	0.038895	0.0383171	0.0324779	0.0394445	0.05033	0.0430507	0.0416731	0.0488074	0.0340553	0.0449543	0.0441046	0.0483099	0.0391151	0.0522052	0.0564309	0.0511421	0.0466662	0.0394855	0.0420492	0.0441555	0.0440202	0.0535018	0.0443872	0.0478812	0.0418851	0.0474528	0.0376062	0.0438625	0.0446107	0.0475397	0.0440231	0.0509547	0.0447259	0.0389314	0.0438928	0.0472898	0.037125	0.050551	0.0450342	0.0452165	0.0412144	0.0387863	0.0466873	0.0441217	0.0408204
428	0.0488897	0.0553711	0.041893	0.0307978	0.0500141	0.0567944	0.0380378	0.0502366	0.0442797	0.0455029	0.0442889	0.0463544	0.0540047	0.0447916	0.0460664	0.0507622	0.058574	0.0466446	0.0433493	0.0380605	0.0532077	0.0497879	0.0382877	0.035817	0.0495794	0.0431994	0.0437339	0.0370891	0.0454825	0.0520325	0.0392404	0.0440253	0.0429758	0.04296	0.0369912	0.0419609	0.0435801	0.0446541	0.0386613	0.0446734	0.0503701	0.0451546	0.0450335	0.0499589	0.0423581	0.0343708	0.0452152	0.0395434	0.0475253
429	0.0335186	0.0491572	0.0366601	0.0376662	0.0503411	0.054178	0.0365664	0.0517087	0.052129	0.0361815	0.0402011	0.0515866	0.044684	0.0415205	0.0419779	0.0371894	0.0363352	0.0427195	0.0399154	0.0462362	0.0533719	0.0448826	0.0474449	0.0508604	0.0562844	0.0363317	0.0492931	0.045591	0.0492433	0.0423833	0.0627878	0.0286549	0.0501713	0.0416528	0.0526893	0.0444153	0.0460344	0.0495601	0.0510889	0.0471263	0.0500424	0.0402493	0.040291	0.0468527	0.0508614	0.0567724	0.0401451	0.0408513	0.0462168
430	0.0430022	0.0334592	0.0505591	0.0474774	0.0395483	0.0474751	0.0442516	0.0517087	0.0514737	0.0435404	0.0449428	0.0422659	0.049263	0.0480613	0.047048	0.0435675	0.0508888	0.039287	0.0436755	0.0421484	0.0429067	0.0548566	0.0539857	0.0472624	0.0445107	0.0588982	0.0434056	0.0400325	0.0441746	0.0410755	0.0472539	0.0423911	0.0405235	0.0401808	0.0400981	0.0504643	0.0457061	0.0431835	0.0460195	0.0539948	0.051678	0.0458078	0.0388196	0.0412928	0.0405598	0.0482705	0.0412909	0.0437948	0.0426201
431	0.0466009	0.037874	0.0412391	0.0347221	0.0472349	0.0504178	0.0481767	0.0373185	0.0486945	0.0476289	0.040855	0.0514239	0.0387978	0.0456083	0.0490098	0.0471648	0.0515435	0.047135	0.0435121	0.0365878	0.0463399	0.0349072	0.0353449	0.0451378	0.0453281	0.0438541	0.0483115	0.056221	0.0556213	0.0464712	0.0395687	0.0494224	0.041341	0.0383824	0.0399346	0.0399991	0.0535561	0.0363143	0.0514159	0.0569383	0.056419	0.0422118	0.0527201	0.0463616	0.0418677	0.0423829	0.0473412	0.0424869	0.0440908
432	0.0467637	0.0365668	0.0415667	0.0409366	0.0436368	0.0384799	0.048176	0.0397722	0.050003	0.0535151	0.0487051	0.0481521	0.0397794	0.0416846	0.0387082	0.0296684	0.0356812	0.0389594	0.0464555	0.0534309	0.0448678	0.0411211	0.0351814	0.0415397	0.0392785	0.0414011	0.0470036	0.0433029	0.0458101	0.0482702	0.0397322	0.0366677	0.0483729	0.0347851	0.0468031	0.041634	0.0471788	0.0387673	0.0470004	0.0544839	0.04252	0.0582362	0.0443802	0.044399	0.0444848	0.048107	0.0416171	0.0513179	0.0476888
433	0.0430022	0.0475224	0.0456539	0.0460061	0.0415108	0.0376625	0.0370562	0.0453307	0.047877	0.0360187	0.0431438	0.0465172	0.0405968	0.0431567	0.0465576	0.0461832	0.0405872	0.0484436	0.0425311	0.0491789	0.045359	0.0422648	0.0430301	0.0407223	0.0409126	0.0449985	0.0509273	0.0521325	0.0364887	0.0389501	0.0358065	0.0410818	0.0434663	0.0365841	0.0314313	0.0440877	0.0376939	0.038441	0.0478171	0.0456543	0.0394131	0.0415572	0.0445437	0.0468527	0.0399058	0.0533399	0.0463596	0.0395434	0.0426187
434	0.0469279	0.0558622	0.0438555	0.0433889	0.046416	0.0553231	0.0509559	0.0536712	0.0470596	0.0435411	0.0370941	0.0463537	0.0453379	0.0518228	0.0499908	0.0487997	0.0484366	0.05384	0.0464555	0.0462362	0.0504277	0.0398118	0.0433571	0.0467726	0.0571019	0.0469617	0.0448776	0.0451012	0.0448285	0.0476156	0.051995	0.0405921	0.0365985	0.0431242	0.0423876	0.0493206	0.0468512	0.0438367	0.0470004	0.0482714	0.0407217	0.0409026	0.0448707	0.0424372	0.0444848	0.0415662	0.0434162	0.0513172	0.0514497
435	0.0333545	0.0388556	0.0430374	0.0482949	0.0431463	0.0414233	0.0440882	0.0378097	0.0354487	0.0491003	0.0446166	0.0479886	0.0455028	0.0436472	0.0444316	0.0494536	0.0417316	0.0468081	0.0472736	0.0434569	0.0432337	0.0391585	0.0458108	0.0441562	0.0472913	0.045162	0.0461855	0.0418315	0.0386154	0.0396041	0.0513417	0.0425539	0.0380699	0.0380555	0.0536702	0.0385264	0.0354044	0.0390949	0.0491264	0.0405848	0.0366338	0.0379598	0.0447065	0.0403119	0.0529874	0.0467984	0.0411274	0.0392158	0.0403299
436	0.0441487	0.0382016	0.0420565	0.0433896	0.0470714	0.050909	0.0471951	0.0507278	0.0380658	0.0347101	0.039056	0.0393225	0.0441942	0.0452813	0.0416516	0.0476546	0.0474549	0.0472992	0.0363166	0.0465639	0.045032	0.0466803	0.0474456	0.0449736	0.0443465	0.0386219	0.0452046	0.0415039	0.0508796	0.042384	0.0448002	0.048278	0.0424854	0.0382183	0.0379721	0.0417982	0.0386755	0.0510314	0.0502715	0.0526862	0.0340174	0.0448262	0.0404552	0.0411293	0.0384345	0.0396044	0.0450517	0.0379079	0.0408211
437	0.0480716	0.0439243	0.0484338	0.0363583	0.0519766	0.0437121	0.0516099	0.0430426	0.0431353	0.0428872	0.0444524	0.0347435	0.0492623	0.0467534	0.0449213	0.0427493	0.0410776	0.0504054	0.0402417	0.0429658	0.041434	0.0450447	0.0541499	0.0421936	0.0438561	0.0414011	0.0447142	0.0338187	0.049898	0.0471258	0.0465993	0.057598	0.0379064	0.0344574	0.0495823	0.04376	0.0504485	0.0430193	0.0365353	0.0420576	0.0490622	0.0358338	0.0399654	0.0336069	0.0510256	0.0342073	0.0406369	0.0431401	0.0352612
438	0.0470914	0.0486668	0.0412391	0.04666	0.0418378	0.0463293	0.0462135	0.049255	0.0359398	0.0369996	0.0354586	0.0520764	0.0428856	0.0451185	0.0460664	0.0378434	0.040423	0.0518768	0.0510345	0.0516319	0.0370192	0.0358881	0.0428666	0.0467726	0.0494167	0.0422192	0.0396447	0.0344726	0.0342006	0.0327356	0.0505243	0.0358503	0.0348002	0.0501562	0.0448406	0.0462123	0.0375311	0.0435104	0.0456925	0.0440194	0.0480799	0.0471164	0.0465062	0.0381859	0.0405598	0.0474524	0.0396553	0.0418329	0.0406569
439	0.0376072	0.0440885	0.0482703	0.0389741	0.0482158	0.0440405	0.0488299	0.0397708	0.0401911	0.0384724	0.0444524	0.0528952	0.0446847	0.0405395	0.0408335	0.0370253	0.0338829	0.04174	0.0436755	0.0499977	0.0420879	0.0350707	0.0430301	0.0480798	0.0445107	0.047288	0.0411161	0.0500072	0.0359982	0.0469616	0.0426749	0.0471329	0.0418307	0.0401808	0.0399346	0.0274073	0.0471781	0.04024	0.0322833	0.0492517	0.0448102	0.036652	0.0417638	0.0502859	0.043339	0.0427099	0.0424353	0.0519711	0.041475
440	0.0485628	0.0414713	0.053993	0.0373393	0.0470707	0.0473109	0.0488299	0.0443505	0.0503293	0.0420691	0.0431445	0.0484804	0.0466472	0.0503507	0.0486829	0.0470014	0.0508888	0.0459899	0.0405693	0.0498329	0.047485	0.0524043	0.0425383	0.0461187	0.0476176	0.0428725	0.0501099	0.0495167	0.0425397	0.0435284	0.0482341	0.0419	0.0437932	0.0383824	0.0497458	0.0558607	0.039166	0.0440002	0.0290129	0.04827	0.0487345	0.0495701	0.0589339	0.0478329	0.0394154	0.0438557	0.0373658	0.052952	0.0436003
441	0.0389143	0.0453964	0.0355157	0.046333	0.0380776	0.0379901	0.0473579	0.0463123	0.0498402	0.0383075	0.0437984	0.039159	0.0394518	0.0505135	0.0405065	0.0468379	0.0466368	0.0510594	0.0489092	0.0452553	0.039308	0.0465175	0.0454831	0.0493891	0.0428759	0.0333882	0.0470029	0.0491898	0.0294574	0.0528485	0.0479079	0.0432085	0.0467367	0.0406719	0.0466382	0.0524275	0.041292	0.0425288	0.0344093	0.0471256	0.0444832	0.045645	0.0496124	0.0365504	0.047918	0.0546471	0.045051	0.0401974	0.0437638
442	0.041368	0.0507928	0.0523588	0.0458433	0.0545924	0.0500908	0.0421249	0.0477844	0.045751	0.0464838	0.0420001	0.0597623	0.0453379	0.0444646	0.04067	0.052724	0.0539958	0.0466446	0.0462927	0.0496701	0.0484652	0.0546924	0.0454831	0.0448101	0.0382962	0.0566087	0.0434056	0.0356163	0.0554578	0.0459814	0.0428384	0.0526928	0.0405228	0.0382183	0.0381349	0.0504643	0.0404745	0.0503782	0.0422586	0.048108	0.0474259	0.0449904	0.040947	0.0404754	0.0451388	0.0487617	0.0437438	0.0401974	0.0414743
443	0.0469272	0.0457233	0.0371512	0.0428992	0.0429828	0.0419138	0.0491576	0.048766	0.0446059	0.0316032	0.0369307	0.0492979	0.0402692	0.0351438	0.0437769	0.0463474	0.0489263	0.042067	0.0428588	0.0516326	0.0533712	0.0460263	0.0463005	0.0477535	0.0448377	0.0471245	0.0492931	0.0403602	0.0425397	0.0435291	0.0469269	0.0510579	0.0511522	0.0432884	0.0361738	0.0380359	0.0455433	0.0461255	0.0514159	0.0440194	0.0497154	0.0405756	0.0429089	0.0470155	0.0430121	0.0402576	0.042598	0.038726	0.0509592
444	0.0425124	0.0426164	0.0489243	0.0430619	0.0478881	0.04355	0.04605	0.0407524	0.0434622	0.0500812	0.0308796	0.0447196	0.0484455	0.0380873	0.0589852	0.0440572	0.0458194	0.0526949	0.0433486	0.0408391	0.0424163	0.0519139	0.0484272	0.043665	0.0482723	0.0575896	0.0445507	0.0429759	0.0441753	0.043038	0.039895	0.0497493	0.0436291	0.0480295	0.0454945	0.0375461	0.0486509	0.0425288	0.0322833	0.0544846	0.0443197	0.0466259	0.0396378	0.046525	0.0490624	0.0467991	0.0401458	0.0421592	0.0319901
445	0.0485628	0.0403269	0.0409114	0.0370109	0.0473983	0.0517264	0.0431072	0.0499097	0.0462415	0.0409247	0.0483767	0.0442284	0.0541682	0.0559106	0.0395249	0.0412773	0.0512158	0.0383047	0.0492354	0.0504882	0.047158	0.0398132	0.0425397	0.0511867	0.0448377	0.0350245	0.0332674	0.0457552	0.0489163	0.0399311	0.0436565	0.0441894	0.0415045	0.049992	0.0443494	0.043106	0.0316442	0.043836	0.0505971	0.0464724	0.0359799	0.0427009	0.0394743	0.0455441	0.0413779	0.0355152	0.0380191	0.0464112	0.043601
446	0.0444742	0.0426164	0.0456546	0.0460054	0.0457628	0.0428961	0.0424533	0.039935	0.0449336	0.0461576	0.038402	0.0422659	0.0443577	0.0474073	0.0486836	0.0429128	0.0562845	0.0432107	0.0364808	0.0432921	0.0558241	0.037196	0.0500614	0.036144	0.0443472	0.0523574	0.0362108	0.0482081	0.0543127	0.0518676	0.0351525	0.0428809	0.0454288	0.0441051	0.041406	0.0449037	0.0332784	0.0346794	0.0370243	0.0494158	0.0441555	0.0402486	0.060568	0.0540468	0.0472648	0.0405839	0.03753	0.0437948	0.0521036
447	0.0423489	0.0449052	0.037314	0.0337412	0.0375864	0.0453484	0.0434342	0.0428784	0.0501665	0.0432127	0.0388925	0.0393232	0.0474639	0.0413577	0.0398533	0.043404	0.044675	0.0407584	0.0418765	0.0511421	0.0440511	0.0494609	0.0515327	0.0364703	0.0456544	0.0500672	0.0476576	0.0514792	0.0397605	0.0417301	0.0503608	0.0474605	0.0416679	0.0395261	0.0405886	0.0406531	0.050612	0.056919	0.0327744	0.0427116	0.0523319	0.0351799	0.0420907	0.0501231	0.054623	0.0422195	0.0409639	0.0370905	0.0360779
448	0.055921	0.0460503	0.0494147	0.0504209	0.0469072	0.0455118	0.0449056	0.0410794	0.0470589	0.0397796	0.0491955	0.0380146	0.0437031	0.0487159	0.0365815	0.0470014	0.0474542	0.0404307	0.0428581	0.0392049	0.0419251	0.0488056	0.0476091	0.0469361	0.0373146	0.0414004	0.0391543	0.0451019	0.0490798	0.0391122	0.0497069	0.0477868	0.0465732	0.0380548	0.0418971	0.0295333	0.0421094	0.0413844	0.0419317	0.0436918	0.0346713	0.0397582	0.0504306	0.0442362	0.0443213	0.0443455	0.0450517	0.0428138	0.0383688
449	0.0470914	0.0385286	0.0420558	0.0407731	0.0455986	0.0342286	0.0444151	0.0350297	0.0544185	0.0556418	0.0524645	0.0437373	0.042558	0.0485524	0.0411619	0.038498	0.0525237	0.0445193	0.0462927	0.049997	0.0497738	0.0453724	0.0449926	0.045464	0.0376429	0.0445087	0.039155	0.0408499	0.0379607	0.0490883	0.030737	0.0520381	0.0516419	0.0380555	0.0399346	0.0368915	0.0429275	0.0451453	0.0510889	0.0474533	0.0403954	0.0415565	0.0417631	0.0363869	0.0466101	0.0562834	0.0399823	0.0452668	0.0408211
450	0.039569	0.0483405	0.0492526	0.0484583	0.0495243	0.0545056	0.0578244	0.0407524	0.0423171	0.0420691	0.04903	0.0461909	0.0468093	0.0506784	0.0416509	0.0478195	0.0366621	0.0443565	0.0382784	0.05523	0.0497731	0.0455359	0.0440117	0.0435015	0.050888	0.0548104	0.0486385	0.0460828	0.0423755	0.0476156	0.0421852	0.0401009	0.0451018	0.0470486	0.0417337	0.0378731	0.0478328	0.0538114	0.0425856	0.038623	0.0446467	0.04172	0.0389838	0.0448902	0.0564213	0.0464715	0.0403092	0.0395434	0.0388578
451	0.0446391	0.04	0.0445095	0.0443698	0.0421647	0.0424049	0.0476862	0.0414063	0.0379016	0.0468108	0.0397106	0.0409573	0.0432119	0.0441376	0.044595	0.0432398	0.0494168	0.0572732	0.0521789	0.0428023	0.0484652	0.0412845	0.0355091	0.0433373	0.0526864	0.0322438	0.0434056	0.0364351	0.0487529	0.0517041	0.0390776	0.0549823	0.0534403	0.047866	0.0432043	0.0465392	0.0390032	0.0472706	0.0461823	0.0384595	0.037941	0.045645	0.0414368	0.044726	0.0420311	0.0384586	0.0414543	0.0398697	0.0380404
452	0.0416957	0.0586415	0.0556286	0.0540182	0.0524671	0.05565	0.0480118	0.0543252	0.043952	0.0437039	0.0480511	0.0476623	0.0415778	0.0524768	0.0387075	0.0447119	0.0502342	0.0484429	0.0528335	0.0511414	0.0435607	0.0496244	0.0516962	0.0436657	0.0387873	0.0523574	0.0595948	0.0454289	0.0453197	0.0556291	0.0443105	0.0495859	0.0455923	0.0452502	0.0427146	0.0350925	0.0440719	0.0471078	0.0550133	0.0427116	0.0400677	0.0482615	0.0381664	0.0406382	0.0488989	0.0521948	0.0535543	0.0509902	0.0473612
453	0.0454552	0.048831	0.0453262	0.0481314	0.0382404	0.0499266	0.04605	0.0518722	0.0475501	0.0437039	0.0285915	0.0473353	0.0412508	0.0472445	0.0362559	0.0420954	0.0415681	0.0508966	0.0448206	0.0390407	0.038981	0.0455359	0.0351807	0.045791	0.0458186	0.0430367	0.0424247	0.0555671	0.0430295	0.0412382	0.0428391	0.0427181	0.0393778	0.0377278	0.0450041	0.0503015	0.0556815	0.0382775	0.0440577	0.0489247	0.0340167	0.0409033	0.0458523	0.0412921	0.0493901	0.0481077	0.0525734	0.0490284	0.0483428
454	0.0322101	0.0457226	0.0346983	0.0417541	0.0447819	0.0437121	0.0511194	0.0418975	0.0434622	0.0523707	0.0356221	0.0427557	0.0487732	0.0523133	0.045576	0.0407875	0.0510523	0.0423933	0.0395877	0.0475448	0.0550067	0.0483158	0.0538215	0.045464	0.0432028	0.0508853	0.040954	0.0357805	0.0407414	0.0440182	0.0397308	0.0525286	0.0400331	0.0418156	0.0353563	0.0473574	0.0502843	0.0428558	0.0452021	0.0438552	0.0356522	0.0373052	0.0455253	0.0421102	0.0392519	0.0418939	0.0448875	0.0444494	0.0416378
455	0.0448019	0.044252	0.0467983	0.0469863	0.0505046	0.0476372	0.048176	0.0508906	0.0398642	0.0443585	0.0483767	0.0460274	0.052861	0.0354708	0.0485194	0.0360451	0.0485993	0.0482801	0.036645	0.0485257	0.0412705	0.0470079	0.0530055	0.0438285	0.0458186	0.0386219	0.0386638	0.0504969	0.044992	0.0433656	0.0511776	0.0389572	0.0418307	0.0427972	0.038953	0.0462123	0.0398199	0.0395854	0.0501073	0.0464724	0.048898	0.0381226	0.0373483	0.0421095	0.0390884	0.0386235	0.0442343	0.0470652	0.0390213
456	0.0551029	0.0535727	0.0574276	0.0455149	0.0478881	0.0466555	0.0417987	0.0505636	0.0388832	0.0428865	0.0454326	0.0445554	0.032911	0.035962	0.0429595	0.0532145	0.0487628	0.0369975	0.0381163	0.0432934	0.0520633	0.0404664	0.0364886	0.0310745	0.0382962	0.0464705	0.046022	0.0496802	0.0479361	0.0459807	0.0498704	0.0415723	0.0457551	0.0472127	0.0420599	0.0411435	0.0409643	0.0413844	0.0445481	0.0430385	0.0420302	0.0382875	0.0375117	0.0373671	0.0366354	0.0484347	0.0363856	0.0302227	0.041802
457	0.0482358	0.0432711	0.0420572	0.0464958	0.0478874	0.0404431	0.0489941	0.0471297	0.0393744	0.0433769	0.0563896	0.0488067	0.0543317	0.0429925	0.0508082	0.0461832	0.0454924	0.0340534	0.0515249	0.0509779	0.041434	0.0468437	0.0476091	0.0462822	0.0458193	0.0435264	0.049129	0.0401953	0.0394328	0.0451633	0.039895	0.0450069	0.0473906	0.0398531	0.0463119	0.0411435	0.0504492	0.0495601	0.0528866	0.0479445	0.051024	0.0479338	0.0422535	0.0450537	0.0505345	0.0448366	0.0349128	0.0426504	0.0470342
458	0.0454558	0.0444148	0.0350252	0.0455149	0.0545931	0.0322661	0.0440875	0.0477844	0.0406816	0.0502447	0.0465777	0.0486432	0.0369995	0.0560741	0.0362552	0.0443849	0.037643	0.0453374	0.034519	0.0509779	0.0433965	0.0399767	0.0515334	0.0488986	0.0494167	0.0456524	0.0478204	0.0478819	0.0368163	0.0463077	0.0415291	0.0453338	0.0428123	0.0423061	0.0463119	0.0486652	0.0504499	0.0533216	0.0460188	0.0450003	0.0345085	0.029293	0.0404545	0.0483241	0.0515154	0.0278307	0.044724	0.0483737	0.0473619
459	0.0395683	0.039673	0.0469617	0.0360314	0.0393862	0.0453491	0.0514464	0.0402626	0.0362675	0.0435411	0.0379123	0.0463537	0.0582574	0.0500245	0.0475378	0.057957	0.0463106	0.0347081	0.046292	0.0447641	0.0447037	0.0411204	0.0399239	0.0510239	0.0438561	0.0387846	0.0504375	0.0359447	0.0458094	0.044837	0.042021	0.043045	0.0498436	0.0408347	0.0497458	0.0503001	0.0466884	0.0332081	0.0420952	0.0387858	0.0474266	0.0392677	0.0380029	0.051758	0.0448118	0.0453271	0.0442343	0.0328399	0.0485063
460	0.053141	0.0364026	0.0499052	0.0458412	0.0447819	0.0513994	0.0467053	0.0422245	0.0401918	0.044522	0.0393836	0.0540396	0.0523706	0.049861	0.042469	0.0380083	0.0505619	0.0486071	0.0430223	0.0401851	0.0433958	0.048807	0.0472807	0.0408857	0.0427117	0.0389488	0.0447149	0.0452654	0.045319	0.0482702	0.0503608	0.0500763	0.0428116	0.0338035	0.0445129	0.0408166	0.0375311	0.0404028	0.0445474	0.0508865	0.0457911	0.0428651	0.0293354	0.0450537	0.0462825	0.0391132	0.0481586	0.0429766	0.0503039
461	0.0483993	0.0503016	0.0487615	0.0357037	0.0580263	0.053035	0.0395092	0.0451672	0.0470596	0.0365099	0.0455968	0.0496241	0.0404334	0.0416846	0.0442674	0.0553405	0.0428767	0.0417393	0.0358269	0.0545753	0.0425784	0.0391585	0.0466282	0.0400683	0.0432028	0.0417288	0.0411175	0.0392144	0.0384512	0.0415666	0.0497062	0.0489312	0.0477183	0.0395268	0.0461478	0.0542251	0.0476693	0.0376229	0.0414405	0.0484349	0.0395773	0.0335443	0.0409463	0.0357336	0.0322199	0.0525225	0.0399823	0.0349652	0.0422931
462	0.0523236	0.0449059	0.0448371	0.0487853	0.0508315	0.0448579	0.0445786	0.0418968	0.0393737	0.0257163	0.0462507	0.0483155	0.0420682	0.0441376	0.044595	0.0483099	0.0371533	0.04043	0.0330476	0.0406756	0.0458495	0.0432471	0.0472814	0.0444831	0.0456551	0.0440176	0.0409533	0.0415039	0.0530042	0.0418936	0.0403847	0.0487677	0.0379064	0.0383817	0.0494189	0.0432695	0.0391667	0.0453088	0.047982	0.0458178	0.051351	0.0433555	0.0406187	0.0455434	0.0382703	0.0500688	0.0396553	0.0444487	0.031828
463	0.0362993	0.0485033	0.0471259	0.044861	0.0457628	0.0378273	0.0507924	0.0512182	0.0504928	0.0497549	0.0428168	0.049133	0.0455021	0.0514951	0.0463927	0.043404	0.046474	0.05384	0.0466197	0.0576829	0.0512452	0.044228	0.0386146	0.0488979	0.0345353	0.0436913	0.0378457	0.0514785	0.0330548	0.0402573	0.0434924	0.0512214	0.0408491	0.0434512	0.0458208	0.04098	0.0470153	0.0327169	0.0417675	0.0446734	0.0449723	0.0431921	0.0525559	0.0506136	0.0439937	0.0428734	0.0524092	0.0508267	0.043928
464	0.0359716	0.0483405	0.0400947	0.0450245	0.0457628	0.0445309	0.0462135	0.0440228	0.0414997	0.0371631	0.0483767	0.0439007	0.0492637	0.0436465	0.0455753	0.0504352	0.0293039	0.0432114	0.0405686	0.0491789	0.0463399	0.0452082	0.0543134	0.0382693	0.050561	0.0477784	0.0455309	0.0488628	0.0459743	0.0441824	0.0497062	0.0445164	0.0431393	0.0272627	0.0441866	0.0485024	0.0491414	0.0422018	0.0399685	0.0417292	0.0462822	0.0407398	0.0481411	0.0455427	0.0472641	0.0453264	0.0517553	0.0464112	0.0413108
465	0.0472542	0.050957	0.0368236	0.0474774	0.0441279	0.0409336	0.0480132	0.0510548	0.0488586	0.044522	0.0421636	0.056983	0.0387978	0.0487152	0.0475392	0.0430763	0.0489263	0.042883	0.0423677	0.0450918	0.0386547	0.042102	0.0448292	0.0439934	0.0464732	0.0389481	0.0448769	0.045591	0.0463006	0.0525229	0.0407124	0.0445164	0.0472264	0.0388729	0.0430415	0.0323139	0.0380223	0.0443271	0.0411142	0.0518688	0.0443183	0.0520224	0.0371848	0.0481606	0.0425216	0.0387863	0.043252	0.0447764	0.0391855
466	0.0338456	0.0400007	0.0405858	0.0533636	0.0410203	0.0474737	0.0467046	0.0378097	0.0482033	0.0340569	0.0351316	0.04521	0.0484455	0.0408658	0.0396898	0.0456921	0.0503977	0.0468088	0.0467825	0.0403493	0.0512452	0.0403029	0.0409048	0.0394137	0.0461456	0.0477777	0.0468409	0.0493532	0.0443388	0.0440189	0.0390769	0.0347052	0.0383968	0.0516275	0.0458208	0.0478478	0.0478328	0.0402386	0.0396422	0.0374786	0.0405582	0.0415572	0.0474871	0.0465257	0.0403963	0.0477794	0.0378563	0.0490284	0.0398394
467	0.0498706	0.0468677	0.0409121	0.0487846	0.0498513	0.0481283	0.0498122	0.0536712	0.0428083	0.042396	0.0524645	0.0440649	0.0443577	0.0469169	0.0530984	0.0378434	0.0451655	0.0466453	0.044166	0.0445999	0.0424156	0.0353977	0.0497351	0.0438285	0.048762	0.0494133	0.0510922	0.052296	0.0477719	0.0572633	0.0477437	0.041573	0.0480446	0.0539163	0.0340464	0.043433	0.0401469	0.045962	0.0427484	0.0382961	0.0477529	0.043519	0.0443802	0.0448909	0.0420311	0.0489251	0.0408004	0.0405244	0.0442542
468	0.0300848	0.0270825	0.0471266	0.0463323	0.0356246	0.0409336	0.0468681	0.0479471	0.0542536	0.047302	0.0402004	0.0452093	0.0495906	0.0434837	0.0380535	0.0331023	0.0378072	0.049261	0.046292	0.0429651	0.0306411	0.0406306	0.0418857	0.0554387	0.0374801	0.0376403	0.0442237	0.0460828	0.0430295	0.0464712	0.0418575	0.0458243	0.0451011	0.0449233	0.039607	0.0538982	0.0445624	0.0402393	0.0473274	0.0412395	0.0490615	0.0397575	0.0440532	0.0404747	0.0381082	0.0474524	0.0298434	0.041506	0.0414736
469	0.0547759	0.039346	0.0381314	0.0527104	0.0483793	0.0549961	0.0470316	0.0459853	0.0472231	0.0562951	0.0454333	0.0321277	0.0422317	0.0436465	0.0416509	0.0476553	0.0448385	0.0482801	0.0423677	0.0396954	0.0468311	0.0553485	0.0445022	0.0410485	0.0432028	0.0464712	0.0515819	0.0459194	0.0407407	0.0507239	0.041694	0.0481145	0.0464097	0.0356018	0.0382991	0.045886	0.0435815	0.0425288	0.0424214	0.0445106	0.049225	0.0507138	0.0425819	0.0414563	0.0446476	0.0485968	0.0408011	0.0490277	0.0449082
470	0.0469272	0.0535727	0.0454904	0.0440428	0.0457628	0.0492734	0.0489941	0.0518715	0.0477128	0.0438681	0.0426533	0.0528945	0.0540061	0.0389047	0.0436134	0.0481457	0.0469645	0.0502419	0.0425311	0.0477075	0.0486294	0.043574	0.0395969	0.047917	0.0482723	0.0459794	0.0497836	0.0393779	0.0441753	0.04451	0.046273	0.0435355	0.0338186	0.0427965	0.0327392	0.046213	0.0316442	0.0472713	0.0463465	0.0435283	0.0377782	0.0435197	0.0352223	0.0396573	0.05495	0.04778	0.0507744	0.0380714	0.0349335
471	0.0480716	0.0463773	0.0463078	0.0549984	0.0536122	0.0432224	0.0431065	0.0487646	0.031525	0.0456671	0.0487037	0.0445554	0.0492637	0.042829	0.038217	0.034573	0.0433671	0.0430472	0.0477641	0.060298	0.0523903	0.0425924	0.0445015	0.0317278	0.051542	0.0400925	0.0491283	0.0468996	0.0433571	0.0476163	0.0452914	0.0518746	0.0514784	0.0349479	0.0458208	0.0463757	0.0408008	0.0433462	0.0404603	0.0378056	0.0477536	0.0404128	0.0448707	0.0419468	0.047591	0.0494149	0.0367119	0.0518069	0.0488332
472	0.0485628	0.0432711	0.0387861	0.0464965	0.0387315	0.0417503	0.0417994	0.0490922	0.0326694	0.038798	0.0436349	0.0373599	0.0420675	0.0482254	0.0462299	0.0514161	0.0502349	0.0415751	0.0461285	0.0493424	0.047812	0.037196	0.0515341	0.0405588	0.0458193	0.0474515	0.0416072	0.0369256	0.0410684	0.0415659	0.0606625	0.044026	0.0424854	0.0459042	0.0405879	0.0411442	0.0390025	0.0399124	0.0432396	0.0456543	0.0485717	0.043846	0.0440532	0.0512668	0.0430128	0.0389491	0.0537185	0.046247	0.039676
473	0.0439838	0.0316594	0.044346	0.0500932	0.0454358	0.0476379	0.0535717	0.0410794	0.0419909	0.042723	0.0503399	0.0510962	0.038962	0.0552574	0.0467204	0.0491267	0.0521967	0.0587453	0.0464562	0.0481987	0.0357113	0.0416122	0.0463005	0.0327087	0.0317568	0.0386205	0.0573053	0.0297301	0.0469559	0.0415666	0.0552661	0.0515477	0.0405228	0.0431242	0.0443494	0.0460495	0.0430903	0.0420384	0.039478	0.0453266	0.0351625	0.0476069	0.0455246	0.0295198	0.0454664	0.0412392	0.0443971	0.0459208	0.0367325
474	0.0474184	0.0486675	0.0510496	0.0415906	0.0526299	0.0397892	0.0447421	0.041734	0.0567073	0.0538421	0.042981	0.0520771	0.0484462	0.0380866	0.0519533	0.0465116	0.0561211	0.0347074	0.045965	0.0446013	0.0402889	0.0401401	0.0404144	0.0456275	0.0427117	0.0489228	0.0360473	0.0439575	0.0384512	0.0484337	0.0487253	0.0342148	0.0511515	0.0395275	0.0440224	0.0372192	0.0368765	0.0361508	0.041277	0.0474526	0.0461174	0.0469543	0.0460144	0.0399849	0.0477545	0.0384586	0.0476675	0.0388895	0.0444177
475	0.0428394	0.0427806	0.0433651	0.0553254	0.0426552	0.0402796	0.0427803	0.0386264	0.0387205	0.0477931	0.0545912	0.0533857	0.0387985	0.045282	0.0336387	0.0523978	0.0441845	0.0530219	0.0453111	0.0413295	0.0357113	0.0488063	0.0431936	0.0385963	0.0543219	0.0387846	0.0411161	0.0606365	0.0476092	0.0392771	0.0420203	0.0533474	0.0465725	0.0441051	0.0459843	0.0504643	0.043418	0.0366426	0.0384978	0.043202	0.0431739	0.0395947	0.0535368	0.0394945	0.048245	0.0448359	0.045378	0.0511551	0.036569
476	0.0439838	0.0434338	0.0515407	0.0476402	0.0513227	0.0419145	0.0465411	0.0425514	0.0447701	0.0479559	0.0424898	0.0319635	0.0517152	0.0465899	0.0401796	0.038825	0.0338829	0.0342176	0.0469459	0.0329904	0.0393087	0.0414473	0.0518604	0.0390867	0.0319196	0.0476149	0.037029	0.0410134	0.0449927	0.0364965	0.0431654	0.0425546	0.0524601	0.0418149	0.0410797	0.0419616	0.0488137	0.0490696	0.0458546	0.0420576	0.048571	0.0438467	0.0435621	0.0380224	0.0560937	0.0512139	0.0388372	0.0464119	0.0463802
477	0.0459463	0.0429441	0.0402582	0.0471498	0.0455986	0.0437128	0.0318247	0.0415705	0.0408451	0.0487733	0.0509925	0.0488067	0.0471377	0.0425014	0.033638	0.0399694	0.0482724	0.047462	0.0404051	0.0480338	0.0468304	0.0448826	0.0368156	0.0374512	0.0500706	0.0438541	0.0412803	0.0344719	0.0379607	0.0432008	0.0338439	0.0463155	0.0465732	0.0419798	0.0441859	0.0467034	0.0368765	0.0423653	0.0388241	0.0445099	0.0395766	0.0441744	0.0437249	0.0332799	0.048245	0.0495784	0.0470142	0.0442859	0.0342796
478	0.0497079	0.039019	0.0420565	0.0428985	0.0429821	0.0412605	0.0494839	0.056614	0.0488579	0.04305	0.0410178	0.0448824	0.0387971	0.0356343	0.0441039	0.0430756	0.0549774	0.0598904	0.0404065	0.0462362	0.0460122	0.0486428	0.048263	0.0390867	0.0507245	0.0348603	0.0540349	0.0419943	0.0402502	0.0396041	0.0390776	0.0471329	0.0496808	0.0349479	0.039607	0.0465406	0.0457068	0.0404035	0.045856	0.043202	0.044319	0.0526763	0.0389838	0.0429277	0.0366354	0.0418925	0.0354047	0.048373	0.0444184
479	0.039569	0.0396737	0.0469624	0.0497662	0.0586816	0.0484546	0.0422891	0.0418975	0.0490214	0.038798	0.0429803	0.0471711	0.0352004	0.0286023	0.0454118	0.0535422	0.0448385	0.0386317	0.0454746	0.0463997	0.0532077	0.0497872	0.0520246	0.0307476	0.0476183	0.0515393	0.0438967	0.0321838	0.0458094	0.0513764	0.0444726	0.0356861	0.0532775	0.0504824	0.0536709	0.0431053	0.0483232	0.0423646	0.0476543	0.0503974	0.0506963	0.0449904	0.0383299	0.0461981	0.0461197	0.0499054	0.035731	0.0518083	0.0429464
480	0.0487263	0.0372193	0.046472	0.0491123	0.046743	0.045676	0.0478497	0.0466393	0.0473859	0.0468115	0.0506662	0.0481521	0.0396152	0.0426649	0.0480289	0.0388243	0.0472908	0.0463176	0.0441667	0.05523	0.0370192	0.046843	0.0350173	0.038597	0.0459821	0.0463071	0.0566514	0.0550766	0.0366522	0.0396048	0.0397322	0.0312713	0.0477176	0.0511364	0.0500728	0.0308426	0.0355679	0.0451446	0.0393152	0.0394404	0.0412121	0.0454816	0.0425805	0.0403112	0.0480815	0.0487603	0.0383474	0.0465747	0.0354246
481	0.043821	0.0462138	0.0543207	0.0468228	0.0420019	0.0525431	0.0400003	0.0502373	0.0495119	0.040924	0.0411827	0.03458	0.044357	0.0415212	0.0512986	0.062209	0.0479454	0.051387	0.0543042	0.0488533	0.0487922	0.0407934	0.0433578	0.0325459	0.0417308	0.0463071	0.0438967	0.0482081	0.0464641	0.0535031	0.0402227	0.0515477	0.0451011	0.0508101	0.0531797	0.0499731	0.0429275	0.0412209	0.0476543	0.0513784	0.0420302	0.0482622	0.0339151	0.0447267	0.0359808	0.0505593	0.0427622	0.0470659	0.0503053
482	0.038915	0.0426164	0.0386226	0.0469863	0.0406941	0.0419145	0.0519375	0.0446774	0.0477135	0.0414158	0.0402011	0.0443919	0.0443577	0.048062	0.0374003	0.0420954	0.0508888	0.0451732	0.0325565	0.0501605	0.0496103	0.0456986	0.0441752	0.0369607	0.0461463	0.0428732	0.0442237	0.0434671	0.0415581	0.0407478	0.0428384	0.0394477	0.0486985	0.0411617	0.043205	0.0319863	0.0414555	0.0410574	0.0420945	0.0433648	0.0498796	0.0466259	0.0523924	0.0376947	0.0446483	0.0538297	0.0484849	0.0477205	0.0400036
483	0.0480716	0.0424536	0.0427111	0.0479672	0.0490332	0.0361918	0.0398368	0.042061	0.0462415	0.0435404	0.0495211	0.0355616	0.0369988	0.0367787	0.0423056	0.0474911	0.0441845	0.0425567	0.0387696	0.0428023	0.0448671	0.0470072	0.0449926	0.0511874	0.0459835	0.0464705	0.0471671	0.0431394	0.03796	0.061189	0.0389134	0.0497486	0.0469002	0.0570239	0.0441852	0.0453948	0.0457068	0.0430186	0.0384971	0.0518688	0.0444818	0.0495694	0.0398012	0.0452172	0.0488996	0.0361698	0.044724	0.0472286	0.0450724
484	0.0415308	0.0440885	0.0409121	0.0499297	0.0514862	0.0479648	0.0504655	0.042061	0.0480405	0.0401065	0.0424898	0.0404662	0.0508978	0.0505149	0.0475378	0.040951	0.0427132	0.0397775	0.0387703	0.0493431	0.0380008	0.0466803	0.0541499	0.0394137	0.0368248	0.0464698	0.0473306	0.0439568	0.0466275	0.046963	0.0439828	0.0507302	0.0522959	0.0391985	0.0402616	0.0377089	0.0372034	0.04024	0.0409501	0.042875	0.0454641	0.0359973	0.0474864	0.0344243	0.0417042	0.0492514	0.0342582	0.0380707	0.0452352
485	0.0472542	0.0406546	0.0464713	0.0504202	0.0387301	0.0451849	0.0346032	0.0446767	0.041499	0.039943	0.0482139	0.0497883	0.046483	0.0441376	0.049828	0.049455	0.0430402	0.049915	0.0493989	0.0493424	0.0540265	0.0512592	0.0405778	0.0335268	0.0464732	0.0461429	0.0409533	0.0418301	0.0551309	0.0495788	0.0549384	0.0556362	0.0508252	0.0406719	0.0454931	0.0419602	0.0318077	0.038114	0.0417682	0.0500698	0.0479164	0.0402486	0.0487943	0.0394938	0.0395789	0.0433646	0.0419448	0.0470659	0.0545566
486	0.0439838	0.043598	0.0477792	0.0456784	0.0446184	0.0424056	0.0416345	0.0463116	0.0455875	0.0518796	0.0508297	0.0445554	0.048609	0.0410307	0.0493368	0.0514161	0.0503977	0.0461541	0.0588825	0.0434562	0.0425791	0.0574724	0.0520246	0.0371249	0.0443472	0.038457	0.0474941	0.0429759	0.0476092	0.0489241	0.0441463	0.045498	0.048208	0.0395268	0.0337208	0.0391817	0.0424364	0.0399124	0.0499438	0.047454	0.0407217	0.0495701	0.0433993	0.0345885	0.0418684	0.0358421	0.03753	0.0498458	0.0395125
487	0.0412038	0.0455599	0.0546476	0.0453514	0.0473976	0.047802	0.0455595	0.0479478	0.0410086	0.0438674	0.0441247	0.0417754	0.0495892	0.0467534	0.0465569	0.0484727	0.0332282	0.0430465	0.0430216	0.0557204	0.0455225	0.0491346	0.0463005	0.0403953	0.0453288	0.0441811	0.0335937	0.0441203	0.0387789	0.0539936	0.0439821	0.0378121	0.0451018	0.0465581	0.0443494	0.0467041	0.043091	0.035988	0.0371892	0.0517046	0.0372878	0.045972	0.032116	0.040147	0.0356545	0.0433646	0.0465231	0.0423227	0.046543
488	0.0323735	0.039673	0.0425469	0.0448603	0.0500148	0.0422414	0.0391822	0.0502366	0.0477128	0.0343832	0.035949	0.0450451	0.0378169	0.0385777	0.0290605	0.0530524	0.0420585	0.0554749	0.0474371	0.041004	0.0481382	0.0448812	0.0449926	0.0438299	0.0441837	0.046961	0.046022	0.0411769	0.044665	0.0369869	0.0441463	0.0419	0.0493531	0.0388729	0.0325757	0.0552067	0.04914	0.0471078	0.0456918	0.0436918	0.0423572	0.0358345	0.0465048	0.0458718	0.0395789	0.0464715	0.033605	0.0513179	0.053902
489	0.0376065	0.0453964	0.0487608	0.0407724	0.0472349	0.0410964	0.0323144	0.0438593	0.0462422	0.045176	0.0354586	0.0532215	0.044357	0.0511689	0.0517898	0.0358809	0.0495817	0.0482801	0.0557762	0.0408405	0.0339122	0.0434105	0.0464633	0.0381065	0.0500706	0.0415646	0.0489662	0.0439568	0.0412318	0.044837	0.0470897	0.0513842	0.0408498	0.0468858	0.036827	0.044087	0.0408015	0.0538121	0.0340823	0.0402586	0.0348362	0.048425	0.0522289	0.0305	0.0444841	0.0360056	0.0393276	0.0428138	0.0400029
490	0.0452931	0.043925	0.05432	0.04944	0.0416743	0.0468197	0.0349309	0.0466393	0.0423171	0.0409247	0.0379109	0.0476616	0.0451751	0.0398863	0.0485194	0.0476553	0.0387888	0.0432114	0.0399147	0.0388773	0.0461757	0.0530583	0.0449926	0.0435022	0.0340449	0.0487593	0.0383368	0.0421578	0.0440118	0.0404208	0.0371143	0.0441894	0.0496794	0.0390364	0.0373189	0.0329665	0.0440712	0.0441651	0.0355537	0.0319187	0.0457911	0.0366506	0.0332597	0.0448902	0.048245	0.0418932	0.0401458	0.0419971	0.0521036
491	0.042022	0.0440878	0.0363331	0.0461696	0.0434733	0.0499273	0.047522	0.0407524	0.0361033	0.0432134	0.0444524	0.0398136	0.0435396	0.0451178	0.0432865	0.0435668	0.0366628	0.0464811	0.0335381	0.0486885	0.0381636	0.0404664	0.0533318	0.0464442	0.0495808	0.0268474	0.0409526	0.0563852	0.0530049	0.0445093	0.0506871	0.0446799	0.0500078	0.0540805	0.0484372	0.043433	0.0502857	0.046289	0.0576297	0.0472905	0.0389226	0.045972	0.0383292	0.0393303	0.0385973	0.0521941	0.0388372	0.0330026	0.0380404
492	0.0515055	0.0362405	0.039767	0.0469863	0.0472349	0.0412598	0.0364023	0.0386271	0.0511467	0.0477931	0.0428161	0.036379	0.0476281	0.0529679	0.0437769	0.0349007	0.0381349	0.0374873	0.0479269	0.0465625	0.051081	0.0504418	0.0395962	0.040723	0.0474541	0.0479412	0.0420977	0.0423213	0.048917	0.0350251	0.0410394	0.0459885	0.0429758	0.0424703	0.0440231	0.0417982	0.0411278	0.0449818	0.047655	0.0430378	0.0410486	0.0430293	0.0396378	0.0479964	0.0351634	0.0423829	0.0509379	0.0331661	0.0540654
493	0.0376065	0.0431076	0.0381321	0.0375027	0.0480516	0.0513987	0.0457237	0.0420603	0.0423171	0.0479559	0.038402	0.048479	0.0456656	0.0465913	0.0490091	0.0456935	0.0461464	0.0445186	0.0547953	0.0447648	0.0522268	0.0419385	0.042539	0.0490614	0.0438561	0.0422185	0.0353927	0.0462456	0.0507154	0.0497423	0.0420203	0.0397739	0.0478818	0.0388729	0.0539978	0.0486659	0.0381858	0.045635	0.0427491	0.042875	0.032546	0.0391049	0.0527201	0.0470155	0.0484092	0.0358428	0.0368761	0.0366007	0.039349
494	0.0461098	0.0444148	0.0461443	0.0502567	0.0429821	0.0414233	0.0377108	0.0484383	0.0490221	0.0443578	0.0452698	0.0561649	0.0423952	0.0454462	0.0470473	0.0468379	0.0479454	0.0414116	0.048745	0.0441102	0.0515728	0.0478253	0.0454824	0.0410499	0.046963	0.0458159	0.0515826	0.0347996	0.0479347	0.0461442	0.0472532	0.0458243	0.0444472	0.0320051	0.0425511	0.0386898	0.0537196	0.0422011	0.0378431	0.0368247	0.0452999	0.0431921	0.0437256	0.0357329	0.0363078	0.043528	0.0416178	0.0451026	0.0436003
495	0.0544489	0.0450694	0.0479434	0.0460054	0.0503418	0.0528701	0.0434335	0.037155	0.0410093	0.0535158	0.0392187	0.0470084	0.0392883	0.0444646	0.0380542	0.0537049	0.0461464	0.045663	0.042367	0.0575195	0.0373468	0.0430829	0.0502249	0.0379423	0.0638061	0.0400932	0.0468402	0.0411769	0.0402502	0.0503962	0.0372792	0.0502405	0.038888	0.0344574	0.0374816	0.0535705	0.0332791	0.0515219	0.04651	0.0471263	0.0523319	0.0400858	0.0540272	0.0442355	0.0420311	0.0353524	0.0491402	0.0555685	0.0471977
496	0.0434926	0.0493214	0.0414025	0.0460054	0.0369332	0.044204	0.0449049	0.0417333	0.041826	0.0420691	0.0344777	0.0502781	0.0458291	0.0508419	0.0490091	0.0450381	0.0356805	0.0432107	0.0325565	0.0419842	0.0484659	0.0492974	0.0577473	0.0487351	0.0382962	0.0438534	0.039971	0.0462463	0.0387782	0.0513778	0.0464365	0.0497493	0.0501699	0.0414887	0.0355191	0.0555337	0.0422722	0.0399117	0.0476543	0.042875	0.0475894	0.0392677	0.0411098	0.0383494	0.0471006	0.0435287	0.0586231	0.0527878	0.0331352
497	0.0446377	0.0488303	0.0414025	0.038483	0.0460891	0.0451842	0.0337858	0.0386271	0.050657	0.0481194	0.040528	0.0483162	0.0510613	0.044955	0.047375	0.0425859	0.0481089	0.0405942	0.0582299	0.0513056	0.0507547	0.0447184	0.048917	0.0449743	0.0440195	0.0538288	0.0496194	0.0439582	0.0466275	0.0528485	0.0359699	0.0443522	0.0397054	0.0545703	0.0497451	0.0468676	0.0455433	0.0243778	0.0417675	0.0510507	0.0423572	0.0391049	0.0466697	0.044726	0.0459555	0.0512132	0.037203	0.0362737	0.0468707
498	0.0405506	0.036893	0.0500694	0.03603	0.0352983	0.0445309	0.0485036	0.0454942	0.0437899	0.0525342	0.0439619	0.0528945	0.0396152	0.0451185	0.0503184	0.047656	0.0448378	0.0407584	0.0474378	0.0488526	0.0438869	0.0425924	0.041885	0.0487337	0.0422212	0.0433629	0.039971	0.0346354	0.0526779	0.0469623	0.0441463	0.0386296	0.0418307	0.0411617	0.0299592	0.0432688	0.0390025	0.04024	0.046183	0.0364977	0.0320555	0.0402493	0.048795	0.0429284	0.0413772	0.0523576	0.0404727	0.0413418	0.043601
499	0.0595191	0.0429441	0.0286472	0.0471498	0.0460898	0.0479648	0.0449056	0.04386	0.0447694	0.0562958	0.0464149	0.0465179	0.0526968	0.0444646	0.036091	0.0424224	0.0420585	0.0414123	0.050544	0.048525	0.0554972	0.0380141	0.0415588	0.0500423	0.051215	0.0420543	0.0555063	0.0362716	0.046791	0.0495781	0.0358072	0.0381384	0.0495159	0.0426331	0.0379728	0.0453948	0.0429275	0.0395854	0.0440563	0.0379698	0.0407217	0.0358338	0.0404566	0.0358964	0.0515154	0.0466357	0.0354033	0.0462477	0.0365683
500	0.0358081	0.0453957	0.0559555	0.0532008	0.0411838	0.0466562	0.0540628	0.0383001	0.0375747	0.0417421	0.0549175	0.0537119	0.0389613	0.043483	0.0441039	0.0517431	0.0477819	0.0474627	0.0446571	0.0475448	0.0469932	0.0443908	0.0456466	0.0431752	0.0451653	0.0404202	0.0376822	0.0423213	0.0544762	0.0433649	0.045617	0.0487677	0.0403587	0.035439	0.0374823	0.0339481	0.0378581	0.0443278	0.0360448	0.0454915	0.0399042	0.0376322	0.0409449	0.039658	0.0412137	0.0364968	0.0439066	0.0388895	0.0442542
501	0.0443115	0.0507928	0.0484338	0.0535278	0.0470707	0.0407701	0.0475213	0.0525261	0.0459152	0.0420691	0.0555715	0.0422659	0.0453379	0.0528037	0.0351108	0.0435668	0.0433671	0.0419028	0.0407328	0.0408398	0.0375089	0.0474977	0.0409034	0.039413	0.0495794	0.0397656	0.042097	0.0413404	0.0358354	0.0536666	0.0405496	0.0445164	0.0398682	0.0444321	0.0461478	0.046213	0.0376946	0.0490703	0.0399691	0.0459813	0.0376147	0.0435197	0.0425805	0.032626	0.0389256	0.0392767	0.0507751	0.0367635	0.0514497
502	0.0546131	0.04	0.0502335	0.0419168	0.0362786	0.0484546	0.0458872	0.0456584	0.0392109	0.0324213	0.0428168	0.0425922	0.049263	0.0454455	0.0431223	0.0411145	0.049581	0.0505682	0.0497259	0.0514684	0.038327	0.0450461	0.0428659	0.0400676	0.0392778	0.0371498	0.0453681	0.032837	0.0435206	0.0484337	0.0493792	0.0351957	0.0424847	0.0419798	0.0521988	0.0427784	0.0404738	0.0583911	0.0335911	0.0476161	0.0461181	0.04172	0.0314621	0.0486503	0.0413765	0.0414027	0.0432527	0.0410148	0.0429464
503	0.042022	0.0457233	0.0427111	0.0432261	0.0369332	0.0520527	0.0431065	0.0471304	0.0424806	0.0463197	0.0472323	0.0563284	0.0474646	0.0420109	0.0331483	0.0401329	0.0420585	0.0427195	0.0399154	0.0436197	0.0425791	0.0465175	0.050716	0.0441562	0.0477818	0.0481054	0.0331046	0.0354535	0.0456459	0.0508874	0.0421838	0.0404286	0.0437926	0.0387094	0.0338843	0.0463757	0.0403104	0.0415479	0.0504343	0.03895	0.0484083	0.0436832	0.049449	0.0501224	0.0521707	0.043528	0.0414543	0.0356198	0.0471977
504	0.053141	0.0470312	0.0443453	0.0386471	0.0405299	0.0492734	0.0519375	0.0543245	0.0356121	0.0446848	0.042654	0.038505	0.0376541	0.0457725	0.0485187	0.0440572	0.0459829	0.0445193	0.0480903	0.0449283	0.0420886	0.0419392	0.0394335	0.0382693	0.0332274	0.0467968	0.0445507	0.03529	0.0384519	0.0440189	0.0485618	0.0489312	0.0473906	0.0434505	0.0508909	0.041307	0.0430903	0.0431835	0.0368622	0.0387865	0.0232253	0.0410668	0.044216	0.0494692	0.0366354	0.0381316	0.0439066	0.0491919	0.0514497
505	0.0408762	0.051119	0.056119	0.0487853	0.0563914	0.0479641	0.0447428	0.0410794	0.0563804	0.0468115	0.0457609	0.0519143	0.0540054	0.0377603	0.0426325	0.0465102	0.0464733	0.0469715	0.0544684	0.0431286	0.0484645	0.0470079	0.0495709	0.043665	0.0467995	0.0384577	0.0484757	0.0431394	0.0430302	0.0436926	0.0395687	0.0448434	0.046409	0.0321686	0.0441866	0.0393452	0.0483239	0.0479259	0.0388234	0.0379691	0.0441562	0.0489161	0.0445423	0.0373678	0.0446476	0.0384593	0.0406355	0.0405244	0.0398394
506	0.0343368	0.0501388	0.0425469	0.0628478	0.0464167	0.0410971	0.0444144	0.0468034	0.0429711	0.0450125	0.0470681	0.045864	0.0414143	0.0415198	0.0509717	0.0487997	0.0445108	0.0458271	0.0407328	0.0535951	0.0512459	0.0422655	0.0497344	0.0588733	0.0436933	0.0476156	0.0384996	0.0452654	0.0476085	0.0338807	0.0506864	0.052203	0.0341462	0.0509729	0.0418971	0.0365652	0.0391667	0.0389314	0.0448744	0.0445092	0.0363069	0.0407391	0.0478134	0.0293563	0.0392519	0.0482705	0.0497935	0.0495181	0.0421289
507	0.0488904	0.0470326	0.0361696	0.0458419	0.0467437	0.0414233	0.0422884	0.0472932	0.0447708	0.0450132	0.0444524	0.0556745	0.044357	0.0469169	0.038544	0.0519066	0.0490905	0.0365057	0.0500529	0.0522865	0.0409435	0.0496251	0.0433571	0.0372877	0.0435298	0.0418916	0.0373559	0.0500072	0.039924	0.045164	0.0488895	0.0448434	0.0470637	0.0387087	0.0422241	0.041634	0.04767	0.0397482	0.0545221	0.0338806	0.0487345	0.0397589	0.037349	0.0489773	0.0430121	0.0327359	0.0429257	0.043632	0.0403306
508	0.0464375	0.0419625	0.0490877	0.0487846	0.050995	0.0461658	0.0429431	0.039608	0.0593238	0.0464838	0.0460879	0.0488067	0.0490995	0.037434	0.0530977	0.0476553	0.042876	0.0504061	0.0570848	0.0401851	0.0447051	0.0401401	0.0458101	0.0446473	0.0428759	0.046961	0.0401359	0.0490263	0.0382877	0.0423833	0.0295933	0.0351964	0.0374159	0.0437782	0.0445129	0.0403254	0.0337696	0.0353334	0.0463458	0.0476175	0.0292749	0.0364885	0.0432351	0.0481599	0.0435032	0.0422202	0.0452152	0.0446122	0.0471977
509	0.0467644	0.037874	0.0474529	0.0442056	0.0473983	0.0453477	0.0388552	0.0477837	0.0534369	0.0507359	0.0439612	0.0497883	0.0507343	0.0447909	0.0477013	0.0393155	0.0459829	0.0425567	0.0400782	0.048198	0.0420879	0.0396497	0.0495709	0.052823	0.0539949	0.0414018	0.0419342	0.037743	0.0404137	0.0410762	0.0513403	0.041246	0.0558946	0.0486841	0.0477833	0.0475208	0.0404738	0.0531581	0.0466741	0.043529	0.0359799	0.0397582	0.0412726	0.0417833	0.0405605	0.0441827	0.0388379	0.0349645	0.041148
510	0.0474177	0.0346036	0.0407486	0.0366846	0.0331716	0.0414233	0.0493204	0.0476202	0.0509839	0.0423967	0.0434722	0.0466814	0.0459933	0.0460994	0.0483559	0.05485	0.0418951	0.0494238	0.0382791	0.0509779	0.047812	0.0586175	0.0472821	0.0443196	0.0392778	0.0489228	0.0427516	0.0359447	0.0361624	0.0502327	0.0518322	0.0420634	0.0428123	0.0480309	0.0477833	0.0326409	0.0442354	0.038768	0.0419317	0.0346987	0.0500424	0.0361608	0.0401289	0.0478336	0.0430121	0.0322448	0.0502839	0.0379086	0.0406562
511	0.0351535	0.0452329	0.0469624	0.0347221	0.0384046	0.0397878	0.0375473	0.0490922	0.0513109	0.0374908	0.0357856	0.0470077	0.0399422	0.0487166	0.0530977	0.0510885	0.0499079	0.0484436	0.0415495	0.0488526	0.0478113	0.0389951	0.0445022	0.0395779	0.041568	0.0520297	0.0399724	0.0457552	0.0427032	0.0441831	0.0433282	0.0499128	0.0395412	0.0414887	0.0486014	0.0462123	0.0440726	0.0482515	0.0420952	0.0518681	0.0475901	0.0466259	0.0420907	0.0448902	0.0433397	0.0415655	0.0385102	0.0401974	0.055374
512	0.0356446	0.0342773	0.0382949	0.0415899	0.046743	0.0451842	0.0517733	0.0422245	0.0509839	0.0556418	0.0429803	0.0474988	0.0412501	0.0408665	0.0454125	0.0456928	0.042549	0.0422305	0.0456381	0.0400223	0.052391	0.0445542	0.0435206	0.0524953	0.0371525	0.0404209	0.0452039	0.039869	0.0359989	0.038786	0.0408759	0.0358503	0.0457565	0.0495015	0.0441859	0.0301865	0.0545371	0.0412202	0.0438928	0.0448369	0.0469355	0.0438474	0.0427454	0.0457076	0.0502082	0.0407488	0.0458691	0.0380721	0.0404934
513	0.0505246	0.0439243	0.0384591	0.0540182	0.0547559	0.0486195	0.0362388	0.0458218	0.0563804	0.0397803	0.0423264	0.0492979	0.0314403	0.0472438	0.0398526	0.0427493	0.046474	0.0453367	0.0417137	0.0555562	0.0532077	0.043574	0.0458101	0.0435015	0.0518696	0.0477784	0.0452046	0.0464098	0.0459736	0.0471258	0.0428384	0.043045	0.0516419	0.0400166	0.0456573	0.0545521	0.0448893	0.0372966	0.0417682	0.0374786	0.0423565	0.0410654	0.0407835	0.0391661	0.0451388	0.0482705	0.0458691	0.0385625	0.0406569
514	0.0410404	0.0396723	0.0428739	0.0455149	0.0348065	0.0491099	0.0424533	0.0400985	0.0400276	0.0334029	0.0428168	0.0455363	0.0356916	0.0546028	0.0423056	0.0411145	0.0378072	0.0486071	0.0374617	0.04035	0.0433965	0.0510957	0.0445022	0.0366344	0.0391143	0.0396028	0.0425881	0.0539315	0.0410691	0.0345347	0.0465993	0.0340506	0.0447749	0.0408347	0.0494189	0.0440863	0.0399841	0.0543032	0.0375162	0.0517053	0.0439921	0.0325627	0.038821	0.0401477	0.052824	0.0459803	0.0380198	0.0415053	0.0314996
515	0.0425124	0.0504651	0.0338801	0.0514011	0.0418385	0.0324302	0.0334595	0.0499097	0.043625	0.0522079	0.0416724	0.0483162	0.0407596	0.0454448	0.0418144	0.0425859	0.0487628	0.051387	0.046619	0.0529398	0.0478113	0.0468451	0.0392693	0.0423571	0.0543212	0.0427083	0.0437332	0.0393786	0.0487529	0.0412389	0.0403847	0.0497486	0.0439567	0.0462311	0.0428781	0.0380359	0.043907	0.0415479	0.0504343	0.0461454	0.0392503	0.0436825	0.0394736	0.0247766	0.0474268	0.0505593	0.0430892	0.0331654	0.0504681
516	0.0320473	0.0349312	0.0430381	0.0407717	0.0356246	0.034719	0.0488306	0.0454949	0.0418267	0.0500819	0.0372569	0.0411215	0.0468114	0.0395586	0.0509717	0.0510885	0.0368256	0.0450097	0.0323923	0.038878	0.0448671	0.051095	0.0418857	0.0394137	0.0461456	0.0487593	0.0455316	0.042649	0.0381242	0.0463077	0.0418575	0.0453345	0.0511515	0.0329853	0.0461485	0.0480113	0.0439077	0.0387673	0.0512524	0.049251	0.0459546	0.0474434	0.0386568	0.046525	0.045792	0.0443455	0.0381832	0.0428138	0.0362421
517	0.0469279	0.0416348	0.0517042	0.0458419	0.0488697	0.0430589	0.0413075	0.0441863	0.0464057	0.0419049	0.0521383	0.0434103	0.0512255	0.0550932	0.0369091	0.043731	0.045002	0.0453367	0.0534867	0.0532674	0.0430695	0.0542027	0.0412318	0.0506977	0.0454916	0.0467975	0.0425874	0.0478812	0.0503884	0.0451633	0.0557572	0.0492589	0.0447742	0.0398538	0.0378086	0.0499745	0.0376932	0.0390942	0.0468369	0.0492517	0.0413763	0.0418842	0.0463427	0.0468527	0.045465	0.046308	0.0439073	0.0434685	0.0465437
518	0.0554319	0.0444148	0.0358427	0.0460054	0.0387315	0.0458381	0.0514471	0.0477844	0.0486952	0.0474655	0.0439612	0.0478251	0.0394525	0.0451192	0.0310223	0.0324477	0.0463099	0.0476255	0.0489085	0.0442737	0.0401254	0.0403036	0.0410669	0.0351624	0.0407498	0.0384577	0.0466767	0.0468996	0.0302755	0.0435284	0.0392404	0.0430443	0.0506617	0.047539	0.0476205	0.0426156	0.0345877	0.0405663	0.0502715	0.0351884	0.0405575	0.0410668	0.0453611	0.0479971	0.0451374	0.0418932	0.0422725	0.0421599	0.0390213
519	0.0439845	0.0452329	0.0566095	0.04944	0.0562279	0.037172	0.0470316	0.044187	0.0434615	0.0502447	0.0369307	0.0425936	0.0409245	0.0505142	0.0408335	0.0381718	0.0381335	0.0427195	0.0433493	0.0514684	0.0448685	0.0478246	0.054968	0.0492256	0.0477804	0.0536653	0.0427516	0.042322	0.0446657	0.0414024	0.0485618	0.0482766	0.0468995	0.0390357	0.0365007	0.0439235	0.0493041	0.0402393	0.0455283	0.045982	0.0420302	0.0525128	0.0432351	0.0398215	0.0430128	0.0476166	0.0483221	0.0349645	0.0422924
520	0.0515055	0.0468684	0.0445102	0.0319422	0.041348	0.0448572	0.0442509	0.035356	0.0464043	0.045176	0.0467419	0.0416127	0.0378169	0.0542751	0.0465562	0.0399687	0.0415681	0.0427202	0.050217	0.0477082	0.0411077	0.0406299	0.0449926	0.0345077	0.0436926	0.0482689	0.0445507	0.0506618	0.0423755	0.0435284	0.0336805	0.0459892	0.0419942	0.0331495	0.0482738	0.0417975	0.0468512	0.0320637	0.0396422	0.0458178	0.0346713	0.0302732	0.0466697	0.0401484	0.0417042	0.0425471	0.0396553	0.0424876	0.03755
521	0.0430029	0.0481763	0.0482703	0.0404455	0.0473976	0.0518885	0.0444158	0.056614	0.0454234	0.0422332	0.0385655	0.0460268	0.0399422	0.0496968	0.0454132	0.0412787	0.0436941	0.0405949	0.041713	0.0475441	0.0380001	0.0486428	0.0559489	0.0394137	0.0378064	0.0476156	0.0466767	0.0509881	0.0575838	0.0453275	0.0475802	0.0464789	0.053114	0.0477025	0.048111	0.0480113	0.0475051	0.0462904	0.0411135	0.0396046	0.0480806	0.0348522	0.0433993	0.0429277	0.0462825	0.0400942	0.0332773	0.0449392	0.0429457
522	0.0426752	0.0357486	0.0521954	0.044861	0.0469065	0.0409329	0.0367285	0.0468027	0.0434622	0.0423967	0.0333326	0.0388313	0.0430491	0.033836	0.0362545	0.0432398	0.0518697	0.0414123	0.0511973	0.046399	0.0442139	0.0407941	0.0538229	0.0405588	0.0407505	0.0412369	0.0510915	0.03807	0.046791	0.044837	0.0448002	0.0445164	0.0413396	0.0424703	0.0461478	0.0478485	0.0383478	0.040567	0.0422579	0.0420569	0.0363062	0.0405756	0.0425812	0.034752	0.0456306	0.0333899	0.0316431	0.0429773	0.0445819
523	0.0513427	0.0467049	0.0410756	0.0618669	0.0470714	0.0450221	0.0406543	0.0428791	0.0383921	0.0446855	0.0398741	0.0494606	0.0384715	0.0425021	0.0481917	0.0515803	0.0486	0.0410854	0.0477648	0.0504875	0.0484652	0.0497886	0.0391051	0.047917	0.0502341	0.0485966	0.0520724	0.0454282	0.0474443	0.0453268	0.0379325	0.0438625	0.0488627	0.0506459	0.0490919	0.0404903	0.0507755	0.038768	0.0456925	0.0409125	0.0366345	0.0505496	0.0546819	0.0429284	0.0457927	0.0423836	0.0442343	0.0470652	0.0453986
524	0.0488897	0.0377105	0.0513765	0.0411001	0.0498513	0.025072	0.0421263	0.0535077	0.0585057	0.0510628	0.0356221	0.0476616	0.0412508	0.0500238	0.0481917	0.0409503	0.0430402	0.0356883	0.0430216	0.0356069	0.0455218	0.0476619	0.0554585	0.0425213	0.0539956	0.0456524	0.0357204	0.0472272	0.0428674	0.0476163	0.0361334	0.0471329	0.0375794	0.042144	0.0451668	0.0489922	0.0394929	0.0453088	0.0420945	0.0463082	0.0493885	0.0346901	0.0381664	0.0432546	0.043666	0.0494156	0.043252	0.0542606	0.0445819
525	0.0497079	0.0486661	0.0482703	0.0471498	0.0498499	0.0433865	0.0449056	0.0468027	0.0516386	0.0420684	0.0540994	0.0380139	0.0443577	0.0441369	0.036418	0.0432405	0.0391151	0.045336	0.0408963	0.0432928	0.0347304	0.0524029	0.0425397	0.041212	0.0541577	0.0482696	0.0463497	0.0483716	0.0454832	0.0484337	0.0472532	0.0412467	0.0467367	0.0328219	0.0503998	0.041307	0.0468512	0.0412209	0.04373	0.0432006	0.0521684	0.0404128	0.0455239	0.0406382	0.0361443	0.0445089	0.0403099	0.0488642	0.0463802
526	0.0466002	0.0476859	0.0438562	0.0422438	0.0590079	0.0415875	0.0296987	0.0378097	0.0375754	0.0471378	0.0419994	0.0398129	0.048282	0.0572185	0.040343	0.0550135	0.0479454	0.0422298	0.037461	0.0441102	0.0471573	0.0432464	0.0503891	0.0349989	0.04451	0.0422178	0.0506003	0.0437933	0.0482624	0.033553	0.0382601	0.0402644	0.0570383	0.0391992	0.0508902	0.0429419	0.0378574	0.0350064	0.0388248	0.0410753	0.0438293	0.044173	0.0440525	0.0336062	0.0454657	0.0412385	0.0408004	0.0366007	0.0460533
527	0.0392413	0.044741	0.0348617	0.044534	0.0433105	0.039952	0.0409819	0.0497469	0.052783	0.0507359	0.0459251	0.0448824	0.0355274	0.0371064	0.0424697	0.0473283	0.0512158	0.0409226	0.0422042	0.04182	0.0563146	0.0393227	0.0422127	0.0441562	0.0350258	0.0446715	0.0434063	0.0459187	0.0572569	0.0418929	0.0469269	0.0525286	0.0431393	0.0418163	0.0423883	0.0499731	0.0394936	0.0404028	0.0484725	0.0451638	0.0444839	0.0418842	0.0375117	0.0452172	0.037944	0.0432011	0.0460326	0.0377451	0.0483428
528	0.0448019	0.0391818	0.0400947	0.0432261	0.0348072	0.0407701	0.0449049	0.0492557	0.0401918	0.0448483	0.0488672	0.0383409	0.0430491	0.0434823	0.0547332	0.053378	0.0420578	0.04321	0.0363173	0.0529405	0.0404537	0.039976	0.0477719	0.0423578	0.0356804	0.046961	0.0303247	0.0549124	0.0497345	0.0577551	0.0560828	0.0515477	0.0459193	0.0465581	0.041733	0.0481755	0.0383478	0.0444913	0.0371899	0.0485977	0.0521684	0.0451539	0.0481411	0.0439086	0.0569118	0.0490879	0.0424353	0.0403616	0.0485063
529	0.0403864	0.0432697	0.0374775	0.0433889	0.037096	0.0492727	0.0434342	0.0472932	0.0501658	0.0494273	0.0442889	0.0483155	0.0445219	0.0492064	0.0463934	0.0484727	0.0481082	0.0435377	0.0441674	0.0532681	0.0474843	0.0510957	0.0441752	0.0392502	0.0404236	0.0407472	0.0304882	0.0464098	0.0379614	0.0489248	0.0500339	0.0353585	0.0452646	0.0367462	0.0487649	0.0319856	0.0360597	0.0436739	0.0407873	0.0422211	0.0515145	0.0413937	0.0345683	0.0390033	0.0529867	0.0520321	0.0393283	0.0413425	0.0439273
530	0.0470907	0.0468684	0.0463085	0.0496027	0.0447826	0.0507441	0.0404901	0.053507	0.0388825	0.0415779	0.0513208	0.0491337	0.0392883	0.0407037	0.0481917	0.0432405	0.0530155	0.0504054	0.0438404	0.0426388	0.0412712	0.050279	0.0454831	0.0395772	0.050561	0.0431994	0.0453681	0.0429759	0.051697	0.0517041	0.0398957	0.040919	0.0428116	0.0442686	0.0445129	0.0560242	0.0350781	0.0400758	0.0489636	0.0453273	0.0580553	0.043519	0.046669	0.036878	0.0420311	0.0301202	0.0349121	0.0500086	0.0303552
531	0.0482351	0.0422894	0.0332269	0.0450245	0.0470707	0.0360283	0.0503013	0.0383001	0.0436257	0.0404342	0.0460872	0.0548563	0.041904	0.0518221	0.0449227	0.0466744	0.0446743	0.0598897	0.0482545	0.0450911	0.0430695	0.036869	0.0503884	0.0438292	0.0418949	0.0361675	0.0401352	0.0488628	0.0448292	0.0456544	0.042021	0.0476233	0.0482073	0.0419791	0.0541613	0.0442511	0.0355686	0.0379505	0.0458553	0.0430385	0.0417033	0.0425381	0.0419279	0.0439086	0.0467743	0.0450001	0.051429	0.0400346	0.0473612
532	0.0436582	0.0527546	0.0443453	0.0460054	0.0521401	0.0316128	0.0501385	0.0386264	0.0472238	0.0409247	0.0395471	0.0342537	0.0453393	0.0403761	0.052443	0.0388243	0.0368263	0.0441923	0.0497259	0.0388773	0.0499373	0.0452089	0.0359989	0.0345077	0.03519	0.0597156	0.0471671	0.0424848	0.049898	0.0533403	0.0412029	0.0450069	0.0469002	0.0468844	0.0453296	0.0399991	0.0457068	0.0364785	0.0537054	0.0407483	0.0382687	0.0428651	0.0523924	0.0445625	0.0471006	0.0575906	0.0540455	0.0377444	0.0463802
533	0.0431671	0.0460496	0.0505598	0.0471498	0.0485427	0.0409336	0.0570063	0.0495834	0.0369214	0.0530254	0.0439626	0.0311461	0.0384708	0.0496975	0.0506454	0.0455293	0.0472915	0.0453367	0.0426946	0.0555576	0.0471573	0.0422655	0.0505525	0.0444831	0.0467988	0.0404202	0.0496201	0.0570377	0.0526786	0.0414024	0.0382601	0.0407556	0.048208	0.040345	0.0482731	0.0485011	0.0401476	0.0454729	0.0434023	0.0410767	0.0451372	0.0464618	0.0380022	0.0372043	0.0426858	0.0451629	0.0470142	0.0503363	0.0489967
534	0.0382604	0.0468684	0.0471266	0.0579426	0.0415108	0.0566309	0.0483395	0.0428777	0.0442797	0.0392891	0.0469053	0.0357244	0.0507343	0.036451	0.0548967	0.0416049	0.0350273	0.0448455	0.0458015	0.0473813	0.0440511	0.0510957	0.0549673	0.0384328	0.0400952	0.0554636	0.0430786	0.0405229	0.0469545	0.0410755	0.0394038	0.0389572	0.0451011	0.0552249	0.0651162	0.0506278	0.0322975	0.0531581	0.0434037	0.0402586	0.0397407	0.0407405	0.0393115	0.0360592	0.0392512	0.0490886	0.0455422	0.0403616	0.0455621
535	0.0335193	0.0470319	0.0417295	0.042735	0.0590079	0.0494362	0.0471951	0.0454949	0.0488572	0.0459934	0.0442889	0.0417747	0.0474646	0.0426662	0.0468838	0.0465109	0.0466375	0.0481159	0.0469459	0.0506517	0.0478113	0.0445542	0.0376344	0.0430104	0.0396048	0.0355142	0.0483108	0.0390509	0.053823	0.0536666	0.0380953	0.0474598	0.0434663	0.0374015	0.0443494	0.0414712	0.0362225	0.0446548	0.0373534	0.0489247	0.0412121	0.0405763	0.0433979	0.0342609	0.0421953	0.0391139	0.0414543	0.0423241	0.0416385
536	0.0464368	0.041799	0.0503963	0.0456784	0.0464167	0.048945	0.0458879	0.0554696	0.0486945	0.0423967	0.0400376	0.0499518	0.0374899	0.0420109	0.0463941	0.0476553	0.0492533	0.0482794	0.0377887	0.0517968	0.0572955	0.0412845	0.0404144	0.0488986	0.0427124	0.0366586	0.0507645	0.0518062	0.0427032	0.0520318	0.0452914	0.041246	0.0482087	0.0359295	0.0353556	0.0408166	0.0386748	0.0440002	0.0396422	0.0548122	0.0554395	0.0417214	0.0380029	0.0548649	0.0425223	0.0430383	0.0481586	0.0367642	0.0548836
537	0.0433298	0.0450694	0.0436913	0.0538541	0.0405292	0.0558135	0.0568435	0.0510548	0.0493491	0.0443578	0.0549175	0.0509327	0.0471377	0.0393951	0.0501542	0.0471648	0.0409141	0.0497515	0.0372989	0.0434562	0.0463399	0.0424289	0.0485893	0.0371242	0.0505604	0.0446715	0.0448776	0.0500072	0.0471187	0.0495781	0.0515052	0.0499121	0.0498429	0.0441044	0.0440231	0.0488287	0.0417824	0.0482515	0.0453656	0.0427109	0.0436651	0.0374694	0.0504299	0.0470162	0.0472641	0.0451636	0.0473398	0.0434685	0.0467079
538	0.0493795	0.0398365	0.0425476	0.0499304	0.0470714	0.043877	0.0378743	0.0518729	0.0388839	0.0407612	0.0444517	0.0502781	0.0517159	0.0439734	0.0488464	0.0420947	0.0492533	0.0549844	0.0395877	0.0392042	0.0494468	0.0504418	0.0409048	0.0420301	0.038788	0.0314257	0.041281	0.0568757	0.0454832	0.0435277	0.0418575	0.0381398	0.0486992	0.0372367	0.0472928	0.0367287	0.043418	0.0464525	0.0373527	0.040749	0.0480799	0.0340355	0.0414361	0.0360599	0.0441571	0.037804	0.0386744	0.0437962	0.0346065
539	0.0384239	0.0509563	0.0441832	0.0496027	0.0384046	0.0309575	0.0411447	0.0507278	0.0329964	0.0495915	0.0367665	0.0327817	0.0427229	0.0464271	0.0398533	0.0525605	0.045002	0.0469715	0.0453104	0.0405128	0.0545163	0.059926	0.0498986	0.050043	0.0453281	0.0397656	0.0316318	0.0475542	0.0389424	0.0451633	0.0521599	0.0401009	0.0408491	0.052118	0.0553064	0.0403261	0.0447259	0.0407305	0.039478	0.0436918	0.0511875	0.0458092	0.0476506	0.0404747	0.0446476	0.0427106	0.0461968	0.0464105	0.0529211
540	0.0412038	0.0365661	0.0517049	0.059087	0.0508322	0.0412605	0.0352579	0.0490922	0.047877	0.0515533	0.0531199	0.0439007	0.0391248	0.0487159	0.0432865	0.027052	0.030449	0.0454995	0.0382798	0.0352799	0.0402896	0.0558375	0.0418857	0.0400683	0.0458193	0.0392751	0.0473299	0.0457545	0.0435206	0.0405843	0.0397315	0.0381391	0.0460827	0.0463946	0.0461485	0.0491564	0.0504485	0.0440002	0.0383336	0.0499063	0.0395773	0.0381233	0.0443802	0.0408017	0.0297677	0.0381309	0.0458684	0.0496823	0.0485063
541	0.0467637	0.0401634	0.058572	0.0489481	0.0372588	0.0361911	0.04327	0.0397715	0.0449329	0.0526977	0.0439612	0.0409573	0.0437038	0.0578725	0.0483552	0.0497799	0.0505619	0.0440288	0.0493989	0.0426381	0.0484659	0.0494602	0.0379614	0.0587091	0.0549765	0.0467968	0.0422612	0.042322	0.0469552	0.0471258	0.0529759	0.0482766	0.0452646	0.0333123	0.0472928	0.037055	0.0411285	0.052013	0.0388241	0.0443464	0.0410486	0.0384503	0.0445437	0.0491422	0.0400686	0.0371514	0.0483221	0.0513172	0.0499776
542	0.0573924	0.0292078	0.0438555	0.0523827	0.0451089	0.0494362	0.0350937	0.042388	0.0482047	0.0422318	0.0326786	0.0488074	0.0466465	0.0483889	0.0511352	0.053051	0.0492533	0.0510601	0.0449841	0.0439467	0.0404524	0.0427559	0.0433564	0.048244	0.0363343	0.0369863	0.0525621	0.0411769	0.0402502	0.0464719	0.049215	0.0518739	0.039215	0.0401808	0.0505632	0.0421244	0.0419459	0.0441637	0.048636	0.0469622	0.0405582	0.0469536	0.048795	0.0448895	0.0415407	0.0402576	0.0458691	0.0495181	0.043928
543	0.0446391	0.0435973	0.0484338	0.0445333	0.0428201	0.051398	0.0426161	0.0597209	0.0428076	0.0433769	0.0331691	0.0515866	0.0515524	0.047081	0.0413239	0.0473276	0.0432029	0.0348715	0.048418	0.0450918	0.0443774	0.0479881	0.0494081	0.0348354	0.0435291	0.0425455	0.0525628	0.0428117	0.047118	0.0330626	0.0497055	0.0399381	0.0403594	0.0356018	0.0461478	0.0452313	0.0453798	0.0538121	0.0497804	0.0363335	0.0438286	0.0567648	0.0427454	0.0529031	0.04285	0.0477794	0.0484849	0.0392158	0.0494865
544	0.0410411	0.0529181	0.0445095	0.0536913	0.0539391	0.0437128	0.0465418	0.0471297	0.046405	0.0324213	0.0369307	0.0474974	0.0345465	0.0565653	0.0416516	0.0505994	0.0510516	0.0510608	0.0333739	0.0434562	0.0465041	0.0388323	0.0337101	0.0457903	0.0468002	0.0451613	0.0481487	0.0397055	0.0415574	0.0489241	0.0436551	0.0466424	0.0334916	0.0426338	0.0515449	0.0453948	0.0347512	0.038768	0.0497811	0.0453266	0.0412121	0.0358331	0.034896	0.0443997	0.0438295	0.0432018	0.0367119	0.0431408	0.051449
545	0.0403864	0.0437615	0.0402575	0.0376662	0.0473983	0.0482918	0.0432707	0.0505643	0.0419902	0.0538421	0.0518099	0.0373606	0.0438666	0.0475715	0.0383812	0.0381711	0.0446757	0.0410854	0.0444937	0.043619	0.0523896	0.0560017	0.0443387	0.0464463	0.0436933	0.0396028	0.0337579	0.0508246	0.0552944	0.0539936	0.044474	0.0471329	0.0465725	0.0411624	0.0502363	0.0470304	0.0615683	0.0556111	0.0523961	0.0517046	0.0353259	0.0525128	0.0504299	0.0435809	0.050698	0.0474524	0.0403092	0.0419964	0.0471984
546	0.0492167	0.0478479	0.0417288	0.0379932	0.051322	0.0397892	0.0452332	0.0471297	0.0437892	0.0420684	0.0406915	0.0474988	0.0497527	0.0490436	0.0423056	0.0509257	0.0476184	0.0523679	0.0418772	0.0483615	0.0430688	0.0522394	0.0315841	0.0453005	0.0459821	0.0425462	0.0414444	0.0405229	0.0412318	0.0459814	0.042021	0.0477868	0.0418314	0.0544068	0.0476198	0.0501373	0.0347505	0.0310821	0.048309	0.0351891	0.0484076	0.0363243	0.0461786	0.0460353	0.0410495	0.0461438	0.0489761	0.0488642	0.0442542
547	0.044148	0.0481763	0.0454904	0.053692	0.0581905	0.0523789	0.0370569	0.0453314	0.0482047	0.0445213	0.0415096	0.048479	0.0451744	0.0485524	0.0468838	0.0609004	0.0499072	0.0453367	0.0453111	0.0555569	0.0402903	0.0494595	0.0418857	0.031892	0.0474534	0.0446722	0.0460227	0.0496795	0.0389424	0.0350251	0.0465993	0.0446799	0.0457558	0.0382183	0.0448406	0.0534084	0.0344235	0.0420384	0.0474909	0.0487612	0.0539674	0.0415572	0.0451976	0.0440721	0.0415414	0.0495784	0.0355668	0.0501721	0.0373865
548	0.0400601	0.0489937	0.0466355	0.0523827	0.0465809	0.0525438	0.0321509	0.0482734	0.0496761	0.0455029	0.0419994	0.0527317	0.0463202	0.0343257	0.047048	0.0484727	0.0517063	0.0381419	0.0363173	0.0401858	0.0572948	0.0435733	0.0477726	0.043665	0.0381327	0.0523574	0.0424254	0.0434664	0.0395963	0.0417294	0.0351525	0.0293088	0.0429758	0.0292245	0.0423876	0.0390182	0.0427626	0.0422018	0.041277	0.0332273	0.03974	0.0427023	0.0461786	0.0445632	0.0435039	0.0433653	0.0331138	0.0522981	0.0406569
549	0.037443	0.0413085	0.0459808	0.0482942	0.0421647	0.0576125	0.0437605	0.0427142	0.0437892	0.0404335	0.0449428	0.0489709	0.0397794	0.0482247	0.0411605	0.0422589	0.0479454	0.0463169	0.0359896	0.0472171	0.0394714	0.0486435	0.0495702	0.0551111	0.0541584	0.0404195	0.0525635	0.0521325	0.0487529	0.0376416	0.0412043	0.0463155	0.0416672	0.0490111	0.0422234	0.0473574	0.0373669	0.0346794	0.0474902	0.0342082	0.0433388	0.0410661	0.047323	0.0411286	0.0497163	0.0389491	0.042109	0.0451026	0.0488332
550	0.0470914	0.0498112	0.0521954	0.0468228	0.0501776	0.0414233	0.0512829	0.0441863	0.0362668	0.0510635	0.0426533	0.0375227	0.0463202	0.0472445	0.0419786	0.0378441	0.0456566	0.0525314	0.0487457	0.0444378	0.0401261	0.0412845	0.0341998	0.0506963	0.0410775	0.0404209	0.0386624	0.0372525	0.0332183	0.0432015	0.0449637	0.0481145	0.0428116	0.040834	0.040752	0.039181	0.0352416	0.0413837	0.0435665	0.0409125	0.0435023	0.0500605	0.0532105	0.0340981	0.0456285	0.0482705	0.0429264	0.0447771	0.0364056
551	0.0403871	0.0499746	0.0446729	0.0496034	0.0393855	0.0365188	0.0462135	0.0420617	0.0513109	0.0352013	0.0460872	0.0535485	0.0448482	0.0460994	0.0421421	0.0456928	0.0418944	0.0427195	0.0412233	0.050324	0.0458488	0.0532211	0.0430301	0.0541308	0.0396048	0.0525209	0.0460227	0.0388874	0.0512065	0.0541578	0.0397315	0.0383026	0.0454288	0.049665	0.0342119	0.0342757	0.0386755	0.0461262	0.045856	0.0528497	0.0464457	0.042047	0.0419272	0.0424365	0.0374529	0.0427106	0.0409625	0.0454303	0.0458898
552	0.034663	0.0336233	0.0399312	0.0437159	0.0465802	0.053197	0.037875	0.0477844	0.0437899	0.0526977	0.043308	0.0494613	0.044684	0.0474087	0.0398526	0.0465102	0.0440204	0.0404307	0.0386061	0.050324	0.0483024	0.044228	0.051043	0.0439927	0.0369883	0.0389481	0.0564872	0.0511523	0.0415595	0.0487607	0.0459453	0.0481145	0.0424861	0.0380548	0.0469659	0.0435972	0.0398206	0.0454722	0.0342451	0.0495786	0.0397407	0.03894	0.0538631	0.0455441	0.0484085	0.0425464	0.0381832	0.041506	0.0517767
553	0.0443115	0.0460517	0.0433651	0.0435531	0.0438003	0.0353737	0.0457244	0.0489281	0.0531093	0.0459934	0.0379116	0.0494606	0.0455021	0.0457718	0.0465569	0.0419319	0.0440204	0.0448462	0.0543049	0.0459092	0.0430695	0.0422662	0.0538229	0.0436664	0.0441844	0.0376409	0.0416065	0.0521325	0.0456466	0.0346988	0.0420203	0.0410832	0.0437932	0.0310235	0.0384626	0.0476843	0.0471781	0.0374594	0.0420952	0.0456543	0.0560935	0.0515326	0.0474871	0.0376947	0.0448118	0.044182	0.0457057	0.0570405	0.0509592
554	0.0372802	0.0453964	0.0492505	0.0363583	0.0392227	0.053197	0.0450691	0.0459853	0.0436257	0.046648	0.0434715	0.0385043	0.0495899	0.0389047	0.0432858	0.0520708	0.0482731	0.0316011	0.0436762	0.0468908	0.0330941	0.0385053	0.0515334	0.0449743	0.055467	0.0423827	0.0386631	0.0392144	0.0368163	0.0441824	0.0503601	0.0407549	0.0457551	0.0380548	0.0363372	0.0463764	0.0309896	0.0379498	0.0473281	0.0320822	0.0369615	0.0407384	0.0546819	0.0501217	0.0441571	0.0443455	0.0470135	0.0395434	0.0437638
555	0.0380969	0.0486668	0.0456546	0.0559801	0.0423282	0.0502543	0.0437612	0.0458211	0.0388825	0.0383082	0.0336596	0.0452093	0.0389613	0.0380866	0.0477027	0.0474911	0.0502342	0.0378143	0.0518519	0.0444371	0.0465027	0.0407941	0.0592186	0.051842	0.0360074	0.0484331	0.0404628	0.0421578	0.0463006	0.0582449	0.049215	0.0383026	0.049189	0.0573509	0.055632	0.0511189	0.038839	0.0482522	0.0393145	0.0391142	0.0490615	0.0503875	0.0438891	0.039004	0.0477552	0.045654	0.0396553	0.0447757	0.0445812
556	0.0397332	0.0350947	0.039767	0.0589235	0.0447812	0.0460016	0.0435977	0.0504001	0.0488579	0.045176	0.0539366	0.0435738	0.0446847	0.0433188	0.0460664	0.0483092	0.049254	0.0453367	0.0368078	0.0508152	0.0501008	0.0468451	0.0399239	0.045791	0.0420577	0.0471245	0.0411161	0.0477184	0.0500614	0.0512136	0.0467628	0.0450069	0.0387231	0.0418163	0.040752	0.0439235	0.0408015	0.0413837	0.0422586	0.0482707	0.0410479	0.045972	0.0461779	0.05323	0.0524977	0.0425464	0.0429257	0.0385625	0.0483428
557	0.0457828	0.0485033	0.0399312	0.0479679	0.0392227	0.0437135	0.0463769	0.0499097	0.0328329	0.0425595	0.0460872	0.0492972	0.0517166	0.050188	0.0429595	0.0509257	0.0397691	0.047135	0.0392614	0.0406756	0.0535347	0.03507	0.0409041	0.0395772	0.0467995	0.0458166	0.0417707	0.0380707	0.0438476	0.0448363	0.0572286	0.0454973	0.0405228	0.0416521	0.0379721	0.0452313	0.0303357	0.0536479	0.0458553	0.0450003	0.0428477	0.0384503	0.0409456	0.051104	0.0466101	0.0387856	0.0358944	0.0356191	0.0408211
558	0.0300848	0.03722	0.0525223	0.0393004	0.0420019	0.0419145	0.0439254	0.0504008	0.0529465	0.0505724	0.0284266	0.0507685	0.0477909	0.0505142	0.044595	0.0494543	0.0371526	0.0343811	0.0448199	0.0452553	0.0543521	0.0447177	0.0296215	0.0394137	0.0381327	0.0400925	0.0453688	0.0482081	0.051697	0.040258	0.0398957	0.0504033	0.0504975	0.0498285	0.0489284	0.0455583	0.0347512	0.0449811	0.0484725	0.0433648	0.05315	0.0384496	0.0398012	0.0430912	0.0444834	0.0489251	0.0450517	0.0500086	0.0396753
559	0.043821	0.0507935	0.0443467	0.0468228	0.0420012	0.0432224	0.0409812	0.0379732	0.0400283	0.0430507	0.0406915	0.0492965	0.042558	0.0523133	0.04345	0.0417684	0.0479461	0.0476262	0.0435114	0.0509786	0.0411077	0.0430836	0.034037	0.0515137	0.0461463	0.0443445	0.0488027	0.0439568	0.0494075	0.0507232	0.0443091	0.0409183	0.0509887	0.0380548	0.0482745	0.0491564	0.040965	0.0516868	0.0489629	0.0394411	0.0444825	0.047771	0.0502664	0.0358964	0.0399051	0.0353524	0.0429257	0.0446122	0.0434368
560	0.0474177	0.0435973	0.0351887	0.0393025	0.050668	0.0432231	0.0393457	0.0422245	0.0380651	0.0531881	0.0441261	0.0489702	0.0499169	0.0518228	0.0511365	0.0386622	0.0479461	0.032909	0.0503798	0.0403486	0.0460129	0.0553471	0.0330547	0.0443196	0.0453274	0.0433636	0.0434063	0.0475549	0.0441746	0.038132	0.0488888	0.0487684	0.0338179	0.0462311	0.0474563	0.0465399	0.0434173	0.0487433	0.0497811	0.0320829	0.0482448	0.0387766	0.0384927	0.0442355	0.0420311	0.0386228	0.04685	0.0436313	0.0449082
561	0.0541227	0.0473589	0.0510496	0.0494393	0.039222	0.0415868	0.047849	0.0435323	0.0483682	0.0440316	0.0506662	0.0463544	0.0554775	0.0464264	0.0416509	0.0442207	0.0479447	0.0459913	0.0493989	0.049997	0.0502643	0.0489697	0.0306018	0.0470996	0.0562851	0.044835	0.0461862	0.0470638	0.0376338	0.0440189	0.0493792	0.0494217	0.0383968	0.0444335	0.0422234	0.0385271	0.0372034	0.0454722	0.0463458	0.0575922	0.0466078	0.0418842	0.0443795	0.0434181	0.0420318	0.0443455	0.0429264	0.0341477	0.0449082
562	0.0470914	0.0491572	0.0409121	0.0438794	0.0352976	0.0497639	0.0453974	0.060212	0.0480412	0.0438681	0.043797	0.0501153	0.0468114	0.0492064	0.04067	0.0537063	0.053833	0.0440288	0.0433479	0.0329911	0.0487922	0.042102	0.041885	0.0497153	0.051215	0.0459801	0.0476583	0.0483716	0.0410677	0.049905	0.0372785	0.0432092	0.0442844	0.0563686	0.0500728	0.0396722	0.0291913	0.0446541	0.0438942	0.0409118	0.04252	0.0507138	0.0416003	0.046525	0.0536414	0.0405853	0.0414543	0.0511544	0.0463802
563	0.0521601	0.0496477	0.0379687	0.0397915	0.048542	0.0427319	0.0403266	0.0484383	0.043625	0.0420684	0.0524652	0.0545301	0.0477909	0.0536225	0.049828	0.0489632	0.05138	0.0430465	0.0603545	0.0516319	0.0525537	0.0488063	0.0498972	0.0382693	0.0438575	0.0453248	0.0398089	0.0380714	0.0440111	0.0392771	0.0346621	0.0602145	0.039215	0.0318416	0.0374823	0.037382	0.0535561	0.0461262	0.0386613	0.0497428	0.0518407	0.0472799	0.0342406	0.0515952	0.0495529	0.0479428	0.0421083	0.0379079	0.0395132
564	0.036789	0.0467035	0.0492519	0.0533643	0.0491974	0.0463293	0.0501378	0.0474567	0.0380658	0.0415786	0.045923	0.0504415	0.0386343	0.0390675	0.0400161	0.0522343	0.0291404	0.0466446	0.0513614	0.0403486	0.059912	0.0440638	0.0436855	0.0309104	0.0433656	0.0435271	0.0424247	0.0365986	0.0435206	0.0451626	0.0451272	0.0463155	0.0447749	0.0395275	0.0484379	0.0381994	0.0344235	0.0487426	0.0427491	0.0471263	0.0457911	0.044173	0.0425812	0.044726	0.0412137	0.0518672	0.0401458	0.0501721	0.0439273
565	0.0372788	0.0476859	0.04222	0.0339054	0.0526306	0.049272	0.041471	0.0407524	0.0500023	0.0551507	0.0452698	0.0355609	0.0437045	0.0478985	0.047375	0.0455286	0.046801	0.0476255	0.0464562	0.0491789	0.0399626	0.0388309	0.0494074	0.0523318	0.0471272	0.0510488	0.0553428	0.0449377	0.0458101	0.0500692	0.0430026	0.0417365	0.0361074	0.0450874	0.0425511	0.0414705	0.0390025	0.0493973	0.0430754	0.0433648	0.0462815	0.0448276	0.0468332	0.0417833	0.0374536	0.0451636	0.0439073	0.0503363	0.0504681
566	0.0503618	0.0519379	0.0366608	0.0451879	0.0491967	0.0397899	0.0458872	0.0469662	0.0428076	0.0407612	0.0397099	0.03458	0.0518794	0.0346534	0.0372361	0.0514168	0.0456566	0.0445186	0.0458008	0.0326641	0.0419244	0.0483151	0.0433578	0.051842	0.041568	0.050886	0.0332674	0.0459187	0.042539	0.0512136	0.0436565	0.0471329	0.053114	0.0369097	0.0517076	0.0442504	0.052738	0.0451453	0.0417682	0.0327369	0.0498796	0.0350164	0.0430716	0.0437458	0.0495543	0.0397665	0.0491395	0.0480468	0.0380404
567	0.0555947	0.0419618	0.04222	0.0412636	0.0513234	0.039625	0.0382013	0.0535077	0.0542536	0.0407612	0.0431445	0.0339261	0.0430505	0.0510047	0.0393621	0.0399701	0.0453296	0.0481159	0.0495624	0.048198	0.0577867	0.04848	0.0487535	0.0410499	0.0461463	0.0378037	0.0375187	0.0424862	0.0443388	0.0369869	0.0506878	0.043699	0.0503341	0.0408354	0.043859	0.0398349	0.0388383	0.0376236	0.0505978	0.0521951	0.0451365	0.042376	0.0445437	0.0421102	0.0505345	0.0425464	0.0362214	0.0446129	0.04818
568	0.0464375	0.0504658	0.0453262	0.0428985	0.0472349	0.0409336	0.03395	0.0490922	0.0442797	0.0494273	0.052955	0.0448824	0.0466479	0.0477343	0.0496645	0.0468379	0.044675	0.044193	0.0400775	0.0585004	0.047158	0.0439003	0.0461377	0.0358163	0.0423847	0.0446715	0.0569776	0.0413404	0.0462999	0.0409113	0.0407124	0.0405914	0.053441	0.0441051	0.0387895	0.0401619	0.0358963	0.056592	0.0401326	0.0343717	0.0526589	0.0431928	0.046669	0.0306635	0.0484085	0.0443455	0.0409632	0.0383984	0.0496513
569	0.0464368	0.0457233	0.0461443	0.0579419	0.0429828	0.0489457	0.0501385	0.0471304	0.0434608	0.0558046	0.0459244	0.0538754	0.0491002	0.0438106	0.0470473	0.0435668	0.0500714	0.0433749	0.0436755	0.0468901	0.0545163	0.0555105	0.0445022	0.0385963	0.0389515	0.0456517	0.051255	0.0413404	0.0327285	0.0510508	0.0475802	0.0553085	0.0467374	0.0490104	0.045658	0.0498117	0.0507755	0.0410574	0.0537054	0.0355161	0.0461188	0.0510414	0.0433986	0.0497961	0.0397423	0.0453264	0.0360579	0.0419964	0.0391855
570	0.0418585	0.0372207	0.0440183	0.0510741	0.0416743	0.0363546	0.0476855	0.0459853	0.0405188	0.0389614	0.0501757	0.0494606	0.0348742	0.0529672	0.0517898	0.0507622	0.0479454	0.0368334	0.0449841	0.0508145	0.0456853	0.0519132	0.046464	0.0439927	0.0553028	0.0404195	0.0463497	0.0429752	0.0512058	0.0479432	0.0451272	0.0504026	0.0383975	0.0501555	0.0440224	0.050138	0.0497946	0.0399117	0.0398057	0.0458185	0.0513503	0.0583997	0.0427454	0.0458711	0.0351641	0.0471254	0.0475054	0.046247	0.0458898
571	0.0490532	0.0382023	0.0564474	0.0360314	0.0366055	0.0476386	0.0468681	0.0479485	0.0423171	0.0502447	0.0312073	0.0465172	0.0474639	0.0390675	0.0450862	0.0443856	0.045002	0.0387959	0.0464555	0.0421477	0.0519005	0.0591079	0.0510423	0.0462815	0.0482723	0.0456531	0.0497829	0.0496802	0.0412318	0.0467995	0.0382594	0.0432085	0.0348002	0.0496643	0.0374816	0.0503008	0.0479963	0.0415472	0.0455283	0.0450003	0.0376154	0.0471171	0.042417	0.0447267	0.0408867	0.044182	0.0522465	0.0491912	0.0385316
572	0.0578835	0.0447431	0.0422193	0.0397922	0.0326812	0.0484553	0.0462135	0.0451679	0.0380651	0.0459941	0.0462521	0.0453735	0.0502439	0.0369429	0.0496638	0.0481457	0.0423862	0.0477897	0.0343548	0.0493431	0.0564774	0.03785	0.0502249	0.0484075	0.0384597	0.0418916	0.0530533	0.0418308	0.0525144	0.0620064	0.0622973	0.0559632	0.0473906	0.0390357	0.0484379	0.0458846	0.0429268	0.0461262	0.0502708	0.0389493	0.0541302	0.0353434	0.0468325	0.0408024	0.0524977	0.0361705	0.0368754	0.0469024	0.0550471
573	0.0407127	0.0445789	0.0410749	0.040609	0.039222	0.0394615	0.0481767	0.0533443	0.0431346	0.0381447	0.0452698	0.037033	0.0455021	0.0583643	0.0524437	0.0432398	0.0440204	0.0472978	0.0467832	0.0503247	0.0402896	0.0401401	0.0567664	0.0397407	0.0471272	0.0379672	0.0519089	0.0496795	0.0392686	0.0368234	0.0348256	0.0500756	0.0352899	0.0423068	0.0446764	0.0512817	0.036386	0.0515226	0.0425849	0.043202	0.0400684	0.0327255	0.048468	0.0381845	0.0345094	0.0436922	0.0429257	0.0465747	0.0377134
574	0.0475812	0.0478493	0.0379687	0.0507478	0.0503418	0.0383171	0.0431072	0.0448409	0.0447694	0.0456664	0.038402	0.0439007	0.0448482	0.0385777	0.0493368	0.0468372	0.0399325	0.0397768	0.052997	0.0635698	0.036201	0.0434098	0.0428666	0.0449736	0.0454916	0.0360047	0.058449	0.0392151	0.0440111	0.0423833	0.0415305	0.043045	0.0401959	0.0498285	0.0404258	0.0452313	0.0453791	0.0472706	0.0442198	0.0489254	0.0446467	0.0444999	0.0401289	0.0450537	0.0332015	0.0461452	0.0416185	0.0405251	0.0547194
575	0.0488897	0.0521007	0.0389503	0.0440435	0.0534487	0.0394615	0.0453953	0.0490929	0.043625	0.0440316	0.0464142	0.041285	0.0414143	0.0490429	0.0341299	0.0438944	0.0510523	0.0482801	0.0565937	0.0431293	0.0397984	0.0574731	0.0498979	0.0389232	0.0510515	0.0430374	0.0474941	0.0514778	0.052024	0.0484344	0.0346621	0.0492589	0.0433028	0.0447591	0.047457	0.039181	0.0445617	0.0402393	0.0474909	0.0412402	0.0488973	0.0407391	0.0388203	0.0336062	0.0462839	0.0476166	0.0458698	0.0431408	0.0419648
576	0.0560845	0.0431076	0.0456546	0.0443705	0.0429828	0.0438763	0.045723	0.0454949	0.0488579	0.030623	0.0483767	0.0409573	0.0401057	0.0474073	0.0496638	0.038825	0.0441845	0.051387	0.0451476	0.0367512	0.0499366	0.0424289	0.044338	0.0459552	0.0387866	0.0512123	0.0355576	0.0482088	0.0431944	0.0337165	0.0403847	0.0512214	0.0416672	0.0359295	0.0409162	0.0489929	0.033933	0.054466	0.0399698	0.0409125	0.0565839	0.0435197	0.0448707	0.0499596	0.050044	0.0409116	0.0368754	0.050337	0.0622411
577	0.045947	0.0429434	0.0443453	0.0337405	0.0451082	0.0455118	0.0431072	0.0448409	0.0457517	0.0538428	0.0377474	0.0437373	0.0455021	0.0393945	0.0436127	0.0517431	0.051869	0.0445193	0.0541407	0.0498343	0.045686	0.0440645	0.0469545	0.0392509	0.051542	0.0445087	0.051255	0.037416	0.0466275	0.0453275	0.0434931	0.0476226	0.0526235	0.0349486	0.0371547	0.0522626	0.0394929	0.0492331	0.0445481	0.0420569	0.0412128	0.02962	0.0504299	0.0478336	0.0493894	0.0368231	0.0391642	0.0367635	0.041475
578	0.0408769	0.050957	0.0343713	0.0433889	0.0402029	0.0564681	0.0406543	0.041734	0.0472231	0.0497542	0.0508297	0.0453735	0.0427229	0.0537853	0.0364194	0.041278	0.0487628	0.0420663	0.0449841	0.049997	0.0425791	0.0429201	0.0341998	0.0461187	0.0363343	0.0510488	0.0573046	0.041995	0.0423755	0.0461449	0.0451279	0.0423911	0.0462462	0.0387094	0.0423869	0.0326402	0.0408008	0.0408933	0.0414405	0.0471263	0.0399035	0.0368147	0.0429082	0.048651	0.0518423	0.0454906	0.0417813	0.0442852	0.0439273
579	0.0425124	0.0422901	0.0458173	0.0514018	0.0473983	0.0370092	0.0470309	0.0548156	0.0429711	0.0435411	0.0388925	0.0538754	0.048609	0.0500238	0.0424697	0.0532152	0.0487635	0.0433742	0.0472736	0.0501598	0.0458488	0.0489697	0.0602003	0.0403946	0.0587374	0.0436899	0.0515826	0.0388874	0.0384512	0.0481067	0.0309005	0.0402651	0.0464097	0.0370739	0.0508909	0.0355836	0.0553538	0.0384417	0.0530508	0.0515418	0.0394131	0.0480973	0.0396378	0.051758	0.0397417	0.0381323	0.0326233	0.0403609	0.0400036
580	0.0544496	0.0380374	0.0451634	0.0460047	0.0459263	0.0358641	0.0365664	0.04664	0.0370842	0.0432134	0.0421629	0.0376876	0.0409231	0.0462622	0.0462299	0.039152	0.0376437	0.0476255	0.0399154	0.0428016	0.0443781	0.0424296	0.0458101	0.0446459	0.0536673	0.0397656	0.0543619	0.0465726	0.0288035	0.0443459	0.047089	0.0438625	0.0447742	0.0522815	0.043205	0.0439228	0.0399834	0.0438367	0.0496162	0.0481066	0.0506963	0.0472806	0.0522296	0.0394938	0.0431769	0.0405853	0.0396553	0.0439582	0.0434368
581	0.0405506	0.0491579	0.0479434	0.0494393	0.0402029	0.0500908	0.0395092	0.0489295	0.0455868	0.0425595	0.0395471	0.0335991	0.042558	0.0606524	0.0401802	0.0499441	0.0466368	0.0391222	0.048091	0.0470536	0.0481389	0.039322	0.0435206	0.0286209	0.0446749	0.051867	0.0437325	0.049843	0.0394321	0.0435284	0.0416933	0.0428816	0.0418321	0.0409982	0.0451668	0.0422879	0.0376946	0.0513584	0.0478185	0.0433648	0.0477536	0.0392677	0.0465055	0.0442362	0.0428493	0.0492521	0.0318059	0.0383991	0.0419655
582	0.0485628	0.0460503	0.0440183	0.0540182	0.0372602	0.0474744	0.0400003	0.0351932	0.0403546	0.0342197	0.0418366	0.0309833	0.0441935	0.0359613	0.0462292	0.0402964	0.0396056	0.0486078	0.0269966	0.0421477	0.0442146	0.0425924	0.0435206	0.0515151	0.048762	0.0464698	0.0497836	0.0501707	0.0448285	0.0373146	0.0410408	0.045498	0.0421584	0.0449226	0.0492554	0.0463764	0.0493048	0.0462897	0.0393152	0.0399316	0.0372878	0.0541477	0.0422542	0.0496313	0.0405598	0.0328994	0.0466866	0.0470659	0.0398387
583	0.0380969	0.0370572	0.0471259	0.0460054	0.0541019	0.0432231	0.0429438	0.0389541	0.0450978	0.0476282	0.0513201	0.0437373	0.0402699	0.0434837	0.0401789	0.0478188	0.0378065	0.0472985	0.0386061	0.0424753	0.0415974	0.0437375	0.0351807	0.0418667	0.0427124	0.0414004	0.0494559	0.0585105	0.0417223	0.0373146	0.0405496	0.0373224	0.0455923	0.0460683	0.0430401	0.0375468	0.0445624	0.0446541	0.0551768	0.0472898	0.0338546	0.0386131	0.049122	0.0313181	0.0453015	0.052359	0.0489768	0.0346375	0.0465444
584	0.0439838	0.0506286	0.0417302	0.0445333	0.0570461	0.0324295	0.0507917	0.0451672	0.0416618	0.0373273	0.0429796	0.0474981	0.0378169	0.0408665	0.0491733	0.0509257	0.0343733	0.0401045	0.0476006	0.0442737	0.0518991	0.0350707	0.0422134	0.0413762	0.0397682	0.0405837	0.0358839	0.0485365	0.0480996	0.0458179	0.0515038	0.0466424	0.0408498	0.0483571	0.0466382	0.0488294	0.0461972	0.04302	0.0409501	0.0337178	0.0462815	0.0464625	0.0427454	0.0515945	0.0564213	0.0539932	0.0507744	0.0555685	0.0465444
585	0.0436568	0.0437615	0.0423835	0.0407731	0.0410203	0.0513987	0.0476862	0.0507278	0.0367572	0.0387986	0.0493583	0.045537	0.0430498	0.0513317	0.0447578	0.0450388	0.0459836	0.0427202	0.048745	0.0442744	0.0478113	0.0515862	0.0368163	0.0484082	0.0482716	0.0427104	0.046022	0.0511523	0.0369791	0.035679	0.0413664	0.0463155	0.0462462	0.0437782	0.0500728	0.0372192	0.0470146	0.0440002	0.0362083	0.0459806	0.0392496	0.0400851	0.0481411	0.0309905	0.0376163	0.0392767	0.0372023	0.037254	0.0457256
586	0.0542861	0.0450701	0.0356792	0.0411001	0.0460891	0.0432224	0.052428	0.0445133	0.0352866	0.0432134	0.0444524	0.0424294	0.0513897	0.0429925	0.0426325	0.0398073	0.0410769	0.0512235	0.0374617	0.0423118	0.0515728	0.0355612	0.0484265	0.0421929	0.0441844	0.0422185	0.0412803	0.0447757	0.0476092	0.0482709	0.0510141	0.0515484	0.0351271	0.0372367	0.0497458	0.049811	0.0355686	0.0477617	0.0497804	0.0481073	0.0498789	0.0420477	0.0411098	0.0344243	0.0433397	0.0440185	0.0425987	0.0349652	0.0501411
587	0.0510157	0.048177	0.0449999	0.0507471	0.0491967	0.039625	0.0419614	0.0487653	0.0413362	0.0404342	0.0496846	0.0378504	0.0522064	0.0439734	0.0434507	0.0455293	0.044675	0.040757	0.0402417	0.0488519	0.0393087	0.0409576	0.0536595	0.0466084	0.0418935	0.0440176	0.0438967	0.0393779	0.0418858	0.0458179	0.0557565	0.0474598	0.0472264	0.0426338	0.0428781	0.0543893	0.0390018	0.0428558	0.0412777	0.0515411	0.0488973	0.0436832	0.0501029	0.0442362	0.0377798	0.0410751	0.0496307	0.0488649	0.036569
588	0.043494	0.0355852	0.0510496	0.0514018	0.043474	0.0525438	0.0341128	0.0456577	0.0383928	0.0491003	0.0519755	0.0499511	0.0582574	0.0565646	0.0481931	0.0450388	0.0399332	0.0410847	0.046619	0.0405121	0.0465041	0.0385046	0.0427032	0.0508604	0.0407498	0.0449978	0.053054	0.0433029	0.0494075	0.0294659	0.0451286	0.0482766	0.0431393	0.0426338	0.0330668	0.0408159	0.0378574	0.0457985	0.0386606	0.0467994	0.0456276	0.0417214	0.0478141	0.0432553	0.0348364	0.045981	0.0358944	0.0434678	0.0542296
589	0.0518332	0.03722	0.0490877	0.056634	0.0498513	0.0404424	0.040817	0.0453314	0.0596508	0.0438681	0.0493576	0.0555117	0.0515531	0.040703	0.0542428	0.0402964	0.0454917	0.0383047	0.0538144	0.0441102	0.0489564	0.0509316	0.0476084	0.0479163	0.0477811	0.0435264	0.0499464	0.0442838	0.0449927	0.0394406	0.0470897	0.0484408	0.0398689	0.0491746	0.0456573	0.0511182	0.0514308	0.0457985	0.0434037	0.0517046	0.0389226	0.0436832	0.0294989	0.0468527	0.0502075	0.0461445	0.0409632	0.034474	0.0521036
590	0.0384246	0.0359114	0.0489243	0.0461689	0.0503418	0.0342293	0.0422905	0.0458211	0.0418267	0.0459934	0.054754	0.044554	0.0469742	0.0483889	0.0481924	0.0527247	0.0490891	0.051387	0.0531598	0.0498336	0.0455225	0.0520767	0.0441745	0.0456275	0.0423854	0.0379679	0.0409533	0.0506618	0.0451555	0.0433649	0.0501966	0.040919	0.0451011	0.0364199	0.0490912	0.049482	0.0435808	0.0405663	0.0507613	0.0345345	0.0408858	0.0431928	0.046996	0.0378589	0.0377798	0.0381309	0.0465238	0.0513172	0.0368953
591	0.0433305	0.0462145	0.0453262	0.051239	0.0411838	0.0430596	0.0449056	0.0481113	0.0557264	0.0438681	0.0352951	0.043411	0.0412508	0.0488794	0.0334753	0.0402971	0.0461457	0.0445193	0.0485815	0.0524507	0.052391	0.044228	0.0472821	0.0449729	0.0535045	0.046961	0.0384996	0.0421578	0.0368163	0.0391129	0.0523227	0.03912	0.0403594	0.0501555	0.0510544	0.057659	0.0519206	0.0436732	0.047655	0.0446734	0.0448095	0.0366513	0.0525559	0.0493057	0.0415407	0.0397672	0.0458691	0.0428138	0.0494879
592	0.0349907	0.0352582	0.0369878	0.0370116	0.0382411	0.0448579	0.0440882	0.0402626	0.0416632	0.0484471	0.0364395	0.0582909	0.0412501	0.0400498	0.0383805	0.0463467	0.0476184	0.0448455	0.0489085	0.0444371	0.0438862	0.0430836	0.0474463	0.0381058	0.0392785	0.0381307	0.0435691	0.0437933	0.0413946	0.0505597	0.0403861	0.0435348	0.0411768	0.045086	0.0536695	0.048339	0.0442354	0.0474341	0.0491257	0.0463082	0.0459553	0.0392684	0.051575	0.0458718	0.0438295	0.0453271	0.0442336	0.055405	0.0476888
593	0.0495444	0.0404911	0.0371512	0.0456777	0.0284292	0.0533598	0.0460507	0.039935	0.0437899	0.0430507	0.0424898	0.050605	0.0355267	0.0418481	0.0374003	0.0465109	0.0379707	0.0454988	0.0529963	0.0452546	0.0419244	0.0501148	0.0474449	0.043665	0.0430393	0.0476149	0.0445507	0.0501693	0.0445015	0.0450005	0.0441463	0.0512207	0.0446107	0.0385445	0.0513814	0.0342757	0.0355686	0.0533216	0.0376797	0.0469629	0.0439928	0.0255315	0.039475	0.0327902	0.0420311	0.0574278	0.0416178	0.0410148	0.0489967
594	0.0428401	0.0450694	0.0412398	0.0438794	0.0454358	0.0561412	0.0519375	0.039281	0.0514744	0.0404328	0.0477228	0.0476623	0.0401064	0.054929	0.0548974	0.0389878	0.0463099	0.0437011	0.048091	0.0454188	0.059585	0.0409576	0.048917	0.0441562	0.0603723	0.0508846	0.0386631	0.0452647	0.0459736	0.0459821	0.039895	0.0381391	0.0478811	0.0367469	0.0428774	0.0421251	0.0376953	0.0376236	0.0532142	0.0325734	0.0413756	0.0500605	0.0451969	0.046852	0.0371259	0.0432011	0.0439066	0.0313678	0.0462168
595	0.0547759	0.0393467	0.0311009	0.0433896	0.0403664	0.0424049	0.0388552	0.0494185	0.05033	0.0435411	0.0500123	0.0358879	0.0445198	0.0444653	0.0472115	0.0407882	0.0571027	0.0409219	0.0405693	0.0452546	0.0419244	0.04848	0.0549673	0.0390867	0.0369883	0.0485966	0.0471671	0.0475549	0.0579108	0.0409127	0.0387506	0.0383026	0.0504975	0.049992	0.0513807	0.0398349	0.0398199	0.0477624	0.040788	0.0394411	0.0529858	0.0374694	0.0437256	0.0517587	0.0417042	0.0495784	0.0427622	0.043632	0.0506316
596	0.0410411	0.0427799	0.0386226	0.0478037	0.039549	0.0461658	0.0354206	0.0422245	0.0397007	0.0353648	0.0498488	0.0473346	0.0378169	0.0418481	0.0481917	0.0460197	0.0454917	0.0508959	0.0466183	0.0549023	0.04356	0.0517497	0.0539864	0.048244	0.0464725	0.0432008	0.0353934	0.0431394	0.0363259	0.0544847	0.0397308	0.0495852	0.0441195	0.0452502	0.0400981	0.041634	0.0466877	0.0469436	0.0288494	0.0526855	0.0335269	0.0479345	0.0471595	0.0476701	0.0330374	0.0423836	0.0525734	0.0473914	0.0352612
597	0.0431664	0.0543901	0.0425462	0.050912	0.0503411	0.0343928	0.0488299	0.0433682	0.048204	0.0548244	0.0455968	0.0463537	0.0356909	0.0426656	0.0442674	0.037026	0.0508888	0.0425567	0.0420407	0.0473813	0.0486287	0.0519139	0.0433571	0.0364703	0.0353534	0.0513758	0.0607392	0.0542585	0.0469545	0.040585	0.0479072	0.045825	0.0544212	0.0452502	0.041079	0.048012	0.0499588	0.0433476	0.0448744	0.0430378	0.0385957	0.0435197	0.0491227	0.0445632	0.0577292	0.0510505	0.04685	0.0455945	0.0491602
598	0.0367897	0.0396737	0.04222	0.0409366	0.0469079	0.0512352	0.047522	0.0450037	0.0516386	0.0376536	0.0449428	0.0491337	0.044684	0.0519863	0.0504812	0.0419312	0.0525237	0.0454995	0.0490719	0.0434555	0.0481389	0.0404671	0.0431936	0.0497153	0.0490897	0.0458159	0.0380099	0.042649	0.0445015	0.0440196	0.0560835	0.039447	0.0442837	0.0511364	0.0404251	0.0360741	0.0425992	0.052013	0.039805	0.0433648	0.0348348	0.0441723	0.0375124	0.0440728	0.0470999	0.0432011	0.0425987	0.0447764	0.0449089
599	0.051015	0.0434345	0.0389496	0.0464958	0.0541026	0.0461658	0.043597	0.0513817	0.0503307	0.0412516	0.0321882	0.0435738	0.0546594	0.0493698	0.0455753	0.0581204	0.0482724	0.0396133	0.0456381	0.0439467	0.0429053	0.0411211	0.052842	0.0459545	0.0517054	0.0400925	0.0489655	0.0421578	0.0477719	0.0376423	0.0503601	0.0387937	0.0437932	0.0409982	0.0484379	0.0455583	0.0386762	0.0415479	0.0505978	0.0499056	0.0446467	0.0453181	0.0433979	0.0478336	0.0467736	0.0469626	0.0383467	0.0493547	0.0471984
600	0.0501976	0.0393453	0.0382956	0.0478044	0.0537757	0.0435486	0.0426161	0.0412436	0.0400283	0.049101	0.0601504	0.0442277	0.0455021	0.0457732	0.0462299	0.0360451	0.0485993	0.0422298	0.0472736	0.0383875	0.0463399	0.0489697	0.0340363	0.0547848	0.0368255	0.0425455	0.048148	0.0470644	0.0487536	0.0409113	0.0498697	0.0538365	0.0586732	0.0372381	0.0396083	0.0391817	0.0357328	0.0440002	0.0440556	0.0450003	0.046772	0.045645	0.0396385	0.0484876	0.0459562	0.0294648	0.0332773	0.0434678	0.037223
601	0.0382611	0.0475224	0.0517035	0.0397915	0.0483793	0.0530336	0.031824	0.0418968	0.046078	0.0538428	0.0513194	0.0453728	0.048282	0.0474087	0.0478648	0.0510892	0.042876	0.0373245	0.0464562	0.0557197	0.0445402	0.0403029	0.0330547	0.0456282	0.0451646	0.0435271	0.0489655	0.0444473	0.0430295	0.0538301	0.0454549	0.0419	0.0446114	0.0467216	0.0353563	0.0519363	0.0535561	0.0444906	0.041277	0.0391135	0.0420302	0.0373059	0.0391473	0.0367145	0.0433397	0.0453264	0.0434169	0.0359461	0.043928
602	0.039896	0.0552076	0.0554658	0.0487853	0.055901	0.0442033	0.0440882	0.0507278	0.0534369	0.0481194	0.0346412	0.0502788	0.0386343	0.0395586	0.036091	0.0445477	0.0518697	0.0461548	0.0366443	0.0465632	0.0384905	0.0488063	0.0382877	0.0433387	0.0432021	0.0387846	0.0520731	0.0338187	0.0384519	0.0440182	0.0384236	0.0513849	0.0455916	0.0426338	0.0366642	0.04376	0.0319705	0.0443278	0.0528873	0.0433648	0.0456276	0.0449911	0.0478134	0.0419468	0.0515161	0.0539939	0.0394918	0.0465747	0.0411473
603	0.0467637	0.0404911	0.0474529	0.0393011	0.0511592	0.0425691	0.0452332	0.0539975	0.0450971	0.0376543	0.0514836	0.0473353	0.0448475	0.0438099	0.0367457	0.0456928	0.0397691	0.0407577	0.0407328	0.05523	0.0491199	0.0329447	0.0394328	0.0314015	0.0453281	0.0404209	0.0532168	0.0545855	0.0422128	0.0441817	0.0431654	0.0463141	0.0477176	0.0388729	0.0448399	0.045886	0.0411278	0.0435097	0.0466727	0.0441829	0.0273138	0.0441737	0.044543	0.046525	0.0469371	0.0396037	0.0401451	0.0483744	0.0431091
604	0.0547766	0.0352582	0.0482703	0.0543445	0.0490325	0.0445309	0.0476855	0.0512175	0.0437892	0.0443571	0.0418359	0.0445547	0.0371623	0.0443004	0.0526065	0.0363727	0.0397691	0.0526949	0.0443302	0.0410033	0.0528807	0.0450461	0.0451561	0.0371256	0.0382969	0.0422192	0.0468402	0.0433029	0.0463006	0.0441817	0.0343351	0.0348687	0.0398689	0.0344581	0.0373182	0.0465406	0.0457075	0.0389307	0.0458553	0.047127	0.0441555	0.0430279	0.0416003	0.0399835	0.0462839	0.0399307	0.0458691	0.0536067	0.0414736
605	0.0466009	0.0516109	0.0396035	0.0437159	0.0384046	0.0525431	0.0417987	0.0464758	0.0282546	0.0383075	0.045434	0.0448817	0.0535143	0.0387412	0.0571862	0.0473276	0.0309395	0.045336	0.0547946	0.048525	0.0523896	0.0409576	0.0500614	0.048244	0.046636	0.0495768	0.0417707	0.0599819	0.0448285	0.0503969	0.0464358	0.036994	0.0508245	0.049665	0.041733	0.0458853	0.0473416	0.0495601	0.041604	0.0521951	0.0426842	0.0404121	0.037022	0.0365504	0.0358187	0.0400949	0.0376928	0.0419957	0.0449089
606	0.0475812	0.0521007	0.0459815	0.0458419	0.0475618	0.0535247	0.0444151	0.0499097	0.0496754	0.0407612	0.0446159	0.0422659	0.0425594	0.0444639	0.0478654	0.0474911	0.046474	0.0425567	0.0426946	0.0446006	0.0461764	0.03785	0.0479361	0.0384328	0.0499064	0.0373133	0.0291796	0.0375788	0.0394321	0.0515406	0.0488888	0.0512207	0.0439567	0.0370746	0.0466382	0.0393452	0.0471781	0.0361508	0.0363711	0.0502333	0.0533128	0.0467894	0.0532105	0.0429277	0.0425223	0.0518672	0.0568247	0.0400339	0.0264309
607	0.0318838	0.0450694	0.0526851	0.039955	0.046743	0.0566309	0.0360753	0.04386	0.0483675	0.0455029	0.0514843	0.0509327	0.0572758	0.0562376	0.0555506	0.057957	0.0561211	0.0417393	0.0505433	0.046399	0.0568058	0.0439003	0.0443387	0.0381051	0.0448384	0.0350245	0.0458585	0.0470631	0.0458094	0.0450005	0.0379332	0.0420634	0.0454288	0.0506452	0.0510544	0.0380373	0.0442347	0.0374594	0.0450379	0.0417306	0.0366345	0.0507145	0.0319519	0.0319721	0.0407233	0.03993	0.0466866	0.0442859	0.0434368
608	0.0359709	0.0360749	0.0448364	0.0397922	0.0451089	0.0373355	0.0463776	0.0399343	0.0527823	0.047302	0.0500123	0.0514225	0.0432126	0.057709	0.0365822	0.0424224	0.0342099	0.03111	0.0436755	0.0442744	0.0432337	0.0422655	0.046464	0.045464	0.0538315	0.0438534	0.0519082	0.0395427	0.0464648	0.0453275	0.0475809	0.0378114	0.0439574	0.0405078	0.0440224	0.0514459	0.0329521	0.0441644	0.0350632	0.0438559	0.0358157	0.0443372	0.0512473	0.0558458	0.0485726	0.0386221	0.0419441	0.041506	0.0362414
609	0.0318838	0.0452329	0.0453269	0.044534	0.0418385	0.0424049	0.0460507	0.0504001	0.0498395	0.0471385	0.0424898	0.0471704	0.0484455	0.0446281	0.0429602	0.0466737	0.0428767	0.039614	0.0474364	0.0490161	0.0527172	0.0501141	0.0502256	0.0392502	0.0420577	0.0461429	0.0326135	0.0349631	0.0355078	0.0414024	0.0454549	0.0428809	0.0364343	0.0365841	0.0327399	0.0380373	0.0442347	0.0471078	0.043403	0.0541583	0.0536398	0.0413937	0.0404552	0.0412928	0.0397417	0.048761	0.042598	0.0475556	0.0486697
610	0.0433298	0.0342773	0.0451634	0.048786	0.0405306	0.0484553	0.0476848	0.0420617	0.0387191	0.0441944	0.0410185	0.0440642	0.053515	0.0351431	0.0475378	0.0497806	0.0490905	0.0528577	0.0500536	0.0522858	0.0491199	0.0522394	0.0471187	0.0446466	0.0544854	0.0464698	0.0448783	0.0464098	0.0538223	0.0523587	0.0433296	0.0559625	0.0436305	0.0468851	0.0417337	0.0467041	0.0476693	0.0340248	0.0430761	0.0458171	0.0466092	0.0453188	0.0429075	0.0450544	0.0421946	0.0472889	0.0385102	0.0359454	0.0408211
611	0.0407134	0.0467049	0.0446723	0.0481307	0.0421654	0.0500908	0.0380378	0.0530173	0.0441169	0.0492645	0.0511567	0.0385043	0.0468107	0.0405402	0.0457394	0.0461832	0.0391144	0.0443565	0.0456381	0.0450918	0.0479748	0.0466803	0.04859	0.0511881	0.0379699	0.0333889	0.0569783	0.0347996	0.0474457	0.0420564	0.0359699	0.0471336	0.0460827	0.0375643	0.0450041	0.0449044	0.0494683	0.0482515	0.0362076	0.0450003	0.0412128	0.0497329	0.0453618	0.0426007	0.0439937	0.0471261	0.0445606	0.0357826	0.049323
612	0.037116	0.0476859	0.0484331	0.0399557	0.0536115	0.0458388	0.0313328	0.0397722	0.0416632	0.0386359	0.034477	0.0510962	0.0423952	0.0418474	0.0465569	0.0445484	0.0484359	0.053513	0.0449834	0.0437832	0.0458488	0.0424282	0.0387781	0.0381058	0.0518696	0.0549739	0.0337579	0.0375788	0.0407414	0.0441824	0.0344993	0.0415723	0.0439567	0.0516282	0.0394442	0.0550433	0.0439077	0.0454722	0.0288487	0.039277	0.0441562	0.038451	0.040291	0.0373678	0.0377805	0.0446731	0.0509393	0.0521346	0.0470335
613	0.0412045	0.0473589	0.0449992	0.0448603	0.0478888	0.0502536	0.0352586	0.0432061	0.047877	0.0458299	0.0379116	0.0471718	0.0495899	0.0495326	0.0442681	0.0465109	0.0549767	0.0438653	0.0444937	0.0563751	0.0491199	0.0430829	0.0574196	0.0332006	0.0464732	0.0410734	0.0456958	0.0349631	0.0404144	0.0497423	0.047089	0.04975	0.0557305	0.0509736	0.0482738	0.0377096	0.0337696	0.0497229	0.0512524	0.045328	0.0452999	0.0477717	0.0339144	0.0411293	0.05495	0.0351882	0.039656	0.0352921	0.0393483
614	0.0451282	0.0355852	0.0441825	0.0337412	0.038568	0.0510717	0.0375466	0.0492557	0.0477135	0.0405977	0.0379102	0.0394859	0.051062	0.043156	0.0449206	0.0422589	0.0425497	0.0365057	0.032066	0.0478717	0.0427418	0.0375237	0.0556206	0.0451371	0.0505604	0.0538288	0.0376822	0.0464105	0.0456466	0.0471258	0.0428377	0.0471329	0.0500071	0.0526084	0.0428781	0.0476836	0.0434173	0.0472706	0.0448744	0.0451631	0.0472625	0.0435197	0.0388203	0.0470155	0.0462832	0.0397672	0.0470142	0.0485379	0.0419648
615	0.0529783	0.0431076	0.041566	0.0504202	0.0460898	0.0494369	0.0512836	0.0482741	0.0558892	0.0394526	0.0455975	0.0460268	0.0430498	0.0405395	0.0388717	0.0532152	0.0487628	0.0456637	0.0500529	0.0537586	0.0474843	0.0388316	0.0358354	0.0325459	0.0499071	0.0315892	0.0543626	0.0369256	0.0469545	0.0461449	0.0392404	0.0476226	0.0364336	0.0457407	0.0445129	0.0416347	0.0409643	0.0430193	0.037679	0.0505602	0.0402319	0.0438467	0.0432351	0.0466892	0.0395782	0.0482698	0.0430892	0.0359461	0.0453993
616	0.0498706	0.0437608	0.0378045	0.0474774	0.0431463	0.0386434	0.047849	0.0600485	0.0419902	0.0446855	0.0541008	0.0362155	0.0515524	0.0465899	0.0472108	0.0422596	0.0433664	0.0437018	0.0384433	0.0527763	0.0572962	0.0376865	0.0427039	0.0420301	0.0472906	0.0412376	0.0461855	0.0495167	0.0533311	0.0487614	0.0466	0.0432078	0.0400317	0.0429607	0.0468017	0.0574948	0.042764	0.0422018	0.0383343	0.034371	0.0480813	0.050224	0.0419265	0.044399	0.054623	0.0469626	0.0396567	0.0459208	0.0539013
617	0.0366263	0.0493207	0.0402582	0.0442063	0.0449454	0.0476379	0.0288812	0.0458211	0.0400283	0.0477924	0.0460872	0.0579633	0.0464837	0.0361247	0.0514628	0.0463467	0.0456559	0.0451732	0.050217	0.0374059	0.0541886	0.0443915	0.0521881	0.0502072	0.0405857	0.0518663	0.0434063	0.0397055	0.0346903	0.0425482	0.0451272	0.0489305	0.0472264	0.0493387	0.0425504	0.0468662	0.0393301	0.0330439	0.0357171	0.0433648	0.0423572	0.0407391	0.0370213	0.0390026	0.0428493	0.048107	0.0435803	0.0496823	0.0439273
618	0.0469279	0.0403276	0.0414032	0.0414264	0.0552463	0.0512352	0.0417987	0.0427149	0.0419909	0.0435418	0.0364402	0.050605	0.0381446	0.0418488	0.0542421	0.0479823	0.0432029	0.047135	0.0472729	0.0516326	0.0514086	0.0427552	0.0417222	0.0438285	0.0418935	0.0364952	0.058122	0.0500079	0.0386154	0.0386225	0.052322	0.0432085	0.0338193	0.0419791	0.0417337	0.0344385	0.0422729	0.0436732	0.0481448	0.0454908	0.0430111	0.049897	0.0492855	0.0448895	0.0466094	0.0382958	0.0432527	0.0480475	0.0460526
619	0.039242	0.0445789	0.0454904	0.0448603	0.053121	0.0455118	0.0370562	0.0448402	0.0521276	0.0378177	0.0397106	0.0486432	0.0360179	0.0313823	0.0491733	0.0460197	0.0369891	0.0490975	0.0420407	0.0504882	0.0468297	0.0543661	0.047118	0.0526588	0.0466367	0.038457	0.0304875	0.0411769	0.0382884	0.0517041	0.0475802	0.041246	0.0503334	0.0383831	0.0404251	0.0435958	0.0424357	0.0359873	0.0435665	0.0489247	0.0325453	0.0415565	0.0460151	0.0434181	0.0453022	0.0425464	0.0340954	0.042978	0.0429464
620	0.0438203	0.0427806	0.0463078	0.0443698	0.0411845	0.0445309	0.0372197	0.0400992	0.0549083	0.0410874	0.0495218	0.0409573	0.0415771	0.0382501	0.0512993	0.0484727	0.0490898	0.044682	0.0335374	0.0455822	0.048301	0.0479888	0.046791	0.0431752	0.0454909	0.0435271	0.0478211	0.0446115	0.0422128	0.0399311	0.044474	0.0423904	0.0455923	0.0511364	0.0378093	0.0498103	0.0309903	0.0404035	0.0497797	0.0548115	0.047099	0.0471171	0.0437263	0.0403112	0.0449746	0.0427106	0.0396546	0.0434678	0.0400029
621	0.0431671	0.0468684	0.0410763	0.042735	0.043147	0.0455118	0.0372197	0.0407524	0.0482047	0.0374901	0.0380751	0.0442277	0.0455028	0.0392317	0.0459029	0.0468379	0.0436941	0.0482808	0.0392607	0.043946	0.0522268	0.0486421	0.0453203	0.0417025	0.0378057	0.0425448	0.0381733	0.0455924	0.0399233	0.0464719	0.0472532	0.0489312	0.0498436	0.042471	0.0538337	0.0540616	0.0383485	0.0394212	0.0463472	0.0448369	0.0462808	0.0449911	0.0424177	0.0466892	0.0425223	0.0369872	0.0493023	0.0419964	0.0458898
622	0.0501983	0.0545536	0.0490877	0.0478044	0.0472349	0.0531963	0.0414717	0.0600478	0.0351224	0.0422325	0.0413462	0.0550198	0.051062	0.0480613	0.0514628	0.0447126	0.040423	0.0384682	0.0438397	0.0400217	0.0479748	0.039322	0.0445015	0.0421943	0.0446735	0.0399297	0.0443872	0.0367621	0.0472822	0.0528492	0.0487246	0.0428816	0.0351264	0.0408347	0.0422241	0.0314958	0.0432538	0.0340262	0.0335918	0.0425481	0.042193	0.0446641	0.0427447	0.0468527	0.0446476	0.0400935	0.0481579	0.0431415	0.0342796
623	0.0559217	0.0411458	0.0433651	0.044861	0.049196	0.0461658	0.047522	0.0567781	0.0439527	0.0455029	0.050175	0.0419382	0.0484455	0.031383	0.0516263	0.044547	0.0495803	0.0454995	0.0521789	0.0455822	0.047812	0.0501134	0.0477719	0.0435015	0.0450005	0.0495768	0.0502733	0.037416	0.0448285	0.0456537	0.0560835	0.0538365	0.0442837	0.0405078	0.0533439	0.0445781	0.0411278	0.0479252	0.0447102	0.0536672	0.0470997	0.0440102	0.035223	0.048651	0.043993	0.0425471	0.0488126	0.0374181	0.0411473
624	0.0472542	0.0435973	0.0361696	0.0363583	0.0465809	0.0378259	0.0521003	0.0312689	0.0459145	0.0415779	0.0437991	0.0399757	0.0430491	0.0469183	0.038217	0.0591013	0.0518697	0.0381412	0.0503805	0.040677	0.0496103	0.0425917	0.0448292	0.0446473	0.0430393	0.0467975	0.0573046	0.0424841	0.0435206	0.0417301	0.0474167	0.0459878	0.0467367	0.050319	0.0433685	0.0399984	0.0381851	0.0397489	0.0438935	0.0394404	0.0474266	0.0443372	0.0417631	0.0452172	0.0456299	0.0510511	0.0344231	0.0464105	0.0444184
625	0.0492167	0.0380374	0.0517042	0.054508	0.0418378	0.0500901	0.0455595	0.0407524	0.0509839	0.0450118	0.0482139	0.0404669	0.0441942	0.0542758	0.0472108	0.0471641	0.0396063	0.0523679	0.0456374	0.0380598	0.0484652	0.0527306	0.0480996	0.0528223	0.0445107	0.0449978	0.0568155	0.0480454	0.044992	0.0497416	0.0376055	0.0464782	0.0495173	0.0427979	0.0567778	0.0471953	0.0450535	0.0485792	0.0435658	0.0430378	0.0484076	0.0422111	0.042417	0.0506136	0.0541318	0.0423836	0.0339326	0.046574	0.0341161
626	0.0426759	0.0458875	0.0472894	0.0352126	0.0377506	0.0468197	0.0465411	0.0402619	0.0426434	0.0438681	0.0400376	0.0460274	0.0441942	0.0429925	0.0387082	0.0406233	0.046801	0.0472985	0.0430223	0.0493431	0.0458495	0.0398125	0.048263	0.0490621	0.0450005	0.042382	0.0530547	0.0478812	0.049898	0.0497416	0.0485618	0.0515477	0.0454288	0.0462311	0.0422241	0.0404889	0.0424357	0.04302	0.0450379	0.0513784	0.0376147	0.0449904	0.0412719	0.0357329	0.0505338	0.0386221	0.054209	0.0513172	0.039022
627	0.0462726	0.0406546	0.043692	0.0422445	0.0406934	0.0464921	0.0499757	0.044187	0.0504928	0.0471378	0.0480497	0.0540396	0.0383074	0.0362875	0.0498273	0.0494543	0.0445115	0.0553114	0.0467825	0.0496701	0.0442146	0.0512599	0.0531683	0.0438292	0.0387873	0.0451613	0.0537079	0.0390516	0.0561118	0.0422198	0.0426749	0.0435355	0.0469002	0.045086	0.0356826	0.0421244	0.0435808	0.0577364	0.0474916	0.0476175	0.0397407	0.0332181	0.0548454	0.0483241	0.0502075	0.0474531	0.0404727	0.0387253	0.0471977
628	0.0444749	0.0398365	0.0410749	0.0415906	0.0393862	0.053197	0.0399996	0.0433689	0.0470596	0.0458299	0.0455968	0.0461909	0.0520429	0.0526402	0.0378901	0.0507615	0.0410769	0.0489341	0.044493	0.050324	0.0425784	0.0447184	0.0327278	0.0451371	0.0405864	0.0548104	0.0535444	0.0506611	0.0490798	0.0410748	0.0426749	0.0466424	0.0347995	0.0495008	0.0451668	0.0344392	0.0300087	0.0384403	0.048636	0.0374779	0.0400677	0.0392677	0.0445437	0.0476701	0.0405598	0.0422202	0.0448882	0.0383984	0.0463809
629	0.049216	0.0439243	0.0432009	0.0417541	0.0449447	0.0378259	0.0467039	0.035356	0.0459145	0.04027	0.0500123	0.0406303	0.04403	0.0467541	0.0462299	0.0389885	0.0450013	0.0445193	0.044166	0.0395312	0.0420879	0.0313092	0.0387781	0.0487344	0.036662	0.0364959	0.0432421	0.0397048	0.0330555	0.0503955	0.0340081	0.0366677	0.0416672	0.0490111	0.0345382	0.0519363	0.0442354	0.0425288	0.0483083	0.0456543	0.0469355	0.0422111	0.0455239	0.0571537	0.0400693	0.0345336	0.0507744	0.0424869	0.0436003
630	0.039242	0.0437615	0.0500701	0.0425715	0.0451096	0.0435493	0.0483409	0.0574321	0.041172	0.0481194	0.0449421	0.0439007	0.0477916	0.0470803	0.0490091	0.0448753	0.0415681	0.0387952	0.0444937	0.0483622	0.0447044	0.0399767	0.0366528	0.0428483	0.0539949	0.0463071	0.0514184	0.0536039	0.0521881	0.0373146	0.0389141	0.0477875	0.0472271	0.0498285	0.0399339	0.0458853	0.0502857	0.0433462	0.0445481	0.0423846	0.0472625	0.033872	0.0505941	0.0412928	0.0435032	0.0397679	0.0349135	0.0406878	0.0511227
631	0.0438217	0.0583145	0.0562839	0.0404462	0.0557375	0.0487816	0.0489941	0.0471304	0.0526188	0.0441951	0.0436349	0.0520771	0.0399422	0.0549297	0.0426325	0.0548507	0.0453289	0.0386317	0.048091	0.0442744	0.0518998	0.0442273	0.0557848	0.0469354	0.0422205	0.039929	0.0376829	0.0424855	0.0395956	0.0432008	0.0451272	0.0481138	0.0516419	0.0544068	0.0517076	0.0481755	0.0354051	0.0392577	0.0427491	0.0443457	0.0480806	0.054803	0.0461786	0.0537198	0.033692	0.0454899	0.0479944	0.0508267	0.0447454
632	0.0500341	0.0470319	0.0533398	0.0551626	0.0384039	0.0579395	0.0427803	0.0464758	0.0429711	0.0427237	0.0397099	0.0394866	0.0425587	0.0390682	0.0537516	0.0494543	0.0490898	0.0466453	0.0426946	0.0442737	0.0548432	0.0481523	0.0533325	0.0408857	0.0435305	0.0454889	0.0499471	0.0470644	0.0346903	0.0428745	0.0387506	0.0427181	0.0365978	0.0465581	0.0374816	0.0414705	0.0421101	0.0482515	0.0355537	0.0461447	0.0451365	0.0369782	0.0443802	0.0421102	0.0384345	0.0397672	0.0443978	0.0526244	0.0532487
633	0.043494	0.0470312	0.0526858	0.0414271	0.0469079	0.0361911	0.0429438	0.0510548	0.0511474	0.0378177	0.036603	0.0362141	0.0334014	0.0418481	0.0450855	0.0432405	0.0432029	0.0484436	0.0364815	0.052777	0.0455225	0.0283664	0.0471187	0.0435022	0.0427124	0.0435264	0.0525628	0.0482081	0.0410677	0.0477797	0.0493792	0.0553085	0.0469002	0.0544075	0.0374809	0.0398349	0.041292	0.0459634	0.037679	0.0458178	0.051351	0.0533309	0.0433986	0.0543744	0.0354903	0.0415669	0.0434162	0.0460836	0.0516132
634	0.0462733	0.0488303	0.0485973	0.0541817	0.0356253	0.0549954	0.0529177	0.0461495	0.0401911	0.044849	0.0465784	0.0435745	0.0522071	0.0460994	0.0539151	0.0447112	0.0476177	0.0487713	0.0433486	0.0485257	0.0514093	0.0470079	0.0399239	0.0439927	0.0360081	0.0420557	0.0470029	0.0567115	0.0539858	0.0512136	0.0546121	0.0526928	0.0441202	0.0426338	0.0387895	0.0465399	0.0496311	0.0397496	0.0456925	0.0409125	0.0426842	0.050224	0.0358776	0.0501224	0.0390877	0.0400942	0.0425994	0.0364365	0.0534115
635	0.0434926	0.0386914	0.0441825	0.0463323	0.0452723	0.0478013	0.0493211	0.0508913	0.0410093	0.048774	0.0410192	0.0489702	0.0453386	0.0426656	0.0486829	0.0465102	0.0463099	0.0327448	0.0567578	0.0439467	0.0499366	0.042102	0.0518604	0.0439934	0.0423847	0.0441804	0.0396447	0.0509888	0.0448292	0.0361688	0.037115	0.0347045	0.0459186	0.052118	0.045985	0.0489922	0.0439077	0.0480887	0.0432403	0.0517053	0.0415391	0.0440102	0.0419272	0.0357322	0.0438295	0.0461438	0.0414536	0.0482096	0.0401671
636	0.0508523	0.0382009	0.0513772	0.044861	0.0478881	0.0505813	0.0352593	0.0405896	0.0393744	0.0440316	0.03693	0.0458633	0.0420689	0.0475715	0.0445943	0.0452016	0.0518697	0.0469715	0.0467832	0.0367526	0.0479748	0.0473342	0.0484265	0.0385963	0.048435	0.0454889	0.046022	0.0455924	0.0502249	0.0425468	0.0448002	0.0450069	0.0465732	0.0470486	0.0507274	0.0579867	0.0475065	0.057246	0.0573021	0.0454922	0.0351618	0.0449911	0.04209	0.0437451	0.0479187	0.0400949	0.0442343	0.0369277	0.0421282
637	0.0515062	0.0434331	0.0404209	0.037502	0.036769	0.0515622	0.0450691	0.0497462	0.0540909	0.0491003	0.0544271	0.050932	0.044357	0.0510047	0.045249	0.0453658	0.0502342	0.0502426	0.0474364	0.0660221	0.0473215	0.0563287	0.0471173	0.05037	0.0435291	0.0410741	0.0515819	0.0431394	0.0445015	0.0490876	0.0405496	0.0386296	0.0421584	0.0501562	0.0472921	0.0553702	0.0365502	0.050541	0.0460195	0.0513784	0.0448095	0.0494066	0.0391466	0.0445632	0.040886	0.0499054	0.0483221	0.0370905	0.053902
638	0.0521601	0.0498119	0.0378052	0.0437159	0.0403664	0.0484553	0.0462135	0.0407517	0.0408458	0.0538428	0.039056	0.0357251	0.0353639	0.0451178	0.0436141	0.0568126	0.0521967	0.0409212	0.0497266	0.05245	0.0397991	0.0499514	0.0477726	0.0466077	0.0500706	0.042709	0.0445507	0.0478812	0.0453183	0.0420564	0.0464358	0.0445164	0.0429751	0.0406712	0.0482745	0.0491557	0.0475065	0.0422018	0.0450386	0.0423846	0.0477536	0.0495701	0.048468	0.048651	0.0423588	0.0523583	0.0448875	0.039053	0.0457263
639	0.0483993	0.0419625	0.0420558	0.0415906	0.0519766	0.0438777	0.0457237	0.0450037	0.0529458	0.0549865	0.0351323	0.0524041	0.0422324	0.0362882	0.0480296	0.0412787	0.04075	0.037488	0.0495624	0.0498336	0.0425784	0.0514234	0.0487542	0.0439927	0.0399317	0.0456524	0.0581227	0.0423213	0.045319	0.0402573	0.0477437	0.0468059	0.0508252	0.040018	0.0536702	0.0439228	0.0421101	0.0410581	0.0443846	0.0453273	0.0516773	0.0449911	0.0396378	0.0398208	0.040397	0.0476166	0.0349142	0.0475556	0.0478516
640	0.0433305	0.0365661	0.0425483	0.0393011	0.0375857	0.0348832	0.0440882	0.0412429	0.0436257	0.0455022	0.0454333	0.0489702	0.0505715	0.0438113	0.0473757	0.0496171	0.0481089	0.0497515	0.0534867	0.0483615	0.04356	0.0448826	0.0451561	0.0451371	0.0289754	0.0497409	0.0389908	0.0482088	0.0443381	0.0580821	0.039568	0.0481138	0.0383961	0.0442693	0.0463119	0.0395087	0.0344242	0.0489068	0.0409501	0.051377	0.0410486	0.0531668	0.0433986	0.0479964	0.0408867	0.0448373	0.0452152	0.0395434	0.0501411
641	0.0477453	0.0424536	0.043692	0.0469856	0.0408575	0.0419138	0.0516099	0.0382994	0.0405181	0.0520437	0.0470688	0.0568196	0.0435403	0.0441376	0.0512986	0.0455286	0.0394428	0.049261	0.0503798	0.0511407	0.0548425	0.0352342	0.0495702	0.0472624	0.0417308	0.0428725	0.0389908	0.053768	0.0585648	0.0512136	0.0487253	0.0504033	0.0547488	0.0375643	0.0471294	0.0453955	0.0484867	0.0426923	0.0417682	0.0472898	0.0439921	0.0410654	0.0437263	0.0532293	0.050044	0.0546471	0.0486491	0.0429766	0.0506316
642	0.0542854	0.0437608	0.0592266	0.0450238	0.0469072	0.0567958	0.0419628	0.052035	0.0496754	0.0564592	0.0387283	0.0440642	0.0386343	0.0446274	0.0467197	0.0470007	0.0378072	0.0384682	0.0309209	0.0519589	0.0597485	0.0440638	0.0405778	0.0474259	0.0443472	0.0474515	0.0506003	0.0482088	0.0462999	0.052358	0.0407124	0.0448434	0.046082	0.0398538	0.0430408	0.0421251	0.0445631	0.0323913	0.0406231	0.0433655	0.0439921	0.0389414	0.0417631	0.0442362	0.0408867	0.0440185	0.0466866	0.0490284	0.0427829
643	0.0402229	0.0360756	0.0523588	0.0469863	0.0336621	0.0518892	0.0403273	0.0402619	0.0429711	0.0428858	0.0357856	0.0353981	0.0437031	0.0472445	0.0485201	0.0416042	0.047128	0.0325821	0.0528328	0.0508152	0.0586034	0.0335993	0.0435206	0.0459545	0.049416	0.045162	0.0407898	0.0501707	0.0463013	0.0479439	0.0483983	0.0557997	0.0526228	0.0408354	0.0440231	0.0506278	0.027555	0.0461262	0.0541952	0.0379691	0.0402319	0.048425	0.0465055	0.0488145	0.0456292	0.045981	0.0435796	0.037254	0.0321535
644	0.049543	0.036893	0.0464706	0.0389741	0.0387308	0.0499266	0.0471951	0.0520357	0.0468947	0.0491003	0.0457602	0.0398129	0.0422324	0.0431553	0.0414874	0.0409517	0.0433671	0.0502426	0.0518519	0.0504875	0.0451948	0.0555098	0.0549666	0.0379423	0.0482723	0.0435271	0.0378457	0.0413397	0.0425397	0.0409127	0.034989	0.048278	0.0455923	0.0416521	0.043859	0.0398356	0.0478321	0.0449818	0.0362076	0.0463089	0.0425207	0.045645	0.0465055	0.0439093	0.0462832	0.0530123	0.0502846	0.0545876	0.041802
645	0.0402229	0.0471947	0.0513779	0.0373386	0.0457628	0.0517264	0.0460507	0.0451672	0.0491849	0.0368361	0.0446166	0.0437373	0.046483	0.0485517	0.0611105	0.0501083	0.0433664	0.049261	0.0475999	0.0418207	0.0447051	0.0537122	0.0467924	0.0443203	0.0495794	0.0557906	0.0470029	0.0451012	0.0505519	0.0368234	0.0449651	0.0358496	0.0539314	0.0495015	0.0391179	0.0408166	0.0494676	0.0368061	0.0435665	0.0479438	0.0382694	0.0500598	0.04209	0.0440728	0.0441564	0.0448359	0.0422718	0.047557	0.039022
646	0.0498706	0.0406539	0.0458166	0.0468235	0.0464167	0.0433858	0.0473586	0.0433696	0.0500023	0.0495915	0.0469053	0.0450458	0.04681	0.0447916	0.0390352	0.0414415	0.0512158	0.0469715	0.0430223	0.0454181	0.0422521	0.0452089	0.0413953	0.0524953	0.0381327	0.0510495	0.0519089	0.0433022	0.0541493	0.0458172	0.0397315	0.0443529	0.0560574	0.045413	0.0361738	0.0409807	0.0362225	0.057246	0.0470004	0.0360066	0.0436651	0.0395947	0.0451976	0.0277201	0.0381068	0.0557922	0.0412909	0.0446122	0.0439273
647	0.0461098	0.041799	0.0414025	0.0424087	0.0588444	0.0561412	0.0440888	0.0387906	0.0426434	0.0541697	0.0415096	0.041612	0.0440307	0.0488794	0.0442681	0.052724	0.0450013	0.0517133	0.0418772	0.052123	0.0538616	0.0358881	0.0567671	0.0466091	0.048762	0.0366586	0.048475	0.0509881	0.0513693	0.0461449	0.0454549	0.0486042	0.0480446	0.0444328	0.038953	0.0416333	0.0445624	0.04024	0.0465107	0.036497	0.0439921	0.0335443	0.0389831	0.0372043	0.0477552	0.0445089	0.0488126	0.0426504	0.0499783
648	0.0477453	0.0401641	0.0378052	0.0448603	0.0472349	0.0396243	0.0463769	0.0412422	0.0480398	0.0571125	0.0423271	0.0610716	0.0410873	0.0407023	0.0524444	0.0474911	0.0497437	0.0484429	0.0412226	0.0436197	0.0491199	0.0492967	0.0521874	0.0495519	0.0392778	0.0472873	0.0555063	0.0475535	0.0554571	0.0490876	0.0467628	0.0476233	0.0516419	0.0434519	0.03928	0.0467041	0.0355686	0.0510321	0.0388241	0.0351891	0.0531507	0.0494066	0.0391466	0.037532	0.0399051	0.0404211	0.0439066	0.0366	0.039676
649	0.0487256	0.0507935	0.0484338	0.0419175	0.0457621	0.0366823	0.0493218	0.0415705	0.0475501	0.0541697	0.0495218	0.0499511	0.0461567	0.0578725	0.0463927	0.0425852	0.0484352	0.051714	0.0431851	0.0509779	0.0520633	0.0489697	0.048263	0.0456275	0.0487627	0.0463064	0.058449	0.0477177	0.0531691	0.04729	0.042348	0.0492582	0.0405228	0.052118	0.0440217	0.0615841	0.0524104	0.0495601	0.0455283	0.0432013	0.0439928	0.0472806	0.0519012	0.0362227	0.040397	0.0400942	0.0468507	0.0441224	0.0455628
650	0.0524871	0.0542274	0.0454904	0.0379925	0.0428194	0.0494362	0.0483395	0.0490922	0.0470596	0.0433769	0.0475586	0.0481528	0.0335649	0.0379231	0.0441039	0.045203	0.0541599	0.0510601	0.0490719	0.0401858	0.0476478	0.0501141	0.0430294	0.0521676	0.041241	0.0556271	0.0458585	0.0516427	0.0518605	0.0443459	0.0588635	0.047624	0.0365985	0.0465588	0.0520353	0.0429419	0.0404738	0.0350071	0.0443839	0.0422211	0.0508598	0.0405756	0.044543	0.0432553	0.0515161	0.0415662	0.0538813	0.0344747	0.041148
651	0.048889	0.0483405	0.0449999	0.0370116	0.0511592	0.0456753	0.0552072	0.0435323	0.0482047	0.0482829	0.0464142	0.0425936	0.0392876	0.0470796	0.0408335	0.0514168	0.038624	0.0412482	0.0469459	0.0501598	0.047812	0.0394848	0.0472814	0.0421943	0.0456558	0.0526844	0.0466753	0.0411769	0.0482617	0.0425468	0.0533036	0.0443536	0.0491904	0.0496643	0.0538337	0.0525903	0.0457075	0.0453088	0.041604	0.0333901	0.0415391	0.0395947	0.0430716	0.0426007	0.040886	0.0454913	0.0417806	0.0374174	0.0467072
652	0.0497079	0.0465415	0.0364973	0.0482942	0.041675	0.0448579	0.0417987	0.0425514	0.0434615	0.0455022	0.0351316	0.0386678	0.0556396	0.0436472	0.0486822	0.0528875	0.0432036	0.0469722	0.0449834	0.0593178	0.0456853	0.0522401	0.0466268	0.0477542	0.0448377	0.056608	0.0458592	0.0390502	0.0392686	0.0481074	0.0457812	0.0448441	0.0451011	0.0472113	0.0350287	0.0532449	0.0414555	0.0454722	0.0571386	0.0420569	0.0417033	0.0422118	0.0456874	0.0442355	0.0461197	0.0450001	0.0393283	0.0495181	0.0364056
653	0.0433305	0.0424529	0.037641	0.0455156	0.0467444	0.0451849	0.0427803	0.0430419	0.048531	0.0438681	0.0431445	0.0471711	0.0461567	0.0439734	0.0463934	0.0479823	0.0481096	0.0392863	0.0531591	0.0529405	0.0430688	0.0507688	0.0436841	0.049716	0.0409133	0.0396028	0.0452039	0.0444473	0.0456466	0.0376423	0.0439828	0.0441894	0.0480446	0.0359295	0.0369912	0.0478471	0.0378574	0.0490703	0.0463465	0.0448376	0.0417026	0.0436825	0.0442167	0.0381866	0.04007	0.0368238	0.0473412	0.0370905	0.0557003
654	0.0474177	0.0453971	0.0485973	0.0460054	0.0473976	0.0437135	0.0403266	0.0412429	0.0462415	0.0419063	0.0388932	0.0396487	0.0455028	0.0475715	0.0437769	0.0502718	0.0484359	0.0360152	0.0377887	0.0352799	0.0463406	0.0421027	0.0459729	0.0410499	0.0428752	0.0428732	0.0514184	0.0444473	0.044992	0.0345347	0.0464365	0.0423904	0.0433021	0.0447591	0.0562866	0.0435972	0.0512667	0.0444913	0.0414412	0.0376414	0.0515138	0.045645	0.0438898	0.0370401	0.048245	0.0422202	0.0435803	0.039053	0.0483421
655	0.0524871	0.0346036	0.0489243	0.0464958	0.0544296	0.0502543	0.0421256	0.037482	0.046078	0.0414151	0.0455961	0.0465172	0.0441935	0.0467541	0.0472115	0.0345737	0.0418951	0.0468088	0.0405693	0.0442737	0.0469932	0.0486428	0.0409055	0.0475907	0.0521966	0.0481054	0.0375187	0.0307124	0.045319	0.0525222	0.0462723	0.0427174	0.0521331	0.0468858	0.0486014	0.0426156	0.0458703	0.0425288	0.0435665	0.037151	0.0385963	0.0317453	0.048795	0.0443997	0.0459562	0.0458175	0.0414536	0.0506625	0.0439266
656	0.0439845	0.0362391	0.0379694	0.0494393	0.0455993	0.0518892	0.0409819	0.0546514	0.0514751	0.0405977	0.0446152	0.0520778	0.0448489	0.0474073	0.0516263	0.0430763	0.0459829	0.0497522	0.0387703	0.0385503	0.0471573	0.0427566	0.0544776	0.0511874	0.050561	0.0487593	0.051255	0.0406857	0.0438476	0.0432022	0.0457826	0.0420641	0.0444472	0.0405085	0.0458208	0.0475208	0.0479963	0.0533209	0.0476557	0.0464724	0.0430111	0.0412295	0.0345683	0.0429277	0.0439944	0.0371507	0.033278	0.0423241	0.0380418
657	0.0533038	0.0540632	0.0422193	0.0476409	0.0521401	0.0458381	0.0476855	0.0458218	0.0455875	0.0559688	0.0447786	0.0470077	0.0368346	0.0508419	0.042796	0.0329374	0.0410776	0.038631	0.0354999	0.0550658	0.0445409	0.0403036	0.0430301	0.0451364	0.0407491	0.0369863	0.0510908	0.044121	0.0356713	0.0412389	0.0423473	0.0438618	0.0321837	0.0390357	0.0521988	0.0432695	0.0517571	0.0394219	0.0520684	0.0513777	0.0413763	0.0374687	0.0411098	0.0440728	0.0379433	0.0409123	0.0396546	0.0377451	0.0455628
658	0.0387523	0.0403276	0.0464713	0.0461689	0.0531217	0.0460023	0.0574967	0.0495827	0.0472231	0.0396168	0.0357863	0.0471711	0.0476281	0.0511689	0.054896	0.0470014	0.0438576	0.0358518	0.0476006	0.0552293	0.061384	0.046354	0.0461377	0.045791	0.0436926	0.0553001	0.0465125	0.0364344	0.0459736	0.0518676	0.0503601	0.0484408	0.0488627	0.050319	0.050237	0.0568416	0.0443982	0.0407298	0.0401326	0.0502333	0.0508605	0.0364878	0.0512473	0.0497954	0.0444848	0.042056	0.0558431	0.0428145	0.0534115
659	0.0516697	0.0367303	0.0404223	0.044207	0.0467437	0.0481276	0.0489934	0.0443505	0.0465677	0.0438681	0.0506655	0.0566561	0.0464837	0.049534	0.0483559	0.0473276	0.0456559	0.0468088	0.0413867	0.0468901	0.051081	0.0492967	0.0412311	0.05037	0.0420577	0.0502314	0.0411168	0.046574	0.0355085	0.0487607	0.0413671	0.0546553	0.047063	0.0447591	0.0484372	0.0481748	0.0476686	0.0588808	0.0527238	0.0441836	0.0502052	0.0482622	0.0420907	0.034752	0.0534786	0.0490879	0.0437431	0.034801	0.0437645
660	0.0415308	0.0522641	0.045818	0.0391376	0.0431463	0.0435493	0.0453967	0.0518722	0.0352859	0.0443578	0.0514829	0.0512597	0.050735	0.0469176	0.0441039	0.0365355	0.0394414	0.0410847	0.0467825	0.0473806	0.0471573	0.0458628	0.0485907	0.0487344	0.0368248	0.0366579	0.0465132	0.0418315	0.0359982	0.0386218	0.0438193	0.0492589	0.0374159	0.0388722	0.0479475	0.0378731	0.0396564	0.0356617	0.0527238	0.0427116	0.0484076	0.0435197	0.0497759	0.0422737	0.0400693	0.0409116	0.0461961	0.0495188	0.043274
661	0.0497079	0.0534092	0.0492519	0.0492758	0.0446177	0.0373355	0.0529177	0.0440235	0.0518014	0.0466473	0.0482132	0.0496241	0.0332379	0.0362875	0.0432865	0.0468365	0.0543234	0.0397768	0.0475999	0.0508145	0.0515721	0.0486435	0.0427032	0.0510239	0.0469637	0.0484324	0.0425881	0.0501714	0.0405779	0.0417301	0.0449637	0.0495866	0.0426489	0.0393627	0.0428781	0.0462123	0.0440719	0.0556104	0.0468376	0.0448376	0.046772	0.0523493	0.0358769	0.0494685	0.0435025	0.0407488	0.0427622	0.0426504	0.0498141
662	0.0519967	0.0476859	0.0337167	0.0494393	0.0552477	0.0512352	0.0354206	0.0409166	0.0426441	0.0415779	0.0447793	0.0463537	0.0494271	0.0459367	0.0423063	0.0481457	0.0463099	0.0472992	0.0441674	0.042476	0.0453583	0.0470079	0.0541499	0.0412127	0.0451646	0.0574261	0.0314691	0.0469003	0.0533318	0.0433649	0.0438193	0.0463155	0.0429758	0.0475397	0.0409155	0.0435965	0.0362232	0.0495601	0.0559935	0.0487619	0.0466085	0.0445006	0.0447065	0.0372043	0.0449746	0.0312632	0.0481586	0.0493547	0.0458898
663	0.0349907	0.0478493	0.0391131	0.0453514	0.0354611	0.0381536	0.0421256	0.0369908	0.0447701	0.0474655	0.055081	0.0535492	0.0517159	0.0393945	0.0506461	0.0427493	0.0536688	0.0507331	0.050871	0.0517961	0.0566416	0.0313092	0.0497344	0.0449743	0.0410768	0.0363324	0.0448776	0.0503349	0.0428667	0.0507232	0.0465993	0.0474598	0.0451011	0.0434519	0.043532	0.0372192	0.0448886	0.0392577	0.0417682	0.0441829	0.0413756	0.0422105	0.0437256	0.0367138	0.0449753	0.0335533	0.0355668	0.0405251	0.0411473
664	0.0398953	0.0455605	0.0404209	0.0523841	0.0429828	0.038971	0.0468674	0.0463123	0.0385563	0.0437039	0.0498488	0.0440642	0.0468107	0.0496968	0.0467211	0.0443835	0.0391151	0.0484436	0.0405693	0.0472178	0.0504284	0.0456986	0.0619993	0.0467719	0.0410768	0.0427083	0.0478211	0.0449384	0.0389424	0.0489241	0.0392404	0.041573	0.043956	0.0421433	0.0472935	0.0475208	0.0465249	0.0484157	0.0496169	0.0396046	0.0477543	0.0476069	0.0309709	0.0417826	0.0497177	0.0546471	0.0385109	0.0513179	0.0386951
665	0.0498713	0.046378	0.041077	0.0404455	0.0434733	0.0491092	0.0414724	0.0441863	0.0447708	0.051881	0.0431445	0.04668	0.0438673	0.0547662	0.0405058	0.0389885	0.0432029	0.0446827	0.0556127	0.0509786	0.0429053	0.0527313	0.0440117	0.0484082	0.0528512	0.0557899	0.0432428	0.0462463	0.0382877	0.0463077	0.0444733	0.0531832	0.0354534	0.0496657	0.0466389	0.0465392	0.0465256	0.054466	0.048309	0.0371517	0.0511868	0.0472799	0.0510845	0.0419468	0.0328746	0.0409116	0.0481579	0.0362723	0.04818
666	0.0554298	0.0486668	0.0482703	0.04944	0.041348	0.0487822	0.0426161	0.0440228	0.0388832	0.0469743	0.0475586	0.048479	0.0430491	0.0462629	0.0519533	0.0373536	0.063807	0.0486071	0.0412233	0.0462362	0.0494461	0.0504418	0.0454831	0.043992	0.0456551	0.0533383	0.0417707	0.042322	0.0503884	0.0374781	0.0421845	0.0389565	0.0446107	0.0367469	0.0530169	0.0395087	0.0378574	0.0471071	0.0394787	0.0358424	0.0492243	0.0422111	0.0559898	0.0288652	0.0423581	0.0476159	0.0445606	0.0470652	0.0543924
667	0.0490539	0.0419625	0.0523588	0.0420803	0.0421647	0.0509083	0.049975	0.0508906	0.0429718	0.0384717	0.0483767	0.0404669	0.0456656	0.0439734	0.0369091	0.0447119	0.0338822	0.0456637	0.0335367	0.0481987	0.0384898	0.03785	0.0436841	0.0511874	0.0394413	0.0497409	0.0417714	0.0436306	0.0484266	0.0451633	0.0418568	0.0492589	0.0388873	0.0517917	0.0490912	0.0520991	0.0514294	0.0407305	0.0393145	0.0476168	0.0387591	0.0528405	0.0384927	0.0403119	0.038598	0.0402576	0.0427622	0.0469024	0.0386944
668	0.0552671	0.0373828	0.0440183	0.0412636	0.0586809	0.0402789	0.0401631	0.0441863	0.0434615	0.0366726	0.040528	0.0456998	0.0482813	0.0488794	0.0400161	0.0486355	0.0414039	0.0484436	0.0438383	0.0531033	0.0478113	0.0491339	0.0394328	0.0436657	0.0461463	0.054155	0.0468395	0.0455924	0.0345269	0.0481067	0.0461088	0.046152	0.0465732	0.0398545	0.0515435	0.0465392	0.0300094	0.0446548	0.0501073	0.0505595	0.0477536	0.0512056	0.0427447	0.0481606	0.0389242	0.0332264	0.0443971	0.0428138	0.0431098
669	0.0421854	0.0403269	0.0454904	0.0301438	0.0446177	0.0458388	0.0504648	0.0425514	0.0447694	0.0489368	0.0505034	0.0522406	0.0402692	0.059508	0.043123	0.057957	0.0404237	0.0456637	0.0438397	0.050651	0.0417602	0.0538757	0.0489163	0.0322189	0.0270136	0.0397656	0.041281	0.0464091	0.038943	0.0399304	0.0343358	0.0484415	0.0490262	0.0486834	0.0446771	0.0524268	0.0376946	0.0521772	0.0535412	0.0538306	0.0528224	0.0323999	0.0414361	0.0506136	0.0338555	0.0343708	0.0319701	0.0457573	0.0391862
670	0.0407134	0.0538997	0.0418923	0.0414271	0.0459256	0.048945	0.045723	0.0499097	0.0439527	0.0399437	0.0402004	0.0453721	0.0497534	0.0485531	0.0447585	0.0468379	0.0464733	0.0458278	0.0435114	0.0380598	0.0577867	0.0548573	0.0420492	0.0428483	0.0520331	0.0512123	0.0489662	0.0403595	0.0530049	0.042711	0.0402213	0.0490954	0.0500071	0.0367469	0.0445129	0.057986	0.0429275	0.0364778	0.047655	0.0461454	0.0315644	0.0503868	0.0389831	0.0394931	0.0405605	0.0453271	0.0370388	0.0565494	0.0499776
671	0.039896	0.0449059	0.0482703	0.0482949	0.0428194	0.0471474	0.0416352	0.0420603	0.0480405	0.0489368	0.0452698	0.0455363	0.0369995	0.0377596	0.0431237	0.0443849	0.0453289	0.0487706	0.0523423	0.0418207	0.0401261	0.0499514	0.034364	0.0408851	0.0517047	0.0530106	0.0443865	0.0455924	0.0502249	0.0497416	0.0441463	0.0428809	0.0501706	0.0442693	0.0342112	0.0516094	0.0430903	0.0448183	0.0487994	0.0494151	0.0435002	0.0510414	0.0474864	0.0476694	0.0444848	0.0358428	0.0376928	0.0503356	0.048996
672	0.0425124	0.0409809	0.0503963	0.0484576	0.0516504	0.0536875	0.0574974	0.0469669	0.05033	0.0448483	0.0519741	0.0439007	0.0523706	0.0528037	0.0555506	0.0515796	0.0499072	0.0477897	0.0480917	0.0481987	0.0438869	0.0533845	0.0502256	0.0428476	0.0458193	0.0502307	0.0470036	0.0437933	0.0440111	0.0494146	0.044474	0.0425539	0.0437932	0.0396896	0.039607	0.0445781	0.0443989	0.0418742	0.0386606	0.0412395	0.0412128	0.0377957	0.0394736	0.0403112	0.045792	0.0399307	0.0430899	0.0451033	0.0408211
673	0.0533059	0.0450694	0.0482703	0.0569624	0.04838	0.0453484	0.0473579	0.0387899	0.0565438	0.0453388	0.0514843	0.0473353	0.0520429	0.0402119	0.04067	0.0484727	0.0477819	0.0526942	0.0451476	0.0429658	0.0548432	0.0502776	0.0474456	0.0403946	0.0474541	0.0525209	0.0380085	0.0549131	0.0482631	0.0399304	0.0390776	0.039447	0.0469002	0.037892	0.041079	0.0344399	0.0450528	0.0410567	0.0432389	0.0469629	0.0384329	0.0490789	0.0380022	0.0476694	0.0400686	0.0445096	0.0445613	0.0380707	0.0408211
674	0.0390792	0.0364033	0.0407486	0.0471498	0.0487069	0.0458388	0.0445779	0.0433682	0.0382293	0.0592385	0.0419994	0.0497883	0.0430491	0.0478978	0.0468838	0.046019	0.0436934	0.0512235	0.0426946	0.0504882	0.0411077	0.0527306	0.0418857	0.0425206	0.0420577	0.0477784	0.0401359	0.0518062	0.0546397	0.0435284	0.0470897	0.0535102	0.0410126	0.0396903	0.0544883	0.0450686	0.0357321	0.0459627	0.053377	0.0445099	0.0410493	0.0472806	0.0519012	0.0339346	0.0482457	0.0400942	0.0504481	0.036273	0.0437645
675	0.0529783	0.0476859	0.0396049	0.0432261	0.0397124	0.0527073	0.0460507	0.0486018	0.0491856	0.0535151	0.0449428	0.0479893	0.0463202	0.054113	0.0434493	0.0551777	0.0399325	0.0459913	0.0525051	0.0403493	0.0461764	0.0501141	0.0353449	0.0410492	0.0471272	0.0499037	0.0479846	0.0454282	0.0479354	0.0469623	0.0325368	0.0512207	0.0380706	0.0593127	0.0415702	0.0525896	0.052738	0.0475976	0.0538682	0.0384602	0.0371243	0.0552928	0.0419272	0.0506129	0.0462832	0.0423829	0.0339312	0.0527892	0.0416385
676	0.0515062	0.0476852	0.0420558	0.044534	0.0402036	0.0455118	0.038202	0.0582488	0.0395379	0.0450118	0.0454333	0.0396487	0.0443584	0.0487159	0.040997	0.0470014	0.0523602	0.0392856	0.0328834	0.0439467	0.0448685	0.0479881	0.0417229	0.0526595	0.0441844	0.0484324	0.0383375	0.0501707	0.049244	0.0446735	0.0461081	0.0459878	0.0455923	0.0426345	0.0445129	0.0342757	0.0393294	0.0472706	0.0471639	0.0495793	0.0567474	0.0425381	0.0401289	0.0403112	0.0418677	0.0428741	0.0432527	0.0439589	0.0272483
677	0.0412045	0.0386921	0.0433644	0.0478044	0.0467437	0.0406059	0.0476855	0.037155	0.0488579	0.0556411	0.0402004	0.0468456	0.0477909	0.039231	0.0481931	0.0481464	0.0409148	0.0428837	0.0454746	0.0450925	0.0523896	0.0468444	0.0512065	0.0435022	0.0505604	0.0476142	0.0499464	0.0478812	0.0505519	0.0422205	0.0557565	0.0419	0.051315	0.0516275	0.0399339	0.0401626	0.0416196	0.0456357	0.0350632	0.0495793	0.0462815	0.0495701	0.0401289	0.0426007	0.0436667	0.0402576	0.0435789	0.0352914	0.0434375
678	0.0537957	0.0326424	0.0492505	0.0456784	0.0446177	0.0392987	0.0453967	0.0497462	0.0449343	0.0345466	0.040855	0.0376869	0.0441942	0.0446274	0.0504819	0.0484727	0.0415681	0.0338892	0.0436755	0.0480359	0.0491192	0.044228	0.0395955	0.0420294	0.0500706	0.0515393	0.0453681	0.0397062	0.0435206	0.0539936	0.0508506	0.0394477	0.0419942	0.0463939	0.0607021	0.0468669	0.0448893	0.038768	0.0456925	0.043529	0.0601806	0.0440102	0.0523924	0.0512682	0.0408867	0.0472889	0.0411267	0.0511544	0.0334621
679	0.0663875	0.0359121	0.0454904	0.0412643	0.0549201	0.0541787	0.0460507	0.0384629	0.0513116	0.0401065	0.0401997	0.053385	0.0399422	0.0420116	0.0447585	0.0349014	0.0400967	0.0397768	0.0310844	0.0388766	0.0556607	0.0497879	0.0427032	0.0456282	0.0453281	0.0443445	0.0458585	0.0413411	0.0469538	0.0543212	0.0371157	0.0482773	0.0503341	0.0468851	0.04991	0.0416347	0.0525752	0.0500505	0.0409501	0.0456543	0.0405582	0.0461362	0.048795	0.0383487	0.0488989	0.0397672	0.0406369	0.0539336	0.0437638
680	0.0501983	0.041799	0.0364966	0.0440428	0.0480516	0.041424	0.0398361	0.0342116	0.0444431	0.0360194	0.0585149	0.0465179	0.0502453	0.0402119	0.0573497	0.0502725	0.0394421	0.0430472	0.0489085	0.0398589	0.0487929	0.0383404	0.0369798	0.0490621	0.0446742	0.0417281	0.053381	0.0483716	0.0484266	0.031427	0.0394045	0.0399381	0.0395419	0.047539	0.041406	0.0532449	0.0475058	0.0377863	0.0384971	0.0356796	0.0511875	0.0474441	0.0435621	0.0470155	0.0350006	0.0402583	0.0324613	0.0465754	0.0442542
681	0.0425124	0.046867	0.0494154	0.0527104	0.0434726	0.0402789	0.0447421	0.0474574	0.0449343	0.0474655	0.0477228	0.0455363	0.0455021	0.0418481	0.0426325	0.0478181	0.044675	0.0531861	0.0394242	0.0570283	0.0483017	0.0506053	0.0530055	0.0461173	0.0405864	0.0472866	0.0437332	0.0379072	0.0443388	0.043038	0.0475802	0.0510565	0.0338186	0.0424703	0.0402616	0.0453948	0.0344235	0.0475976	0.0401333	0.0409118	0.0399042	0.0518589	0.0398012	0.0478336	0.0456292	0.0443455	0.0318059	0.0390523	0.0359151
682	0.0492174	0.0540625	0.0472887	0.0438794	0.0473983	0.0482918	0.0511194	0.0428784	0.0457517	0.0304588	0.0455968	0.042757	0.0587472	0.0496968	0.04067	0.0380069	0.047128	0.0576016	0.0417137	0.0383868	0.041107	0.0453724	0.0377972	0.0426841	0.0425475	0.0389488	0.0506017	0.0447736	0.0494068	0.046636	0.0511783	0.0502398	0.0526242	0.0506466	0.0436955	0.0583123	0.0421094	0.052994	0.0484718	0.0423846	0.0503687	0.0366513	0.0491213	0.039658	0.0369624	0.0363333	0.0439073	0.03938	0.039022
683	0.0439845	0.0432704	0.0420565	0.052382	0.0449447	0.0345555	0.0470323	0.0430412	0.0464057	0.0437039	0.0598228	0.0399771	0.0466472	0.0487152	0.0473743	0.0399694	0.0530148	0.0517147	0.0422049	0.0465632	0.0507554	0.0514227	0.0490805	0.045464	0.0405857	0.040256	0.0491303	0.0483723	0.0472808	0.0364972	0.0423473	0.0371582	0.0493524	0.0459042	0.0474563	0.0581495	0.0300094	0.0533202	0.0481455	0.0412402	0.0511875	0.0395947	0.0486322	0.0530658	0.0462832	0.0327359	0.0463596	0.0418329	0.0262667
684	0.0474184	0.0552083	0.0428746	0.0532001	0.0490325	0.0440391	0.0516092	0.0400992	0.0547448	0.0471378	0.0397099	0.0443926	0.0533508	0.0418481	0.0465569	0.0463474	0.0315927	0.0533489	0.0386068	0.0576822	0.0481382	0.0587809	0.0448292	0.0448094	0.0432028	0.0428725	0.0438967	0.0433029	0.0494075	0.0311001	0.0467635	0.0477875	0.0433021	0.0498278	0.0399346	0.0432695	0.0437442	0.0457999	0.0440577	0.0391142	0.0412128	0.0397589	0.0528828	0.0502866	0.0495536	0.0435287	0.0416178	0.0477198	0.0501411
685	0.0515069	0.0359121	0.0360061	0.0536906	0.0420012	0.0432231	0.0470316	0.0489288	0.0537646	0.0464838	0.0395464	0.0543666	0.0672512	0.0487159	0.0441046	0.0476553	0.0405865	0.0504061	0.0408963	0.0434569	0.0432337	0.0476605	0.0404144	0.0441568	0.0407491	0.0484324	0.0506017	0.0365986	0.0440118	0.042711	0.0426742	0.0520381	0.0532775	0.0424703	0.0469659	0.0457225	0.0479963	0.0361508	0.0409508	0.0526855	0.0477536	0.0348522	0.0384934	0.0424372	0.0587108	0.0474531	0.0551892	0.0413418	0.041802
686	0.0466009	0.0419632	0.05154	0.0581054	0.0487069	0.0522161	0.041798	0.0332307	0.0333234	0.0477931	0.0336596	0.0587821	0.0495906	0.0465899	0.0483559	0.0499448	0.0476191	0.0476255	0.0518519	0.0575188	0.0397991	0.0465168	0.0456466	0.0484075	0.053341	0.03813	0.0443879	0.0496802	0.0448292	0.0458179	0.0384236	0.0517119	0.0486985	0.0418163	0.0567764	0.0468669	0.0396557	0.0400758	0.0533777	0.041076	0.0426835	0.0552928	0.0427447	0.0398208	0.0430128	0.0528495	0.044724	0.0477198	0.0401664
687	0.0439852	0.0460503	0.046472	0.0535278	0.041348	0.0453491	0.0445786	0.0446774	0.0470596	0.0396168	0.0483774	0.032454	0.0461567	0.039231	0.0400161	0.0427493	0.0487628	0.051714	0.0574118	0.046072	0.0316228	0.039649	0.0500614	0.0600177	0.0445114	0.0361675	0.0427516	0.053768	0.0525137	0.0446728	0.0439835	0.0414095	0.0359446	0.0413245	0.0556327	0.0372199	0.0412913	0.0422018	0.0461837	0.0387865	0.0381052	0.0306016	0.0474871	0.0372043	0.0343466	0.0503965	0.0450517	0.0397076	0.0436003
688	0.0469272	0.0560257	0.0500687	0.0518922	0.0490325	0.0478006	0.0437605	0.0539982	0.0377389	0.0490996	0.0429803	0.0417754	0.0510627	0.0477357	0.0413246	0.0368632	0.0417316	0.049588	0.0404058	0.0390414	0.0461764	0.0429194	0.0472814	0.0351624	0.0593913	0.0443445	0.039155	0.0434664	0.0379614	0.038786	0.0495434	0.045498	0.0483722	0.0419798	0.0422241	0.0462116	0.0414562	0.0392584	0.0476543	0.0425474	0.0420309	0.0456457	0.0386561	0.0427642	0.0421946	0.0472889	0.0416171	0.0506632	0.0377134
689	0.0506888	0.0349312	0.0382956	0.0507471	0.0516504	0.0563033	0.0475213	0.0356837	0.0388832	0.0361822	0.0541008	0.0563291	0.0402692	0.0420116	0.045249	0.0510892	0.046474	0.0504061	0.0462927	0.0349529	0.0440504	0.0434098	0.044338	0.0534769	0.0525229	0.0541564	0.0435691	0.0336552	0.0484266	0.0502327	0.0483983	0.0379756	0.046409	0.0423054	0.0446764	0.0503008	0.0439077	0.0436739	0.0440577	0.0456543	0.046772	0.0348529	0.044543	0.0471797	0.0400693	0.0481063	0.0542083	0.0431401	0.0323177
690	0.0511792	0.0378747	0.0453269	0.0335777	0.0400401	0.0530336	0.0450691	0.0481113	0.0488586	0.0486099	0.0581886	0.0450451	0.0484448	0.0493698	0.0512993	0.0476553	0.0373168	0.047789	0.050871	0.0511414	0.0512452	0.0434105	0.0459743	0.0430111	0.0446735	0.0449978	0.0496201	0.0455924	0.0500621	0.0536666	0.0472539	0.0518746	0.0590016	0.0403443	0.0466389	0.0421244	0.0363867	0.0487426	0.0412777	0.0507244	0.044973	0.0399217	0.0461786	0.0533928	0.0546223	0.048761	0.0502846	0.0496823	0.0452359
691	0.0448012	0.0385286	0.0446736	0.0514011	0.0488704	0.0446944	0.0395099	0.0557965	0.0519656	0.0477924	0.043308	0.043738	0.0508992	0.0418481	0.040997	0.0484727	0.0368263	0.0433749	0.0430209	0.0477068	0.0579495	0.0452089	0.0458101	0.0508597	0.0538321	0.0469603	0.0519089	0.0418315	0.0420493	0.0394406	0.0443098	0.0402651	0.0472264	0.0405078	0.040752	0.0409793	0.0394929	0.0543018	0.0496169	0.0468001	0.0385963	0.0454816	0.0432351	0.0447253	0.0415414	0.0453264	0.0363842	0.0554057	0.0579898
692	0.0466009	0.0475231	0.0430374	0.0505844	0.0467437	0.0427319	0.0395092	0.039935	0.0557257	0.0486106	0.0460879	0.0453735	0.0466465	0.0398849	0.0437762	0.0435668	0.046474	0.0464811	0.0422049	0.0418214	0.0489564	0.0492974	0.044011	0.0407223	0.0453281	0.0436899	0.0558339	0.0428124	0.0363259	0.0463077	0.0461081	0.043372	0.0446107	0.0393634	0.0448399	0.0437593	0.0504492	0.0497236	0.0442205	0.0432013	0.0377789	0.0351792	0.0527194	0.0476701	0.0453015	0.043528	0.0450524	0.0441224	0.0403299
693	0.0508523	0.041472	0.0373147	0.0527097	0.0423289	0.0445302	0.0465411	0.0499104	0.048531	0.0420697	0.0380751	0.050605	0.0489367	0.0451185	0.0360917	0.0613915	0.0337187	0.0456637	0.0443309	0.0383875	0.0487922	0.0504418	0.0557848	0.0477535	0.0418942	0.0376403	0.0430793	0.0392151	0.0402502	0.0417294	0.0528138	0.0484415	0.0442837	0.0377285	0.0451675	0.0452313	0.0375311	0.0521765	0.0435658	0.0481073	0.0479164	0.0425381	0.0366936	0.0473432	0.0415414	0.031755	0.0319694	0.0406878	0.0467072
694	0.0503611	0.0514467	0.0428739	0.0497662	0.0423289	0.0492727	0.0516099	0.0433696	0.0365938	0.0566227	0.043308	0.0422659	0.0481186	0.0425014	0.0459029	0.0517431	0.0418951	0.0417386	0.0413867	0.043946	0.0483017	0.0437368	0.0355077	0.0539681	0.0489262	0.042055	0.0442237	0.0521325	0.0525151	0.0518683	0.0410394	0.0510572	0.0397047	0.047539	0.0389537	0.0406531	0.0445617	0.0538121	0.0527231	0.0448369	0.039578	0.0389414	0.0489578	0.0455434	0.0399051	0.045981	0.04963	0.0480468	0.0439266
695	0.0405499	0.0529181	0.047944	0.0512376	0.0487062	0.0484546	0.0449056	0.0445133	0.0434615	0.0490996	0.0475593	0.0514232	0.0450116	0.0385777	0.0470466	0.0394789	0.0482731	0.0441923	0.0351729	0.0491789	0.0419244	0.039649	0.0525144	0.0436657	0.0487627	0.0494133	0.0419342	0.046247	0.041396	0.0453275	0.0477437	0.047624	0.0581834	0.0459042	0.0378086	0.0429426	0.0358963	0.0413844	0.052234	0.0337171	0.0511875	0.0443372	0.0319526	0.0479971	0.0353276	0.0410758	0.0368747	0.0426504	0.0316631
696	0.0376072	0.0388556	0.03944	0.044861	0.0410203	0.0311217	0.0471958	0.0469662	0.0495126	0.0437046	0.0545905	0.0492979	0.0515524	0.0464264	0.0496631	0.0417684	0.0503984	0.0425567	0.044493	0.0567013	0.0476478	0.0514227	0.0441738	0.0408851	0.0425482	0.0528479	0.0545254	0.0429759	0.0464641	0.0391122	0.0433289	0.0432085	0.0428116	0.0442686	0.0415695	0.0489922	0.031807	0.0430193	0.0425849	0.0474533	0.0438293	0.0467901	0.0451969	0.046852	0.0492266	0.0476166	0.0365484	0.0482096	0.0453993
697	0.0503618	0.0489944	0.0427111	0.0381567	0.0477246	0.0474744	0.0434342	0.0433689	0.0488579	0.0440316	0.0382378	0.0381788	0.0397794	0.0544386	0.0436134	0.0407868	0.0474549	0.0355248	0.0508717	0.0496694	0.0481389	0.0425924	0.035018	0.0399041	0.0443472	0.0435271	0.0504368	0.0406871	0.0477719	0.040912	0.0344986	0.0443529	0.0434656	0.0409982	0.0481103	0.0370557	0.0453798	0.0394219	0.0450379	0.0448369	0.0403947	0.0423739	0.0487943	0.0479971	0.0389249	0.0399307	0.0370381	0.0437955	0.0367325
698	0.0431664	0.0411451	0.0459815	0.0500939	0.0503418	0.0376632	0.03395	0.0394445	0.0395379	0.0551507	0.0498488	0.041285	0.0504081	0.0503507	0.0419779	0.0456928	0.0364986	0.0397761	0.0466197	0.0459085	0.0507554	0.0483158	0.0433571	0.0544578	0.0436926	0.0436899	0.0537072	0.0357812	0.0433571	0.0503969	0.0516687	0.0525286	0.0482087	0.035766	0.0420606	0.0468676	0.0409643	0.0379512	0.0420945	0.039277	0.0345078	0.0449911	0.0429082	0.0380224	0.0533137	0.0381316	0.0443971	0.0487007	0.0421282
699	0.0523236	0.0431076	0.0476157	0.0410994	0.0462532	0.0515629	0.0409812	0.0396073	0.0410093	0.0396168	0.0567159	0.0409573	0.0487732	0.0536219	0.0437769	0.0520708	0.0472915	0.0494252	0.0472736	0.0480359	0.0476478	0.037523	0.0379607	0.0477542	0.0417308	0.0500672	0.0368648	0.0349631	0.0407407	0.0412396	0.0461088	0.0459878	0.0349623	0.0506466	0.0445129	0.0439235	0.0473423	0.0443271	0.0414412	0.0441829	0.0444825	0.0409033	0.0380036	0.0497954	0.0444848	0.0374777	0.0460326	0.0496823	0.0516132
700	0.053795	0.0431069	0.0438555	0.0515653	0.0527941	0.0352102	0.0378736	0.0525254	0.0467333	0.0396161	0.0406908	0.0537126	0.0518794	0.0521498	0.0545704	0.0515803	0.0559583	0.0441916	0.0407328	0.0555562	0.0525537	0.0484793	0.0436834	0.0464449	0.0548124	0.0453261	0.0470029	0.0403595	0.0363259	0.0391129	0.0413664	0.0350322	0.0390515	0.0465581	0.0486014	0.0503015	0.0450528	0.0436739	0.0450386	0.0471256	0.0469362	0.0459727	0.0425819	0.0542102	0.0515154	0.0544836	0.0422718	0.0460849	0.0552105
701	0.0511792	0.0498119	0.0438548	0.0504202	0.0467437	0.0448579	0.0391829	0.0585772	0.0416625	0.0425595	0.0464142	0.0460268	0.053188	0.0513317	0.0481924	0.0414408	0.0448385	0.0451725	0.0368085	0.0488526	0.04356	0.0468444	0.0528413	0.0520055	0.0450012	0.0461429	0.0499471	0.0549131	0.044665	0.0420557	0.0390776	0.0409197	0.044283	0.0426338	0.0472928	0.0421237	0.0378574	0.0479252	0.0278678	0.041403	0.0482441	0.0405763	0.0407814	0.0388391	0.0451388	0.0422202	0.0442336	0.042978	0.0398387
702	0.046274	0.0411451	0.0505598	0.0445333	0.0375871	0.0419152	0.0547168	0.0567774	0.0411727	0.0438674	0.0413462	0.0492972	0.048282	0.0398856	0.0450855	0.0456928	0.047128	0.054494	0.0364808	0.0498329	0.0486287	0.0430829	0.0418857	0.0413762	0.0371518	0.0350231	0.0478211	0.0416673	0.0409049	0.0481067	0.035643	0.0472964	0.048535	0.0513006	0.045658	0.0399991	0.0416182	0.0518496	0.0442205	0.0436925	0.0482441	0.0376322	0.0384927	0.0393303	0.0492259	0.0546478	0.0365484	0.0415067	0.0362428
703	0.0501983	0.0422901	0.0412391	0.0438794	0.038895	0.0363546	0.0408177	0.0428777	0.0388825	0.045176	0.04478	0.0452086	0.0419047	0.0457725	0.0472115	0.0407868	0.0471273	0.0396133	0.0386068	0.0473799	0.0486287	0.0385039	0.0427032	0.0317278	0.0482716	0.0454882	0.0456958	0.0431394	0.0521867	0.0378051	0.0372785	0.0510572	0.0436298	0.0351113	0.0428781	0.0385271	0.0406373	0.0399131	0.0452021	0.045982	0.051024	0.0391049	0.0455246	0.0443997	0.0515147	0.053502	0.0479951	0.0485372	0.0503053
704	0.0425131	0.0431069	0.0530128	0.0460054	0.0606434	0.0311217	0.0413082	0.0425521	0.045751	0.04305	0.0413462	0.0497883	0.0427229	0.0447909	0.0532612	0.0434033	0.0402595	0.0456637	0.0574118	0.0393684	0.0412705	0.0412845	0.0464633	0.0448101	0.0368255	0.0497402	0.0424247	0.0297301	0.0531684	0.0396034	0.0457819	0.0438618	0.0382341	0.0387087	0.0369912	0.046213	0.0401469	0.0371331	0.0399691	0.0476168	0.0403947	0.0562751	0.0461793	0.0574806	0.0462825	0.0464715	0.0488126	0.0516434	0.0424559
705	0.0516704	0.043925	0.046799	0.0358672	0.0436368	0.0471481	0.0483395	0.0533443	0.0560527	0.0391256	0.0339872	0.0401399	0.0461574	0.0464264	0.0444316	0.0447112	0.0510523	0.0433742	0.0485822	0.0463997	0.0492833	0.0447184	0.044338	0.0425213	0.0485992	0.0500672	0.0478204	0.0575289	0.0327278	0.0461442	0.0446375	0.0401009	0.0442837	0.0419791	0.0299592	0.043106	0.0393287	0.0399131	0.0353909	0.0348615	0.0511875	0.0436825	0.0496138	0.0399835	0.0446476	0.0391132	0.0453787	0.0397069	0.0458898
706	0.0433298	0.0512832	0.0423835	0.0394653	0.0446184	0.0381536	0.050302	0.0553061	0.0459145	0.0515533	0.0384027	0.0507692	0.028332	0.0478978	0.0405065	0.0465109	0.0423848	0.0379785	0.0531605	0.0604622	0.0379994	0.0470072	0.0559475	0.0441555	0.0440195	0.0463071	0.0411168	0.0477177	0.0415595	0.0513778	0.0506878	0.0453345	0.039215	0.0391999	0.0468031	0.0489936	0.0535554	0.0497236	0.0389875	0.0454915	0.0562569	0.0409033	0.0443809	0.0465257	0.038598	0.0350247	0.0479951	0.0410155	0.0342789
707	0.0461098	0.0435973	0.0407479	0.0430619	0.0426552	0.0502536	0.0468681	0.0440228	0.0526188	0.0455029	0.054754	0.0625429	0.0435403	0.0472438	0.0413239	0.0383345	0.0384612	0.0427195	0.0597013	0.0441095	0.0553323	0.0424282	0.044011	0.0374512	0.0548131	0.0454882	0.0592678	0.0460828	0.0462999	0.0440189	0.0416933	0.0414095	0.0449376	0.0377278	0.0474563	0.0532442	0.0520841	0.0446548	0.0487994	0.0458185	0.0461181	0.0513698	0.0461786	0.0504501	0.0403963	0.0450001	0.0447247	0.0518076	0.0525934
708	0.042022	0.04932	0.0464713	0.0469863	0.0428187	0.0401154	0.052755	0.0443512	0.0503293	0.0515533	0.043308	0.0492979	0.0502439	0.0542758	0.0503184	0.039152	0.0559583	0.05384	0.0418765	0.0459099	0.0456853	0.0439017	0.046137	0.0487344	0.053668	0.0436906	0.0510908	0.0491891	0.0456466	0.0435284	0.0403854	0.0366677	0.0390508	0.0434512	0.038953	0.0494834	0.0491407	0.0456357	0.0481448	0.0469622	0.0418668	0.0392684	0.0391473	0.0491422	0.0374522	0.0489251	0.0578063	0.0354556	0.0530845
709	0.045947	0.0391818	0.0410756	0.0533636	0.0330082	0.0446944	0.0496473	0.0451672	0.0496754	0.0441951	0.039056	0.0486432	0.0386343	0.0405388	0.0519533	0.0481457	0.0397691	0.0499157	0.0461285	0.0414937	0.0433965	0.0432464	0.0458101	0.0405588	0.044183	0.0373133	0.0478211	0.0457552	0.0453183	0.0463077	0.0436558	0.0418993	0.0408505	0.0356032	0.038953	0.04098	0.040965	0.0420377	0.0512524	0.0410753	0.0524961	0.0337078	0.0414368	0.0494692	0.0461197	0.0420567	0.0407997	0.0437955	0.0462168
710	0.0626246	0.0555345	0.0433651	0.0419168	0.050668	0.038971	0.0463776	0.0472939	0.0578517	0.048774	0.0478863	0.0404676	0.0490995	0.0429932	0.0490091	0.0502718	0.0405872	0.0461534	0.0386068	0.043946	0.047485	0.041448	0.0415588	0.0518414	0.0484364	0.0484324	0.0416072	0.0518055	0.0404144	0.0494153	0.0487253	0.0458243	0.0403594	0.0414894	0.0422234	0.0388533	0.0403111	0.0480887	0.0443846	0.0481073	0.0484076	0.047771	0.0381657	0.0339346	0.0485726	0.0492514	0.0439066	0.0441224	0.0447447
711	0.0498706	0.0475224	0.0500694	0.0473139	0.0431463	0.0386434	0.0486664	0.0531808	0.0432987	0.0513905	0.0464149	0.0496234	0.0476281	0.0361254	0.0488464	0.0450395	0.0515428	0.0427195	0.0538144	0.0547402	0.0515721	0.0504411	0.0466282	0.0454633	0.0515427	0.0508853	0.0489648	0.0369256	0.0530049	0.0441824	0.0416933	0.0494231	0.0496808	0.0374001	0.0309408	0.0455583	0.0362218	0.0430193	0.0304842	0.0415672	0.049552	0.034199	0.0489578	0.0408017	0.0451388	0.0456547	0.0383467	0.0323487	0.0447447
712	0.0464368	0.0298611	0.0490884	0.0486211	0.0545924	0.0437135	0.0367299	0.0481106	0.057362	0.0352013	0.0496853	0.0486432	0.046156	0.0498603	0.0558783	0.0442207	0.0615182	0.0407577	0.0508703	0.0565378	0.0545156	0.0461898	0.0395962	0.0466091	0.0461463	0.0428732	0.0401352	0.0468996	0.0476092	0.0449998	0.0516687	0.0438625	0.0488627	0.051791	0.0423876	0.0478471	0.040638	0.0348443	0.0381715	0.0355161	0.0389233	0.038124	0.0466683	0.0571544	0.0372894	0.0376412	0.0398195	0.0464112	0.043274
713	0.0418585	0.0493207	0.0502321	0.0350498	0.0473976	0.0546684	0.0465411	0.0513817	0.0488579	0.0497549	0.0406915	0.0445554	0.0379797	0.0398849	0.0485187	0.0394789	0.0423855	0.0500792	0.0417137	0.0475441	0.0501001	0.0448819	0.041885	0.0492256	0.0432035	0.0293004	0.0543619	0.0436292	0.0523509	0.0436919	0.0475795	0.0358496	0.0326749	0.0532617	0.0484379	0.0396715	0.0419459	0.0412209	0.0424221	0.0544846	0.05315	0.0384503	0.0492855	0.0463616	0.0488989	0.0384593	0.033605	0.0462477	0.0457263
714	0.0505253	0.0483398	0.0392758	0.050912	0.0518124	0.0492727	0.0427796	0.0456584	0.0452606	0.0540056	0.0348046	0.0445554	0.0445205	0.0460994	0.0478654	0.0626987	0.0615168	0.0574374	0.0420414	0.0573553	0.0424149	0.0439003	0.0487535	0.0484075	0.0526864	0.0482689	0.0486385	0.0534411	0.0395956	0.0508867	0.0487253	0.0497486	0.0423212	0.0447598	0.0494182	0.0494834	0.0468505	0.0484157	0.050762	0.0458185	0.0426835	0.0422111	0.0388203	0.0411293	0.0417056	0.0368238	0.0368761	0.0449399	0.0440908
715	0.0454558	0.0471954	0.0528493	0.0471498	0.045273	0.0412598	0.0532454	0.0497462	0.0459145	0.0479559	0.0449428	0.0448824	0.0387978	0.0434837	0.0380535	0.0380069	0.0410776	0.0554749	0.0493989	0.0387145	0.0419244	0.0443908	0.0389423	0.0524967	0.0468002	0.0525209	0.064827	0.0413411	0.053823	0.049089	0.0394038	0.0391207	0.0421584	0.0490111	0.0324122	0.0534077	0.0448886	0.0343525	0.0470004	0.0438566	0.0299288	0.0400851	0.0455239	0.0336062	0.0358173	0.0515409	0.0412902	0.0328392	0.0404934
716	0.0444749	0.0409816	0.0499052	0.0527104	0.0518131	0.0464928	0.0568428	0.039935	0.0480405	0.0455029	0.035949	0.0398129	0.0437031	0.0554202	0.030369	0.0398066	0.0518704	0.0381419	0.0476013	0.0472185	0.0445409	0.041448	0.0466275	0.0477528	0.046963	0.0449985	0.0455316	0.0433036	0.0479361	0.0471258	0.0356437	0.0549816	0.0472271	0.0395275	0.0489277	0.0462123	0.0458703	0.0462904	0.0523975	0.0423839	0.0394138	0.0400851	0.048468	0.042927	0.0291137	0.0346984	0.0483228	0.0493554	0.0445812
717	0.0506881	0.0391825	0.0530128	0.0375027	0.0402029	0.0590839	0.0449056	0.0548156	0.0352859	0.0513891	0.045107	0.0510962	0.0351997	0.042829	0.0418144	0.0401336	0.046801	0.0536758	0.0425311	0.0495059	0.0424163	0.0380141	0.0497351	0.0441562	0.0428759	0.0379665	0.043896	0.0400325	0.0466275	0.0494139	0.042021	0.0499128	0.0565479	0.0468851	0.0315948	0.0470304	0.0460337	0.0446548	0.0478178	0.0500705	0.0448095	0.0438467	0.0461793	0.0383494	0.0488996	0.0531765	0.045051	0.0519718	0.0468707
718	0.0385874	0.0365668	0.0430367	0.0458412	0.0498506	0.0456753	0.0429431	0.055633	0.0405181	0.0347108	0.0385662	0.0439	0.0437038	0.0454455	0.0426325	0.0389878	0.0451655	0.0522045	0.0387703	0.0475441	0.041434	0.0473356	0.0397597	0.0536411	0.0525229	0.0472873	0.0486392	0.0532776	0.0448292	0.0418936	0.0518315	0.0420634	0.057693	0.0390364	0.0482738	0.0503001	0.0416175	0.0402393	0.0465093	0.0520323	0.051351	0.0454816	0.0548454	0.046525	0.0314018	0.0479435	0.0358951	0.040852	0.0408204
719	0.03777	0.0519386	0.0396035	0.0468228	0.0488697	0.0450207	0.0370569	0.0531794	0.0405181	0.0461576	0.0495218	0.0409573	0.0479551	0.0372684	0.0370726	0.0453665	0.0360089	0.0454995	0.046292	0.0467266	0.0501015	0.0407934	0.042539	0.0353252	0.0517061	0.0458159	0.0378471	0.0383969	0.0464641	0.0345347	0.0397315	0.0466417	0.0455923	0.0354383	0.0410783	0.0498103	0.0530643	0.0413851	0.046183	0.0433655	0.0439921	0.0348529	0.0362032	0.0373685	0.0395789	0.0445096	0.0439066	0.0320217	0.0476888
720	0.0457828	0.0538997	0.0423849	0.0476409	0.0446184	0.0558135	0.0530819	0.0515452	0.0555636	0.0386345	0.0434708	0.0560021	0.0518794	0.0513317	0.0493368	0.0479816	0.0386254	0.0458278	0.0490719	0.0527763	0.0501001	0.0388316	0.048917	0.0479163	0.0539949	0.0517028	0.0473306	0.0418308	0.0476085	0.0400945	0.0416933	0.0433713	0.0408491	0.036093	0.0479468	0.0509554	0.0398206	0.0456357	0.0422579	0.0477803	0.0431746	0.043846	0.0411098	0.0473432	0.0343452	0.0525225	0.0429257	0.0383998	0.03477
721	0.05772	0.0485033	0.0432009	0.0446975	0.0439645	0.0399527	0.0431072	0.0400985	0.0504928	0.0405984	0.0472316	0.0553468	0.0435403	0.0420123	0.0565323	0.0496171	0.0484359	0.0391222	0.0490719	0.0446013	0.0430695	0.0509323	0.0435213	0.0433387	0.03519	0.0505584	0.0553435	0.0333282	0.035345	0.0538301	0.0465993	0.0494224	0.0413403	0.0441044	0.0484379	0.0385271	0.0365495	0.0350057	0.0407859	0.0430378	0.0418668	0.0382868	0.0433986	0.0522484	0.0351641	0.043528	0.0407997	0.0423241	0.0427822
722	0.0464361	0.0496484	0.0391131	0.0419175	0.0470707	0.0433865	0.0431058	0.0500732	0.043952	0.0428879	0.0455975	0.0419396	0.0590742	0.0390675	0.0527714	0.0456921	0.0389516	0.0396126	0.0510338	0.0547395	0.045359	0.041448	0.0405771	0.0538039	0.0417315	0.0479419	0.0556691	0.0529499	0.0374703	0.0381327	0.051341	0.0428809	0.0408491	0.0480302	0.0404244	0.0424514	0.0527387	0.0436739	0.0375155	0.0479438	0.0405589	0.0454823	0.0438891	0.0437458	0.0453015	0.039276	0.0470142	0.0354549	0.0503046
723	0.0444749	0.0370572	0.0420565	0.0412629	0.0431463	0.042078	0.0455602	0.0526889	0.0570343	0.0433769	0.0393829	0.0447189	0.0412501	0.0485524	0.0421428	0.0458563	0.0464733	0.0461548	0.0467832	0.0457457	0.0564781	0.0532211	0.044338	0.0418667	0.0425489	0.0420543	0.0430779	0.0483716	0.0461364	0.0518683	0.0379332	0.0405921	0.0496801	0.0436147	0.0436955	0.0463764	0.0386748	0.0440009	0.0398057	0.0363335	0.0426842	0.0400851	0.0468325	0.0443997	0.0515154	0.0485968	0.0458691	0.0539329	0.0401664
724	0.0452924	0.0465408	0.0425476	0.0492765	0.0508322	0.0355372	0.033296	0.0521992	0.0539267	0.0477924	0.0406915	0.0491337	0.0410866	0.0462622	0.0454125	0.0381704	0.0396063	0.0417386	0.0361538	0.0444371	0.0478106	0.0439003	0.0345275	0.0425213	0.0489255	0.0440183	0.0543619	0.0531134	0.0415581	0.0430387	0.0557572	0.0494224	0.0459186	0.0442686	0.0489277	0.0499738	0.0424357	0.0443265	0.0352267	0.0502333	0.0459546	0.0453174	0.0432351	0.0404747	0.0400693	0.0461445	0.0458684	0.0451033	0.0298648
725	0.0434933	0.0445789	0.0518677	0.051566	0.0402029	0.0478013	0.0440888	0.0517087	0.0441155	0.0546595	0.0460879	0.0456998	0.0384708	0.047735	0.0571862	0.0420954	0.042876	0.0376515	0.0400789	0.0606257	0.0509175	0.0362151	0.0454831	0.0405588	0.0471272	0.0415646	0.0479846	0.0442838	0.035345	0.046963	0.0425121	0.0510579	0.0397054	0.0496657	0.0394435	0.0529172	0.0399841	0.0475982	0.0360441	0.0409125	0.0387591	0.0435197	0.0465062	0.0432546	0.0495529	0.0397672	0.0350777	0.0415053	0.0486697
726	0.0503618	0.0507928	0.0423842	0.0460061	0.0423289	0.0468204	0.0391822	0.0386257	0.0452606	0.0505731	0.0439626	0.0491344	0.0379797	0.0377603	0.0405065	0.0417684	0.0441845	0.0458271	0.0418772	0.0488519	0.0486287	0.0524036	0.04859	0.0431752	0.0518689	0.0582429	0.0452046	0.0504983	0.0520233	0.0490883	0.0485611	0.0456608	0.0522973	0.0460676	0.0482745	0.0411435	0.0362225	0.0372959	0.0447116	0.0454908	0.0287844	0.0330539	0.0380022	0.0376947	0.0428486	0.0450001	0.0347494	0.03938	0.051122
727	0.0425131	0.0440885	0.0405858	0.0446975	0.039549	0.0419131	0.052428	0.0387906	0.0455882	0.0373273	0.0393829	0.0506064	0.0448475	0.0467534	0.04067	0.0427493	0.0448385	0.0502419	0.0485815	0.0495066	0.0460129	0.0337628	0.0431943	0.0402311	0.0410761	0.0454882	0.0353934	0.0441196	0.0440111	0.0517041	0.0492157	0.0522016	0.0354541	0.0573509	0.0461485	0.0435958	0.0394936	0.0431835	0.0514159	0.0484342	0.037452	0.0409026	0.0538638	0.0525747	0.0469371	0.045981	0.0471784	0.0428138	0.0442542
728	0.036789	0.0455599	0.0513779	0.042408	0.0472349	0.0522175	0.0434335	0.0487653	0.0490221	0.0435404	0.0380751	0.0450458	0.0517159	0.040703	0.0478648	0.0437296	0.0432036	0.0324186	0.0451476	0.0511414	0.0512452	0.0430829	0.0451554	0.043338	0.042057	0.0495768	0.0429158	0.0331647	0.0467903	0.040258	0.0498697	0.0500763	0.051315	0.0414901	0.0605386	0.0476843	0.0440712	0.0493973	0.0541965	0.0469629	0.0402312	0.0494059	0.0514115	0.0408017	0.0426851	0.0458175	0.0401458	0.0455931	0.0548829
729	0.0479088	0.0445796	0.0481061	0.0499297	0.0457635	0.0476379	0.0485029	0.0507278	0.0424813	0.0365092	0.0369307	0.0486425	0.046156	0.0482254	0.0442674	0.0422589	0.0474549	0.0437018	0.0410598	0.0496701	0.0375089	0.0331082	0.0394328	0.0435015	0.0330646	0.0538288	0.0483108	0.0485351	0.0368156	0.0443466	0.0430019	0.0513849	0.0446107	0.0450867	0.0541599	0.0419616	0.047997	0.0400765	0.0538689	0.0500698	0.0402312	0.0319095	0.0411091	0.0342602	0.0417049	0.0492514	0.0362214	0.0356184	0.041802
730	0.0443108	0.0398365	0.0463078	0.0437159	0.0503418	0.0432224	0.0509559	0.0432061	0.0372477	0.0522065	0.045107	0.050116	0.0410866	0.0472438	0.0486829	0.0419319	0.0423862	0.0384689	0.0443302	0.0416579	0.0504284	0.0414473	0.0409041	0.054295	0.0546489	0.0508846	0.0432428	0.049843	0.0389417	0.0495781	0.0398943	0.0420634	0.0472271	0.0409982	0.0441859	0.0517722	0.043418	0.0451446	0.0425856	0.053176	0.0487345	0.0521872	0.0487957	0.0412921	0.0420318	0.0445083	0.047504	0.034474	0.039676
731	0.0493802	0.0388556	0.0396042	0.0517287	0.0478888	0.0412605	0.0393457	0.0497469	0.0419902	0.0479559	0.03693	0.0399771	0.0422317	0.0411942	0.0495003	0.0394796	0.0427118	0.047789	0.0469466	0.0463997	0.0438869	0.0494595	0.0464654	0.0435015	0.0544854	0.0449985	0.0404621	0.0483716	0.0435206	0.0373146	0.04529	0.0448434	0.0540963	0.0356018	0.0423869	0.0538975	0.0439077	0.0353341	0.0450379	0.040749	0.0423565	0.0376329	0.0496117	0.0349148	0.0395782	0.0422195	0.04685	0.0462477	0.0460533
732	0.038915	0.0509563	0.0530128	0.0481307	0.0411845	0.0417503	0.0452325	0.0459853	0.0436257	0.0371631	0.0500123	0.0466807	0.038962	0.0508419	0.0483559	0.0443842	0.0492533	0.0455002	0.0433493	0.0463997	0.0515728	0.0471707	0.046791	0.0451378	0.0350265	0.0361689	0.0409533	0.0462456	0.0392686	0.0422198	0.0519957	0.0494224	0.0519689	0.031187	0.0466389	0.0485018	0.0383478	0.0444913	0.0474909	0.0461447	0.0423572	0.039921	0.0520654	0.0483241	0.050371	0.0351882	0.0529011	0.039053	0.0436003
733	0.0356446	0.0429427	0.0577546	0.0494393	0.0333344	0.053197	0.0463776	0.0528538	0.0465691	0.0544974	0.0416724	0.0376876	0.0494271	0.0451178	0.038544	0.040624	0.0538323	0.0433742	0.0498901	0.0460727	0.0471573	0.0429187	0.0464647	0.0430111	0.0497429	0.0433629	0.0486392	0.0493532	0.0413946	0.0484337	0.0451272	0.0450069	0.0495166	0.0444321	0.0597205	0.0445774	0.0466877	0.0475976	0.0502708	0.0443464	0.0454641	0.0310907	0.0344048	0.0453799	0.046119	0.0338796	0.0407997	0.0563866	0.0419655
734	0.0521601	0.0326417	0.0474536	0.037829	0.0415108	0.0492727	0.0543905	0.0420603	0.0426448	0.045176	0.0498488	0.0497876	0.0476281	0.0488787	0.0519533	0.0543596	0.0410769	0.0464804	0.0533233	0.0477075	0.0491199	0.0440638	0.0482623	0.0413769	0.048762	0.0371498	0.0360473	0.0531141	0.0554578	0.0438561	0.0526496	0.0561267	0.0419942	0.0450867	0.0404244	0.047685	0.0437442	0.0389307	0.0553409	0.0530132	0.0469362	0.05235	0.0424177	0.0535563	0.0456292	0.0391125	0.0553534	0.0392158	0.0578263
735	0.0456193	0.0463773	0.0490877	0.0518929	0.0431463	0.0507441	0.0493218	0.0468027	0.0364303	0.0482836	0.0541008	0.0479893	0.0477909	0.0555844	0.0439411	0.0442221	0.0557941	0.0531861	0.0392607	0.0403486	0.0528807	0.0533852	0.0500614	0.0495526	0.0443472	0.0502314	0.0465132	0.0441203	0.0543134	0.050232	0.0407131	0.0440253	0.0500071	0.0426338	0.0381356	0.041307	0.0443989	0.038768	0.0460195	0.0396046	0.0361434	0.0446634	0.0407821	0.0465257	0.0374522	0.0454906	0.0452152	0.0504997	0.0476874
736	0.0421854	0.0377105	0.0464713	0.0433889	0.0483793	0.0453491	0.0491576	0.0345386	0.0429711	0.0443578	0.0446152	0.043411	0.0461553	0.0459353	0.0493368	0.0466744	0.0487621	0.0500785	0.0394242	0.0563737	0.0451955	0.0461898	0.0420492	0.0474273	0.0441837	0.0451613	0.0398089	0.0472272	0.0443381	0.0484344	0.0448009	0.053673	0.0459193	0.0406712	0.0489284	0.048012	0.0468519	0.044163	0.0453649	0.0412395	0.0358164	0.0422118	0.0502671	0.0483241	0.0464466	0.0389505	0.0466859	0.0380714	0.0539027
737	0.0493809	0.0380374	0.0466355	0.0368481	0.0384053	0.0397885	0.045723	0.0458218	0.0423171	0.039943	0.0437991	0.0524048	0.0420675	0.0516586	0.0486829	0.0366997	0.0500707	0.0497515	0.0529963	0.0478717	0.0437235	0.043901	0.044338	0.051842	0.0422212	0.0474508	0.0488027	0.0464105	0.0461371	0.0458172	0.0421838	0.0471329	0.0459193	0.0450867	0.0335573	0.0408166	0.0342607	0.031736	0.0501066	0.0396046	0.0482441	0.0448276	0.0412733	0.0383494	0.0444841	0.0484347	0.0417806	0.0433043	0.0447454
738	0.0439838	0.0517737	0.041566	0.0497662	0.053121	0.0479641	0.0470316	0.0507271	0.0431353	0.0517168	0.0503392	0.0461909	0.0448482	0.048062	0.0516256	0.0380076	0.044675	0.0405949	0.0420407	0.045745	0.0494461	0.0414473	0.0494067	0.0443189	0.0584104	0.0487593	0.0370283	0.0410134	0.0371433	0.0438554	0.0348256	0.0464789	0.0518061	0.0390364	0.0428787	0.0473581	0.033933	0.034189	0.0411142	0.042875	0.0487352	0.0445006	0.0440532	0.0471797	0.0520058	0.0528488	0.0443978	0.0549152	0.0503046
739	0.0472549	0.0471954	0.0492512	0.0370116	0.0454351	0.0473109	0.0458865	0.0405889	0.043952	0.0481194	0.0541001	0.0476616	0.0407603	0.0514951	0.0427967	0.0514161	0.0392786	0.0407584	0.0477641	0.0455815	0.0476478	0.0365421	0.0518604	0.0462815	0.0399324	0.0569357	0.0443872	0.0428124	0.0386147	0.0433649	0.0500332	0.0391207	0.0477176	0.0472127	0.0312678	0.0493199	0.0390025	0.0422011	0.0470004	0.0502333	0.0410486	0.0467894	0.0492862	0.0414563	0.0441571	0.0454899	0.0442343	0.046247	0.0452359
740	0.0392413	0.0473575	0.0476164	0.0386464	0.0508322	0.0500901	0.0512829	0.0490929	0.0418267	0.0463204	0.0485402	0.0488067	0.0399415	0.0519863	0.0463941	0.0453665	0.0379707	0.0481159	0.0513621	0.0513056	0.0465034	0.0525671	0.04859	0.0376146	0.0418949	0.0492505	0.0456951	0.0423213	0.0525144	0.0340442	0.0487246	0.0489319	0.0503341	0.0514641	0.0427139	0.0383643	0.043091	0.0444913	0.0448744	0.0494151	0.0435016	0.0446641	0.0427454	0.053884	0.0351641	0.0337161	0.0445606	0.0382349	0.0434368
741	0.0302482	0.0496484	0.0418923	0.0450245	0.0382404	0.0384799	0.04605	0.0400985	0.0379023	0.0425602	0.0410185	0.0450458	0.0499162	0.0493698	0.0449213	0.043077	0.0459836	0.0417386	0.0536502	0.0483615	0.0442139	0.0412845	0.0436848	0.0426841	0.0451639	0.0479419	0.0327776	0.0364337	0.046791	0.0474535	0.0446368	0.0474612	0.048862	0.0352755	0.0466382	0.0377096	0.0476693	0.0410574	0.0473281	0.0451638	0.04252	0.0356703	0.0353864	0.0409644	0.0515161	0.0492514	0.0489761	0.0444494	0.053248
742	0.0457828	0.0537369	0.0360061	0.0451879	0.0523043	0.0517257	0.0440888	0.0343758	0.0501665	0.0453388	0.0369307	0.0501153	0.0458291	0.0544386	0.043123	0.0396424	0.044675	0.0443551	0.0461285	0.0356069	0.0522275	0.0455366	0.0451554	0.0538039	0.042711	0.0342057	0.046349	0.0451019	0.0387789	0.0449998	0.037442	0.0472971	0.0537679	0.0395268	0.0417337	0.0488294	0.0368765	0.0453095	0.0416047	0.0469622	0.0521691	0.0409026	0.0437256	0.0396573	0.0300946	0.0369879	0.0524099	0.0403616	0.0471977
743	0.0415308	0.0395102	0.0358427	0.0540182	0.0505053	0.0492727	0.0399989	0.0472925	0.0491849	0.0432134	0.0487037	0.0443919	0.0469735	0.0550925	0.0413232	0.0491267	0.0306111	0.0397775	0.0543049	0.0495073	0.0548425	0.0358881	0.0377979	0.0418667	0.0356804	0.0479419	0.0486385	0.0437933	0.0467903	0.0463084	0.0529766	0.0351964	0.0536045	0.0380555	0.0391165	0.0406531	0.0349147	0.0392577	0.0452014	0.0497428	0.0400677	0.0518589	0.0381657	0.0512675	0.0474275	0.0394402	0.0461954	0.0477198	0.0375507
744	0.0516704	0.0442513	0.0386233	0.0363576	0.0478895	0.0494362	0.0372204	0.0476202	0.046405	0.0425595	0.0501764	0.0478258	0.0433761	0.0317093	0.0454125	0.041278	0.0458194	0.0420663	0.0448199	0.0405128	0.0402896	0.0473335	0.0431929	0.052169	0.0389508	0.0512123	0.039644	0.0408499	0.044665	0.0453268	0.0385864	0.0566164	0.0351264	0.047539	0.0433685	0.0390175	0.0417824	0.0539756	0.0530515	0.036497	0.0367973	0.0492424	0.0442153	0.0548649	0.0520058	0.041402	0.039983	0.0377451	0.0355874
745	0.053141	0.0413085	0.0428739	0.0443698	0.0527941	0.0495997	0.0419614	0.0505636	0.0428076	0.04027	0.0487037	0.0378504	0.0415778	0.0407037	0.0514621	0.0474911	0.0379707	0.0389594	0.0523423	0.0450911	0.0419244	0.0452082	0.0441745	0.0474266	0.0564479	0.047288	0.053381	0.0462463	0.0427025	0.0371504	0.0462723	0.0515477	0.0545861	0.0506466	0.0445129	0.0390175	0.033933	0.0459627	0.0411135	0.0492524	0.0462808	0.0528398	0.0607322	0.0494685	0.0421946	0.0389505	0.0403099	0.0429773	0.0521036
746	0.0428387	0.0552076	0.0561197	0.042408	0.0418385	0.0545063	0.0465411	0.0482755	0.0395372	0.0566227	0.0439619	0.0401399	0.0523699	0.0487159	0.0369091	0.0381704	0.0435306	0.0484436	0.04057	0.0491789	0.0481389	0.0491339	0.0350173	0.0402318	0.0409133	0.0399297	0.048802	0.0415032	0.0459736	0.0396041	0.0475809	0.0469694	0.048208	0.0444321	0.043532	0.0468669	0.0445617	0.0536486	0.0527238	0.0503967	0.0431746	0.053004	0.046669	0.0488145	0.0453015	0.0458175	0.0424353	0.0473921	0.0579905
747	0.0575558	0.0450694	0.0361696	0.0492758	0.0334993	0.0484553	0.0375473	0.0407524	0.0452606	0.0474655	0.0431445	0.0425936	0.04403	0.0529679	0.0454118	0.0445477	0.0535053	0.0549851	0.0430216	0.0413309	0.0469939	0.0407948	0.0446657	0.0457917	0.0539949	0.0412376	0.0463497	0.0413397	0.0399233	0.0433642	0.038096	0.0471336	0.0382341	0.0398531	0.049583	0.0346027	0.0424364	0.0467808	0.0551768	0.0441829	0.0346713	0.0446641	0.048795	0.0435823	0.0431755	0.0384593	0.0442343	0.0534432	0.0525934
748	0.0441473	0.0450687	0.0479434	0.0509106	0.0526306	0.0461658	0.0404908	0.0412436	0.0403553	0.0459941	0.0413455	0.0363783	0.041904	0.0465899	0.0423056	0.0396424	0.0580829	0.0500792	0.0404051	0.0490154	0.0597492	0.0432471	0.0448292	0.0433387	0.0471272	0.0484324	0.0399724	0.0478812	0.0526786	0.0446735	0.0420203	0.0512207	0.0428123	0.0483578	0.0463112	0.0359106	0.0517564	0.0482522	0.0409494	0.0456543	0.0477536	0.0389407	0.0556635	0.0358964	0.0421953	0.0454899	0.0460326	0.0379079	0.0450724
749	0.0498706	0.0421253	0.0409121	0.0502567	0.0382404	0.0499266	0.0444151	0.0382994	0.0583429	0.0414151	0.0477228	0.0429198	0.0427222	0.0528037	0.0504812	0.0409503	0.045002	0.0445186	0.0404058	0.0567013	0.0489564	0.0450454	0.0415581	0.0361433	0.0456551	0.0515393	0.0422612	0.0429759	0.0415581	0.0433649	0.0457819	0.0365042	0.0540949	0.0463946	0.0369912	0.0537347	0.0435808	0.0500505	0.0419317	0.0387865	0.0444832	0.0361601	0.0478127	0.0360599	0.0459555	0.0402576	0.0470135	0.0413418	0.0411473
750	0.0523243	0.0555345	0.0402575	0.0401192	0.0452716	0.0356992	0.050629	0.0433682	0.0488579	0.0508986	0.0434708	0.0463537	0.0487732	0.0460994	0.0496638	0.0381718	0.0443473	0.0502419	0.0368085	0.0519596	0.0517363	0.037523	0.0449926	0.0470996	0.0523594	0.0333889	0.0499471	0.0408499	0.0409035	0.0440182	0.0407131	0.043045	0.0437932	0.0357646	0.0469659	0.0457225	0.0419459	0.0412202	0.0407873	0.0407483	0.0413763	0.0454816	0.0556635	0.0504501	0.0495536	0.0432011	0.047177	0.0498458	0.0473612
751	0.0327012	0.0359128	0.0461443	0.0541817	0.0524671	0.0402789	0.0429431	0.0515452	0.0465684	0.0495908	0.0496853	0.040631	0.0450123	0.0570557	0.047048	0.0468372	0.0441838	0.0410847	0.0418772	0.0488519	0.040453	0.0527313	0.040413	0.0495526	0.0440195	0.0471245	0.0522366	0.0444473	0.0413946	0.0394399	0.0449637	0.0517119	0.0428116	0.0418163	0.0484379	0.0390182	0.0437442	0.0461269	0.047655	0.0485977	0.0515152	0.0386138	0.0401275	0.0432553	0.0421946	0.0412392	0.0331145	0.0560596	0.0439273
752	0.036789	0.0431069	0.0453276	0.0458426	0.0469072	0.0438777	0.0444151	0.0361734	0.0349582	0.0392884	0.0460879	0.0504422	0.048282	0.044955	0.042469	0.0388236	0.0479447	0.0415758	0.0454746	0.0441109	0.0432337	0.0409576	0.0454824	0.0451371	0.0495801	0.0431994	0.033922	0.0433029	0.0433571	0.0482702	0.0412022	0.0474591	0.0415038	0.0459042	0.0531804	0.0478492	0.038512	0.0534851	0.0406224	0.0422211	0.0363069	0.048098	0.0479776	0.0429284	0.0529874	0.0412399	0.047177	0.0336566	0.0450724
753	0.0433305	0.0413085	0.0418923	0.0422445	0.0346437	0.0489457	0.0432707	0.0512175	0.0480412	0.0522072	0.0431438	0.0561649	0.054987	0.0338353	0.0496645	0.0393148	0.0546504	0.0497522	0.0456381	0.0473806	0.0497738	0.0568184	0.0525144	0.0430118	0.0454923	0.0471245	0.0483115	0.0459187	0.0386161	0.0422198	0.0479079	0.0468059	0.0405228	0.0395268	0.0476191	0.0435958	0.0425992	0.0492338	0.039151	0.0464717	0.0480799	0.0423746	0.0581158	0.0439079	0.0443206	0.0358428	0.035077	0.0514807	0.0321542
754	0.0394055	0.0450694	0.048925	0.0460054	0.0491967	0.0479648	0.0481767	0.0314324	0.0472224	0.0531881	0.0500123	0.0429191	0.0515524	0.0485524	0.0426325	0.0378427	0.0435292	0.0510608	0.0492354	0.0526135	0.0543521	0.0421027	0.0541492	0.0387604	0.0495801	0.0535018	0.0541984	0.0460828	0.0394328	0.0471258	0.0438193	0.0497493	0.0442837	0.0421426	0.0435327	0.0481741	0.0376953	0.0469436	0.0545221	0.0417306	0.0397407	0.0557832	0.0450342	0.0458711	0.0469378	0.045981	0.0394925	0.0496816	0.0452359
755	0.0555947	0.0480121	0.0407479	0.0433896	0.0500148	0.0379908	0.0458865	0.0450044	0.0480405	0.0530254	0.0482139	0.0504415	0.0502439	0.0523133	0.0454118	0.0380069	0.0548132	0.0528584	0.0544684	0.0468901	0.0415967	0.0437368	0.04859	0.046118	0.0490897	0.04876	0.048475	0.0416673	0.0502242	0.0412389	0.0448009	0.0420641	0.041341	0.0403443	0.0443494	0.0507912	0.0515936	0.0428558	0.0404589	0.0407497	0.0578918	0.0355069	0.0451969	0.0435823	0.0428493	0.0481063	0.0478317	0.0449392	0.0422924
756	0.0387516	0.0409823	0.0291384	0.0489488	0.039222	0.0523796	0.0498115	0.0360106	0.05033	0.0423967	0.050175	0.0609081	0.0417419	0.0529679	0.038871	0.0404605	0.0443473	0.0399403	0.0413867	0.0378963	0.0458488	0.039322	0.0459736	0.0444831	0.0510508	0.0417288	0.0437325	0.052296	0.0404144	0.0466353	0.0464351	0.0415723	0.0457551	0.0367455	0.0481103	0.0468669	0.0574798	0.0462897	0.0326102	0.0494158	0.0515145	0.0389407	0.0433986	0.0470148	0.052497	0.0366603	0.0450517	0.0424869	0.0522671
757	0.0467644	0.0416355	0.0366608	0.0393011	0.0415108	0.0366816	0.0373832	0.0479471	0.0424806	0.04305	0.0444524	0.047007	0.0445212	0.0443004	0.0486829	0.0452023	0.0520339	0.0481166	0.0408956	0.0457457	0.0646537	0.0470072	0.053169	0.0474266	0.0474541	0.0449985	0.0541991	0.0382335	0.034691	0.0432022	0.0366239	0.0523658	0.0434656	0.0480302	0.0404251	0.0507912	0.0425992	0.0443271	0.0489629	0.0373144	0.0439928	0.045972	0.0582786	0.0365504	0.0446483	0.0557922	0.0360579	0.0480468	0.0414743
758	0.0439845	0.0391818	0.0381321	0.0350484	0.0542661	0.0512345	0.0437612	0.0518722	0.0439534	0.0437039	0.0491941	0.0409573	0.0440307	0.0505142	0.0490098	0.0461832	0.0508888	0.0458264	0.041713	0.0575188	0.0469932	0.036869	0.0394328	0.043665	0.0389508	0.0533383	0.0448769	0.0441203	0.0463006	0.0425468	0.0418568	0.0371575	0.0452653	0.0512999	0.0523616	0.0323132	0.0375304	0.0389307	0.0471632	0.0425481	0.0438286	0.0418842	0.036695	0.0429277	0.052497	0.0451643	0.0383467	0.0491912	0.041802
759	0.046274	0.0450701	0.0414018	0.0456784	0.0545917	0.0561412	0.047849	0.0535077	0.0431346	0.048445	0.0472323	0.046353	0.0502439	0.0447916	0.0460664	0.0587751	0.0387881	0.0417386	0.0410598	0.050324	0.0465027	0.0430822	0.0508795	0.0413769	0.0541591	0.046634	0.0367013	0.0411769	0.0479361	0.0379678	0.037442	0.0427181	0.0390515	0.0493387	0.0512179	0.0435965	0.0465249	0.0417121	0.0384971	0.0508872	0.0479178	0.0399224	0.0366943	0.0458711	0.0430128	0.0508863	0.0365484	0.0343112	0.0431098
760	0.0343368	0.0442513	0.0490877	0.0559794	0.0398752	0.0500901	0.0385283	0.042388	0.0418267	0.0415793	0.0464142	0.0473346	0.0430498	0.0495333	0.0423049	0.0460197	0.036171	0.0365057	0.0492354	0.0401858	0.0445409	0.0486428	0.0487542	0.0402325	0.0396048	0.0476149	0.0414438	0.051642	0.049571	0.0415659	0.0379325	0.0369947	0.0395412	0.0480295	0.0512179	0.0501366	0.0483232	0.0485785	0.0517429	0.0412402	0.0459539	0.0353434	0.0458509	0.0566646	0.049717	0.0392767	0.0380205	0.0433043	0.0431091
761	0.0515062	0.0494842	0.0541579	0.0443705	0.0428194	0.045676	0.0437605	0.0551419	0.0357763	0.0536786	0.0534461	0.0453728	0.0476281	0.0390675	0.044922	0.052724	0.042222	0.0463176	0.0405693	0.0444378	0.0558234	0.0556747	0.0374709	0.0503707	0.0477804	0.042382	0.0483122	0.051642	0.0445022	0.0549745	0.0372792	0.0484408	0.057693	0.0491746	0.0394435	0.0503008	0.0457075	0.0431828	0.0414412	0.0438552	0.0603448	0.0410668	0.0496131	0.0497961	0.0557674	0.0384586	0.0414543	0.0359461	0.0483428
762	0.0480723	0.0440885	0.0425476	0.0410994	0.0418385	0.0464928	0.0386917	0.0405889	0.0465677	0.0500812	0.0469046	0.0492979	0.0487718	0.0410307	0.0529342	0.0507622	0.0503977	0.055966	0.0479275	0.047871	0.0476478	0.0515855	0.0526778	0.0456275	0.0543212	0.0510495	0.0458585	0.0375788	0.0479354	0.0381327	0.0430026	0.0420634	0.0418314	0.0508101	0.0356826	0.0453955	0.0422729	0.0426923	0.0541952	0.039277	0.0340167	0.0471171	0.0448707	0.035079	0.0417056	0.0461445	0.0478317	0.0415053	0.0414757
[truncated: 747 more rows]
[truncated: 319 more columns]

## Sheet: time (s) (late times)
	time (s)
0	74.5085
1	74.5585
2	74.6085
3	74.6585
4	74.7085
5	74.7585
6	74.8085
7	74.8585
8	74.9085
9	74.9585
10	75.0085
11	75.0585
12	75.1085
13	75.1585
14	75.2086
15	75.2586
16	75.3086
17	75.3586
18	75.4086
19	75.4586
20	75.5086
21	75.5586
22	75.6086
23	75.6586
24	75.7086
25	75.7586
26	75.8086
27	75.8586
[truncated: 7,943 more rows]

## Sheet: wavelength (nm) (late times)
	wavelength (nm)
[truncated: 368 more rows]

[truncated: 1 more sheets: intensity (norm.) (late times)]
