# Supplementary material for: Antisolvent controls the shape and size of anisotropic lead halide perovskite nanocrystals
Source: Nat Commun. 2024 Oct 17;15:8952. doi: 10.1038/s41467-024-53221-5 (PMC11486954; doi:10.1038/s41467-024-53221-5)
Supplement: Supplementary file 3 — Source Data [file 41467_2024_53221_MOESM3_ESM.zip › Fig04c_PL.xlsx]

## Sheet: PL intensity < 450 nm (norm.)
	time (s)	emission < 450 nm
0	10	0.7067
1	10.05	0.710457
2	10.1	0.711181
3	10.15	0.713138
4	10.2	0.715112
5	10.25	0.721295
6	10.3	0.721315
7	10.35	0.763446
8	10.4	0.811381
9	10.45	0.888613
10	10.5	0.943211
11	10.55	0.979034
12	10.6	0.996863
13	10.65	0.998489
14	10.7	0.999427
15	10.75	1
16	10.8	0.976004
17	10.85	0.951988
18	10.9	0.958694
19	10.95	0.906446
20	11	0.884099
21	11.05	0.879514
22	11.1	0.862111
23	11.15	0.835712
24	11.2	0.816421
25	11.25	0.795495
26	11.3	0.759843
27	11.35	0.722861
28	11.4	0.720428
29	11.45	0.71276
30	11.5	0.706801
31	11.55	0.69376
32	11.6	0.689504
33	11.65	0.698657
34	11.7	0.684025
35	11.75	0.681736
36	11.8	0.679225
37	11.85	0.666035
38	11.9	0.653138
39	11.95	0.652981
40	12	0.643242
41	12.05	0.639012
42	12.1	0.6466
43	12.15	0.624826
44	12.2	0.626518
45	12.25	0.627209
46	12.3	0.625845
47	12.35	0.608287
48	12.4	0.602556
49	12.45	0.602375
50	12.5	0.592428
51	12.55	0.585742
52	12.6	0.581409
53	12.65	0.576187
54	12.7	0.569662
55	12.75	0.564638
56	12.8	0.553562
57	12.85	0.548314
58	12.9	0.545985
59	12.95	0.540069
60	13	0.530615
61	13.05	0.526305
62	13.1	0.52222
63	13.15	0.515909
64	13.2	0.510929
65	13.25	0.504179
66	13.3	0.496163
67	13.35	0.490328
68	13.4	0.485512
69	13.45	0.478705
70	13.5	0.471396
71	13.55	0.464023
72	13.6	0.460705
73	13.65	0.455859
74	13.7	0.445369
75	13.75	0.442346
76	13.8	0.433509
77	13.85	0.430395
78	13.9	0.424212
79	13.95	0.419114
80	14	0.413528
81	14.05	0.409003
82	14.1	0.400631
83	14.15	0.396338
84	14.2	0.390487
85	14.25	0.384686
86	14.3	0.373827
87	14.35	0.36693
88	14.4	0.359547
89	14.45	0.355482
90	14.5	0.351976
91	14.55	0.34775
92	14.6	0.343427
93	14.65	0.336613
94	14.7	0.329823
95	14.75	0.325986
96	14.8	0.320238
97	14.85	0.316602
98	14.9	0.309896
99	14.95	0.307644
100	15	0.302604
101	15.05	0.298203
102	15.1	0.295797
103	15.15	0.291708
104	15.2	0.285994
105	15.25	0.284824
106	15.3	0.274988
107	15.35	0.273647
108	15.4	0.270189
109	15.45	0.267253
110	15.5	0.263694
111	15.55	0.260808
112	15.6	0.25673
113	15.65	0.254612
114	15.7	0.250831
115	15.75	0.245784
116	15.8	0.244152
117	15.85	0.241756
118	15.9	0.239373
119	15.95	0.236534
120	16	0.233035
121	16.05	0.230994
122	16.1	0.229352
123	16.15	0.226621
124	16.2	0.222613
125	16.25	0.223152
126	16.3	0.216473
127	16.35	0.215625
128	16.4	0.212454
129	16.45	0.212689
130	16.5	0.207022
131	16.55	0.206992
132	16.6	0.209555
133	16.65	0.205396
134	16.7	0.202182
135	16.75	0.19927
136	16.8	0.195966
137	16.85	0.195798
138	16.9	0.194303
139	16.95	0.192896
140	17	0.19071
141	17.05	0.191967
142	17.1	0.185623
143	17.15	0.189538
144	17.2	0.185627
145	17.25	0.183753
146	17.3	0.182999
147	17.35	0.181766
148	17.4	0.179296
149	17.45	0.1807
150	17.5	0.175452
151	17.55	0.175345
152	17.6	0.173491
153	17.65	0.177117
154	17.7	0.172502
155	17.75	0.173595
156	17.8	0.169661
157	17.85	0.169527
158	17.9	0.166999
159	17.95	0.166014
160	18	0.165334
161	18.05	0.164285
162	18.1	0.161704
163	18.15	0.160873
164	18.2	0.162964
165	18.25	0.16265
166	18.3	0.159978
167	18.35	0.158933
168	18.4	0.157348
169	18.45	0.159948
170	18.5	0.156721
171	18.55	0.155059
172	18.6	0.152967
173	18.65	0.153373
174	18.7	0.151925
175	18.75	0.151841
176	18.8	0.150005
177	18.85	0.149586
178	18.9	0.148751
179	18.95	0.148979
180	19	0.149187
181	19.05	0.146563
182	19.1	0.143138
183	19.15	0.14359
184	19.2	0.144301
185	19.25	0.146694
186	19.3	0.143057
187	19.35	0.140701
188	19.4	0.140343
189	19.45	0.140008
190	19.5	0.137628
191	19.55	0.13865
192	19.6	0.137983
193	19.65	0.139635
194	19.7	0.137722
195	19.75	0.136703
196	19.8	0.134836
197	19.85	0.136921
198	19.9	0.135932
199	19.95	0.136143
200	20	0.133921
201	20.05	0.130252
202	20.1	0.133432
203	20.15	0.134675
204	20.2	0.132128
205	20.25	0.131937
206	20.3	0.131827
207	20.35	0.13001
208	20.4	0.131843
209	20.45	0.128901
210	20.5	0.130704
211	20.55	0.128278
212	20.6	0.129571
213	20.65	0.126123
214	20.7	0.128579
215	20.75	0.130694
216	20.8	0.12987
217	20.85	0.126371
218	20.9	0.129256
219	20.95	0.126284
220	21	0.127859
221	21.05	0.127309
222	21.1	0.125382
223	21.15	0.123857
224	21.2	0.126465
225	21.25	0.127359
226	21.3	0.12625
227	21.35	0.123874
228	21.4	0.126759
229	21.45	0.12695
230	21.5	0.126977
231	21.55	0.126253
232	21.6	0.126029
233	21.65	0.125482
234	21.7	0.126642
235	21.75	0.125064
236	21.8	0.122269
237	21.85	0.121474
238	21.9	0.125637
239	21.95	0.121883
240	22	0.127356
241	22.05	0.121532
242	22.1	0.124018
243	22.15	0.123787
244	22.2	0.126374
245	22.25	0.124869
246	22.3	0.126622
247	22.35	0.125245
248	22.4	0.125617
249	22.45	0.12627
250	22.5	0.124742
251	22.55	0.123515
252	22.6	0.128194
253	22.65	0.125486
254	22.7	0.124179
255	22.75	0.12368
256	22.8	0.123274
257	22.85	0.127232
258	22.9	0.126686
259	22.95	0.12502
260	23	0.128546
261	23.05	0.126274
262	23.1	0.1244
263	23.15	0.12617
264	23.2	0.1256
265	23.25	0.128093
266	23.3	0.128707
267	23.35	0.127145
268	23.4	0.129883
269	23.45	0.126652
270	23.5	0.130527
271	23.55	0.127889
272	23.6	0.13063
273	23.65	0.127607
274	23.7	0.129069
275	23.75	0.126783
276	23.8	0.128707
277	23.85	0.130208
278	23.9	0.127135
279	23.95	0.130087
280	24	0.131103
281	24.05	0.129434
282	24.1	0.129769
283	24.15	0.130017
284	24.2	0.130533
285	24.25	0.129581
286	24.3	0.126391
287	24.35	0.127691
288	24.4	0.127715
289	24.45	0.131844
290	24.5	0.129772
291	24.55	0.130805
292	24.6	0.129927
293	24.65	0.130245
294	24.7	0.130758
295	24.75	0.135275
296	24.8	0.132195
297	24.85	0.13303
298	24.9	0.129058
299	24.95	0.132041
300	25	0.127477
301	25.05	0.131297
302	25.1	0.130858
303	25.15	0.132343
304	25.2	0.133134
305	25.25	0.134314
306	25.3	0.131743
307	25.35	0.133218
308	25.4	0.134997
309	25.45	0.13557
310	25.5	0.133211
311	25.55	0.133208
312	25.6	0.134193
313	25.65	0.134776
314	25.7	0.134253
315	25.75	0.133556
316	25.8	0.132655
317	25.85	0.133613
318	25.9	0.131559
319	25.95	0.133526
320	26	0.134629
321	26.05	0.13487
322	26.1	0.132541
323	26.15	0.13361
324	26.2	0.13122
325	26.25	0.135671
326	26.3	0.136365
327	26.35	0.13362
328	26.4	0.137383
329	26.45	0.138794
330	26.5	0.133311
331	26.55	0.137313
332	26.6	0.136251
333	26.65	0.136733
334	26.7	0.134029
335	26.75	0.136891
336	26.8	0.136351
337	26.85	0.138295
338	26.9	0.136794
339	26.95	0.139656
340	27	0.137038
341	27.05	0.138593
342	27.1	0.13734
343	27.15	0.139552
344	27.2	0.13685
345	27.25	0.135838
346	27.3	0.138221
347	27.35	0.141556
348	27.4	0.13978
349	27.45	0.136227
350	27.5	0.139998
351	27.55	0.139491
352	27.6	0.136938
353	27.65	0.1411
354	27.7	0.136324
355	27.75	0.137367
356	27.8	0.138392
357	27.85	0.139257
358	27.9	0.139709
359	27.95	0.143181
360	28	0.142156
361	28.05	0.142913
362	28.1	0.139729
363	28.15	0.14115
364	28.2	0.142856
365	28.25	0.141512
366	28.3	0.137544
367	28.35	0.145728
368	28.4	0.143704
369	28.45	0.142199
370	28.5	0.141827
371	28.55	0.141234
372	28.6	0.142859
373	28.65	0.14227
374	28.7	0.139763
375	28.75	0.142779
376	28.8	0.142876
377	28.85	0.143872
378	28.9	0.142635
379	28.95	0.143882
380	29	0.143453
381	29.05	0.145594
382	29.1	0.142853
383	29.15	0.14607
384	29.2	0.143811
385	29.25	0.143972
386	29.3	0.141506
387	29.35	0.146037
388	29.4	0.144994
389	29.45	0.14609
390	29.5	0.144361
391	29.55	0.145578
392	29.6	0.142347
393	29.65	0.14718
394	29.7	0.146436
395	29.75	0.146134
396	29.8	0.147652
397	29.85	0.143547
398	29.9	0.147454
399	29.95	0.145635
400	30	0.148711
401	30.05	0.147096
402	30.1	0.144378
403	30.15	0.147209
404	30.2	0.144408
405	30.25	0.147143
406	30.3	0.14543
407	30.35	0.14723
408	30.4	0.143949
409	30.45	0.145685
410	30.5	0.144287
411	30.55	0.146549
412	30.6	0.143262
413	30.65	0.149103
414	30.7	0.147458
415	30.75	0.145799
416	30.8	0.1484
417	30.85	0.147923
418	30.9	0.146345
419	30.95	0.145588
420	31	0.146352
421	31.05	0.146442
422	31.1	0.146637
423	31.15	0.147478
424	31.2	0.144297
425	31.25	0.147226
426	31.3	0.146261
427	31.35	0.146804
428	31.4	0.146888
429	31.45	0.14666
430	31.5	0.146895
431	31.55	0.150936
432	31.6	0.146399
433	31.65	0.147049
434	31.7	0.147126
435	31.75	0.149066
436	31.8	0.145507
437	31.85	0.147927
438	31.9	0.147816
439	31.95	0.148966
440	32	0.146861
441	32.05	0.148741
442	32.1	0.147783
443	32.15	0.149525
444	32.2	0.148688
445	32.25	0.150216
446	32.3	0.147907
447	32.35	0.148946
448	32.4	0.146744
449	32.45	0.148453
450	32.5	0.150494
451	32.55	0.14968
452	32.6	0.146369
453	32.65	0.146895
454	32.7	0.14917
455	32.75	0.150822
456	32.8	0.150765
457	32.85	0.148028
458	32.9	0.14984
459	32.95	0.148292
460	33	0.150283
461	33.05	0.150756
462	33.1	0.146368
463	33.15	0.151704
464	33.2	0.147501
465	33.25	0.151932
466	33.3	0.150132
467	33.35	0.147947
468	33.4	0.152428
469	33.45	0.150678
470	33.5	0.150457
471	33.55	0.148309
472	33.6	0.150038
473	33.65	0.152069
474	33.7	0.151245
475	33.75	0.149726
476	33.8	0.150688
477	33.85	0.150745
478	33.9	0.151687
479	33.95	0.151218
480	34	0.151985
481	34.05	0.152046
482	34.1	0.15094
483	34.15	0.15165
484	34.2	0.151764
485	34.25	0.152756
486	34.3	0.150189
487	34.35	0.152106
488	34.4	0.151359
489	34.45	0.153929
490	34.5	0.152086
491	34.55	0.148641
492	34.6	0.150739
493	34.65	0.153125
494	34.7	0.156057
495	34.75	0.151127
496	34.8	0.15476
497	34.85	0.153329
498	34.9	0.153386
499	34.95	0.152103
500	35	0.152243
501	35.05	0.153618
502	35.1	0.155139
503	35.15	0.148188
504	35.2	0.153819
505	35.25	0.152505
506	35.3	0.156094
507	35.35	0.15343
508	35.4	0.154352
509	35.45	0.152468
510	35.5	0.152307
511	35.55	0.151942
512	35.6	0.153718
513	35.65	0.155756
514	35.7	0.153698
515	35.75	0.153088
516	35.8	0.155555
517	35.85	0.153001
518	35.9	0.153832
519	35.95	0.152702
520	36	0.155853
521	36.05	0.153493
522	36.1	0.153896
523	36.15	0.153674
524	36.2	0.15097
525	36.25	0.152857
526	36.3	0.156057
527	36.35	0.155233
528	36.4	0.154207
529	36.45	0.152934
530	36.5	0.153202
531	36.55	0.157585
532	36.6	0.155732
533	36.65	0.154231
534	36.7	0.153202
535	36.75	0.15464
536	36.8	0.156034
537	36.85	0.153976
538	36.9	0.151667
539	36.95	0.155162
540	37	0.155085
541	37.05	0.152223
542	37.1	0.155226
543	37.15	0.156252
544	37.2	0.158055
545	37.25	0.157612
546	37.3	0.159657
547	37.35	0.159047
548	37.4	0.15417
549	37.45	0.155675
550	37.5	0.158377
551	37.55	0.155739
552	37.6	0.156875
553	37.65	0.156054
554	37.7	0.155297
555	37.75	0.154881
556	37.8	0.157746
557	37.85	0.15651
558	37.9	0.155447
559	37.95	0.157039
560	38	0.158286
561	38.05	0.158554
562	38.1	0.156111
563	38.15	0.154978
564	38.2	0.15595
565	38.25	0.158909
566	38.3	0.159771
567	38.35	0.155407
568	38.4	0.157284
569	38.45	0.159486
570	38.5	0.159623
571	38.55	0.156701
572	38.6	0.155843
573	38.65	0.158433
574	38.7	0.158681
575	38.75	0.157834
576	38.8	0.158108
577	38.85	0.155652
578	38.9	0.158923
579	38.95	0.158648
580	39	0.163712
581	39.05	0.162961
582	39.1	0.159191
583	39.15	0.161044
584	39.2	0.159027
585	39.25	0.159995
586	39.3	0.158246
587	39.35	0.160612
588	39.4	0.158826
589	39.45	0.160431
590	39.5	0.158162
591	39.55	0.159295
592	39.6	0.159436
593	39.65	0.160119
594	39.7	0.156959
595	39.75	0.161138
596	39.8	0.15902
597	39.85	0.162267
598	39.9	0.160257
599	39.95	0.160297
600	40	0.162435
601	40.05	0.160531
602	40.1	0.162237
603	40.15	0.161456
604	40.2	0.162013
605	40.25	0.16037
606	40.3	0.16036
607	40.35	0.160505
608	40.4	0.161956
609	40.45	0.160773
610	40.5	0.159452
611	40.55	0.164147
612	40.6	0.159221
613	40.65	0.159181
614	40.7	0.158497
615	40.75	0.159328
616	40.8	0.159573
617	40.85	0.162465
618	40.9	0.1628
619	40.95	0.161299
620	41	0.157931
621	41.05	0.158759
622	41.1	0.159496
623	41.15	0.158675
624	41.2	0.159117
625	41.25	0.161007
626	41.3	0.160595
627	41.35	0.162033
628	41.4	0.162727
629	41.45	0.161373
630	41.5	0.16214
631	41.55	0.159794
632	41.6	0.159895
633	41.65	0.159989
634	41.7	0.162894
635	41.75	0.162077
636	41.8	0.162013
637	41.85	0.165053
638	41.9	0.16273
639	41.95	0.162452
640	42	0.161865
641	42.05	0.161272
642	42.1	0.160086
643	42.15	0.164305
644	42.2	0.163987
645	42.25	0.161839
646	42.3	0.161507
647	42.35	0.161654
648	42.4	0.161098
649	42.45	0.16529
650	42.5	0.162955
651	42.55	0.16403
652	42.6	0.159667
653	42.65	0.161219
654	42.7	0.160545
655	42.75	0.161751
656	42.8	0.16154
657	42.85	0.16526
658	42.9	0.163373
659	42.95	0.164463
660	43	0.161597
661	43.05	0.160501
662	43.1	0.160213
663	43.15	0.162857
664	43.2	0.16463
665	43.25	0.160719
666	43.3	0.161309
667	43.35	0.162529
668	43.4	0.164178
669	43.45	0.163511
670	43.5	0.161433
671	43.55	0.162478
672	43.6	0.159911
673	43.65	0.16399
674	43.7	0.164613
675	43.75	0.162757
676	43.8	0.164721
677	43.85	0.164154
678	43.9	0.162194
679	43.95	0.163105
680	44	0.162784
681	44.05	0.163846
682	44.1	0.167915
683	44.15	0.161872
684	44.2	0.1658
685	44.25	0.161976
686	44.3	0.167248
687	44.35	0.164251
688	44.4	0.165176
689	44.45	0.169463
690	44.5	0.168531
691	44.55	0.161835
692	44.6	0.16337
693	44.65	0.164091
694	44.7	0.165129
695	44.75	0.161242
696	44.8	0.162073
697	44.85	0.160441
698	44.9	0.165552
699	44.95	0.164858
700	45	0.163105
701	45.05	0.161939
702	45.1	0.163186
703	45.15	0.163266
704	45.2	0.163829
705	45.25	0.161678
706	45.3	0.164117
707	45.35	0.167405
708	45.4	0.164821
709	45.45	0.164493
710	45.5	0.165726
711	45.55	0.163172
712	45.6	0.166738
713	45.65	0.163618
714	45.7	0.164074
715	45.75	0.162938
716	45.8	0.163856
717	45.85	0.166939
718	45.9	0.164392
719	45.95	0.16333
720	46	0.163792
721	46.05	0.161101
722	46.1	0.164168
723	46.15	0.163316
724	46.2	0.163558
725	46.25	0.165961
726	46.3	0.164238
727	46.35	0.163705
728	46.4	0.162013
729	46.45	0.163615
730	46.5	0.162298
731	46.55	0.161704
732	46.6	0.162512
733	46.65	0.161996
734	46.7	0.167777
735	46.75	0.162626
736	46.8	0.167566
737	46.85	0.16573
738	46.9	0.165766
739	46.95	0.161768
740	47	0.166078
741	47.05	0.163953
742	47.1	0.16524
743	47.15	0.163645
744	47.2	0.163591
745	47.25	0.16395
746	47.3	0.166581
747	47.35	0.1615
748	47.4	0.163893
749	47.45	0.164436
750	47.5	0.160404
751	47.55	0.163591
752	47.6	0.166611
753	47.65	0.166805
754	47.7	0.165418
755	47.75	0.162726
756	47.8	0.164768
757	47.85	0.163052
758	47.9	0.167854
759	47.95	0.163437
760	48	0.166799
761	48.05	0.163809
762	48.1	0.167204
763	48.15	0.164835
764	48.2	0.163366
765	48.25	0.161892
766	48.3	0.164774
767	48.35	0.162948
768	48.4	0.166034
769	48.45	0.166142
770	48.5	0.165706
771	48.55	0.164262
772	48.6	0.161607
773	48.65	0.160696
774	48.7	0.16522
775	48.75	0.165049
776	48.8	0.161828
777	48.85	0.161798
778	48.9	0.166611
779	48.95	0.16708
780	49	0.164201
781	49.05	0.167254
782	49.1	0.162318
783	49.15	0.163913
784	49.2	0.163015
785	49.25	0.164865
786	49.3	0.166661
787	49.35	0.165592
788	49.4	0.159402
789	49.45	0.164848
790	49.5	0.164121
791	49.55	0.163417
792	49.6	0.163461
793	49.65	0.164707
794	49.7	0.165019
795	49.75	0.164211
796	49.8	0.164781
797	49.85	0.166601
798	49.9	0.161155
799	49.95	0.164
800	50	0.163146
801	50.05	0.168846
802	50.1	0.16642
803	50.15	0.168176
804	50.2	0.164637
805	50.25	0.164613
806	50.3	0.16266
807	50.35	0.162164
808	50.4	0.163896
809	50.45	0.166121
810	50.5	0.16455
811	50.55	0.161396
812	50.6	0.159305
813	50.65	0.158779
814	50.7	0.160669
815	50.75	0.165562
816	50.8	0.165146
817	50.85	0.164741
818	50.9	0.166014
819	50.95	0.163229
820	51	0.163776
821	51.05	0.164124
822	51.1	0.163987
823	51.15	0.163088
824	51.2	0.164201
825	51.25	0.16219
826	51.3	0.163574
827	51.35	0.164315
828	51.4	0.161745
829	51.45	0.165944
830	51.5	0.161567
831	51.55	0.160649
832	51.6	0.16328
833	51.65	0.163518
834	51.7	0.161316
835	51.75	0.164251
836	51.8	0.163397
837	51.85	0.164007
838	51.9	0.163471
839	51.95	0.162968
840	52	0.162019
841	52.05	0.164
842	52.1	0.1608
843	52.15	0.161715
844	52.2	0.163511
845	52.25	0.162743
846	52.3	0.162847
847	52.35	0.162331
848	52.4	0.165344
849	52.45	0.163454
850	52.5	0.161986
851	52.55	0.163055
852	52.6	0.161275
853	52.65	0.162261
854	52.7	0.16146
855	52.75	0.166386
856	52.8	0.162593
857	52.85	0.165642
858	52.9	0.162502
859	52.95	0.162016
860	53	0.160485
861	53.05	0.165364
862	53.1	0.162308
863	53.15	0.162646
864	53.2	0.157555
865	53.25	0.161386
866	53.3	0.163648
867	53.35	0.166996
868	53.4	0.162093
869	53.45	0.164677
870	53.5	0.165374
871	53.55	0.164815
872	53.6	0.163501
873	53.65	0.164422
874	53.7	0.162924
875	53.75	0.162804
876	53.8	0.162536
877	53.85	0.16268
878	53.9	0.164071
879	53.95	0.161259
880	54	0.165331
881	54.05	0.160857
882	54.1	0.164392
883	54.15	0.161986
884	54.2	0.163497
885	54.25	0.160632
886	54.3	0.164017
887	54.35	0.160719
888	54.4	0.160749
889	54.45	0.162502
890	54.5	0.161369
891	54.55	0.161178
892	54.6	0.161356
893	54.65	0.161285
894	54.7	0.164439
895	54.75	0.160002
896	54.8	0.161232
897	54.85	0.161849
898	54.9	0.16577
899	54.95	0.162536
900	55	0.164104
901	55.05	0.161064
902	55.1	0.163373
903	55.15	0.159171
904	55.2	0.162529
905	55.25	0.161902
906	55.3	0.161882
907	55.35	0.162582
908	55.4	0.162056
909	55.45	0.15777
910	55.5	0.160119
911	55.55	0.158246
912	55.6	0.159871
913	55.65	0.160029
914	55.7	0.162673
915	55.75	0.160065
916	55.8	0.163222
917	55.85	0.156865
918	55.9	0.163729
919	55.95	0.162056
920	56	0.162324
921	56.05	0.162237
922	56.1	0.161684
923	56.15	0.159064
924	56.2	0.160066
925	56.25	0.160414
926	56.3	0.160558
927	56.35	0.161902
928	56.4	0.16144
929	56.45	0.159503
930	56.5	0.161068
931	56.55	0.159888
932	56.6	0.160089
933	56.65	0.16148
934	56.7	0.160521
935	56.75	0.160133
936	56.8	0.158296
937	56.85	0.158752
938	56.9	0.157746
939	56.95	0.157974
940	57	0.16148
941	57.05	0.15831
942	57.1	0.160823
943	57.15	0.159154
944	57.2	0.162207
945	57.25	0.159462
946	57.3	0.159603
947	57.35	0.163926
948	57.4	0.160548
949	57.45	0.160411
950	57.5	0.161902
951	57.55	0.158276
952	57.6	0.163792
953	57.65	0.16032
954	57.7	0.16208
955	57.75	0.16152
956	57.8	0.159221
957	57.85	0.156235
958	57.9	0.157686
959	57.95	0.156128
960	58	0.15898
961	58.05	0.161986
962	58.1	0.161125
963	58.15	0.15659
964	58.2	0.157418
965	58.25	0.161095
966	58.3	0.159064
967	58.35	0.156399
968	58.4	0.160702
969	58.45	0.1585
970	58.5	0.161131
971	58.55	0.162837
972	58.6	0.160203
973	58.65	0.160391
974	58.7	0.160294
975	58.75	0.159315
976	58.8	0.160786
977	58.85	0.157388
978	58.9	0.16019
979	58.95	0.157113
980	59	0.156674
981	59.05	0.162415
982	59.1	0.159476
983	59.15	0.162056
984	59.2	0.155672
985	59.25	0.159777
986	59.3	0.159546
987	59.35	0.162063
988	59.4	0.15972
989	59.45	0.158966
990	59.5	0.158192
991	59.55	0.159714
992	59.6	0.156701
993	59.65	0.161094
994	59.7	0.159808
995	59.75	0.160937
996	59.8	0.156356
997	59.85	0.156423
998	59.9	0.160521
999	59.95	0.15841
1000	60	0.158185
1001	60.05	0.153494
1002	60.1	0.156811
1003	60.15	0.159228
1004	60.2	0.158105
1005	60.25	0.15785
1006	60.3	0.155833
1007	60.35	0.157032
1008	60.4	0.158785
1009	60.45	0.158212
1010	60.5	0.157354
1011	60.55	0.159311
1012	60.6	0.154428
1013	60.65	0.157304
1014	60.7	0.157817
1015	60.75	0.160039
1016	60.8	0.158678
1017	60.85	0.156108
1018	60.9	0.160676
1019	60.95	0.160374
1020	61	0.15958
1021	61.05	0.160706
1022	61.1	0.15973
1023	61.15	0.157546
1024	61.2	0.157217
1025	61.25	0.159918
1026	61.3	0.155843
1027	61.35	0.155518
1028	61.4	0.158253
1029	61.45	0.156439
1030	61.5	0.153413
1031	61.55	0.158517
1032	61.6	0.156691
1033	61.65	0.157552
1034	61.7	0.158185
1035	61.75	0.155045
1036	61.8	0.156637
1037	61.85	0.158122
1038	61.9	0.157917
1039	61.95	0.158611
1040	62	0.153718
1041	62.05	0.155809
1042	62.1	0.160173
1043	62.15	0.157498
1044	62.2	0.159499
1045	62.25	0.159908
1046	62.3	0.155196
1047	62.35	0.154506
1048	62.4	0.155142
1049	62.45	0.155374
1050	62.5	0.157448
1051	62.55	0.157766
1052	62.6	0.157696
1053	62.65	0.158175
1054	62.7	0.156801
1055	62.75	0.158276
1056	62.8	0.160407
1057	62.85	0.160257
1058	62.9	0.156342
1059	62.95	0.158956
1060	63	0.157877
1061	63.05	0.157384
1062	63.1	0.15603
1063	63.15	0.157284
1064	63.2	0.157619
1065	63.25	0.156909
1066	63.3	0.154824
1067	63.35	0.154837
1068	63.4	0.155032
1069	63.45	0.155692
1070	63.5	0.155297
1071	63.55	0.160575
1072	63.6	0.153758
1073	63.65	0.154191
1074	63.7	0.153886
1075	63.75	0.156966
1076	63.8	0.156077
1077	63.85	0.155387
1078	63.9	0.159164
1079	63.95	0.153892
1080	64	0.15412
1081	64.05	0.153095
1082	64.1	0.153906
1083	64.15	0.154009
1084	64.2	0.156138
1085	64.25	0.154355
1086	64.3	0.157689
1087	64.35	0.152103
1088	64.4	0.154559
1089	64.45	0.156738
1090	64.5	0.157334
1091	64.55	0.153648
1092	64.6	0.156765
1093	64.65	0.157281
1094	64.7	0.156751
1095	64.75	0.154043
1096	64.8	0.15643
1097	64.85	0.15597
1098	64.9	0.155444
1099	64.95	0.151751
1100	65	0.156386
1101	65.05	0.154405
1102	65.1	0.154174
1103	65.15	0.154767
1104	65.2	0.157083
1105	65.25	0.154673
1106	65.3	0.154901
1107	65.35	0.154677
1108	65.4	0.155548
1109	65.45	0.154834
1110	65.5	0.156563
1111	65.55	0.156473
1112	65.6	0.155886
1113	65.65	0.159362
1114	65.7	0.156238
1115	65.75	0.152723
1116	65.8	0.155705
1117	65.85	0.156185
1118	65.9	0.159295
1119	65.95	0.157696
1120	66	0.154358
1121	66.05	0.152793
1122	66.1	0.155544
1123	66.15	0.155052
1124	66.2	0.15535
1125	66.25	0.158055
1126	66.3	0.159868
1127	66.35	0.157167
1128	66.4	0.154938
1129	66.45	0.153155
1130	66.5	0.156047
1131	66.55	0.15475
1132	66.6	0.156299
1133	66.65	0.150786
1134	66.7	0.15278
1135	66.75	0.154723
1136	66.8	0.156091
1137	66.85	0.153333
1138	66.9	0.158544
1139	66.95	0.153735
1140	67	0.15781
1141	67.05	0.155528
1142	67.1	0.154479
1143	67.15	0.155863
1144	67.2	0.154522
1145	67.25	0.157646
1146	67.3	0.155498
1147	67.35	0.158769
1148	67.4	0.156758
1149	67.45	0.153215
1150	67.5	0.157807
1151	67.55	0.156077
1152	67.6	0.156439
1153	67.65	0.151221
1154	67.7	0.150849
1155	67.75	0.157458
1156	67.8	0.156342
1157	67.85	0.15538
1158	67.9	0.15723
1159	67.95	0.156161
1160	68	0.159874
1161	68.05	0.15473
1162	68.1	0.156423
1163	68.15	0.156101
1164	68.2	0.159094
1165	68.25	0.158581
1166	68.3	0.156855
1167	68.35	0.154884
1168	68.4	0.155917
1169	68.45	0.151677
1170	68.5	0.15224
1171	68.55	0.151972
1172	68.6	0.153953
1173	68.65	0.152042
1174	68.7	0.152431
1175	68.75	0.152887
1176	68.8	0.153658
1177	68.85	0.156976
1178	68.9	0.155565
1179	68.95	0.15722
1180	69	0.153121
1181	69.05	0.154831
1182	69.1	0.150082
1183	69.15	0.153929
1184	69.2	0.15403
1185	69.25	0.157535
1186	69.3	0.152974
1187	69.35	0.154422
1188	69.4	0.149187
1189	69.45	0.155266
1190	69.5	0.155886
1191	69.55	0.157324
1192	69.6	0.153155
1193	69.65	0.155407
1194	69.7	0.153611
1195	69.75	0.155119
1196	69.8	0.150698
1197	69.85	0.154231
1198	69.9	0.15169
1199	69.95	0.153654
1200	70	0.150635
1201	70.05	0.15411
1202	70.1	0.151576
1203	70.15	0.156161
1204	70.2	0.153524
1205	70.25	0.156634
1206	70.3	0.155072
1207	70.35	0.15537
1208	70.4	0.153433
1209	70.45	0.151764
1210	70.5	0.150424
1211	70.55	0.155374
1212	70.6	0.153329
1213	70.65	0.156222
1214	70.7	0.153728
1215	70.75	0.154844
1216	70.8	0.151245
1217	70.85	0.152297
1218	70.9	0.150112
1219	70.95	0.153658
1220	71	0.156057
1221	71.05	0.157569
1222	71.1	0.157103
1223	71.15	0.153835
1224	71.2	0.151342
1225	71.25	0.154516
1226	71.3	0.15471
1227	71.35	0.153222
1228	71.4	0.153581
1229	71.45	0.153661
1230	71.5	0.152052
1231	71.55	0.154744
1232	71.6	0.152203
1233	71.65	0.154506
1234	71.7	0.154405
1235	71.75	0.152579
1236	71.8	0.151241
1237	71.85	0.153373
1238	71.9	0.15404
1239	71.95	0.154023
1240	72	0.154097
1241	72.05	0.15716
1242	72.1	0.152002
1243	72.15	0.157562
1244	72.2	0.154938
1245	72.25	0.156195
1246	72.3	0.155662
1247	72.35	0.152478
1248	72.4	0.153239
1249	72.45	0.154432
1250	72.5	0.153688
1251	72.55	0.155605
1252	72.6	0.154998
1253	72.65	0.154945
1254	72.7	0.151352
1255	72.75	0.152957
1256	72.8	0.150474
1257	72.85	0.149867
1258	72.9	0.15343
1259	72.95	0.155243
1260	73	0.153115
1261	73.05	0.153091
1262	73.1	0.155876
1263	73.15	0.157418
1264	73.2	0.152874
1265	73.25	0.153584
1266	73.3	0.148795
1267	73.35	0.148808
1268	73.4	0.152642
1269	73.45	0.152957
1270	73.5	0.153313
1271	73.55	0.154834
1272	73.6	0.149988
1273	73.65	0.148078
1274	73.7	0.148336
1275	73.75	0.147749
1276	73.8	0.153731
1277	73.85	0.152099
1278	73.9	0.15284
1279	73.95	0.151429
1280	74	0.151506
1281	74.05	0.154596
1282	74.1	0.151164
1283	74.15	0.153524
1284	74.2	0.151057
1285	74.25	0.15043
1286	74.3	0.152448
1287	74.35	0.153788
1288	74.4	0.155571
1289	74.45	0.154536
1290	74.5	0.152974
1291	74.55	0.151965
1292	74.6	0.15166
1293	74.65	0.149639
1294	74.7	0.153051
1295	74.75	0.153604
1296	74.8	0.156496
1297	74.85	0.153175
1298	74.9	0.153018
1299	74.95	0.152284
1300	75	0.153782
1301	75.05	0.153815
1302	75.1	0.152086
1303	75.15	0.150471
1304	75.2	0.153463
1305	75.25	0.152921
1306	75.3	0.153718
1307	75.35	0.147431
1308	75.4	0.152354
1309	75.45	0.154911
1310	75.5	0.153162
1311	75.55	0.153933
1312	75.6	0.15219
1313	75.65	0.149576
1314	75.7	0.152498
1315	75.75	0.15285
1316	75.8	0.154552
1317	75.85	0.153061
1318	75.9	0.155518
1319	75.95	0.153604
1320	76	0.153514
1321	76.05	0.155364
1322	76.1	0.149807
1323	76.15	0.153611
1324	76.2	0.153835
1325	76.25	0.153856
1326	76.3	0.153115
1327	76.35	0.153671
1328	76.4	0.15158
1329	76.45	0.15163
1330	76.5	0.154435
1331	76.55	0.151245
1332	76.6	0.149737
1333	76.65	0.149706
1334	76.7	0.152997
1335	76.75	0.152733
1336	76.8	0.154046
1337	76.85	0.154717
1338	76.9	0.152951
1339	76.95	0.150159
1340	77	0.152558
1341	77.05	0.150842
1342	77.1	0.154338
1343	77.15	0.148503
1344	77.2	0.152079
1345	77.25	0.148651
1346	77.3	0.152187
1347	77.35	0.151456
1348	77.4	0.14783
1349	77.45	0.157163
1350	77.5	0.151272
1351	77.55	0.150658
1352	77.6	0.151637
1353	77.65	0.147159
1354	77.7	0.151161
1355	77.75	0.153339
1356	77.8	0.153788
1357	77.85	0.153902
1358	77.9	0.151074
1359	77.95	0.153829
1360	78	0.154338
1361	78.05	0.150048
1362	78.1	0.153229
1363	78.15	0.150393
1364	78.2	0.151979
1365	78.25	0.152672
1366	78.3	0.154244
1367	78.35	0.153111
1368	78.4	0.153128
1369	78.45	0.151557
1370	78.5	0.148423
1371	78.55	0.148373
1372	78.6	0.153185
1373	78.65	0.1541
1374	78.7	0.15037
1375	78.75	0.151003
1376	78.8	0.149747
1377	78.85	0.149975
1378	78.9	0.153912
1379	78.95	0.152729
1380	79	0.148513
1381	79.05	0.152129
1382	79.1	0.151027
1383	79.15	0.150843
1384	79.2	0.151516
1385	79.25	0.15045
1386	79.3	0.150685
1387	79.35	0.153544
1388	79.4	0.151918
1389	79.45	0.154663
1390	79.5	0.155106
1391	79.55	0.153353
1392	79.6	0.154187
1393	79.65	0.152136
1394	79.7	0.151094
1395	79.75	0.152873
1396	79.8	0.153071
1397	79.85	0.151315
1398	79.9	0.151888
1399	79.95	0.152411
1400	80	0.152069
1401	80.05	0.154083
1402	80.1	0.152203
1403	80.15	0.153752
1404	80.2	0.151526
1405	80.25	0.149988
1406	80.3	0.149472
1407	80.35	0.151503
1408	80.4	0.150383
1409	80.45	0.150253
1410	80.5	0.149639
1411	80.55	0.152217
1412	80.6	0.150729
1413	80.65	0.150591
1414	80.7	0.149686
1415	80.75	0.152726
1416	80.8	0.149113
1417	80.85	0.153101
1418	80.9	0.148021
1419	80.95	0.151761
1420	81	0.149107
1421	81.05	0.151634
1422	81.1	0.152418
1423	81.15	0.152555
1424	81.2	0.150289
1425	81.25	0.152897
1426	81.3	0.149673
1427	81.35	0.149492
1428	81.4	0.150501
1429	81.45	0.153463
1430	81.5	0.149767
1431	81.55	0.151476
1432	81.6	0.151902
1433	81.65	0.150226
1434	81.7	0.148051
1435	81.75	0.148282
1436	81.8	0.147665
1437	81.85	0.148453
1438	81.9	0.149938
1439	81.95	0.151091
1440	82	0.151583
1441	82.05	0.152954
1442	82.1	0.147903
1443	82.15	0.151627
1444	82.2	0.14919
1445	82.25	0.150414
1446	82.3	0.149365
1447	82.35	0.148714
1448	82.4	0.148088
1449	82.45	0.150809
1450	82.5	0.150799
1451	82.55	0.150722
1452	82.6	0.150119
1453	82.65	0.149073
1454	82.7	0.15105
1455	82.75	0.150929
1456	82.8	0.150846
1457	82.85	0.152612
1458	82.9	0.150772
1459	82.95	0.151798
1460	83	0.15162
1461	83.05	0.152525
1462	83.1	0.148942
1463	83.15	0.154854
1464	83.2	0.147032
1465	83.25	0.149408
1466	83.3	0.147166
1467	83.35	0.148476
1468	83.4	0.148694
1469	83.45	0.151258
1470	83.5	0.1498
1471	83.55	0.150451
1472	83.6	0.149308
1473	83.65	0.147079
1474	83.7	0.152904
1475	83.75	0.147786
1476	83.8	0.151801
1477	83.85	0.153902
1478	83.9	0.153587
1479	83.95	0.150581
1480	84	0.15096
1481	84.05	0.15045
1482	84.1	0.149535
1483	84.15	0.152197
1484	84.2	0.154743
1485	84.25	0.151607
1486	84.3	0.151959
1487	84.35	0.151127
1488	84.4	0.149596
1489	84.45	0.148171
1490	84.5	0.149207
1491	84.55	0.151439
1492	84.6	0.153604
1493	84.65	0.149606
1494	84.7	0.152072
1495	84.75	0.150514
1496	84.8	0.151238
1497	84.85	0.148952
1498	84.9	0.151536
1499	84.95	0.144475
1500	85	0.146325
1501	85.05	0.150045
1502	85.1	0.149985
1503	85.15	0.149388
1504	85.2	0.149412
1505	85.25	0.149894
1506	85.3	0.151667
1507	85.35	0.151855
1508	85.4	0.151778
1509	85.45	0.148664
1510	85.5	0.148302
1511	85.55	0.151349
1512	85.6	0.149462
1513	85.65	0.147491
1514	85.7	0.154814
1515	85.75	0.15283
1516	85.8	0.15101
1517	85.85	0.150102
1518	85.9	0.150658
1519	85.95	0.148872
1520	86	0.147937
1521	86.05	0.146111
1522	86.1	0.150028
1523	86.15	0.151295
1524	86.2	0.14974
1525	86.25	0.152022
1526	86.3	0.150581
1527	86.35	0.146945
1528	86.4	0.148222
1529	86.45	0.146385
1530	86.5	0.149901
1531	86.55	0.151208
1532	86.6	0.150256
1533	86.65	0.149703
1534	86.7	0.150032
1535	86.75	0.152062
1536	86.8	0.151385
1537	86.85	0.155581
1538	86.9	0.150018
1539	86.95	0.147816
1540	87	0.150229
1541	87.05	0.150886
1542	87.1	0.152783
1543	87.15	0.149039
1544	87.2	0.149629
1545	87.25	0.144404
1546	87.3	0.150822
1547	87.35	0.150769
1548	87.4	0.148172
1549	87.45	0.145403
1550	87.5	0.149204
1551	87.55	0.148785
1552	87.6	0.147729
1553	87.65	0.148627
1554	87.7	0.15033
1555	87.75	0.148513
1556	87.8	0.150765
1557	87.85	0.148131
1558	87.9	0.150776
1559	87.95	0.150343
1560	88	0.14921
1561	88.05	0.150635
1562	88.1	0.151566
1563	88.15	0.148225
1564	88.2	0.15281
1565	88.25	0.15107
1566	88.3	0.150454
1567	88.35	0.148446
1568	88.4	0.149717
1569	88.45	0.148614
1570	88.5	0.147488
1571	88.55	0.150172
1572	88.6	0.14904
1573	88.65	0.149033
1574	88.7	0.146915
1575	88.75	0.147655
1576	88.8	0.143821
1577	88.85	0.147039
1578	88.9	0.145434
1579	88.95	0.151845
1580	89	0.145698
1581	89.05	0.150132
1582	89.1	0.14845
1583	89.15	0.147216
1584	89.2	0.148356
1585	89.25	0.151436
1586	89.3	0.14853
1587	89.35	0.149445
1588	89.4	0.148647
1589	89.45	0.147535
1590	89.5	0.14539
1591	89.55	0.148285
1592	89.6	0.146744
1593	89.65	0.148962
1594	89.7	0.144163
1595	89.75	0.148644
1596	89.8	0.146224
1597	89.85	0.149056
1598	89.9	0.146355
1599	89.95	0.149539
1600	90	0.145745
1601	90.05	0.146824
1602	90.1	0.147582
1603	90.15	0.148373
1604	90.2	0.145963
1605	90.25	0.145678
1606	90.3	0.14537
1607	90.35	0.14847
1608	90.4	0.147045
1609	90.45	0.147592
1610	90.5	0.148339
1611	90.55	0.145909
1612	90.6	0.147974
1613	90.65	0.148416
1614	90.7	0.149599
1615	90.75	0.150065
1616	90.8	0.147099
1617	90.85	0.149348
1618	90.9	0.149679
1619	90.95	0.145749
1620	91	0.145021
1621	91.05	0.146492
1622	91.1	0.145648
1623	91.15	0.148403
1624	91.2	0.145407
1625	91.25	0.146506
1626	91.3	0.148054
1627	91.35	0.148614
1628	91.4	0.145708
1629	91.45	0.149579
1630	91.5	0.147863
1631	91.55	0.147558
1632	91.6	0.14666
1633	91.65	0.148963
1634	91.7	0.147733
1635	91.75	0.147615
1636	91.8	0.145343
1637	91.85	0.148299
1638	91.9	0.146647
1639	91.95	0.143908
1640	92	0.144039
1641	92.05	0.145611
1642	92.1	0.14608
1643	92.15	0.143557
1644	92.2	0.143825
1645	92.25	0.147099
1646	92.3	0.145296
1647	92.35	0.143979
1648	92.4	0.145574
1649	92.45	0.14781
1650	92.5	0.146891
1651	92.55	0.148879
1652	92.6	0.146352
1653	92.65	0.147736
1654	92.7	0.145259
1655	92.75	0.144984
1656	92.8	0.146576
1657	92.85	0.149254
1658	92.9	0.14721
1659	92.95	0.147397
1660	93	0.147035
1661	93.05	0.149837
1662	93.1	0.146509
1663	93.15	0.147333
1664	93.2	0.145055
1665	93.25	0.149341
1666	93.3	0.147779
1667	93.35	0.149606
1668	93.4	0.148289
1669	93.45	0.148949
1670	93.5	0.146221
1671	93.55	0.143952
1672	93.6	0.146647
1673	93.65	0.14848
1674	93.7	0.149941
1675	93.75	0.145976
1676	93.8	0.146412
1677	93.85	0.145547
1678	93.9	0.148319
1679	93.95	0.141995
1680	94	0.148265
1681	94.05	0.145782
1682	94.1	0.146137
1683	94.15	0.144562
1684	94.2	0.1497
1685	94.25	0.147474
1686	94.3	0.149157
1687	94.35	0.147702
1688	94.4	0.147458
1689	94.45	0.146372
1690	94.5	0.145782
1691	94.55	0.145738
1692	94.6	0.148319
1693	94.65	0.146858
1694	94.7	0.145668
1695	94.75	0.145323
1696	94.8	0.147598
1697	94.85	0.146308
1698	94.9	0.147625
1699	94.95	0.145058
1700	95	0.146271
1701	95.05	0.146821
1702	95.1	0.146982
1703	95.15	0.145685
1704	95.2	0.148567
1705	95.25	0.14417
1706	95.3	0.147716
1707	95.35	0.145319
1708	95.4	0.146901
1709	95.45	0.14531
1710	95.5	0.146211
1711	95.55	0.14673
1712	95.6	0.148068
1713	95.65	0.145333
1714	95.7	0.14473
1715	95.75	0.145423
1716	95.8	0.145209
1717	95.85	0.142789
1718	95.9	0.146187
1719	95.95	0.147126
1720	96	0.145749
1721	96.05	0.145554
1722	96.1	0.144673
1723	96.15	0.142602
1724	96.2	0.144475
1725	96.25	0.146291
1726	96.3	0.145028
1727	96.35	0.148808
1728	96.4	0.14426
1729	96.45	0.144803
1730	96.5	0.144726
1731	96.55	0.14782
1732	96.6	0.14723
1733	96.65	0.152776
1734	96.7	0.14785
1735	96.75	0.147545
1736	96.8	0.14487
1737	96.85	0.147856
1738	96.9	0.145061
1739	96.95	0.144314
1740	97	0.145631
1741	97.05	0.143047
1742	97.1	0.144981
1743	97.15	0.148249
1744	97.2	0.147106
1745	97.25	0.144666
1746	97.3	0.145061
1747	97.35	0.150092
1748	97.4	0.148175
1749	97.45	0.146931
1750	97.5	0.147146
1751	97.55	0.147032
1752	97.6	0.148218
1753	97.65	0.147555
1754	97.7	0.143711
1755	97.75	0.1473
1756	97.8	0.143436
1757	97.85	0.147602
1758	97.9	0.14288
1759	97.95	0.1497
1760	98	0.144173
1761	98.05	0.142467
1762	98.1	0.144338
1763	98.15	0.147344
1764	98.2	0.145755
1765	98.25	0.147803
1766	98.3	0.147578
1767	98.35	0.145933
1768	98.4	0.148181
1769	98.45	0.146315
1770	98.5	0.149123
1771	98.55	0.147739
1772	98.6	0.144579
1773	98.65	0.14657
1774	98.7	0.145671
1775	98.75	0.147578
1776	98.8	0.145899
1777	98.85	0.144632
1778	98.9	0.144622
1779	98.95	0.147803
1780	99	0.143929
1781	99.05	0.144924
1782	99.1	0.143788
1783	99.15	0.145903
1784	99.2	0.143496
1785	99.25	0.144689
1786	99.3	0.146291
1787	99.35	0.148346
1788	99.4	0.144837
1789	99.45	0.147712
1790	99.5	0.144153
1791	99.55	0.14911
1792	99.6	0.145883
1793	99.65	0.147112
1794	99.7	0.144971
1795	99.75	0.148778
1796	99.8	0.144572
1797	99.85	0.142648
1798	99.9	0.142518
1799	99.95	0.147736
1800	100	0.144686
1801	100.05	0.149277
1802	100.1	0.148661
1803	100.15	0.147655
1804	100.2	0.143764
1805	100.25	0.14606
1806	100.3	0.146258
1807	100.35	0.145269
1808	100.4	0.143831
1809	100.45	0.145601
1810	100.5	0.14413
1811	100.55	0.146063
1812	100.6	0.144264
1813	100.65	0.146311
1814	100.7	0.145333
1815	100.75	0.146171
1816	100.8	0.143164
1817	100.85	0.147002
1818	100.9	0.144053
1819	100.95	0.147303
1820	101	0.146754
1821	101.05	0.148101
1822	101.1	0.142578
1823	101.15	0.141807
1824	101.2	0.149958
1825	101.25	0.14481
1826	101.3	0.145782
1827	101.35	0.143446
1828	101.4	0.143915
1829	101.45	0.144274
1830	101.5	0.143409
1831	101.55	0.145098
1832	101.6	0.14231
1833	101.65	0.14409
1834	101.7	0.141915
1835	101.75	0.146405
1836	101.8	0.146623
1837	101.85	0.145571
1838	101.9	0.145098
1839	101.95	0.147136
1840	102	0.146177
1841	102.05	0.146797
1842	102.1	0.140259
1843	102.15	0.144622
1844	102.2	0.141033
1845	102.25	0.14609
1846	102.3	0.145011
1847	102.35	0.14725
1848	102.4	0.146251
1849	102.45	0.14115
1850	102.5	0.146834
1851	102.55	0.146027
1852	102.6	0.146764
1853	102.65	0.143922
1854	102.7	0.148691
1855	102.75	0.14164
1856	102.8	0.144405
1857	102.85	0.143979
1858	102.9	0.144693
1859	102.95	0.146127
1860	103	0.142038
1861	103.05	0.143563
1862	103.1	0.14479
1863	103.15	0.148463
1864	103.2	0.148684
1865	103.25	0.145789
1866	103.3	0.144783
1867	103.35	0.145665
1868	103.4	0.144579
1869	103.45	0.141157
1870	103.5	0.144589
1871	103.55	0.143466
1872	103.6	0.144331
1873	103.65	0.141881
1874	103.7	0.145872
1875	103.75	0.142377
1876	103.8	0.141204
1877	103.85	0.143289
1878	103.9	0.143376
1879	103.95	0.143527
1880	104	0.14591
1881	104.05	0.143902
1882	104.1	0.145923
1883	104.15	0.142883
1884	104.2	0.146117
1885	104.25	0.138865
1886	104.3	0.146425
1887	104.35	0.144579
1888	104.4	0.145185
1889	104.45	0.143225
1890	104.5	0.146432
1891	104.55	0.141938
1892	104.6	0.145464
1893	104.65	0.139884
1894	104.7	0.142974
1895	104.75	0.143268
1896	104.8	0.144938
1897	104.85	0.142216
1898	104.9	0.14166
1899	104.95	0.141268
1900	105	0.142849
1901	105.05	0.141321
1902	105.1	0.141948
1903	105.15	0.141717
1904	105.2	0.146298
1905	105.25	0.141576
1906	105.3	0.143523
1907	105.35	0.141472
1908	105.4	0.143721
1909	105.45	0.141522
1910	105.5	0.145782
1911	105.55	0.142447
1912	105.6	0.144207
1913	105.65	0.1436
1914	105.7	0.142541
1915	105.75	0.145799
1916	105.8	0.143631
1917	105.85	0.141445
1918	105.9	0.139827
1919	105.95	0.143466
1920	106	0.147381
1921	106.05	0.144378
1922	106.1	0.144073
1923	106.15	0.142474
1924	106.2	0.143047
1925	106.25	0.142035
1926	106.3	0.142967
1927	106.35	0.143138
1928	106.4	0.141124
1929	106.45	0.141666
1930	106.5	0.144291
1931	106.55	0.141589
1932	106.6	0.14412
1933	106.65	0.144998
1934	106.7	0.146972
1935	106.75	0.143201
1936	106.8	0.142826
1937	106.85	0.146888
1938	106.9	0.145956
1939	106.95	0.145738
1940	107	0.146254
1941	107.05	0.142082
1942	107.1	0.144348
1943	107.15	0.14238
1944	107.2	0.150357
1945	107.25	0.141573
1946	107.3	0.14479
1947	107.35	0.142337
1948	107.4	0.142839
1949	107.45	0.142012
1950	107.5	0.143359
1951	107.55	0.143503
1952	107.6	0.144314
1953	107.65	0.140524
1954	107.7	0.143208
1955	107.75	0.138788
1956	107.8	0.14238
1957	107.85	0.142193
1958	107.9	0.144951
1959	107.95	0.138429
1960	108	0.143017
1961	108.05	0.142531
1962	108.1	0.140805
1963	108.15	0.140721
1964	108.2	0.142729
1965	108.25	0.140068
1966	108.3	0.142256
1967	108.35	0.142106
1968	108.4	0.141609
1969	108.45	0.142554
1970	108.5	0.140085
1971	108.55	0.14347
1972	108.6	0.142809
1973	108.65	0.143339
1974	108.7	0.14226
1975	108.75	0.143577
1976	108.8	0.139807
1977	108.85	0.142638
1978	108.9	0.141921
1979	108.95	0.140761
1980	109	0.137481
1981	109.05	0.140383
1982	109.1	0.142957
1983	109.15	0.144244
1984	109.2	0.141274
1985	109.25	0.14224
1986	109.3	0.143017
1987	109.35	0.142431
1988	109.4	0.142119
1989	109.45	0.142803
1990	109.5	0.139904
1991	109.55	0.144361
1992	109.6	0.142018
1993	109.65	0.144907
1994	109.7	0.14104
1995	109.75	0.143369
1996	109.8	0.141368
1997	109.85	0.140152
1998	109.9	0.142903
[truncated: 7,288 more rows]

## Sheet: PL intensity > 450 nm (norm.)
	time (s)	emission > 450 nm
0	10	0.665599
1	10.05	0.666281
2	10.1	0.674254
3	10.15	0.677199
4	10.2	0.67376
5	10.25	0.676889
6	10.3	0.680839
7	10.35	0.691902
8	10.4	0.711879
9	10.45	0.750564
10	10.5	0.769486
11	10.55	0.787864
12	10.6	0.802116
13	10.65	0.802284
14	10.7	0.804347
15	10.75	0.80501
16	10.8	0.797609
17	10.85	0.784538
18	10.9	0.802927
19	10.95	0.794327
20	11	0.791731
21	11.05	0.816171
22	11.1	0.826344
23	11.15	0.849177
24	11.2	0.859522
25	11.25	0.872091
26	11.3	0.886175
27	11.35	0.914635
28	11.4	0.905125
29	11.45	0.92011
30	11.5	0.926663
31	11.55	0.917882
32	11.6	0.910195
33	11.65	0.901489
34	11.7	0.889586
35	11.75	0.887594
36	11.8	0.880327
37	11.85	0.879272
38	11.9	0.873186
39	11.95	0.866154
40	12	0.862601
41	12.05	0.858604
42	12.1	0.852549
43	12.15	0.835376
44	12.2	0.836627
45	12.25	0.830874
46	12.3	0.821889
47	12.35	0.81683
48	12.4	0.81001
49	12.45	0.79897
50	12.5	0.791056
51	12.55	0.782714
52	12.6	0.775679
53	12.65	0.763027
54	12.7	0.756842
55	12.75	0.752901
56	12.8	0.7353
57	12.85	0.734143
58	12.9	0.724252
59	12.95	0.718915
60	13	0.706471
61	13.05	0.700922
62	13.1	0.692761
63	13.15	0.691114
64	13.2	0.682345
65	13.25	0.671548
66	13.3	0.664704
67	13.35	0.65943
68	13.4	0.653186
69	13.45	0.646535
70	13.5	0.63395
71	13.55	0.627601
72	13.6	0.620753
73	13.65	0.613094
74	13.7	0.608662
75	13.75	0.600156
76	13.8	0.593234
77	13.85	0.586002
78	13.9	0.578061
79	13.95	0.570355
80	14	0.567186
81	14.05	0.561291
82	14.1	0.551122
83	14.15	0.544577
84	14.2	0.539216
85	14.25	0.533247
86	14.3	0.51727
87	14.35	0.514269
88	14.4	0.503202
89	14.45	0.4973
90	14.5	0.493347
91	14.55	0.48946
92	14.6	0.486472
93	14.65	0.474663
94	14.7	0.468632
95	14.75	0.466055
96	14.8	0.457808
97	14.85	0.455913
98	14.9	0.446219
99	14.95	0.440709
100	15	0.434736
101	15.05	0.432516
102	15.1	0.424657
103	15.15	0.41957
104	15.2	0.415649
105	15.25	0.407566
106	15.3	0.405366
107	15.35	0.398605
108	15.4	0.394765
109	15.45	0.39524
110	15.5	0.38731
111	15.55	0.380863
112	15.6	0.376988
113	15.65	0.378388
114	15.7	0.371074
115	15.75	0.366172
116	15.8	0.364234
117	15.85	0.360724
118	15.9	0.353312
119	15.95	0.354277
120	16	0.34859
121	16.05	0.346394
122	16.1	0.34672
123	16.15	0.349512
124	16.2	0.339084
125	16.25	0.336033
126	16.3	0.331664
127	16.35	0.327578
128	16.4	0.323479
129	16.45	0.322228
130	16.5	0.320091
131	16.55	0.320797
132	16.6	0.318424
133	16.65	0.311443
134	16.7	0.313593
135	16.75	0.306365
136	16.8	0.305659
137	16.85	0.304521
138	16.9	0.304172
139	16.95	0.300109
140	17	0.295948
141	17.05	0.297313
142	17.1	0.294697
143	17.15	0.292293
144	17.2	0.288587
145	17.25	0.289325
146	17.3	0.287132
147	17.35	0.288368
148	17.4	0.280689
149	17.45	0.277583
150	17.5	0.277465
151	17.55	0.275681
152	17.6	0.275575
153	17.65	0.273845
154	17.7	0.274547
155	17.75	0.269371
156	17.8	0.267516
157	17.85	0.266586
158	17.9	0.266798
159	17.95	0.264437
160	18	0.263053
161	18.05	0.261484
162	18.1	0.260064
163	18.15	0.258292
164	18.2	0.260441
165	18.25	0.260711
166	18.3	0.255382
167	18.35	0.252193
168	18.4	0.251805
169	18.45	0.251444
170	18.5	0.249922
171	18.55	0.248938
172	18.6	0.247393
173	18.65	0.248362
174	18.7	0.24435
175	18.75	0.244573
176	18.8	0.243507
177	18.85	0.241667
178	18.9	0.238326
179	18.95	0.239671
180	19	0.235832
181	19.05	0.237585
182	19.1	0.234886
183	19.15	0.233075
184	19.2	0.234671
185	19.25	0.232169
186	19.3	0.229733
187	19.35	0.229502
188	19.4	0.232914
189	19.45	0.229341
190	19.5	0.22638
191	19.55	0.225466
192	19.6	0.222756
193	19.65	0.223494
194	19.7	0.224808
195	19.75	0.224796
196	19.8	0.224949
197	19.85	0.22491
198	19.9	0.22418
199	19.95	0.226686
200	20	0.22289
201	20.05	0.22378
202	20.1	0.220439
203	20.15	0.221756
204	20.2	0.219148
205	20.25	0.214478
206	20.3	0.218654
207	20.35	0.215741
208	20.4	0.220458
209	20.45	0.218948
210	20.5	0.21534
211	20.55	0.213952
212	20.6	0.213517
213	20.65	0.213395
214	20.7	0.217544
215	20.75	0.218529
216	20.8	0.217709
217	20.85	0.214344
218	20.9	0.212254
219	20.95	0.216897
220	21	0.211983
221	21.05	0.216674
222	21.1	0.209387
223	21.15	0.211921
224	21.2	0.210599
225	21.25	0.210552
226	21.3	0.213815
227	21.35	0.211834
228	21.4	0.212442
229	21.45	0.214152
230	21.5	0.211713
231	21.55	0.210473
232	21.6	0.208195
233	21.65	0.209152
234	21.7	0.212438
235	21.75	0.207924
236	21.8	0.209113
237	21.85	0.208352
238	21.9	0.211878
239	21.95	0.210615
240	22	0.212336
241	22.05	0.211403
242	22.1	0.208548
243	22.15	0.212383
244	22.2	0.20703
245	22.25	0.208317
246	22.3	0.210752
247	22.35	0.210532
248	22.4	0.206003
249	22.45	0.210116
250	22.5	0.207003
251	22.55	0.205905
252	22.6	0.207179
253	22.65	0.207713
254	22.7	0.20414
255	22.75	0.206383
256	22.8	0.202097
257	22.85	0.20523
258	22.9	0.208281
259	22.95	0.207187
260	23	0.207517
261	23.05	0.207395
262	23.1	0.212223
263	23.15	0.208132
264	23.2	0.207913
265	23.25	0.209634
266	23.3	0.216442
267	23.35	0.207458
268	23.4	0.211011
269	23.45	0.20632
270	23.5	0.208783
271	23.55	0.206418
272	23.6	0.21225
273	23.65	0.209176
274	23.7	0.206175
275	23.75	0.210979
276	23.8	0.21365
277	23.85	0.211485
278	23.9	0.207948
279	23.95	0.208171
280	24	0.211615
281	24.05	0.209525
282	24.1	0.214893
283	24.15	0.211172
284	24.2	0.213693
285	24.25	0.210473
286	24.3	0.207516
287	24.35	0.210764
288	24.4	0.216399
289	24.45	0.220619
290	24.5	0.213254
291	24.55	0.214391
292	24.6	0.213317
293	24.65	0.215701
294	24.7	0.213662
295	24.75	0.215784
296	24.8	0.215788
297	24.85	0.21405
298	24.9	0.214007
299	24.95	0.215733
300	25	0.211623
301	25.05	0.21143
302	25.1	0.213423
303	25.15	0.214105
304	25.2	0.218238
305	25.25	0.218753
306	25.3	0.219168
307	25.35	0.210964
308	25.4	0.216376
309	25.45	0.225184
310	25.5	0.219286
311	25.55	0.217219
312	25.6	0.219219
313	25.65	0.220717
314	25.7	0.22367
315	25.75	0.223894
316	25.8	0.221039
317	25.85	0.220866
318	25.9	0.216693
319	25.95	0.222109
320	26	0.21887
321	26.05	0.220231
322	26.1	0.221501
323	26.15	0.219772
324	26.2	0.217317
325	26.25	0.225082
326	26.3	0.225439
327	26.35	0.225509
328	26.4	0.222148
329	26.45	0.229349
330	26.5	0.223913
331	26.55	0.227416
332	26.6	0.227341
333	26.65	0.224874
334	26.7	0.220097
335	26.75	0.222027
336	26.8	0.227518
337	26.85	0.232533
338	26.9	0.229137
339	26.95	0.233588
340	27	0.227165
341	27.05	0.232212
342	27.1	0.233365
343	27.15	0.232463
344	27.2	0.230808
345	27.25	0.231796
346	27.3	0.230737
347	27.35	0.235592
348	27.4	0.234875
349	27.45	0.234451
350	27.5	0.235204
351	27.55	0.234918
352	27.6	0.233969
353	27.65	0.234298
354	27.7	0.232679
355	27.75	0.236757
356	27.8	0.234557
357	27.85	0.234879
358	27.9	0.237028
359	27.95	0.242652
360	28	0.244248
361	28.05	0.243699
362	28.1	0.237949
363	28.15	0.24042
364	28.2	0.24111
365	28.25	0.240859
366	28.3	0.235247
367	28.35	0.245389
368	28.4	0.242095
369	28.45	0.244997
370	28.5	0.241542
371	28.55	0.244738
372	28.6	0.245526
373	28.65	0.249609
374	28.7	0.242679
375	28.75	0.247785
376	28.8	0.247821
377	28.85	0.25024
378	28.9	0.250985
379	28.95	0.250695
380	29	0.248958
381	29.05	0.251358
382	29.1	0.254068
383	29.15	0.25175
384	29.2	0.246738
385	29.25	0.248024
386	29.3	0.250676
387	29.35	0.252617
388	29.4	0.252672
389	29.45	0.254186
390	29.5	0.255401
391	29.55	0.249699
392	29.6	0.250276
393	29.65	0.256613
394	29.7	0.25828
395	29.75	0.259119
396	29.8	0.258911
397	29.85	0.257852
398	29.9	0.260845
399	29.95	0.259711
400	30	0.259135
401	30.05	0.263507
402	30.1	0.260044
403	30.15	0.25877
404	30.2	0.26066
405	30.25	0.258876
406	30.3	0.2625
407	30.35	0.263284
408	30.4	0.255597
409	30.45	0.263931
410	30.5	0.259594
411	30.55	0.263629
412	30.6	0.258931
413	30.65	0.263927
414	30.7	0.263123
415	30.75	0.263445
416	30.8	0.270076
417	30.85	0.2679
418	30.9	0.26628
419	30.95	0.2659
420	31	0.26441
421	31.05	0.266296
422	31.1	0.271853
423	31.15	0.267535
424	31.2	0.267896
425	31.25	0.271053
426	31.3	0.271614
427	31.35	0.268555
428	31.4	0.271641
429	31.45	0.270967
430	31.5	0.269492
431	31.55	0.278944
432	31.6	0.27472
433	31.65	0.277379
434	31.7	0.277759
435	31.75	0.272739
436	31.8	0.272928
437	31.85	0.274077
438	31.9	0.275571
439	31.95	0.277116
440	32	0.276767
441	32.05	0.278085
442	32.1	0.276787
443	32.15	0.276697
444	32.2	0.278881
445	32.25	0.279732
446	32.3	0.281705
447	32.35	0.278716
448	32.4	0.28156
449	32.45	0.278975
450	32.5	0.278512
451	32.55	0.286073
452	32.6	0.278838
453	32.65	0.280002
454	32.7	0.285481
455	32.75	0.284081
456	32.8	0.289858
457	32.85	0.288211
458	32.9	0.284419
459	32.95	0.282081
460	33	0.282732
461	33.05	0.288529
462	33.1	0.288803
463	33.15	0.288928
464	33.2	0.285422
465	33.25	0.287211
466	33.3	0.287783
467	33.35	0.285595
468	33.4	0.286219
469	33.45	0.290427
470	33.5	0.292321
471	33.55	0.287709
472	33.6	0.285901
473	33.65	0.29485
474	33.7	0.292897
475	33.75	0.29087
476	33.8	0.29138
477	33.85	0.289685
478	33.9	0.298568
479	33.95	0.294105
480	34	0.299082
481	34.05	0.298709
482	34.1	0.296909
483	34.15	0.296835
484	34.2	0.298011
485	34.25	0.300145
486	34.3	0.3
487	34.35	0.297443
488	34.4	0.300945
489	34.45	0.303149
490	34.5	0.305925
491	34.55	0.298376
492	34.6	0.298631
493	34.65	0.3014
494	34.7	0.304423
495	34.75	0.304816
496	34.8	0.30531
497	34.85	0.304874
498	34.9	0.307255
499	34.95	0.306463
500	35	0.307086
501	35.05	0.309977
502	35.1	0.312996
503	35.15	0.303341
504	35.2	0.306635
505	35.25	0.310926
506	35.3	0.313793
507	35.35	0.311867
508	35.4	0.306553
509	35.45	0.308926
510	35.5	0.311961
511	35.55	0.315404
512	35.6	0.309663
513	35.65	0.313585
514	35.7	0.313173
515	35.75	0.313012
516	35.8	0.313785
517	35.85	0.320201
518	35.9	0.316259
519	35.95	0.31804
520	36	0.316585
521	36.05	0.317875
522	36.1	0.320816
523	36.15	0.319201
524	36.2	0.319561
525	36.25	0.32013
526	36.3	0.324095
527	36.35	0.325405
528	36.4	0.325032
529	36.45	0.324848
530	36.5	0.320742
531	36.55	0.323828
532	36.6	0.32024
533	36.65	0.324911
534	36.7	0.321153
535	36.75	0.327821
536	36.8	0.332296
537	36.85	0.332841
538	36.9	0.324362
539	36.95	0.330084
540	37	0.324664
541	37.05	0.323695
542	37.1	0.333209
543	37.15	0.333841
544	37.2	0.329519
545	37.25	0.331809
546	37.3	0.339817
547	37.35	0.339817
548	37.4	0.335378
549	37.45	0.336307
550	37.5	0.33548
551	37.55	0.336472
552	37.6	0.338692
553	37.65	0.33386
554	37.7	0.33608
555	37.75	0.338927
556	37.8	0.338633
557	37.85	0.339476
558	37.9	0.341158
559	37.95	0.33737
560	38	0.337637
561	38.05	0.341657
562	38.1	0.341974
563	38.15	0.341323
564	38.2	0.340347
565	38.25	0.3473
566	38.3	0.351414
567	38.35	0.345582
568	38.4	0.344159
569	38.45	0.348159
570	38.5	0.35134
571	38.55	0.347861
572	38.6	0.341755
573	38.65	0.34783
574	38.7	0.354787
575	38.75	0.349657
576	38.8	0.349677
577	38.85	0.344829
578	38.9	0.349367
579	38.95	0.356477
580	39	0.359563
581	39.05	0.359732
582	39.1	0.361536
583	39.15	0.364281
584	39.2	0.358803
585	39.25	0.355022
586	39.3	0.356332
587	39.35	0.364203
588	39.4	0.360109
589	39.45	0.362214
590	39.5	0.360175
591	39.55	0.36383
592	39.6	0.364399
593	39.65	0.36585
594	39.7	0.363517
595	39.75	0.364858
596	39.8	0.368752
597	39.85	0.366909
598	39.9	0.36467
599	39.95	0.372815
600	40	0.371003
601	40.05	0.369489
602	40.1	0.370136
603	40.15	0.372262
604	40.2	0.373607
605	40.25	0.374509
606	40.3	0.371897
607	40.35	0.37489
608	40.4	0.379357
609	40.45	0.374976
610	40.5	0.376309
611	40.55	0.379772
612	40.6	0.374917
613	40.65	0.376678
614	40.7	0.376674
615	40.75	0.376266
616	40.8	0.372117
617	40.85	0.386373
618	40.9	0.380643
619	40.95	0.379937
620	41	0.3812
621	41.05	0.382467
622	41.1	0.382141
623	41.15	0.382812
624	41.2	0.381655
625	41.25	0.38287
626	41.3	0.390067
627	41.35	0.390773
628	41.4	0.390757
629	41.45	0.389777
630	41.5	0.389204
631	41.55	0.388993
632	41.6	0.39071
633	41.65	0.389608
634	41.7	0.395722
635	41.75	0.388941
636	41.8	0.389636
637	41.85	0.395408
638	41.9	0.396699
639	41.95	0.39453
640	42	0.396499
641	42.05	0.394302
642	42.1	0.398134
643	42.15	0.403111
644	42.2	0.405303
645	42.25	0.400134
646	42.3	0.399597
647	42.35	0.396232
648	42.4	0.397205
649	42.45	0.405762
650	42.5	0.402538
651	42.55	0.40997
652	42.6	0.40488
653	42.65	0.401566
654	42.7	0.397597
655	42.75	0.403322
656	42.8	0.407268
657	42.85	0.410244
658	42.9	0.412147
659	42.95	0.408433
660	43	0.407719
661	43.05	0.401326
662	43.1	0.403672
663	43.15	0.41828
664	43.2	0.410382
665	43.25	0.410295
666	43.3	0.407711
667	43.35	0.41208
668	43.4	0.418237
669	43.45	0.42081
670	43.5	0.413821
671	43.55	0.414782
672	43.6	0.411813
673	43.65	0.419543
674	43.7	0.419343
675	43.75	0.419802
676	43.8	0.42643
677	43.85	0.422096
678	43.9	0.423555
679	43.95	0.42403
680	44	0.425418
681	44.05	0.427249
682	44.1	0.426979
683	44.15	0.422284
684	44.2	0.429897
685	44.25	0.428383
686	44.3	0.435371
687	44.35	0.435681
688	44.4	0.429198
689	44.45	0.446195
690	44.5	0.436508
691	44.55	0.428002
692	44.6	0.428359
693	44.65	0.433818
694	44.7	0.436261
695	44.75	0.429383
696	44.8	0.432042
697	44.85	0.431865
698	44.9	0.444379
699	44.95	0.446195
700	45	0.435085
701	45.05	0.440026
702	45.1	0.438528
703	45.15	0.438505
704	45.2	0.441956
705	45.25	0.435077
706	45.3	0.446289
707	45.35	0.448991
708	45.4	0.445391
709	45.45	0.445289
710	45.5	0.450729
711	45.55	0.44254
712	45.6	0.446568
713	45.65	0.445238
714	45.7	0.449819
715	45.75	0.444948
716	45.8	0.451968
717	45.85	0.455113
718	45.9	0.455674
719	45.95	0.44598
720	46	0.449078
721	46.05	0.447301
722	46.1	0.452207
723	46.15	0.452207
724	46.2	0.455047
725	46.25	0.458706
726	46.3	0.456866
727	46.35	0.455306
728	46.4	0.452596
729	46.45	0.457102
730	46.5	0.455549
731	46.55	0.456651
732	46.6	0.456157
733	46.65	0.455243
734	46.7	0.462718
735	46.75	0.46107
736	46.8	0.466098
737	46.85	0.462985
738	46.9	0.463302
739	46.95	0.459718
740	47	0.467785
741	47.05	0.465063
742	47.1	0.467573
743	47.15	0.47191
744	47.2	0.468938
745	47.25	0.46942
746	47.3	0.475899
747	47.35	0.467051
748	47.4	0.472126
749	47.45	0.468248
750	47.5	0.455047
751	47.55	0.472303
752	47.6	0.478699
753	47.65	0.473605
754	47.7	0.481087
755	47.75	0.47455
756	47.8	0.473914
757	47.85	0.472157
758	47.9	0.485213
759	47.95	0.475036
760	48	0.480546
761	48.05	0.482009
762	48.1	0.484303
763	48.15	0.477966
764	48.2	0.472758
765	48.25	0.472969
766	48.3	0.481428
767	48.35	0.482734
768	48.4	0.485268
769	48.45	0.486656
770	48.5	0.487562
771	48.55	0.483158
772	48.6	0.478303
773	48.65	0.480123
774	48.7	0.488511
775	48.75	0.486147
776	48.8	0.481272
777	48.85	0.485099
778	48.9	0.484307
779	48.95	0.494547
780	49	0.490672
781	49.05	0.494194
782	49.1	0.488562
783	49.15	0.491139
784	49.2	0.484582
785	49.25	0.491449
786	49.3	0.505336
787	49.35	0.498622
788	49.4	0.486837
789	49.45	0.492825
790	49.5	0.494139
791	49.55	0.497472
792	49.6	0.497673
793	49.65	0.494759
794	49.7	0.498853
795	49.75	0.502594
796	49.8	0.499806
797	49.85	0.503363
798	49.9	0.49801
799	49.95	0.499096
800	50	0.505049
801	50.05	0.511697
802	50.1	0.505861
803	50.15	0.51456
804	50.2	0.506802
805	50.25	0.513638
806	50.3	0.502414
807	50.35	0.497743
808	50.4	0.507042
809	50.45	0.506869
810	50.5	0.504359
811	50.55	0.495625
812	50.6	0.498657
813	50.65	0.501606
814	50.7	0.501312
815	50.75	0.514454
816	50.8	0.515917
817	50.85	0.514356
818	50.9	0.518285
819	50.95	0.511607
820	51	0.513422
821	51.05	0.51565
822	51.1	0.514077
823	51.15	0.514195
824	51.2	0.517297
825	51.25	0.509281
826	51.3	0.52067
827	51.35	0.523984
828	51.4	0.52196
829	51.45	0.524776
830	51.5	0.514136
831	51.55	0.516089
832	51.6	0.515022
833	51.65	0.519434
834	51.7	0.517011
835	51.75	0.520721
836	51.8	0.525203
837	51.85	0.522458
838	51.9	0.522729
839	51.95	0.521462
840	52	0.529898
841	52.05	0.526266
842	52.1	0.520109
843	52.15	0.524337
844	52.2	0.521489
845	52.25	0.526956
846	52.3	0.528172
847	52.35	0.527501
848	52.4	0.532521
849	52.45	0.52367
850	52.5	0.523097
851	52.55	0.529541
852	52.6	0.5324
853	52.65	0.53691
854	52.7	0.525866
855	52.75	0.545941
856	52.8	0.527286
857	52.85	0.532949
858	52.9	0.530447
859	52.95	0.533549
860	53	0.528325
861	53.05	0.539255
862	53.1	0.529486
863	53.15	0.541592
864	53.2	0.528235
865	53.25	0.53318
866	53.3	0.542706
867	53.35	0.545432
868	53.4	0.538651
869	53.45	0.540761
870	53.5	0.54051
871	53.55	0.543949
872	53.6	0.547067
873	53.65	0.550075
874	53.7	0.544514
875	53.75	0.53782
876	53.8	0.543769
877	53.85	0.539941
878	53.9	0.543671
879	53.95	0.549114
880	54	0.550659
881	54.05	0.548502
882	54.1	0.546499
883	54.15	0.551804
884	54.2	0.544706
885	54.25	0.536106
886	54.3	0.544008
887	54.35	0.543447
888	54.4	0.540169
889	54.45	0.551126
890	54.5	0.54551
891	54.55	0.548342
892	54.6	0.553322
893	54.65	0.554648
894	54.7	0.55586
895	54.75	0.55435
896	54.8	0.551546
897	54.85	0.552475
898	54.9	0.550738
899	54.95	0.557777
900	55	0.555648
901	55.05	0.557723
902	55.1	0.553169
903	55.15	0.553918
904	55.2	0.554777
905	55.25	0.560609
906	55.3	0.558581
907	55.35	0.550055
908	55.4	0.561029
909	55.45	0.547118
910	55.5	0.556181
911	55.55	0.558256
912	55.6	0.548781
913	55.65	0.554977
914	55.7	0.562029
915	55.75	0.554228
916	55.8	0.564162
917	55.85	0.557405
918	55.9	0.564288
919	55.95	0.566272
920	56	0.56157
921	56.05	0.56486
922	56.1	0.567135
923	56.15	0.561629
924	56.2	0.567366
925	56.25	0.566131
926	56.3	0.566394
927	56.35	0.566805
928	56.4	0.566739
929	56.45	0.574786
930	56.5	0.564342
931	56.55	0.565613
932	56.6	0.572362
933	56.65	0.564139
934	56.7	0.5693
935	56.75	0.570151
936	56.8	0.560127
937	56.85	0.561883
938	56.9	0.55755
939	56.95	0.567339
940	57	0.575543
941	57.05	0.571284
942	57.1	0.569821
943	57.15	0.576563
944	57.2	0.577131
945	57.25	0.576931
946	57.3	0.573206
947	57.35	0.581579
948	57.4	0.575049
949	57.45	0.580383
950	57.5	0.581547
951	57.55	0.573676
952	57.6	0.576814
953	57.65	0.573978
954	57.7	0.573798
955	57.75	0.57548
956	57.8	0.568366
957	57.85	0.567033
958	57.9	0.566676
959	57.95	0.57452
960	58	0.577661
961	58.05	0.582073
962	58.1	0.578116
963	58.15	0.567429
964	58.2	0.574308
965	58.25	0.58221
966	58.3	0.575217
967	58.35	0.57672
968	58.4	0.576049
969	58.45	0.578618
970	58.5	0.583889
971	58.55	0.590395
972	58.6	0.583724
973	58.65	0.589297
974	58.7	0.58212
975	58.75	0.582022
976	58.8	0.590175
977	58.85	0.573249
978	58.9	0.58179
979	58.95	0.578567
980	59	0.580732
981	59.05	0.591356
982	59.1	0.58421
983	59.15	0.592587
984	59.2	0.574586
985	59.25	0.584712
986	59.3	0.583834
987	59.35	0.591454
988	59.4	0.589548
989	59.45	0.587956
990	59.5	0.585587
991	59.55	0.594007
992	59.6	0.588077
993	59.65	0.592807
994	59.7	0.594375
995	59.75	0.590179
996	59.8	0.584806
997	59.85	0.587634
998	59.9	0.596124
999	59.95	0.58605
1000	60	0.588061
1001	60.05	0.581422
1002	60.1	0.588257
1003	60.15	0.59756
1004	60.2	0.590677
1005	60.25	0.586732
1006	60.3	0.581579
1007	60.35	0.585395
1008	60.4	0.592317
1009	60.45	0.589273
1010	60.5	0.586775
1011	60.55	0.586716
1012	60.6	0.576551
1013	60.65	0.590838
1014	60.7	0.590748
1015	60.75	0.599329
1016	60.8	0.590171
1017	60.85	0.588101
1018	60.9	0.59807
1019	60.95	0.599533
1020	61	0.59354
1021	61.05	0.596999
1022	61.1	0.593956
1023	61.15	0.589975
1024	61.2	0.59874
1025	61.25	0.597779
1026	61.3	0.591226
1027	61.35	0.592854
1028	61.4	0.59914
1029	61.45	0.594219
1030	61.5	0.596183
1031	61.55	0.59547
1032	61.6	0.599195
1033	61.65	0.592367
1034	61.7	0.595469
1035	61.75	0.595109
1036	61.8	0.597591
1037	61.85	0.596474
1038	61.9	0.598007
1039	61.95	0.598701
1040	62	0.599611
1041	62.05	0.605399
1042	62.1	0.604533
1043	62.15	0.606129
1044	62.2	0.605553
1045	62.25	0.604121
1046	62.3	0.589206
1047	62.35	0.594775
1048	62.4	0.59818
1049	62.45	0.600211
1050	62.5	0.599336
1051	62.55	0.60285
1052	62.6	0.605745
1053	62.65	0.603258
1054	62.7	0.601195
1055	62.75	0.610121
1056	62.8	0.611667
1057	62.85	0.608274
1058	62.9	0.601678
1059	62.95	0.605686
1060	63	0.608957
1061	63.05	0.608196
1062	63.1	0.597395
1063	63.15	0.607086
1064	63.2	0.601764
1065	63.25	0.592591
1066	63.3	0.597838
1067	63.35	0.597991
1068	63.4	0.600493
1069	63.45	0.604474
1070	63.5	0.600611
1071	63.55	0.608168
1072	63.6	0.590991
1073	63.65	0.604156
1074	63.7	0.605341
1075	63.75	0.607815
1076	63.8	0.607529
1077	63.85	0.605317
1078	63.9	0.614267
1079	63.95	0.604878
1080	64	0.599293
1081	64.05	0.601968
1082	64.1	0.605415
1083	64.15	0.611349
1084	64.2	0.610498
1085	64.25	0.603513
1086	64.3	0.610121
1087	64.35	0.601603
1088	64.4	0.612592
1089	64.45	0.615988
1090	64.5	0.611792
1091	64.55	0.606521
1092	64.6	0.609153
1093	64.65	0.610521
1094	64.7	0.616267
1095	64.75	0.610796
1096	64.8	0.602403
1097	64.85	0.611757
1098	64.9	0.608878
1099	64.95	0.606902
1100	65	0.611941
1101	65.05	0.613576
1102	65.1	0.616039
1103	65.15	0.614843
1104	65.2	0.609345
1105	65.25	0.600658
1106	65.3	0.613592
1107	65.35	0.614114
1108	65.4	0.61353
1109	65.45	0.616494
1110	65.5	0.616188
1111	65.55	0.621561
1112	65.6	0.621702
1113	65.65	0.621392
1114	65.7	0.6098
1115	65.75	0.608474
1116	65.8	0.614427
1117	65.85	0.613204
1118	65.9	0.616824
1119	65.95	0.61518
1120	66	0.611694
1121	66.05	0.610078
1122	66.1	0.619102
1123	66.15	0.613506
1124	66.2	0.616125
1125	66.25	0.620757
1126	66.3	0.626993
1127	66.35	0.626624
1128	66.4	0.621749
1129	66.45	0.621067
1130	66.5	0.620514
1131	66.55	0.623808
1132	66.6	0.618851
1133	66.65	0.608761
1134	66.7	0.610011
1135	66.75	0.616365
1136	66.8	0.628036
1137	66.85	0.623467
1138	66.9	0.623636
1139	66.95	0.617428
1140	67	0.624287
1141	67.05	0.618078
1142	67.1	0.614847
1143	67.15	0.62144
1144	67.2	0.611282
1145	67.25	0.625542
1146	67.3	0.622734
1147	67.35	0.626232
1148	67.4	0.628103
1149	67.45	0.619867
1150	67.5	0.623553
1151	67.55	0.622687
1152	67.6	0.620651
1153	67.65	0.620655
1154	67.7	0.616463
1155	67.75	0.633558
1156	67.8	0.623094
1157	67.85	0.624495
1158	67.9	0.630385
1159	67.95	0.628538
1160	68	0.633989
1161	68.05	0.618769
1162	68.1	0.626538
1163	68.15	0.630322
1164	68.2	0.628083
1165	68.25	0.635126
1166	68.3	0.635087
1167	68.35	0.625177
1168	68.4	0.632507
1169	68.45	0.624243
1170	68.5	0.621777
1171	68.55	0.626295
1172	68.6	0.630487
1173	68.65	0.630197
1174	68.7	0.620208
1175	68.75	0.618643
1176	68.8	0.622675
1177	68.85	0.620047
1178	68.9	0.63091
1179	68.95	0.631621
1180	69	0.631126
1181	69.05	0.625071
1182	69.1	0.626185
1183	69.15	0.62886
1184	69.2	0.623471
1185	69.25	0.627157
1186	69.3	0.631185
1187	69.35	0.622965
1188	69.4	0.615969
1189	69.45	0.632526
1190	69.5	0.637464
1191	69.55	0.631648
1192	69.6	0.629287
1193	69.65	0.633915
1194	69.7	0.627263
1195	69.75	0.63235
1196	69.8	0.632695
1197	69.85	0.627758
1198	69.9	0.621039
1199	69.95	0.621832
1200	70	0.62444
1201	70.05	0.634428
1202	70.1	0.628052
1203	70.15	0.645433
1204	70.2	0.632918
1205	70.25	0.632213
1206	70.3	0.632138
1207	70.35	0.625761
1208	70.4	0.625789
1209	70.45	0.63626
1210	70.5	0.624867
1211	70.55	0.628369
1212	70.6	0.627581
1213	70.65	0.64099
1214	70.7	0.626502
1215	70.75	0.638887
1216	70.8	0.628244
1217	70.85	0.626032
1218	70.9	0.623334
1219	70.95	0.629048
1220	71	0.641684
1221	71.05	0.643072
1222	71.1	0.637903
1223	71.15	0.638899
1224	71.2	0.637884
1225	71.25	0.640574
1226	71.3	0.638801
1227	71.35	0.638499
1228	71.4	0.636303
1229	71.45	0.637641
1230	71.5	0.632891
1231	71.55	0.638609
1232	71.6	0.635864
1233	71.65	0.638703
1234	71.7	0.636703
1235	71.75	0.636495
1236	71.8	0.625969
1237	71.85	0.635938
1238	71.9	0.637809
1239	71.95	0.638091
1240	72	0.632511
1241	72.05	0.645864
1242	72.1	0.634825
1243	72.15	0.640397
1244	72.2	0.643178
1245	72.25	0.647072
1246	72.3	0.640935
1247	72.35	0.635621
1248	72.4	0.636001
1249	72.45	0.627448
1250	72.5	0.638111
1251	72.55	0.644841
1252	72.6	0.644798
1253	72.65	0.643896
1254	72.7	0.639087
1255	72.75	0.636158
1256	72.8	0.629942
1257	72.85	0.630675
1258	72.9	0.636695
1259	72.95	0.639989
1260	73	0.640174
1261	73.05	0.642711
1262	73.1	0.651723
1263	73.15	0.652986
1264	73.2	0.645029
1265	73.25	0.642127
1266	73.3	0.633656
1267	73.35	0.635582
1268	73.4	0.640327
1269	73.45	0.635228
1270	73.5	0.642331
1271	73.55	0.644319
1272	73.6	0.637025
1273	73.65	0.621612
1274	73.7	0.624208
1275	73.75	0.627012
1276	73.8	0.643146
1277	73.85	0.639852
1278	73.9	0.641429
1279	73.95	0.636711
1280	74	0.64637
1281	74.05	0.63924
1282	74.1	0.643841
1283	74.15	0.653978
1284	74.2	0.647261
1285	74.25	0.642029
1286	74.3	0.643448
1287	74.35	0.648041
1288	74.4	0.653665
1289	74.45	0.651778
1290	74.5	0.644464
1291	74.55	0.643013
1292	74.6	0.63284
1293	74.65	0.638993
1294	74.7	0.644252
1295	74.75	0.657222
1296	74.8	0.65079
1297	74.85	0.648633
1298	74.9	0.647543
1299	74.95	0.645896
1300	75	0.650073
1301	75.05	0.649037
1302	75.1	0.64277
1303	75.15	0.641107
1304	75.2	0.643331
1305	75.25	0.652433
1306	75.3	0.647935
1307	75.35	0.637891
1308	75.4	0.652516
1309	75.45	0.653943
1310	75.5	0.653763
1311	75.55	0.646092
1312	75.6	0.645166
1313	75.65	0.644374
1314	75.7	0.643951
1315	75.75	0.648308
1316	75.8	0.655677
1317	75.85	0.659065
1318	75.9	0.660328
1319	75.95	0.652241
1320	76	0.659104
1321	76.05	0.65608
1322	76.1	0.650927
1323	76.15	0.654092
1324	76.2	0.65112
1325	76.25	0.650488
1326	76.3	0.649837
1327	76.35	0.65519
1328	76.4	0.652041
1329	76.45	0.653849
1330	76.5	0.648539
1331	76.55	0.651076
1332	76.6	0.63924
1333	76.65	0.645645
1334	76.7	0.6517
1335	76.75	0.648618
1336	76.8	0.656563
1337	76.85	0.662414
1338	76.9	0.660693
1339	76.95	0.641594
1340	77	0.65481
1341	77.05	0.653096
1342	77.1	0.65843
1343	77.15	0.649715
1344	77.2	0.650782
1345	77.25	0.647025
1346	77.3	0.646539
1347	77.35	0.651116
1348	77.4	0.640084
1349	77.45	0.663673
1350	77.5	0.649637
1351	77.55	0.654955
1352	77.6	0.658963
1353	77.65	0.640495
1354	77.7	0.653657
1355	77.75	0.659575
1356	77.8	0.661324
1357	77.85	0.668512
1358	77.9	0.66141
1359	77.95	0.66003
1360	78	0.667603
1361	78.05	0.656222
1362	78.1	0.651884
1363	78.15	0.652688
1364	78.2	0.654304
1365	78.25	0.659634
1366	78.3	0.659159
1367	78.35	0.662261
1368	78.4	0.666783
1369	78.45	0.657151
1370	78.5	0.65117
1371	78.55	0.646864
1372	78.6	0.656371
1373	78.65	0.657061
1374	78.7	0.651778
1375	78.75	0.658814
1376	78.8	0.660037
1377	78.85	0.652374
1378	78.9	0.663414
1379	78.95	0.654559
1380	79	0.654833
1381	79.05	0.660367
1382	79.1	0.651241
1383	79.15	0.654155
1384	79.2	0.666281
1385	79.25	0.653657
1386	79.3	0.663391
1387	79.35	0.658681
1388	79.4	0.664646
1389	79.45	0.662653
1390	79.5	0.663869
1391	79.55	0.660767
1392	79.6	0.664987
1393	79.65	0.666759
1394	79.7	0.6587
1395	79.75	0.661022
1396	79.8	0.658049
1397	79.85	0.659653
1398	79.9	0.657402
1399	79.95	0.663818
1400	80	0.664324
1401	80.05	0.665132
1402	80.1	0.664328
1403	80.15	0.662904
1404	80.2	0.656379
1405	80.25	0.650131
1406	80.3	0.654045
1407	80.35	0.663912
1408	80.4	0.657143
1409	80.45	0.661544
1410	80.5	0.653998
1411	80.55	0.659214
1412	80.6	0.659069
1413	80.65	0.661359
1414	80.7	0.661147
1415	80.75	0.664571
1416	80.8	0.66845
1417	80.85	0.659924
1418	80.9	0.661587
1419	80.95	0.66514
1420	81	0.659575
1421	81.05	0.66132
1422	81.1	0.662344
1423	81.15	0.656771
1424	81.2	0.665018
1425	81.25	0.664795
1426	81.3	0.666312
1427	81.35	0.658955
1428	81.4	0.658857
1429	81.45	0.670007
1430	81.5	0.657426
1431	81.55	0.669195
1432	81.6	0.667207
1433	81.65	0.659453
1434	81.7	0.65461
1435	81.75	0.652798
1436	81.8	0.661865
1437	81.85	0.66652
1438	81.9	0.664916
1439	81.95	0.659041
1440	82	0.674701
1441	82.05	0.674379
1442	82.1	0.664132
1443	82.15	0.667309
1444	82.2	0.666905
1445	82.25	0.666618
1446	82.3	0.673807
1447	82.35	0.665536
1448	82.4	0.668387
1449	82.45	0.668415
1450	82.5	0.666948
1451	82.55	0.672544
1452	82.6	0.666316
1453	82.65	0.655814
1454	82.7	0.662379
1455	82.75	0.663799
1456	82.8	0.670309
1457	82.85	0.673215
1458	82.9	0.668897
1459	82.95	0.668846
1460	83	0.669469
1461	83.05	0.671171
1462	83.1	0.669846
1463	83.15	0.682984
1464	83.2	0.657673
1465	83.25	0.665638
1466	83.3	0.656492
1467	83.35	0.661936
1468	83.4	0.668524
1469	83.45	0.669501
1470	83.5	0.672587
1471	83.55	0.667046
1472	83.6	0.663116
1473	83.65	0.661089
1474	83.7	0.674921
1475	83.75	0.675568
1476	83.8	0.676854
1477	83.85	0.680297
1478	83.9	0.67678
1479	83.95	0.673889
1480	84	0.669795
1481	84.05	0.667987
1482	84.1	0.670426
1483	84.15	0.674282
1484	84.2	0.675121
1485	84.25	0.678815
1486	84.3	0.675929
1487	84.35	0.675964
1488	84.4	0.669701
1489	84.45	0.667359
1490	84.5	0.671717
1491	84.55	0.680862
1492	84.6	0.683195
1493	84.65	0.676642
1494	84.7	0.679685
1495	84.75	0.680156
1496	84.8	0.679031
1497	84.85	0.666638
1498	84.9	0.673011
1499	84.95	0.664642
1500	85	0.667995
1501	85.05	0.679933
1502	85.1	0.66814
1503	85.15	0.674262
1504	85.2	0.673936
1505	85.25	0.676646
1506	85.3	0.676917
1507	85.35	0.680097
1508	85.4	0.684082
1509	85.45	0.671493
1510	85.5	0.673748
1511	85.55	0.682686
1512	85.6	0.67745
1513	85.65	0.675819
1514	85.7	0.686227
1515	85.75	0.691533
1516	85.8	0.676097
1517	85.85	0.67747
1518	85.9	0.671775
1519	85.95	0.674278
1520	86	0.680807
1521	86.05	0.664532
1522	86.1	0.671379
1523	86.15	0.673356
1524	86.2	0.676129
1525	86.25	0.690988
1526	86.3	0.677548
1527	86.35	0.676207
1528	86.4	0.671211
1529	86.45	0.668505
1530	86.5	0.670705
1531	86.55	0.683592
1532	86.6	0.68029
1533	86.65	0.682984
1534	86.7	0.680054
1535	86.75	0.677568
1536	86.8	0.683819
1537	86.85	0.687455
1538	86.9	0.682572
1539	86.95	0.671411
1540	87	0.672987
1541	87.05	0.678941
1542	87.1	0.685015
1543	87.15	0.682254
1544	87.2	0.671834
1545	87.25	0.674446
1546	87.3	0.677254
1547	87.35	0.678564
1548	87.4	0.679964
1549	87.45	0.670552
1550	87.5	0.678435
1551	87.55	0.677505
1552	87.6	0.673634
1553	87.65	0.674999
1554	87.7	0.680639
1555	87.75	0.679156
1556	87.8	0.684074
1557	87.85	0.68025
1558	87.9	0.689055
1559	87.95	0.685658
1560	88	0.686286
1561	88.05	0.688388
1562	88.1	0.684592
1563	88.15	0.676811
1564	88.2	0.689674
1565	88.25	0.683282
1566	88.3	0.686553
1567	88.35	0.682545
1568	88.4	0.68165
1569	88.45	0.690051
1570	88.5	0.677446
1571	88.55	0.683094
1572	88.6	0.682811
1573	88.65	0.679478
1574	88.7	0.684968
1575	88.75	0.684435
1576	88.8	0.67396
1577	88.85	0.681858
1578	88.9	0.686447
1579	88.95	0.689412
1580	89	0.681133
1581	89.05	0.690463
1582	89.1	0.687035
1583	89.15	0.682231
1584	89.2	0.681847
1585	89.25	0.687925
1586	89.3	0.690235
1587	89.35	0.682713
1588	89.4	0.686306
1589	89.45	0.680615
1590	89.5	0.677827
1591	89.55	0.681517
1592	89.6	0.675372
1593	89.65	0.676921
1594	89.7	0.668975
1595	89.75	0.680878
1596	89.8	0.684694
1597	89.85	0.683082
1598	89.9	0.68029
1599	89.95	0.682851
1600	90	0.689498
1601	90.05	0.68496
1602	90.1	0.679784
1603	90.15	0.683686
1604	90.2	0.684815
1605	90.25	0.682403
1606	90.3	0.679619
1607	90.35	0.688211
1608	90.4	0.679937
1609	90.45	0.68238
1610	90.5	0.688157
1611	90.55	0.688568
1612	90.6	0.688984
1613	90.65	0.689749
1614	90.7	0.697875
1615	90.75	0.693024
1616	90.8	0.69198
1617	90.85	0.690961
1618	90.9	0.690667
1619	90.95	0.688627
1620	91	0.682717
1621	91.05	0.686823
1622	91.1	0.68307
1623	91.15	0.684713
1624	91.2	0.689067
1625	91.25	0.679376
1626	91.3	0.690129
1627	91.35	0.694439
1628	91.4	0.691298
1629	91.45	0.69202
1630	91.5	0.694341
1631	91.55	0.692483
1632	91.6	0.692721
1633	91.65	0.690792
1634	91.7	0.684055
1635	91.75	0.683086
1636	91.8	0.676301
1637	91.85	0.680505
1638	91.9	0.686882
1639	91.95	0.679121
1640	92	0.685458
1641	92.05	0.682023
1642	92.1	0.694357
1643	92.15	0.68809
1644	92.2	0.690067
1645	92.25	0.68969
1646	92.3	0.690898
1647	92.35	0.684658
1648	92.4	0.689294
1649	92.45	0.692357
1650	92.5	0.690365
1651	92.55	0.694596
1652	92.6	0.692463
1653	92.65	0.689043
1654	92.7	0.691616
1655	92.75	0.686117
1656	92.8	0.695016
1657	92.85	0.706424
1658	92.9	0.699945
1659	92.95	0.699502
1660	93	0.695573
1661	93.05	0.694883
1662	93.1	0.697192
1663	93.15	0.692326
1664	93.2	0.693835
1665	93.25	0.693498
1666	93.3	0.695345
1667	93.35	0.700506
1668	93.4	0.692141
1669	93.45	0.693686
1670	93.5	0.691772
1671	93.55	0.688545
1672	93.6	0.687466
1673	93.65	0.695745
1674	93.7	0.694051
1675	93.75	0.69493
1676	93.8	0.701181
1677	93.85	0.69544
1678	93.9	0.696773
1679	93.95	0.686792
1680	94	0.700706
1681	94.05	0.694122
1682	94.1	0.694992
1683	94.15	0.687513
1684	94.2	0.704773
1685	94.25	0.691855
1686	94.3	0.697541
1687	94.35	0.698326
1688	94.4	0.6944
1689	94.45	0.690918
1690	94.5	0.698479
1691	94.55	0.699863
1692	94.6	0.701138
1693	94.65	0.701142
1694	94.7	0.696177
1695	94.75	0.695149
1696	94.8	0.704134
1697	94.85	0.695235
1698	94.9	0.697996
1699	94.95	0.696059
1700	95	0.701397
1701	95.05	0.706863
1702	95.1	0.702938
1703	95.15	0.698969
1704	95.2	0.708522
1705	95.25	0.694114
1706	95.3	0.708307
1707	95.35	0.699647
1708	95.4	0.698439
1709	95.45	0.699753
1710	95.5	0.70153
1711	95.55	0.701149
1712	95.6	0.6978
1713	95.65	0.697388
1714	95.7	0.694949
1715	95.75	0.699518
1716	95.8	0.696847
1717	95.85	0.679423
1718	95.9	0.697753
1719	95.95	0.699636
1720	96	0.702095
1721	96.05	0.700804
1722	96.1	0.692572
1723	96.15	0.6918
1724	96.2	0.698789
1725	96.25	0.696828
1726	96.3	0.700055
1727	96.35	0.712817
1728	96.4	0.693427
1729	96.45	0.698208
1730	96.5	0.701769
1731	96.55	0.709177
1732	96.6	0.707914
1733	96.65	0.715095
1734	96.7	0.707267
1735	96.75	0.704032
1736	96.8	0.696392
1737	96.85	0.703538
1738	96.9	0.68738
1739	96.95	0.695651
1740	97	0.701655
1741	97.05	0.697408
1742	97.1	0.702087
1743	97.15	0.701577
1744	97.2	0.704773
1745	97.25	0.689247
1746	97.3	0.703248
1747	97.35	0.712836
1748	97.4	0.714625
1749	97.45	0.703922
1750	97.5	0.701365
1751	97.55	0.700824
1752	97.6	0.703401
1753	97.65	0.701671
1754	97.7	0.691478
1755	97.75	0.712754
1756	97.8	0.700596
1757	97.85	0.695867
1758	97.9	0.698702
1759	97.95	0.707632
1760	98	0.700212
1761	98.05	0.693792
1762	98.1	0.708244
1763	98.15	0.702322
1764	98.2	0.701647
1765	98.25	0.714095
1766	98.3	0.711483
1767	98.35	0.699287
1768	98.4	0.711581
1769	98.45	0.703593
1770	98.5	0.707577
1771	98.55	0.708032
1772	98.6	0.714993
1773	98.65	0.708071
1774	98.7	0.709032
1775	98.75	0.709617
1776	98.8	0.706083
1777	98.85	0.692655
1778	98.9	0.694506
1779	98.95	0.706538
1780	99	0.705381
1781	99.05	0.706911
1782	99.1	0.708005
1783	99.15	0.704887
1784	99.2	0.699753
1785	99.25	0.700298
1786	99.3	0.701173
1787	99.35	0.712346
1788	99.4	0.711213
1789	99.45	0.714244
1790	99.5	0.703267
1791	99.55	0.710754
1792	99.6	0.712103
1793	99.65	0.712828
1794	99.7	0.708401
1795	99.75	0.71997
1796	99.8	0.706636
1797	99.85	0.702138
1798	99.9	0.702428
1799	99.95	0.705699
1800	100	0.711221
1801	100.05	0.708275
1802	100.1	0.713715
1803	100.15	0.707044
1804	100.2	0.71106
1805	100.25	0.710848
1806	100.3	0.716437
1807	100.35	0.704204
1808	100.4	0.701993
1809	100.45	0.7014
1810	100.5	0.702342
1811	100.55	0.704016
1812	100.6	0.708534
1813	100.65	0.711675
1814	100.7	0.717547
1815	100.75	0.714789
1816	100.8	0.705095
1817	100.85	0.712248
1818	100.9	0.705958
1819	100.95	0.726923
1820	101	0.7255
1821	101.05	0.727676
1822	101.1	0.713997
1823	101.15	0.707813
1824	101.2	0.727896
1825	101.25	0.712409
1826	101.3	0.717291
1827	101.35	0.711609
1828	101.4	0.717166
1829	101.45	0.711401
1830	101.5	0.706111
1831	101.55	0.715264
1832	101.6	0.706985
1833	101.65	0.704106
1834	101.7	0.701142
1835	101.75	0.715174
1836	101.8	0.716029
1837	101.85	0.721558
1838	101.9	0.715574
1839	101.95	0.717578
1840	102	0.717256
1841	102.05	0.717193
1842	102.1	0.708244
1843	102.15	0.709177
1844	102.2	0.703887
1845	102.25	0.707593
1846	102.3	0.717617
1847	102.35	0.723308
1848	102.4	0.722323
1849	102.45	0.700118
1850	102.5	0.721566
1851	102.55	0.717735
1852	102.6	0.719825
1853	102.65	0.714295
1854	102.7	0.728221
1855	102.75	0.712613
1856	102.8	0.711833
1857	102.85	0.709703
1858	102.9	0.717982
1859	102.95	0.717166
1860	103	0.712703
1861	103.05	0.716962
1862	103.1	0.719668
1863	103.15	0.727527
1864	103.2	0.720919
1865	103.25	0.721217
1866	103.3	0.720445
1867	103.35	0.715895
1868	103.4	0.717299
1869	103.45	0.711624
1870	103.5	0.716248
1871	103.55	0.711076
1872	103.6	0.71366
1873	103.65	0.710346
1874	103.7	0.720919
1875	103.75	0.711982
1876	103.8	0.716311
1877	103.85	0.715362
1878	103.9	0.716209
1879	103.95	0.715797
1880	104	0.718127
1881	104.05	0.719221
1882	104.1	0.715993
1883	104.15	0.712605
1884	104.2	0.722896
1885	104.25	0.711221
1886	104.3	0.722362
1887	104.35	0.719641
1888	104.4	0.722268
1889	104.45	0.716288
1890	104.5	0.71608
1891	104.55	0.709609
1892	104.6	0.716382
1893	104.65	0.705577
1894	104.7	0.716429
1895	104.75	0.724017
1896	104.8	0.721413
1897	104.85	0.71177
1898	104.9	0.711844
1899	104.95	0.712448
1900	105	0.721786
1901	105.05	0.717731
1902	105.1	0.710793
1903	105.15	0.713711
1904	105.2	0.722935
1905	105.25	0.715887
1906	105.3	0.718958
1907	105.35	0.716017
1908	105.4	0.716029
1909	105.45	0.71986
1910	105.5	0.728253
1911	105.55	0.71948
1912	105.6	0.713895
1913	105.65	0.724809
1914	105.7	0.719033
1915	105.75	0.718146
1916	105.8	0.718468
1917	105.85	0.719127
1918	105.9	0.713989
1919	105.95	0.721025
1920	106	0.728888
1921	106.05	0.725398
1922	106.1	0.724374
1923	106.15	0.71475
1924	106.2	0.724382
1925	106.25	0.718021
1926	106.3	0.722998
1927	106.35	0.718978
1928	106.4	0.71326
1929	106.45	0.720154
1930	106.5	0.716742
1931	106.55	0.717578
1932	106.6	0.722629
1933	106.65	0.726727
1934	106.7	0.730747
1935	106.75	0.724127
1936	106.8	0.717107
1937	106.85	0.729539
1938	106.9	0.726186
1939	106.95	0.72619
1940	107	0.735516
1941	107.05	0.722845
1942	107.1	0.728002
1943	107.15	0.726998
1944	107.2	0.739442
1945	107.25	0.726217
1946	107.3	0.727249
1947	107.35	0.7275
1948	107.4	0.725809
1949	107.45	0.719699
1950	107.5	0.717468
1951	107.55	0.727684
1952	107.6	0.724562
1953	107.65	0.718394
1954	107.7	0.727747
1955	107.75	0.706052
1956	107.8	0.713362
1957	107.85	0.729425
1958	107.9	0.725802
1959	107.95	0.709107
1960	108	0.720366
1961	108.05	0.722221
1962	108.1	0.722437
1963	108.15	0.717519
1964	108.2	0.716558
1965	108.25	0.719041
1966	108.3	0.722045
1967	108.35	0.725488
1968	108.4	0.718131
1969	108.45	0.721319
1970	108.5	0.724751
1971	108.55	0.730237
1972	108.6	0.729629
1973	108.65	0.736363
1974	108.7	0.723904
1975	108.75	0.72952
1976	108.8	0.722888
1977	108.85	0.726382
1978	108.9	0.721374
1979	108.95	0.713578
1980	109	0.709354
1981	109.05	0.712813
1982	109.1	0.717997
1983	109.15	0.737077
1984	109.2	0.731429
1985	109.25	0.723892
1986	109.3	0.727519
1987	109.35	0.724264
1988	109.4	0.721131
1989	109.45	0.724308
1990	109.5	0.723919
1991	109.55	0.741308
1992	109.6	0.73341
1993	109.65	0.734716
1994	109.7	0.728747
1995	109.75	0.725935
1996	109.8	0.726272
1997	109.85	0.721531
1998	109.9	0.732127
[truncated: 7,288 more rows]
