# Supplementary material for: Antisolvent controls the shape and size of anisotropic lead halide perovskite nanocrystals
Source: Nat Commun. 2024 Oct 17;15:8952. doi: 10.1038/s41467-024-53221-5 (PMC11486954; doi:10.1038/s41467-024-53221-5)
Supplement: Supplementary file 3 — Source Data [file 41467_2024_53221_MOESM3_ESM.zip › Fig04c_SAXS.xlsx]

## Sheet: I_100 SAXS peak height (norm.)
	time (s)	I_100	propagated fit uncertainty
0	10.4	0.00701647
1	10.9	0.00503167
2	11.4	0.00349076
3	11.9	0.0059225
4	12.4	0.0152765
5	12.9	0.0152765
6	13.4	0.022659
7	13.9	0.0216665	0.00568017
8	14.4	0.0309374	0.00831007
9	14.9	0.0403357	0.00828167
10	15.4	0.0542543	0.00768702
11	15.9	0.0687776	0.00632561
12	16.4	0.0844447	0.00657151
13	16.9	0.121301	0.00346557
14	17.4	0.136812	0.00466744
15	17.9	0.160085	0.00436106
16	18.4	0.180515	0.00307883
17	18.9	0.239144	0.00564857
18	19.4	0.239144	0.00385768
19	19.9	0.316223	0.00631378
20	20.4	0.316223	0.0031727
21	20.9	0.36181	0.00300226
22	21.4	0.446283	0.00590359
23	21.9	0.446283	0.00307699
24	22.4	0.488042	0.00328813
25	22.9	0.520632	0.00358741
26	23.4	0.551993	0.00378805
27	23.9	0.580153	0.0041466
28	24.4	0.605185	0.00430162
29	24.9	0.631386	0.00450307
30	25.4	0.661947	0.00479592
31	25.9	0.679076	0.0051196
32	26.4	0.701733	0.00506468
33	26.9	0.71472	0.00481161
34	27.4	0.734916	0.00559432
35	27.9	0.751305	0.00525476
36	28.4	0.761234	0.00524499
37	28.9	0.777252	0.00524451
38	29.4	0.786629	0.00707125
39	29.9	0.796818	0.00584487
40	30.4	0.806127	0.00597263
41	30.9	0.820642	0.00599664
42	31.4	0.831322	0.00610243
43	31.9	0.838113	0.00611439
44	32.4	0.848095	0.00612397
45	32.9	0.858133	0.00620498
46	33.4	0.862085	0.00613708
47	33.9	0.875586	0.00609566
48	34.4	0.882801	0.0061497
49	34.9	0.886176	0.00610136
50	35.4	0.896255	0.00612821
51	35.9	0.903318	0.00618499
52	36.4	0.905095	0.00608558
53	36.9	0.91623	0.00615132
54	37.4	0.919646	0.00610972
55	37.9	0.926824	0.00610538
56	38.4	0.927702	0.006112
57	38.9	0.933625	0.00613281
58	39.4	0.939209	0.00610616
59	39.9	0.942744	0.0061272
60	40.4	0.944033	0.00607
61	40.9	0.950222	0.00604004
62	41.4	0.955281	0.00616536
63	41.9	0.958885	0.00615896
64	42.4	0.962362	0.00615698
65	42.9	0.96645	0.0062108
66	43.4	0.965515	0.00610686
67	43.9	0.973185	0.0061862
68	44.4	0.973151	0.00622839
69	44.9	0.978818	0.00618961
70	45.4	0.980894	0.00621164
71	45.9	0.983428	0.00622709
72	46.4	0.985452	0.00617863
73	46.9	0.989499	0.00616033
74	47.4	0.991297	0.00616336
75	47.9	0.996285	0.00625855
76	48.4	0.989781	0.00611639
77	48.9	0.991428	0.00615102
78	49.4	0.995995	0.0061956
79	49.9	0.999358	0.00619872
80	50.4	1.00307	0.00623877
81	50.9	1.00355	0.00615959
82	51.4	1.00569	0.0062085
83	51.9	1.00535	0.00618303
84	52.4	1.00467	0.006176
85	52.9	1.00662	0.00614589
86	53.4	1.01181	0.00620205
87	53.9	1.01141	0.00617463
88	54.4	1.01479	0.00626706
89	54.9	1.01253	0.0061804
90	55.4	1.01844	0.00624897
91	55.9	1.01709	0.00619378
92	56.4	1.01544	0.00621098
93	56.9	1.01798	0.00619132
94	57.4	1.01452	0.00621452
95	57.9	1.01542	0.00617782
96	58.4	1.02051	0.00625586
97	58.9	1.01632	0.00615851
98	59.4	1.01662	0.0061258
99	59.9	1.01913	0.00612777
100	60.4	1.02005	0.00615966
101	60.9	1.02076	0.00615338
102	61.4	1.01857	0.00615039
103	61.9	1.02035	0.0061168
104	62.4	1.02238	0.00614138
105	62.9	1.01985	0.00611389
106	63.4	1.0226	0.00615248
107	63.9	1.01933	0.00606652
108	64.4	1.02166	0.00617059
109	64.9	1.01961	0.00608583
110	65.4	1.02267	0.00617994
111	65.9	1.01648	0.0061304
112	66.4	1.02109	0.00614554
113	66.9	1.02049	0.00602644
114	67.4	1.02217	0.0061279
115	67.9	1.0201	0.00612477
116	68.4	1.02084	0.00612663
117	68.9	1.01234	0.00603368
118	69.4	1.01467	0.00604902
119	69.9	1.02059	0.00608157
120	70.4	1.01887	0.0060551
121	70.9	1.01653	0.00603389
122	71.4	1.01847	0.0060238
123	71.9	1.01598	0.00606339
124	72.4	1.0194	0.00605824
125	72.9	1.01906	0.00604762
126	73.4	1.02212	0.00602165
127	73.9	1.02125	0.00607706
128	74.4	1.0209	0.00605205
129	74.9	1.0176	0.00606084
130	75.4	1.01568	0.00600929
131	75.9	1.01654	0.00608855
132	76.4	1.01423	0.00605735
133	76.9	1.0167	0.00603325
134	77.4	1.01443	0.00596471
135	77.9	1.01917	0.00601883
136	78.4	1.01706	0.00598943
137	78.9	1.01937	0.00604079
138	79.4	1.0164	0.00595862
139	79.9	1.01748	0.00598504
140	80.4	1.01785	0.00602552
141	80.9	1.01704	0.00600839
142	81.4	1.01409	0.00602314
143	81.9	1.01818	0.00602378
144	82.4	1.01498	0.00599502
145	82.9	1.01618	0.00595825
146	83.4	1.01849	0.00601838
147	83.9	1.01583	0.00597635
148	84.4	1.01568	0.00598969
149	84.9	1.01798	0.0059418
150	85.4	1.01909	0.00599674
151	85.9	1.01847	0.00601149
152	86.4	1.01794	0.00600578
153	86.9	1.01874	0.00591627
154	87.4	1.01946	0.00595267
155	87.9	1.01931	0.00592965
156	88.4	1.02445	0.00594918
157	88.9	1.01603	0.00597934
158	89.4	1.01571	0.00592077
159	89.9	1.02008	0.00600265
160	90.4	1.0179	0.00596381
161	90.9	1.01759	0.00595949
162	91.4	1.01545	0.00599136
163	91.9	1.01761	0.00587975
164	92.4	1.01857	0.00592635
165	92.9	1.01767	0.00594802
166	93.4	1.01751	0.0059042
167	93.9	1.0165	0.00591569
168	94.4	1.01511	0.00596645
169	94.9	1.01784	0.00596788
170	95.4	1.01803	0.00595495
171	95.9	1.01781	0.00595377
172	96.4	1.02177	0.00598068
173	96.9	1.01549	0.00593379
174	97.4	1.019	0.00599461
175	97.9	1.02013	0.00597156
176	98.4	1.02051	0.00600553
177	98.9	1.01549	0.00598147
178	99.4	1.01949	0.00596287
179	99.9	1.02018	0.00597415
180	100.4	1.0212	0.00600448
181	100.9	1.01924	0.00600237
182	101.4	1.02022	0.00601504
183	101.9	1.02506	0.00601771
184	102.4	1.02162	0.00603101
185	102.9	1.02173	0.00590057
186	103.4	1.02103	0.00600373
187	103.9	1.018	0.00599917
188	104.4	1.02238	0.005987
189	104.9	1.02309	0.00602805
190	105.4	1.02156	0.00604734
191	105.9	1.02274	0.00602641
192	106.4	1.0249	0.00602339
193	106.9	1.02211	0.0059877
194	107.4	1.02037	0.0059812
195	107.9	1.02335	0.00602938
196	108.4	1.02371	0.0060549
197	108.9	1.02032	0.00602897
198	109.4	1.02692	0.00608129
199	109.9	1.02644	0.00600334
200	110.4	1.02428	0.00601701
201	110.9	1.02863	0.00607777
202	111.4	1.02613	0.00605856
203	111.9	1.02157	0.00602645
204	112.4	1.02422	0.00605263
205	112.9	1.02569	0.00606802
206	113.4	1.02434	0.00610196
207	113.9	1.02508	0.0060535
208	114.4	1.02805	0.00615716
209	114.9	1.02689	0.00607977
210	115.4	1.02567	0.00610485
211	115.9	1.02662	0.00609579
212	116.4	1.022	0.00606723
213	116.9	1.02438	0.00607284
214	117.4	1.02611	0.0061129
215	117.9	1.03169	0.00614034
216	118.4	1.02799	0.00611928
217	118.9	1.02708	0.0061208
218	119.4	1.02994	0.00612179
219	119.9	1.03137	0.00613079
220	120.4	1.02859	0.00616338
221	120.9	1.03044	0.00616362
222	121.4	1.03091	0.00614587
223	121.9	1.03196	0.00620378
224	122.4	1.02898	0.00615756
225	122.9	1.02915	0.00614579
226	123.4	1.02644	0.00618059
227	123.9	1.02961	0.00618002
228	124.4	1.03195	0.00617247
229	124.9	1.02672	0.00622539
230	125.4	1.02893	0.00621668
231	125.9	1.03159	0.00623262
232	126.4	1.03307	0.00624905
233	126.9	1.02959	0.00619678
234	127.4	1.0305	0.00620241
235	127.9	1.02854	0.0061898
236	128.4	1.03285	0.00621743
237	128.9	1.03125	0.00621838
238	129.4	1.03251	0.00627069
239	129.9	1.03433	0.00631292
240	130.4	1.0319	0.00622422
241	130.9	1.03542	0.00628764
242	131.4	1.03519	0.00630084
243	131.9	1.03588	0.00631894
244	132.4	1.03595	0.00626041
245	132.9	1.03323	0.00633937
246	133.4	1.03475	0.00631708
247	133.9	1.03207	0.00625564
248	134.4	1.03702	0.00629434
249	134.9	1.03691	0.006376
250	135.4	1.03726	0.00628492
251	135.9	1.0348	0.00626931
252	136.4	1.03789	0.00634903
253	136.9	1.037	0.00635186
254	137.4	1.03469	0.00633016
255	137.9	1.03465	0.0063331
256	138.4	1.03221	0.00632633
257	138.9	1.03853	0.00637042
258	139.4	1.03784	0.00636931
259	139.9	1.03413	0.00634721
260	140.4	1.03811	0.00639976
261	140.9	1.03511	0.00632021
262	141.4	1.03776	0.00640099
263	141.9	1.03665	0.00646826
264	142.4	1.03857	0.00644267
265	142.9	1.04181	0.00645851
266	143.4	1.04411	0.00646419
267	143.9	1.04345	0.00651876
268	144.4	1.04335	0.0064329
269	144.9	1.04366	0.00644591
270	145.4	1.04723	0.00651877
271	145.9	1.04681	0.00657256
272	146.4	1.04858	0.00653252
273	146.9	1.04914	0.0065511
274	147.4	1.05137	0.0065848
275	147.9	1.05025	0.00656905
276	148.4	1.05182	0.00658017
277	148.9	1.04979	0.00658736
278	149.4	1.05909	0.00661686
279	149.9	1.05038	0.00661081
280	150.4	1.05372	0.00668742
281	150.9	1.05229	0.0066295
282	151.4	1.05588	0.00665839
283	151.9	1.05139	0.00659007
284	152.4	1.05413	0.00665654
285	152.9	1.05363	0.0066626
286	153.4	1.05484	0.00666383
287	153.9	1.05422	0.00667584
288	154.4	1.05562	0.00669858
289	154.9	1.0555	0.00671369
290	155.4	1.05516	0.00666324
291	155.9	1.05757	0.00674271
292	156.4	1.05519	0.0067048
293	156.9	1.05779	0.00670763
294	157.4	1.05318	0.00675163
295	157.9	1.05786	0.00667448
296	158.4	1.05281	0.00670222
297	158.9	1.05901	0.00677478
298	159.4	1.05461	0.00671013
299	159.9	1.05302	0.00673369
300	160.4	1.05818	0.00675525
301	160.9	1.05961	0.00678388
302	161.4	1.05983	0.00678876
303	161.9	1.05609	0.00676831
304	162.4	1.0606	0.00679033
305	162.9	1.05934	0.00678733
306	163.4	1.05738	0.00675294
307	163.9	1.05763	0.00680224
308	164.4	1.05728	0.00682804
309	164.9	1.05944	0.00685276
310	165.4	1.06101	0.00690618
311	165.9	1.06	0.00682362
312	166.4	1.0611	0.00689045
313	166.9	1.06113	0.00689748
314	167.4	1.05935	0.00690868
315	167.9	1.05967	0.0068738
316	168.4	1.05953	0.0069392
317	168.9	1.06339	0.00699745
318	169.4	1.05827	0.00692816
319	169.9	1.06149	0.00699222
320	170.4	1.05943	0.00697887
321	170.9	1.06227	0.00694583
322	171.4	1.06132	0.00698283
323	171.9	1.06183	0.00697457
324	172.4	1.06217	0.00700393
325	172.9	1.06255	0.00701512
326	173.4	1.0651	0.00706351
327	173.9	1.06374	0.007041
328	174.4	1.06339	0.00705143
329	174.9	1.06445	0.00707845
330	175.4	1.06796	0.0070978
331	175.9	1.06746	0.00711777
332	176.4	1.06378	0.00706633
333	176.9	1.06383	0.00711378
334	177.4	1.06216	0.00707085
335	177.9	1.06474	0.00716881
336	178.4	1.06049	0.00714537
337	178.9	1.06325	0.00714045
338	179.4	1.06787	0.00720516
339	179.9	1.06384	0.00716481
340	180.4	1.06319	0.00718898
341	180.9	1.06574	0.00719316
342	181.4	1.0672	0.00717496
343	181.9	1.06493	0.0072547
344	182.4	1.06506	0.00722735
345	182.9	1.06568	0.00722449
346	183.4	1.06702	0.00732133
347	183.9	1.06757	0.00725566
348	184.4	1.06834	0.00724776
349	184.9	1.06844	0.00729374
350	185.4	1.06738	0.00738665
351	185.9	1.07149	0.00733586
352	186.4	1.06973	0.00732176
353	186.9	1.0672	0.00733606
354	187.4	1.0718	0.00733277
355	187.9	1.07025	0.00738951
356	188.4	1.07026	0.00737928
357	188.9	1.06786	0.00736095
358	189.4	1.07153	0.00739736
359	189.9	1.06617	0.00732594
360	190.4	1.06783	0.00741346
361	190.9	1.07093	0.00749608
362	191.4	1.06976	0.00744409
363	191.9	1.07493	0.00748558
364	192.4	1.07112	0.0074546
365	192.9	1.07318	0.00749649
366	193.4	1.06933	0.00752248
367	193.9	1.07122	0.00755632
368	194.4	1.07088	0.00755399
369	194.9	1.07423	0.00754317
370	195.4	1.07317	0.00759085
371	195.9	1.06787	0.00749383
372	196.4	1.06878	0.00753272
373	196.9	1.07275	0.0075853
374	197.4	1.07561	0.00760058
375	197.9	1.0745	0.00759058
376	198.4	1.07634	0.00766077
377	198.9	1.07707	0.00769073
378	199.4	1.07197	0.00765861
379	199.9	1.07547	0.00766462
380	200.4	1.07106	0.00763485
381	200.9	1.07217	0.00768373
382	201.4	1.0695	0.00766271
383	201.9	1.07523	0.00771248
384	202.4	1.07475	0.00777903
385	202.9	1.07424	0.00772294
386	203.4	1.07561	0.00776741
387	203.9	1.07233	0.00774723
388	204.4	1.07556	0.00778446
389	204.9	1.07487	0.00785324
390	205.4	1.07479	0.00780894
391	205.9	1.07049	0.00774936
392	206.4	1.07508	0.00778929
393	206.9	1.07588	0.00786658
394	207.4	1.0765	0.00785994
395	207.9	1.07268	0.00788111
396	208.4	1.07638	0.00790644
397	208.9	1.07361	0.00793117
398	209.4	1.07751	0.0079336
399	209.9	1.07317	0.0078888
400	210.4	1.08337	0.00793474
401	210.9	1.07441	0.00790242
402	211.4	1.07625	0.00799801
403	211.9	1.07654	0.00802122
404	212.4	1.07632	0.00801758
405	212.9	1.08294	0.00809093
406	213.4	1.07895	0.00809397
407	213.9	1.0784	0.00807153
408	214.4	1.07844	0.00805366
409	214.9	1.08069	0.00806218
410	215.4	1.0775	0.00810714
411	215.9	1.07982	0.0081082
412	216.4	1.07907	0.00808266
413	216.9	1.07739	0.00810367
414	217.4	1.07859	0.00813049
415	217.9	1.07907	0.00809692
416	218.4	1.08148	0.00813084
417	218.9	1.07981	0.00821793
418	219.4	1.08066	0.00817684
419	219.9	1.07684	0.00821611
420	220.4	1.0796	0.0081957
421	220.9	1.07966	0.00820021
422	221.4	1.0773	0.00829851
423	221.9	1.07943	0.00822811
424	222.4	1.08121	0.00825506
425	222.9	1.0811	0.00828692
426	223.4	1.07655	0.00827797
427	223.9	1.08238	0.00837548
428	224.4	1.08046	0.00834898
429	224.9	1.07973	0.00830892
430	225.4	1.08213	0.00842384
431	225.9	1.08271	0.00840162
432	226.4	1.08347	0.00843585
433	226.9	1.0799	0.00839974
434	227.4	1.07979	0.00841071
435	227.9	1.08325	0.00842095
436	228.4	1.08148	0.00838761
437	228.9	1.07749	0.00846647
438	229.4	1.07942	0.00847959
439	229.9	1.07743	0.00844616
440	230.4	1.07716	0.00849935
441	230.9	1.08356	0.00856847
442	231.4	1.07875	0.00854791
443	231.9	1.07954	0.00858172
444	232.4	1.08228	0.00859826
445	232.9	1.0818	0.00865741
446	233.4	1.08478	0.00865792
447	233.9	1.08254	0.00865713
448	234.4	1.08311	0.00864141
449	234.9	1.08324	0.00858974
450	235.4	1.08218	0.0086521
451	235.9	1.08188	0.00865628
452	236.4	1.08526	0.0086933
453	236.9	1.08468	0.00878578
454	237.4	1.08128	0.00869116
455	237.9	1.08558	0.00872886
456	238.4	1.0835	0.00876412
457	238.9	1.08417	0.00877094
458	239.4	1.08156	0.00873786
459	239.9	1.08664	0.00880787
460	240.4	1.08026	0.00881289
461	240.9	1.0802	0.00883456
462	241.4	1.07849	0.00884884
463	241.9	1.08176	0.00889091
464	242.4	1.0847	0.00891203
465	242.9	1.08294	0.00891629
466	243.4	1.08574	0.00895901
467	243.9	1.07851	0.00891086
468	244.4	1.08065	0.00889027
469	244.9	1.08181	0.00891794
470	245.4	1.08449	0.00901903
471	245.9	1.08073	0.00899882
472	246.4	1.08392	0.00902923
473	246.9	1.08608	0.00904617
474	247.4	1.08402	0.009042
475	247.9	1.08436	0.00908809
476	248.4	1.08686	0.00907897
477	248.9	1.0791	0.0089887
478	249.4	1.08504	0.00909677
479	249.9	1.08272	0.00906541
480	250.4	1.08434	0.00913069
481	250.9	1.08145	0.00912277
482	251.4	1.08241	0.00917297
483	251.9	1.08227	0.00916524
484	252.4	1.08314	0.00925497
485	252.9	1.08391	0.00919156
486	253.4	1.08017	0.00924164
487	253.9	1.08462	0.00922735
488	254.4	1.085	0.00923349
489	254.9	1.08461	0.0094725
490	255.4	1.08228
491	255.9	1.08333	0.00922726
492	256.4	1.08066	0.00916742
493	256.9	1.08643	0.0100076
494	257.4	1.08446	0.00550314
495	257.9	1.08446	0.00828213
496	258.4	1.08666	0.00748152
497	258.9	1.08371	0.0092493
498	259.4	1.08708	0.00977652
499	259.9	1.08541	0.00937256
500	260.4	1.083	0.0093436
501	260.9	1.08467	0.00891716
502	261.4	1.08399	0.00914926
503	261.9	1.08681	0.00920755
504	262.4	1.08281	0.00925736
505	262.9	1.09001	0.00933316
506	263.4	1.08206	0.00900559
507	263.9	1.08191	0.00916405
508	264.4	1.08725	0.00926491
509	264.9	1.08185	0.00914669
510	265.4	1.08105	0.0092505
511	265.9	1.08271	0.00919529
512	266.4	1.08327	0.00921245
513	266.9	1.08697	0.00923684
514	267.4	1.08633	0.00842897
515	267.9	1.08371	0.00925393
516	268.4	1.08671	0.00936438
517	268.9	1.08485	0.00936672
518	269.4	1.08669	0.00935373
519	269.9	1.08334	0.00950437
520	270.4	1.08225	0.00931824
521	270.9	1.08478	0.00935625
522	271.4	1.08287	0.00938728
523	271.9	1.08443	0.00950373
524	272.4	1.08526	0.0094394
525	272.9	1.08774	0.00950751
526	273.4	1.08134	0.00943371
527	273.9	1.08473	0.00949416
528	274.4	1.08575	0.00947569
529	274.9	1.08887	0.00940179
530	275.4	1.08601	0.00953597
531	275.9	1.08529	0.00951374
532	276.4	1.08237	0.00948636
533	276.9	1.08623	0.0097557
534	277.4	1.08444	0.00957668
535	277.9	1.08495	0.00963563
536	278.4	1.08689	0.00964526
537	278.9	1.08785	0.00968448
538	279.4	1.08345	0.0096654
539	279.9	1.08442	0.00969092
540	280.4	1.08763	0.00978889
541	280.9	1.08764	0.00974961
542	281.4	1.08776	0.00979043
543	281.9	1.08519	0.00971614
544	282.4	1.08402	0.00975989
545	282.9	1.08578	0.00975193
546	283.4	1.08658	0.00982717
547	283.9	1.08817	0.00978458
548	284.4	1.08939	0.00986485
549	284.9	1.08591	0.00985653
550	285.4	1.08762	0.00987988
551	285.9	1.0881	0.00996165
552	286.4	1.08444	0.00989097
553	286.9	1.08343	0.00988229
554	287.4	1.08991	0.00996905
555	287.9	1.08398	0.00989682
556	288.4	1.08638	0.00985351
557	288.9	1.08357	0.00994803
558	289.4	1.08555	0.0100182
559	289.9	1.08287	0.00997331
560	290.4	1.0826	0.0100075
561	290.9	1.08086	0.00999874
562	291.4	1.08203	0.0100419
563	291.9	1.07954	0.0100142
564	292.4	1.08688	0.0100752
565	292.9	1.08302	0.0100736
566	293.4	1.08346	0.0101343
567	293.9	1.08853	0.0101881
568	294.4	1.0849	0.0101513
569	294.9	1.08001	0.0100925
570	295.4	1.08817	0.0101954
571	295.9	1.08367	0.0101922
572	296.4	1.07979	0.0102099
573	296.9	1.0838	0.0102345
574	297.4	1.08364	0.0102585
575	297.9	1.08358	0.0102621
576	298.4	1.08639	0.0103351
577	298.9	1.08334	0.0103172
578	299.4	1.08361	0.0103327
579	299.9	1.08737	0.010418
580	300.4	1.07976	0.0102926
581	300.9	1.08544	0.0103827
582	301.4	1.08399	0.0103956
583	301.9	1.08354	0.0103976
584	302.4	1.08084	0.0103735
585	302.9	1.0824	0.0104272
586	303.4	1.0838	0.010447
587	303.9	1.07798	0.0103942
588	304.4	1.08132	0.0104468
589	304.9	1.08468	0.0105446
590	305.4	1.07875	0.0104475
591	305.9	1.08231	0.0105186
592	306.4	1.08478	0.0102895
593	306.9	1.08263	0.0106013
594	307.4	1.08022	0.0105845
595	307.9	1.08373	0.0105973
596	308.4	1.08112	0.0106333
597	308.9	1.08412	0.0105603
598	309.4	1.07939	0.0106489
599	309.9	1.08486	0.0106833
600	310.4	1.08175	0.0106511
601	310.9	1.07645	0.0106452
602	311.4	1.08115	0.0106767
603	311.9	1.08131	0.0107905
604	312.4	1.0822	0.0107648
605	312.9	1.07973	0.0106658
606	313.4	1.07936	0.0107093
607	313.9	1.07762	0.0106783
608	314.4	1.08065	0.0108191
609	314.9	1.07904	0.0107877
610	315.4	1.07846	0.0108338
611	315.9	1.07963	0.0108141
612	316.4	1.07736	0.0107706
613	316.9	1.07802	0.0108209
614	317.4	1.07829	0.0108723
615	317.9	1.08051	0.0109448
616	318.4	1.07975	0.0108763
617	318.9	1.08223	0.0110048
618	319.4	1.07801	0.0109764
619	319.9	1.08041	0.0110452
620	320.4	1.07769	0.0109989
621	320.9	1.07853	0.0110043
622	321.4	1.07781	0.0110126
623	321.9	1.08085	0.0112371
624	322.4	1.07605	0.0110557
625	322.9	1.07738	0.0110916
626	323.4	1.07875	0.0111459
627	323.9	1.07624	0.0110774
628	324.4	1.07379	0.0111548
629	324.9	1.07811	0.011197
630	325.4	1.0751	0.0111642
631	325.9	1.07382	0.0110871
632	326.4	1.07593	0.0111896
633	326.9	1.0768	0.0112332
634	327.4	1.07488	0.0112133
635	327.9	1.0805	0.0112693
636	328.4	1.07855	0.0112908
637	328.9	1.07616	0.0112193
638	329.4	1.07533	0.0112915
639	329.9	1.07257	0.0112536
640	330.4	1.0785	0.0112958
641	330.9	1.07754	0.011337
642	331.4	1.07572	0.0113141
643	331.9	1.07693	0.0113858
644	332.4	1.07653	0.0114461
645	332.9	1.07325	0.0114451
646	333.4	1.0789	0.0114943
647	333.9	1.07853	0.0114637
648	334.4	1.07709	0.0114487
649	334.9	1.07994	0.0114997
650	335.4	1.07226	0.0114571
651	335.9	1.0733	0.0114705
652	336.4	1.07242	0.0115345
653	336.9	1.0725	0.0115038
654	337.4	1.07785	0.0115756
655	337.9	1.0744	0.0116468
656	338.4	1.074	0.0115675
657	338.9	1.07254	0.0115729
658	339.4	1.07474	0.0116409
659	339.9	1.07494	0.0116629
660	340.4	1.07775	0.0117457
661	340.9	1.07393	0.0116201
662	341.4	1.07884	0.0118009
663	341.9	1.07324	0.0116866
664	342.4	1.07132	0.0116687
665	342.9	1.07395	0.0117485
666	343.4	1.07117	0.0117501
667	343.9	1.07244	0.011793
668	344.4	1.07297	0.0118042
669	344.9	1.07164	0.0117815
670	345.4	1.07028	0.011803
671	345.9	1.07014	0.0117957
672	346.4	1.07005	0.011828
673	346.9	1.07282	0.0119412
674	347.4	1.06973	0.0118138
675	347.9	1.07052	0.0118771
676	348.4	1.0689	0.0118801
677	348.9	1.06985	0.0118717
678	349.4	1.06965	0.0119279
679	349.9	1.06732	0.0118817
680	350.4	1.06981	0.0120511
681	350.9	1.06713	0.0118795
682	351.4	1.06881	0.0120237
683	351.9	1.07089	0.012085
684	352.4	1.07052	0.0120535
685	352.9	1.07156	0.0121019
686	353.4	1.07209	0.012138
687	353.9	1.06695	0.0119983
688	354.4	1.06651	0.0120737
689	354.9	1.06237	0.0120589
690	355.4	1.06703	0.0121427
691	355.9	1.06923	0.0121941
692	356.4	1.06441	0.0120673
693	356.9	1.06667	0.012223
694	357.4	1.07012	0.0122384
695	357.9	1.06263	0.0121982
696	358.4	1.06604	0.01216
697	358.9	1.06635	0.0122526
698	359.4	1.06262	0.0123128
699	359.9	1.07016	0.0123642
700	360.4	1.06528	0.0122503
701	360.9	1.06367	0.0122999
702	361.4	1.06655	0.0124072
703	361.9	1.06552	0.0123894
704	362.4	1.06211	0.0123319
705	362.9	1.06174	0.0122612
706	363.4	1.06168	0.0126918
707	363.9	1.06514	0.0135742
708	364.4	1.06517	0.0124599
709	364.9	1.06308	0.0124397
710	365.4	1.05932	0.0124022
711	365.9	1.06124	0.0125007
712	366.4	1.06627	0.0124517
713	366.9	1.06478	0.0141641
714	367.4	1.06068	0.0123162
715	367.9	1.06067	0.0122891
716	368.4	1.06121	0.0124738
717	368.9	1.06291	0.012566
718	369.4	1.06545	0.0126139
719	369.9	1.06295	0.0126147
720	370.4	1.06156	0.0126008
721	370.9	1.0636	0.0128157
722	371.4	1.05785	0.0126469
723	371.9	1.06262	0.0127015
724	372.4	1.06267	0.0128029
725	372.9	1.05661	0.0125699
726	373.4	1.05941	0.0126288
727	373.9	1.05786	0.0125785
728	374.4	1.05571	0.0127264
729	374.9	1.06051	0.0126527
730	375.4	1.06322	0.0129286
731	375.9	1.05647	0.01276
732	376.4	1.05585	0.0127666
733	376.9	1.05958	0.0126303
734	377.4	1.05611	0.0127724
735	377.9	1.05607	0.0127534
736	378.4	1.06039	0.0128603
737	378.9	1.05894	0.0129324
738	379.4	1.06012	0.0126837
739	379.9	1.05649	0.0130185
740	380.4	1.05795	0.0133264
741	380.9	1.05937	0.012709
742	381.4	1.05257	0.012938
743	381.9	1.05667	0.0129379
744	382.4	1.05989	0.0131372
745	382.9	1.05567	0.0131235
746	383.4	1.05321	0.0124054
747	383.9	1.0547	0.0130597
748	384.4	1.05739	0.0132175
749	384.9	1.05556	0.0138213
750	385.4	1.05299	0.0131277
751	385.9	1.05612	0.0132147
752	386.4	1.0556	0.0132463
753	386.9	1.05134	0.0133288
754	387.4	1.05857	0.0133328
755	387.9	1.05584	0.0134732
756	388.4	1.05053	0.0135404
757	388.9	1.05162	0.0132221
758	389.4	1.05201	0.0132624
759	389.9	1.05191	0.0132761
760	390.4	1.04851	0.0136891
761	390.9	1.05427	0.0133208
762	391.4	1.05045	0.0134839
763	391.9	1.05118	0.0135406
764	392.4	1.05032	0.0131276
765	392.9	1.05485	0.0138314
766	393.4	1.05152	0.0132331
767	393.9	1.04955	0.0132386
768	394.4	1.04949	0.0132068
769	394.9	1.04852	0.0135487
770	395.4	1.04551	0.0133883
771	395.9	1.04217	0.0135243
772	396.4	1.04756	0.0133068
773	396.9	1.04957	0.0132604
774	397.4	1.04663	0.0134652
775	397.9	1.0455	0.0135451
776	398.4	1.0438	0.0134558
777	398.9	1.04466	0.0135908
778	399.4	1.04785	0.0128728
779	399.9	1.04455	0.013648
780	400.4	1.04712	0.0135746
781	400.9	1.04314	0.0132037
782	401.4	1.04579	0.0135305
783	401.9	1.04634	0.0137329
784	402.4	1.04399	0.013656
785	402.9	1.04415	0.0136869
786	403.4	1.04218	0.0134394
787	403.9	1.04162	0.0135084
788	404.4	1.03912	0.0134989
789	404.9	1.04405	0.0137907
790	405.4	1.04195	0.0136194
791	405.9	1.03943	0.013688
792	406.4	1.03904	0.0136261
793	406.9	1.04498	0.0136646
794	407.4	1.03968	0.0135677
795	407.9	1.04096	0.0136966
796	408.4	1.04139	0.0137229
797	408.9	1.04478	0.0139091
798	409.4	1.04077	0.0137763
799	409.9	1.03941	0.0138531
800	410.4	1.04174	0.0136955
801	410.9	1.03596	0.0137109
802	411.4	1.03655	0.0135922
803	411.9	1.03845	0.0137366
804	412.4	1.0313	0.0140789
805	412.9	1.03946	0.0137666
806	413.4	1.03649	0.013845
807	413.9	1.03876	0.0139279
808	414.4	1.0359	0.0139336
809	414.9	1.03896	0.0139328
810	415.4	1.03993	0.0139005
811	415.9	1.0411	0.0140488
812	416.4	1.0353	0.0139476
813	416.9	1.0309	0.0138912
814	417.4	1.03578	0.014035
815	417.9	1.03604	0.0139865
816	418.4	1.03663	0.014028
817	418.9	1.03476	0.014078
818	419.4	1.03716	0.0141038
819	419.9	1.03375	0.0140815
820	420.4	1.029	0.0137539
821	420.9	1.03467	0.0140913
822	421.4	1.03728	0.0141338
823	421.9	1.03007	0.0140829
824	422.4	1.03572	0.0142349
825	422.9	1.03409	0.0141083
826	423.4	1.03504	0.0141617
827	423.9	1.03271	0.0141371
828	424.4	1.03405	0.0142685
829	424.9	1.03238	0.0141777
830	425.4	1.03036	0.0142572
831	425.9	1.02835	0.0142004
832	426.4	1.03178	0.0142868
833	426.9	1.03054	0.0145014
834	427.4	1.0256	0.0136883
835	427.9	1.03097	0.0142235
836	428.4	1.0245	0.0140931
837	428.9	1.02715	0.0142008
838	429.4	1.02847	0.0150855
839	429.9	1.02768	0.0136388
840	430.4	1.02603	0.0141994
841	430.9	1.02642	0.0146529
842	431.4	1.02585	0.0142114
843	431.9	1.02385	0.0143246
844	432.4	1.02465	0.016261
845	432.9	1.02627	0.0143899
846	433.4	1.02257	0.0143997
847	433.9	1.02089	0.0143459
848	434.4	1.02298	0.014109
849	434.9	1.02102	0.014423
850	435.4	1.02213	0.0144304
851	435.9	1.02114	0.0117597
852	436.4	1.02236	0.0144587
853	436.9	1.02139	0.0145098
854	437.4	1.02113	0.0143828
855	437.9	1.02202	0.0143945
856	438.4	1.02136	0.0145056
857	438.9	1.02124	0.0147147
858	439.4	1.01755	0.0144931
859	439.9	1.02132	0.0145819
860	440.4	1.01615	0.0142511
861	440.9	1.02038	0.0145708
862	441.4	1.01789	0.0144855
863	441.9	1.01894	0.0145983
864	442.4	1.0201	0.0146137
865	442.9	1.01489	0.0145527
866	443.4	1.0165	0.0143564
867	443.9	1.02112	0.0148068
868	444.4	1.02156	0.0144917
869	444.9	1.01926	0.0143581
870	445.4	1.02079	0.014596
871	445.9	1.02303	0.0145515
872	446.4	1.02184	0.0148657
873	446.9	1.02298	0.0149079
874	447.4	1.02216	0.0151471
875	447.9	1.01962	0.0150132
876	448.4	1.0205	0.0150092
877	448.9	1.01933	0.0152371
878	449.4	1.01832	0.0147433
879	449.9	1.02186	0.0150529
880	450.4	1.01749	0.0153758
881	450.9	1.01903	0.0147141
882	451.4	1.0184	0.0140139
883	451.9	1.01812	0.0151723
884	452.4	1.02129	0.0150696
885	452.9	1.02022	0.0152241
886	453.4	1.01684	0.0150268
887	453.9	1.01732	0.0158263
888	454.4	1.0188	0.0152304
889	454.9	1.01578	0.0152587
890	455.4	1.01506	0.0176383
891	455.9	1.01842	0.0148859
892	456.4	1.01569	0.0146118
893	456.9	1.01273	0.0151322
894	457.4	1.01334	0.0145979
895	457.9	1.01568	0.014511
896	458.4	1.01106	0.0170192
897	458.9	1.01094	0.0153742
898	459.4	1.01422	0.01632
899	459.9	1.01263	0.0142504
900	460.4	1.01052	0.0156819
901	460.9	1.00982	0.0169383
902	461.4	1.01002	0.0153798
903	461.9	1.01198	0.0169979
904	462.4	1.00969	0.0155477
905	462.9	1.00941	0.0158056
906	463.4	1.01067	0.0165038
907	463.9	1.01232	0.0180243
908	464.4	1.00849	0.0159224
909	464.9	1.0082	0.0155877
910	465.4	1.00678	0.0155749
911	465.9	1.00962	0.0160075
912	466.4	1.00869	0.0158886
913	466.9	1.00771	0.0159636
914	467.4	1.00392	0.0159294
915	467.9	1.00236	0.0158694
916	468.4	1.00619	0.0159453
917	468.9	1.00816	0.0160293
918	469.4	1.0028	0.0159735
919	469.9	1.00325	0.01595
920	470.4	1.00381	0.0160185
921	470.9	1.00483	0.016022
922	471.4	1.00448	0.0161044
923	471.9	1.00284	0.0160833
924	472.4	0.997278	0.0160071
925	472.9	1.00086	0.0161296
926	473.4	1.00369	0.0160562
927	473.9	1	0.0161319
