# Supplementary material for: Antisolvent controls the shape and size of anisotropic lead halide perovskite nanocrystals
Source: Nat Commun. 2024 Oct 17;15:8952. doi: 10.1038/s41467-024-53221-5 (PMC11486954; doi:10.1038/s41467-024-53221-5)
Supplement: Supplementary file 3 — Source Data [file 41467_2024_53221_MOESM3_ESM.zip › Fig04e.xlsx]

## Sheet: time (s) (early times)
	time (s)
0	0
1	0.503356
2	1.00671
3	1.51007
4	2.01342
5	2.51678
6	3.02013
7	3.52349
8	4.02685
9	4.5302
10	5.03356
11	5.53691
12	6.04027
13	6.54362
14	7.04698
15	7.55034
16	8.05369
17	8.55705
18	9.0604
19	9.56376
20	10.0671
21	10.5705
22	11.0738
23	11.5772
24	12.0805
25	12.5839
26	13.0872
27	13.5906
28	14.094
29	14.5973
30	15.1007
31	15.604
32	16.1074
33	16.6107
34	17.1141
35	17.6174
36	18.1208
37	18.6242
38	19.1275
39	19.6309
40	20.1342
41	20.6376
42	21.1409
43	21.6443
44	22.1477
45	22.651
46	23.1544
47	23.6577
48	24.1611
49	24.6644
50	25.1678
51	25.6711
52	26.1745
53	26.6779
54	27.1812
55	27.6846
56	28.1879
57	28.6913
58	29.1946
59	29.698
60	30.2013
61	30.7047
62	31.2081
63	31.7114
64	32.2148
65	32.7181
66	33.2215
67	33.7248
68	34.2282
69	34.7315
70	35.2349
71	35.7383
72	36.2416
73	36.745
74	37.2483
75	37.7517
76	38.255
77	38.7584
78	39.2617
79	39.7651
80	40.2685
81	40.7718
82	41.2752
83	41.7785
84	42.2819
85	42.7852
86	43.2886
87	43.7919
88	44.2953
89	44.7987
90	45.302
91	45.8054
92	46.3087
93	46.8121
94	47.3154
95	47.8188
96	48.3221
97	48.8255
98	49.3289
99	49.8322
100	50.3356
101	50.8389
102	51.3423
103	51.8456
104	52.349
105	52.8523
106	53.3557
107	53.8591
108	54.3624
109	54.8658
110	55.3691
111	55.8725
112	56.3758
113	56.8792
114	57.3826
115	57.8859
116	58.3893
117	58.8926
118	59.396
119	59.8993
120	60.4027
121	60.906
122	61.4094
123	61.9128
124	62.4161
125	62.9195
126	63.4228
127	63.9262
128	64.4295
129	64.9329
130	65.4362
131	65.9396
132	66.443
133	66.9463
134	67.4497
135	67.953
136	68.4564
137	68.9597
138	69.4631
139	69.9664
140	70.4698
141	70.9732
142	71.4765
143	71.9799
144	72.4832
145	72.9866
146	73.4899
147	73.9933
148	74.4966
149	75

## Sheet: q (A^-1) (early times)
	q (A^-1)
0	0.0223927
1	0.0233472
2	0.0243016
3	0.0252561
4	0.0262106
5	0.0271651
6	0.0281196
7	0.029074
8	0.0300285
9	0.030983
10	0.0319375
11	0.032892
12	0.0338464
13	0.0348009
14	0.0357554
15	0.0367099
16	0.0376644
17	0.0386188
18	0.0395733
19	0.0405278
20	0.0414823
21	0.0424368
22	0.0433912
23	0.0443457
24	0.0453002
25	0.0462547
26	0.0472092
27	0.0481637
28	0.0491181
29	0.0500726
30	0.0510271
31	0.0519816
32	0.0529361
33	0.0538905
34	0.054845
35	0.0557995
36	0.056754
37	0.0577085
38	0.0586629
39	0.0596174
40	0.0605719
41	0.0615264
42	0.0624809
43	0.0634353
44	0.0643898
45	0.0653443
46	0.0662988
47	0.0672533
48	0.0682077
49	0.0691622
50	0.0701167
51	0.0710712
52	0.0720257
53	0.0729801
54	0.0739346
55	0.0748891
56	0.0758436
57	0.0767981
58	0.0777526
59	0.078707
60	0.0796615
61	0.080616
62	0.0815705
63	0.082525
64	0.0834794
65	0.0844339
66	0.0853884
67	0.0863429
68	0.0872974
69	0.0882518
70	0.0892063
71	0.0901608
72	0.0911153
73	0.0920698
74	0.0930242
75	0.0939787
76	0.0949332
77	0.0958877
78	0.0968422
79	0.0977966
80	0.0987511
81	0.0997056
82	0.10066
83	0.101615
84	0.102569
85	0.103524
86	0.104478
87	0.105432
88	0.106387
89	0.107341
90	0.108296
91	0.10925
92	0.110205
93	0.111159
94	0.112114
95	0.113068
96	0.114023
97	0.114977
98	0.115932
99	0.116886
100	0.117841
101	0.118795
102	0.11975
103	0.120704
104	0.121659
105	0.122613
106	0.123568
107	0.124522
108	0.125477
109	0.126431
110	0.127386
111	0.12834
112	0.129295
113	0.130249
114	0.131203
115	0.132158
116	0.133112
117	0.134067
118	0.135021
119	0.135976
120	0.13693
121	0.137885
122	0.138839
123	0.139794
124	0.140748
125	0.141703
126	0.142657
127	0.143612
128	0.144566
129	0.145521
130	0.146475
131	0.14743
132	0.148384
133	0.149339
134	0.150293
135	0.151248
136	0.152202
137	0.153157
138	0.154111
139	0.155065
140	0.15602
141	0.156974
142	0.157929
143	0.158883
144	0.159838
145	0.160792
146	0.161747
147	0.162701
148	0.163656
149	0.16461
150	0.165565
151	0.166519
152	0.167474
153	0.168428
154	0.169383
155	0.170337
156	0.171292
157	0.172246
158	0.173201
159	0.174155
160	0.17511
161	0.176064
162	0.177019
163	0.177973
164	0.178927
165	0.179882
166	0.180836
167	0.181791
168	0.182745
169	0.1837
170	0.184654
171	0.185609
172	0.186563
173	0.187518
174	0.188472
175	0.189427
176	0.190381
177	0.191336
178	0.19229
179	0.193245
180	0.194199
181	0.195154
182	0.196108
183	0.197063
184	0.198017
185	0.198972
186	0.199926
187	0.200881
188	0.201835
189	0.20279
190	0.203744
191	0.204698
192	0.205653
193	0.206607
194	0.207562
195	0.208516
196	0.209471
197	0.210425
198	0.21138
199	0.212334
200	0.213289
201	0.214243
202	0.215198
203	0.216152
204	0.217107
205	0.218061
206	0.219016
207	0.21997
208	0.220925
209	0.221879
210	0.222834
211	0.223788
212	0.224743
213	0.225697
214	0.226652
215	0.227606
216	0.22856
217	0.229515
218	0.230469
219	0.231424
220	0.232378
221	0.233333
222	0.234287
223	0.235242
224	0.236196
225	0.237151
226	0.238105
227	0.23906
228	0.240014
229	0.240969
230	0.241923
231	0.242878
232	0.243832
233	0.244787
234	0.245741
235	0.246696
236	0.24765
237	0.248605
238	0.249559
239	0.250514
240	0.251468
241	0.252423
242	0.253377
243	0.254331
244	0.255286
245	0.25624
246	0.257195
247	0.258149
248	0.259104
249	0.260058
250	0.261013
251	0.261967
252	0.262922
253	0.263876
254	0.264831
255	0.265785
256	0.26674
257	0.267694
258	0.268649
259	0.269603
260	0.270558
261	0.271512
262	0.272467
263	0.273421
264	0.274376
265	0.27533
266	0.276285
267	0.277239
268	0.278193
269	0.279148
270	0.280102
271	0.281057
272	0.282011
273	0.282966
274	0.28392
275	0.284875
276	0.285829
277	0.286784
278	0.287738
279	0.288693
280	0.289647
281	0.290602
282	0.291556
283	0.292511
284	0.293465
285	0.29442
286	0.295374
287	0.296329
288	0.297283
289	0.298238
290	0.299192
291	0.300147
292	0.301101
293	0.302056
294	0.30301
295	0.303964
296	0.304919
297	0.305873
298	0.306828
299	0.307782
300	0.308737
301	0.309691
302	0.310646
303	0.3116
304	0.312555
305	0.313509
306	0.314464
307	0.315418
308	0.316373
309	0.317327
310	0.318282
311	0.319236
312	0.320191
313	0.321145
314	0.3221
315	0.323054
316	0.324009
317	0.324963
318	0.325918
319	0.326872
320	0.327826
321	0.328781
322	0.329735
323	0.33069
324	0.331644
325	0.332599
326	0.333553
327	0.334508
328	0.335462
329	0.336417
330	0.337371
331	0.338326
332	0.33928
333	0.340235
334	0.341189
335	0.342144
336	0.343098
337	0.344053
338	0.345007
339	0.345962
340	0.346916
341	0.347871
342	0.348825
343	0.34978
344	0.350734
345	0.351688
346	0.352643
347	0.353597
348	0.354552
349	0.355506
350	0.356461
351	0.357415
352	0.35837
353	0.359324
354	0.360279
355	0.361233
356	0.362188
357	0.363142
358	0.364097
359	0.365051
360	0.366006
361	0.36696
362	0.367915
363	0.368869
364	0.369824
365	0.370778
366	0.371733
367	0.372687
368	0.373642
369	0.374596
370	0.375551
371	0.376505
372	0.377459
373	0.378414
374	0.379368
375	0.380323
376	0.381277
377	0.382232
378	0.383186
379	0.384141
380	0.385095
381	0.38605
382	0.387004
383	0.387959
384	0.388913
385	0.389868
386	0.390822
387	0.391777
388	0.392731
389	0.393686
390	0.39464
391	0.395595
392	0.396549
393	0.397504
394	0.398458
395	0.399413
396	0.400367
397	0.401321
398	0.402276
399	0.40323
400	0.404185
401	0.405139
402	0.406094
403	0.407048
404	0.408003
405	0.408957
406	0.409912
407	0.410866
408	0.411821
409	0.412775
410	0.41373
411	0.414684
412	0.415639
413	0.416593
414	0.417548
415	0.418502
416	0.419457
417	0.420411
418	0.421366
419	0.42232
420	0.423275
421	0.424229
422	0.425184
423	0.426138
424	0.427092
425	0.428047
426	0.429001
427	0.429956
428	0.43091
429	0.431865
430	0.432819
431	0.433774
432	0.434728
433	0.435683
434	0.436637
435	0.437592
436	0.438546
437	0.439501
438	0.440455
439	0.44141
440	0.442364
441	0.443319
442	0.444273
443	0.445228
444	0.446182
445	0.447137
446	0.448091
447	0.449046
448	0.45

## Sheet: I(q) q (arb.u.) (early times)
	0	1	2	3	4	5	6	7	8	9	10	11	12	13	14	15	16	17	18	19	20	21	22	23	24	25	26	27	28	29	30	31	32	33	34	35	36	37	38	39	40	41	42	43	44	45	46	47	48
0	0.0604196	0.063966	0.0742228	0.0681469	0.0756008	0.0713513	0.0703087	0.0675316	0.0682878	0.0719229	0.069968	0.066526	0.070481	0.0723799	0.0719844	0.0625261	0.0713235	0.0818376	0.0987834	0.104231	0.108601	0.107138	0.0788376	0.0823563	0.0785853	0.090231	0.0825084	0.0886001	0.0938171	0.09293	0.0948999	0.0914518	0.0983794	0.100006	0.106646	0.104341	0.114734	0.114043	0.114721	0.116859	0.117341	0.113876	0.128221	0.119637	0.127061	0.125676	0.130108	0.131923	0.12609
1	0.0611672	0.0708763	0.0733952	0.0722593	0.0718794	0.0703685	0.0728698	0.0680862	0.0726064	0.0733336	0.0751972	0.0712881	0.0727262	0.0696461	0.0737304	0.0698773	0.073358	0.083477	0.101984	0.115277	0.11217	0.105796	0.0796184	0.080401	0.0850821	0.0864751	0.0921167	0.0933328	0.0933804	0.0952324	0.0955068	0.0986586	0.102357	0.104315	0.106918	0.107851	0.111429	0.113247	0.11536	0.118468	0.122205	0.119708	0.121655	0.121602	0.127835	0.12845	0.13007	0.133724	0.129449
2	0.0664855	0.0752798	0.077648	0.0794321	0.0763299	0.0755414	0.0778343	0.0758761	0.0768283	0.0767254	0.0769495	0.0756057	0.0747254	0.0758083	0.0744704	0.0756193	0.0753113	0.0856768	0.106265	0.116906	0.119322	0.111404	0.0838676	0.0830212	0.086549	0.0907507	0.0944062	0.0924339	0.0971416	0.0985652	0.0997401	0.102123	0.107676	0.105732	0.109005	0.112358	0.114734	0.116639	0.121534	0.124301	0.126075	0.125049	0.127327	0.126849	0.130071	0.131047	0.132515	0.136385	0.136029
3	0.0671202	0.0779154	0.0771904	0.079735	0.0797413	0.0808003	0.0781387	0.0787843	0.0783331	0.0795464	0.0783271	0.0783218	0.0785612	0.0799927	0.0784841	0.0792279	0.0793206	0.0881076	0.111428	0.124789	0.122142	0.115335	0.0896904	0.0868664	0.0924713	0.0933705	0.0960953	0.0988264	0.099528	0.102136	0.10384	0.107132	0.108898	0.112142	0.116203	0.11306	0.119508	0.121861	0.125539	0.128598	0.127194	0.13009	0.13029	0.134065	0.135055	0.137849	0.136812	0.140005	0.142241
4	0.0703533	0.0808136	0.0830995	0.0822887	0.0811401	0.0848523	0.0826637	0.0828918	0.0814356	0.0815091	0.0830842	0.0821187	0.0811265	0.0829297	0.0812739	0.0826162	0.0818916	0.0898941	0.113257	0.129062	0.127637	0.118674	0.0912416	0.0904088	0.0950077	0.0982996	0.0996503	0.102533	0.103418	0.106872	0.10726	0.110382	0.114532	0.115838	0.120261	0.117215	0.122033	0.124886	0.129971	0.131242	0.132664	0.136626	0.135952	0.138676	0.138987	0.142659	0.144064	0.147293	0.146909
5	0.0715376	0.0832416	0.0866275	0.0843999	0.0848062	0.0847975	0.0859587	0.085201	0.0842023	0.086979	0.0855361	0.0858903	0.0858967	0.0854697	0.0838785	0.0858736	0.084	0.0935918	0.119106	0.133164	0.132529	0.121493	0.0935271	0.0917457	0.0976577	0.101863	0.100923	0.104678	0.106716	0.108377	0.109532	0.114385	0.117729	0.118278	0.123213	0.122208	0.126285	0.129486	0.135346	0.135006	0.139763	0.137347	0.136985	0.141325	0.143537	0.144635	0.148129	0.148483	0.151134
6	0.077519	0.0864858	0.0879776	0.0887239	0.0894365	0.0880997	0.0888811	0.0878229	0.0884905	0.0886181	0.0874917	0.0876971	0.0889867	0.0880968	0.0876405	0.0880065	0.0877967	0.0966812	0.122434	0.137528	0.137118	0.126982	0.0969584	0.094281	0.099847	0.103649	0.105343	0.106844	0.110909	0.113863	0.113761	0.116288	0.118185	0.122157	0.12674	0.127748	0.128884	0.133258	0.136372	0.138647	0.140687	0.144018	0.145003	0.146728	0.148233	0.148061	0.149683	0.152347	0.15511
7	0.078142	0.0887699	0.0920626	0.0907874	0.0926805	0.0910475	0.0921268	0.0918766	0.0915012	0.0911756	0.0909584	0.0917204	0.0897322	0.0901081	0.08986	0.0899253	0.0902653	0.0995474	0.127243	0.140915	0.140866	0.129241	0.0983711	0.0979824	0.101064	0.104916	0.10823	0.111128	0.112241	0.114227	0.117183	0.119256	0.122131	0.124145	0.129116	0.131308	0.132357	0.136907	0.142171	0.141804	0.144569	0.146219	0.148147	0.149079	0.150196	0.152823	0.154642	0.158373	0.160095
8	0.0817249	0.0911418	0.0946413	0.0963529	0.0946666	0.0942012	0.0960312	0.0960262	0.0955941	0.0921979	0.0936354	0.0930662	0.0933213	0.0930141	0.0939494	0.092877	0.0944238	0.10267	0.130228	0.146631	0.14221	0.132949	0.102201	0.100337	0.105666	0.108044	0.111636	0.112918	0.115824	0.120144	0.119979	0.121487	0.12766	0.128641	0.130444	0.134073	0.137023	0.139308	0.144961	0.145215	0.148387	0.149641	0.15262	0.152072	0.154383	0.156104	0.157975	0.159586	0.161595
9	0.0828979	0.0952731	0.0963841	0.0966081	0.0975653	0.0977031	0.0970019	0.0975088	0.0984739	0.0963648	0.0952381	0.0974825	0.0968632	0.0959376	0.0976098	0.0974428	0.0976563	0.103719	0.134446	0.15087	0.147614	0.136737	0.102743	0.103536	0.108176	0.110385	0.115211	0.116278	0.119818	0.120813	0.121766	0.12582	0.130781	0.131456	0.134213	0.13811	0.14009	0.143183	0.14571	0.147416	0.148936	0.152552	0.155504	0.155341	0.158449	0.158758	0.160049	0.164	0.167215
10	0.087626	0.0968965	0.0997055	0.101438	0.101019	0.101478	0.100918	0.100527	0.100048	0.0993144	0.09823	0.100628	0.0993761	0.099231	0.0989058	0.099781	0.0996349	0.108276	0.138093	0.153915	0.151881	0.139805	0.106218	0.105445	0.111667	0.113687	0.117836	0.120396	0.120506	0.123282	0.126031	0.128113	0.132342	0.134142	0.136963	0.140853	0.142325	0.145277	0.15026	0.15014	0.154868	0.154847	0.159139	0.158802	0.162871	0.163042	0.164526	0.16698	0.170454
11	0.087883	0.100238	0.103097	0.104867	0.103943	0.102703	0.10243	0.102399	0.103472	0.101592	0.102874	0.102195	0.101817	0.100629	0.101991	0.104175	0.102684	0.112299	0.141139	0.158664	0.158194	0.144384	0.107998	0.108946	0.114419	0.117664	0.119519	0.120415	0.124846	0.126009	0.130011	0.132233	0.134668	0.137588	0.141614	0.142937	0.146149	0.148955	0.154753	0.156821	0.157843	0.15888	0.162062	0.161743	0.164509	0.166633	0.16743	0.170734	0.172609
12	0.0904715	0.104829	0.106221	0.106821	0.10609	0.107331	0.104922	0.105298	0.105351	0.106689	0.105917	0.105039	0.10462	0.106239	0.104645	0.10342	0.105355	0.116296	0.146251	0.161548	0.160835	0.146349	0.109963	0.110288	0.118398	0.121104	0.12172	0.125075	0.126707	0.129332	0.130981	0.134703	0.137811	0.139417	0.143933	0.147435	0.148642	0.151647	0.157992	0.158066	0.161359	0.163565	0.163818	0.167173	0.168665	0.169642	0.172469	0.174156	0.17574
13	0.0941102	0.106388	0.110679	0.109589	0.109016	0.108751	0.108183	0.10798	0.108417	0.108022	0.109929	0.108306	0.108084	0.107864	0.107197	0.108561	0.108245	0.119759	0.151555	0.167841	0.1651	0.15109	0.112655	0.114247	0.120304	0.123386	0.12482	0.129133	0.129701	0.134677	0.135246	0.139314	0.141061	0.144644	0.147428	0.148803	0.151941	0.155825	0.160829	0.160615	0.162503	0.165623	0.168006	0.170152	0.172679	0.174125	0.175947	0.17893	0.180113
14	0.09565	0.109155	0.111228	0.111739	0.109758	0.110407	0.111212	0.111427	0.111273	0.110526	0.112355	0.111045	0.109938	0.112405	0.109986	0.110553	0.110246	0.121456	0.15362	0.171713	0.169376	0.155314	0.114337	0.114893	0.122292	0.125079	0.127276	0.129253	0.133718	0.134535	0.137314	0.139814	0.143225	0.147019	0.150201	0.153741	0.156355	0.159384	0.163364	0.163501	0.167669	0.16725	0.169944	0.171897	0.174414	0.176406	0.179488	0.181844	0.182866
15	0.0973488	0.112588	0.114076	0.113636	0.115228	0.113992	0.115718	0.112523	0.114481	0.113816	0.112981	0.115012	0.112999	0.114506	0.114239	0.113333	0.114291	0.123961	0.157819	0.176158	0.173975	0.158091	0.118002	0.116619	0.122596	0.128558	0.129945	0.13273	0.135704	0.13704	0.140474	0.143362	0.146849	0.14924	0.152499	0.1558	0.158258	0.162698	0.166116	0.167603	0.17084	0.173774	0.174845	0.1762	0.176911	0.179822	0.183299	0.185284	0.188096
16	0.100135	0.11558	0.118309	0.11694	0.119019	0.117137	0.117842	0.117657	0.117193	0.118204	0.11691	0.117249	0.115385	0.118012	0.118396	0.117655	0.115831	0.126993	0.161512	0.180978	0.179192	0.163303	0.121527	0.120674	0.126253	0.131496	0.132935	0.136031	0.136741	0.141286	0.142696	0.147323	0.149699	0.153579	0.156807	0.158516	0.162704	0.164656	0.171076	0.17007	0.172163	0.175369	0.177108	0.179346	0.182197	0.184667	0.184826	0.187864	0.189678
17	0.103892	0.11676	0.121871	0.120648	0.120836	0.121007	0.119585	0.119834	0.119323	0.121343	0.120816	0.120769	0.119737	0.11792	0.120268	0.119948	0.119514	0.131724	0.163502	0.181667	0.181995	0.165014	0.123883	0.123117	0.130924	0.133521	0.134145	0.140961	0.141842	0.144314	0.144581	0.147872	0.150331	0.156238	0.159154	0.163058	0.165024	0.168377	0.174621	0.173939	0.178023	0.176651	0.17991	0.183028	0.183229	0.18738	0.187223	0.191706	0.19249
18	0.106806	0.121135	0.124842	0.123758	0.123576	0.124369	0.123503	0.121959	0.122149	0.122102	0.122562	0.122824	0.121428	0.121689	0.122357	0.123863	0.121862	0.133114	0.169135	0.187515	0.186738	0.16808	0.125783	0.124142	0.133256	0.13538	0.139098	0.142535	0.145624	0.14591	0.14935	0.154429	0.155707	0.158728	0.16256	0.165597	0.167296	0.171597	0.175558	0.177496	0.179626	0.181544	0.183448	0.185991	0.189446	0.190172	0.191112	0.195743	0.195461
19	0.108416	0.12356	0.127188	0.128495	0.126991	0.126631	0.127901	0.126813	0.12653	0.126071	0.126207	0.125424	0.125105	0.126642	0.125384	0.125489	0.125907	0.137543	0.172133	0.189764	0.190061	0.171505	0.128578	0.128705	0.137054	0.138403	0.141488	0.145059	0.146035	0.151611	0.150235	0.156814	0.157728	0.160614	0.166922	0.170207	0.171029	0.174452	0.17904	0.180663	0.183324	0.184456	0.186663	0.18994	0.189141	0.193368	0.192867	0.197199	0.199211
20	0.1114	0.126468	0.130259	0.129007	0.128442	0.127944	0.128375	0.130131	0.127575	0.128284	0.127574	0.129216	0.127884	0.127957	0.129963	0.128216	0.128033	0.140086	0.174757	0.195969	0.192114	0.17523	0.131883	0.132437	0.138731	0.142121	0.143408	0.147529	0.150021	0.153649	0.15376	0.15912	0.160668	0.165711	0.169952	0.172162	0.174136	0.177654	0.182376	0.182714	0.184539	0.188054	0.189551	0.191688	0.193939	0.195659	0.198551	0.202783	0.201993
21	0.114408	0.129146	0.130817	0.133257	0.132424	0.132437	0.130555	0.131748	0.131127	0.130875	0.131339	0.132594	0.130945	0.131261	0.13061	0.131556	0.129128	0.143494	0.181074	0.200293	0.199009	0.180835	0.133416	0.1324	0.139933	0.144406	0.1486	0.149605	0.153044	0.156801	0.155834	0.161399	0.165126	0.168404	0.171722	0.174525	0.177806	0.181112	0.185588	0.18666	0.189451	0.1903	0.19208	0.194887	0.196936	0.199424	0.200988	0.203319	0.204223
22	0.11554	0.132167	0.136661	0.136244	0.13637	0.134601	0.13272	0.13456	0.134938	0.133956	0.134735	0.135088	0.135044	0.133874	0.133192	0.13441	0.13425	0.144808	0.184537	0.202407	0.202711	0.184431	0.137476	0.137462	0.144474	0.146054	0.150351	0.153683	0.153589	0.158552	0.158368	0.164146	0.166895	0.169979	0.175019	0.176684	0.17941	0.183435	0.187444	0.189095	0.192032	0.193713	0.197602	0.198352	0.200558	0.202593	0.20409	0.204591	0.207251
23	0.117246	0.135024	0.139963	0.136658	0.138287	0.138728	0.137873	0.138057	0.138972	0.138523	0.136852	0.137045	0.137138	0.136363	0.13854	0.137789	0.136565	0.147741	0.188865	0.208959	0.206579	0.185908	0.137429	0.13911	0.145879	0.148396	0.150271	0.154771	0.158051	0.161338	0.162669	0.166634	0.170398	0.174298	0.177366	0.178285	0.182895	0.186675	0.190478	0.194429	0.192244	0.19664	0.199291	0.200933	0.20339	0.203719	0.207697	0.208189	0.212198
24	0.120597	0.137375	0.144354	0.140212	0.140715	0.144233	0.141117	0.140202	0.141965	0.140644	0.138201	0.142351	0.140897	0.141873	0.141442	0.138784	0.141555	0.153646	0.191085	0.211442	0.210099	0.189523	0.13965	0.141623	0.147474	0.150532	0.153771	0.158867	0.160323	0.162387	0.16512	0.169291	0.17274	0.175337	0.17821	0.181668	0.18629	0.187633	0.194275	0.196348	0.198202	0.197627	0.201255	0.203473	0.206419	0.206618	0.208571	0.213751	0.214271
25	0.12368	0.13965	0.146058	0.145238	0.144401	0.145031	0.143454	0.144769	0.141941	0.143088	0.145823	0.145005	0.142076	0.144437	0.143027	0.141879	0.143812	0.157224	0.194772	0.21839	0.213502	0.193358	0.142768	0.144025	0.151877	0.153994	0.156091	0.159324	0.162591	0.163096	0.168469	0.172235	0.174365	0.18073	0.182376	0.185716	0.189265	0.193487	0.195243	0.196934	0.200601	0.201969	0.203006	0.205656	0.20783	0.212294	0.213524	0.215522	0.218092
26	0.126334	0.144238	0.148686	0.147392	0.146882	0.146606	0.146195	0.146795	0.145624	0.146968	0.146987	0.14672	0.148327	0.145498	0.148143	0.144845	0.145166	0.159172	0.198505	0.220784	0.216642	0.196294	0.144974	0.147391	0.15383	0.155354	0.159351	0.163668	0.165745	0.167654	0.17063	0.1726	0.177192	0.179454	0.184241	0.185208	0.191045	0.195339	0.198374	0.200111	0.20211	0.205563	0.207297	0.210405	0.210338	0.213617	0.21466	0.217682	0.218679
27	0.127531	0.145471	0.150516	0.149573	0.151984	0.149787	0.150038	0.148417	0.151415	0.150379	0.148877	0.147577	0.150441	0.148154	0.149848	0.14973	0.150558	0.163804	0.203149	0.221906	0.220075	0.199635	0.147164	0.147818	0.154956	0.160379	0.161818	0.165877	0.16894	0.17138	0.173304	0.177345	0.180084	0.18284	0.189411	0.190677	0.195257	0.196693	0.200256	0.201886	0.202388	0.208062	0.2093	0.212013	0.212379	0.214475	0.217517	0.220827	0.222265
28	0.130665	0.149073	0.153306	0.153267	0.152205	0.152178	0.153068	0.152666	0.152127	0.152474	0.154007	0.152367	0.152163	0.152517	0.151799	0.152142	0.151471	0.16724	0.206332	0.227311	0.224414	0.203347	0.150838	0.149635	0.158901	0.162255	0.162998	0.168089	0.171411	0.174016	0.174352	0.179138	0.18165	0.187133	0.190702	0.194636	0.19878	0.200468	0.204895	0.204794	0.208332	0.211104	0.214048	0.214302	0.213632	0.218073	0.219057	0.222846	0.22213
29	0.1335	0.15186	0.158063	0.155687	0.154859	0.15673	0.155449	0.157235	0.15523	0.155398	0.155784	0.155069	0.156387	0.15602	0.154968	0.155268	0.156154	0.169034	0.210322	0.229185	0.230097	0.207954	0.154305	0.153661	0.159628	0.164194	0.16555	0.170767	0.175208	0.176109	0.177513	0.184027	0.186529	0.188927	0.190904	0.197644	0.199263	0.202446	0.207584	0.207391	0.212228	0.213196	0.21702	0.218889	0.217246	0.220268	0.222157	0.225731	0.226771
30	0.135622	0.153966	0.160963	0.159078	0.15842	0.157994	0.158513	0.159437	0.159222	0.158496	0.157548	0.157727	0.158673	0.157711	0.157332	0.15811	0.158999	0.17199	0.213626	0.236774	0.232764	0.208861	0.15598	0.157051	0.162385	0.166896	0.169567	0.172775	0.175936	0.179897	0.180014	0.184564	0.187805	0.192494	0.195596	0.200813	0.199137	0.203579	0.20782	0.209941	0.213534	0.216629	0.218993	0.220672	0.219572	0.22336	0.227456	0.227007	0.228924
31	0.140574	0.160551	0.163448	0.162757	0.161812	0.161539	0.160149	0.161512	0.16151	0.161046	0.16186	0.162424	0.161888	0.161442	0.160355	0.159479	0.161898	0.175633	0.219048	0.240442	0.237117	0.212552	0.156239	0.158209	0.166468	0.168788	0.171889	0.17502	0.17985	0.180129	0.181895	0.187387	0.191635	0.193775	0.19801	0.200963	0.201874	0.207228	0.211506	0.213311	0.217888	0.217792	0.220855	0.222527	0.223292	0.227685	0.228754	0.230359	0.232044
32	0.142346	0.163757	0.165462	0.165173	0.165784	0.163501	0.16213	0.163467	0.163923	0.165493	0.165931	0.164912	0.164028	0.16407	0.163827	0.165149	0.165085	0.176983	0.222131	0.244613	0.240034	0.219286	0.160489	0.160266	0.168637	0.171124	0.175676	0.177377	0.179437	0.183589	0.185924	0.190569	0.192088	0.19815	0.200277	0.204476	0.206784	0.212188	0.214268	0.218073	0.21881	0.22043	0.222531	0.224823	0.227543	0.228068	0.229667	0.234684	0.234508
33	0.144692	0.162978	0.17107	0.168128	0.168955	0.168865	0.167121	0.166588	0.167932	0.167536	0.16781	0.167754	0.166789	0.168228	0.167914	0.167926	0.165783	0.183355	0.223283	0.245873	0.243321	0.220439	0.162577	0.161572	0.170068	0.172332	0.176607	0.179195	0.184886	0.186344	0.189619	0.19282	0.195378	0.201268	0.201855	0.205172	0.210038	0.212456	0.218699	0.217859	0.222571	0.225009	0.226148	0.228164	0.231243	0.230728	0.233533	0.235118	0.23625
34	0.147277	0.166101	0.171872	0.17205	0.170957	0.171331	0.171939	0.169771	0.170558	0.16978	0.170522	0.170285	0.171358	0.170155	0.169445	0.170547	0.17027	0.185345	0.228476	0.249885	0.248776	0.223911	0.165183	0.166072	0.171693	0.174897	0.179421	0.183429	0.186339	0.18872	0.188461	0.19503	0.199797	0.201828	0.203322	0.20932	0.212249	0.213788	0.219334	0.22256	0.222621	0.224751	0.226727	0.229341	0.232544	0.231964	0.234746	0.2394	0.236563
35	0.149426	0.168282	0.174048	0.173732	0.175427	0.171228	0.172745	0.172764	0.173391	0.171871	0.172736	0.172815	0.172546	0.172763	0.171465	0.173327	0.172593	0.187551	0.232027	0.254634	0.250485	0.22543	0.166028	0.167411	0.174733	0.178921	0.180616	0.183915	0.189491	0.192866	0.194	0.197112	0.202288	0.205266	0.208402	0.212376	0.213686	0.216453	0.221249	0.222961	0.224762	0.226434	0.227932	0.231159	0.235327	0.236998	0.238061	0.239627	0.240852
36	0.154261	0.17097	0.176235	0.175935	0.175686	0.175308	0.177834	0.175555	0.176162	0.176024	0.176618	0.17589	0.175186	0.175886	0.176483	0.176278	0.175278	0.189468	0.237135	0.259754	0.254667	0.231884	0.169175	0.167882	0.175944	0.179046	0.182622	0.185757	0.19188	0.193371	0.194716	0.200833	0.202414	0.206506	0.209676	0.214224	0.216265	0.218821	0.224003	0.226482	0.227037	0.229044	0.231646	0.233551	0.234723	0.239266	0.240216	0.240172	0.243181
37	0.155552	0.176068	0.181188	0.180321	0.179495	0.179879	0.179239	0.178965	0.179545	0.181573	0.179628	0.17957	0.177381	0.178041	0.178596	0.17991	0.179523	0.193024	0.239717	0.26241	0.257355	0.234461	0.173191	0.171751	0.179534	0.183716	0.186058	0.189111	0.192414	0.1973	0.196649	0.202108	0.205292	0.20745	0.212347	0.215732	0.21802	0.220756	0.226683	0.226239	0.230465	0.22987	0.235319	0.234921	0.238723	0.241641	0.240897	0.242608	0.243571
38	0.157103	0.178676	0.183451	0.182474	0.184681	0.183094	0.180808	0.182456	0.182473	0.18201	0.181323	0.182528	0.180884	0.181511	0.180325	0.18064	0.180977	0.19708	0.243346	0.264326	0.262461	0.236358	0.173839	0.172976	0.180899	0.184288	0.186513	0.190953	0.19389	0.19698	0.198778	0.205556	0.206906	0.208893	0.215266	0.218098	0.221515	0.223283	0.229706	0.228095	0.230785	0.234681	0.236068	0.235711	0.241123	0.239219	0.24141	0.243848	0.247253
39	0.159257	0.179818	0.18649	0.186613	0.18633	0.186507	0.18435	0.186779	0.183848	0.18543	0.185555	0.184878	0.18464	0.184814	0.18392	0.184602	0.18569	0.201307	0.244046	0.26945	0.264326	0.239099	0.175582	0.17243	0.182662	0.187634	0.188202	0.195091	0.196168	0.19934	0.201853	0.208172	0.207224	0.211951	0.214767	0.218734	0.222509	0.226737	0.23113	0.230871	0.235045	0.234173	0.240178	0.238855	0.240527	0.243837	0.246745	0.246741	0.248583
40	0.162982	0.183612	0.19107	0.190156	0.188789	0.187498	0.186869	0.187141	0.188406	0.189275	0.185789	0.186238	0.188356	0.186617	0.185937	0.185286	0.188432	0.201668	0.248334	0.271192	0.2698	0.243306	0.176809	0.176955	0.184512	0.187822	0.192376	0.19486	0.200352	0.202658	0.203248	0.209282	0.211997	0.216172	0.218362	0.221399	0.224303	0.228388	0.229722	0.235627	0.235364	0.238284	0.239753	0.243101	0.243296	0.244154	0.247049	0.24969	0.249823
41	0.166342	0.184907	0.193657	0.191145	0.192767	0.19093	0.192161	0.191769	0.190582	0.191872	0.190558	0.19309	0.191372	0.190676	0.190147	0.189988	0.191384	0.206611	0.251945	0.27423	0.271439	0.244747	0.179938	0.177536	0.186414	0.190982	0.193874	0.197381	0.202222	0.202178	0.203936	0.2078	0.214076	0.216958	0.221137	0.224064	0.226241	0.22965	0.234207	0.236432	0.237702	0.239632	0.242085	0.241849	0.245409	0.24608	0.24838	0.251423	0.250834
42	0.16968	0.191402	0.195428	0.194642	0.194723	0.193458	0.193773	0.193309	0.193258	0.195443	0.194429	0.19321	0.194293	0.193208	0.192381	0.193548	0.194338	0.208997	0.257613	0.276887	0.273653	0.248225	0.181529	0.179586	0.18883	0.19218	0.197858	0.199833	0.201753	0.205873	0.20868	0.211254	0.215041	0.218851	0.223734	0.227651	0.229184	0.231261	0.236405	0.239453	0.23903	0.240831	0.242198	0.243479	0.246012	0.249368	0.248744	0.253039	0.252143
43	0.17161	0.19264	0.200303	0.197597	0.197811	0.195604	0.19506	0.197682	0.19612	0.198323	0.197501	0.197463	0.195562	0.197389	0.195988	0.197744	0.196818	0.211122	0.261679	0.27984	0.277451	0.250999	0.184245	0.185538	0.192464	0.194273	0.198622	0.20223	0.204607	0.207618	0.210286	0.213278	0.218883	0.221872	0.223024	0.228618	0.231427	0.234933	0.238662	0.241466	0.24155	0.243572	0.247597	0.247276	0.250262	0.251178	0.251544	0.254332	0.255925
44	0.172372	0.19318	0.199222	0.203765	0.201168	0.20063	0.19936	0.19848	0.201458	0.201073	0.198803	0.201185	0.200054	0.200091	0.200634	0.197558	0.200127	0.215357	0.264549	0.285647	0.280942	0.25371	0.185498	0.183959	0.194033	0.195129	0.199643	0.202341	0.207409	0.208586	0.214043	0.216664	0.220054	0.224744	0.223927	0.230213	0.232608	0.238085	0.238476	0.242166	0.243774	0.246749	0.24877	0.248345	0.249987	0.250038	0.253589	0.257383	0.256348
45	0.176854	0.198206	0.203124	0.203434	0.20277	0.203403	0.203208	0.203374	0.203443	0.200675	0.203126	0.203932	0.202607	0.201256	0.201937	0.202015	0.203019	0.218711	0.265739	0.290137	0.285438	0.256615	0.189065	0.184378	0.196458	0.199683	0.20128	0.206408	0.207205	0.210519	0.215724	0.215981	0.223632	0.22585	0.226851	0.231554	0.234543	0.239025	0.242232	0.243797	0.246128	0.24673	0.250137	0.25243	0.255189	0.254189	0.255888	0.258191	0.259052
46	0.178347	0.201507	0.206139	0.206807	0.208195	0.204489	0.207126	0.20627	0.206769	0.207941	0.20535	0.203792	0.206574	0.207518	0.204778	0.206828	0.205984	0.222312	0.270598	0.290277	0.290279	0.260145	0.191076	0.187699	0.196616	0.201094	0.202967	0.207951	0.211194	0.212907	0.217624	0.219912	0.224238	0.229051	0.229742	0.234076	0.2355	0.239033	0.243974	0.245297	0.247993	0.249915	0.250061	0.254232	0.254486	0.256478	0.258184	0.260232	0.262005
47	0.18259	0.205321	0.209428	0.20641	0.209115	0.20795	0.208985	0.209018	0.211402	0.206915	0.210388	0.207201	0.210381	0.207366	0.208007	0.208201	0.20859	0.224849	0.272553	0.294575	0.293129	0.262595	0.191254	0.192283	0.199239	0.204413	0.203721	0.211491	0.215297	0.216431	0.216689	0.221876	0.224795	0.230967	0.235001	0.235893	0.238544	0.242034	0.245605	0.246133	0.249096	0.252377	0.251622	0.255295	0.256059	0.257999	0.258736	0.26121	0.261681
48	0.184435	0.208089	0.213867	0.212413	0.212021	0.211876	0.212029	0.213102	0.211975	0.210261	0.210632	0.212748	0.212967	0.211757	0.210384	0.211428	0.212014	0.22817	0.274682	0.300028	0.292753	0.26568	0.195619	0.192337	0.200663	0.205622	0.206977	0.212292	0.214974	0.217925	0.220001	0.223939	0.22611	0.233224	0.234469	0.237998	0.239798	0.242877	0.24898	0.250343	0.250375	0.254353	0.255227	0.254949	0.259098	0.260608	0.259055	0.261209	0.262503
49	0.188734	0.210802	0.216409	0.218741	0.215381	0.21517	0.214682	0.217045	0.212593	0.21535	0.212937	0.216095	0.213012	0.214981	0.215982	0.213992	0.214522	0.230576	0.279365	0.304441	0.29686	0.270248	0.200034	0.195137	0.204403	0.207282	0.209116	0.215656	0.21626	0.219673	0.223213	0.226469	0.227571	0.232038	0.236057	0.24064	0.244661	0.246436	0.24957	0.250975	0.254724	0.254935	0.256528	0.257061	0.257198	0.262728	0.260886	0.262811	0.265836
50	0.189029	0.213118	0.217712	0.22022	0.217967	0.216337	0.218515	0.21974	0.217366	0.217137	0.215877	0.217226	0.215737	0.216599	0.218663	0.218517	0.217248	0.235048	0.283913	0.303954	0.303766	0.272385	0.199523	0.196131	0.205648	0.207948	0.210314	0.217223	0.220101	0.221017	0.226573	0.226941	0.231807	0.235329	0.239905	0.242832	0.244791	0.245639	0.250173	0.252585	0.255096	0.255057	0.256451	0.259574	0.259131	0.263378	0.264034	0.265362	0.26881
51	0.191323	0.216081	0.222111	0.222486	0.222089	0.220148	0.22144	0.222025	0.22214	0.221207	0.222171	0.220431	0.221701	0.21912	0.22092	0.220415	0.220571	0.238075	0.284416	0.309551	0.304296	0.272962	0.200967	0.196497	0.207034	0.209251	0.215083	0.216929	0.219531	0.222967	0.225428	0.229248	0.231363	0.236948	0.241101	0.244549	0.244825	0.247137	0.253654	0.254299	0.254861	0.257454	0.257735	0.259644	0.261849	0.263838	0.265765	0.26473	0.269027
52	0.195993	0.218865	0.225682	0.225583	0.225397	0.222505	0.221822	0.22439	0.223329	0.223319	0.22404	0.224894	0.223082	0.222323	0.224021	0.22397	0.22626	0.239802	0.290149	0.311978	0.307337	0.276311	0.203542	0.201246	0.208789	0.213071	0.215251	0.220473	0.223566	0.225699	0.22769	0.231807	0.233064	0.238998	0.242146	0.243864	0.247325	0.251484	0.254584	0.254648	0.257102	0.258635	0.262303	0.263193	0.262611	0.263899	0.26729	0.267206	0.266719
53	0.197841	0.219304	0.229259	0.227503	0.228571	0.226354	0.226177	0.228302	0.228566	0.227388	0.228534	0.225473	0.224826	0.227269	0.226647	0.225738	0.223926	0.242524	0.292131	0.313854	0.31058	0.280376	0.204253	0.201277	0.209602	0.213742	0.216611	0.221836	0.224465	0.228648	0.230904	0.232101	0.234648	0.23872	0.241664	0.245257	0.249093	0.251173	0.254364	0.256793	0.259962	0.261049	0.2636	0.262233	0.265853	0.264808	0.266853	0.269054	0.270306
54	0.20034	0.223091	0.23069	0.230933	0.229941	0.229327	0.22991	0.231751	0.229757	0.232272	0.230654	0.229133	0.228476	0.228194	0.225653	0.228997	0.229631	0.24412	0.292694	0.318909	0.315047	0.281349	0.207323	0.205284	0.210689	0.214208	0.217184	0.223301	0.224932	0.230312	0.23212	0.237474	0.237873	0.239405	0.246045	0.245663	0.25023	0.253121	0.2576	0.261171	0.259938	0.263637	0.264732	0.266081	0.266225	0.267116	0.271405	0.270408	0.271006
55	0.203104	0.22579	0.233613	0.232107	0.235359	0.230265	0.232556	0.231469	0.234475	0.232218	0.23226	0.22891	0.232109	0.232536	0.230033	0.232099	0.231581	0.247872	0.29615	0.321469	0.316021	0.28729	0.209273	0.204651	0.211814	0.216851	0.220422	0.225681	0.225731	0.231663	0.234063	0.238191	0.240249	0.243781	0.24751	0.249015	0.253777	0.256207	0.25681	0.258922	0.261526	0.263739	0.265678	0.266809	0.268025	0.266096	0.273687	0.27318	0.27149
56	0.208204	0.229166	0.236773	0.236528	0.235659	0.236551	0.236768	0.236622	0.236204	0.235456	0.236255	0.236051	0.235543	0.233875	0.235551	0.231867	0.234317	0.2507	0.297605	0.324069	0.319643	0.289956	0.21109	0.206742	0.215533	0.218459	0.221944	0.227028	0.228595	0.231297	0.234139	0.239431	0.24269	0.247604	0.247949	0.25104	0.254668	0.25787	0.260074	0.262816	0.262974	0.265609	0.264025	0.268329	0.269732	0.269387	0.27393	0.273162	0.272163
57	0.21177	0.233165	0.238881	0.237521	0.238133	0.238317	0.239545	0.237858	0.239386	0.23902	0.239752	0.237972	0.236591	0.23651	0.238399	0.236829	0.238014	0.256009	0.303489	0.326568	0.321721	0.290081	0.213294	0.207071	0.215862	0.22175	0.22355	0.227144	0.231177	0.23288	0.236806	0.239867	0.243084	0.246699	0.249193	0.250134	0.254051	0.258034	0.259778	0.263795	0.26659	0.26497	0.267791	0.267916	0.270444	0.274249	0.273683	0.274734	0.27478
58	0.210471	0.236983	0.2437	0.242469	0.242437	0.242168	0.24318	0.238996	0.240537	0.2418	0.238276	0.241082	0.239156	0.24077	0.239355	0.241989	0.242326	0.258502	0.309871	0.330388	0.323606	0.291725	0.213346	0.210126	0.218205	0.221307	0.226721	0.227819	0.232131	0.236232	0.237452	0.242221	0.243052	0.249627	0.251061	0.249965	0.254496	0.26153	0.261893	0.26495	0.265176	0.269262	0.268109	0.270509	0.273158	0.271352	0.275414	0.275028	0.275738
59	0.213876	0.238955	0.244664	0.245114	0.246479	0.243177	0.244133	0.242148	0.245419	0.242803	0.243327	0.243423	0.245017	0.243617	0.242717	0.243831	0.242257	0.25829	0.310786	0.334308	0.326653	0.293712	0.21443	0.210354	0.221422	0.22333	0.225548	0.229903	0.233987	0.235909	0.239592	0.244926	0.244769	0.250209	0.254409	0.255211	0.2583	0.260201	0.265218	0.266489	0.266133	0.268296	0.26979	0.269715	0.270674	0.274994	0.275374	0.277697	0.275205
60	0.215971	0.241004	0.248024	0.249989	0.248473	0.248423	0.246528	0.245535	0.248096	0.246933	0.247192	0.246955	0.248087	0.248726	0.246397	0.245775	0.244932	0.266002	0.314367	0.333707	0.326293	0.298003	0.215385	0.2109	0.221871	0.226324	0.228312	0.231678	0.235625	0.238698	0.240503	0.241843	0.247224	0.249445	0.25418	0.256221	0.258702	0.261233	0.267902	0.267117	0.266415	0.267899	0.274737	0.269156	0.273959	0.271344	0.274287	0.278805	0.277015
61	0.218399	0.243813	0.251889	0.251	0.249526	0.2525	0.250117	0.248897	0.25116	0.246224	0.248775	0.250433	0.249751	0.249492	0.249174	0.247077	0.250284	0.267805	0.316056	0.339041	0.333999	0.299436	0.217366	0.215783	0.224169	0.226916	0.231114	0.235279	0.237414	0.24127	0.239711	0.245286	0.249494	0.253899	0.256435	0.259021	0.26443	0.262737	0.268446	0.269889	0.269384	0.271617	0.273035	0.274266	0.274924	0.277656	0.2786	0.276663	0.278328
62	0.224058	0.24742	0.25654	0.253387	0.253663	0.253085	0.253502	0.252877	0.253157	0.255299	0.248981	0.252401	0.254086	0.252529	0.251397	0.25336	0.251833	0.270664	0.316238	0.340995	0.33827	0.304842	0.22128	0.216591	0.223542	0.230364	0.230531	0.237038	0.240144	0.241751	0.243041	0.247692	0.249682	0.254238	0.259822	0.261543	0.261301	0.265491	0.268983	0.266672	0.269509	0.272286	0.273586	0.273498	0.27811	0.275632	0.278909	0.27749	0.279887
63	0.22376	0.250532	0.256086	0.257327	0.257691	0.255818	0.255938	0.254741	0.255487	0.25639	0.254001	0.25568	0.255366	0.255658	0.256612	0.254163	0.25737	0.273349	0.320246	0.343889	0.34074	0.304708	0.221237	0.217191	0.226138	0.232643	0.231381	0.237425	0.238791	0.24332	0.244548	0.247089	0.250233	0.257289	0.259257	0.261573	0.262687	0.264743	0.26991	0.271275	0.272117	0.274296	0.272783	0.274915	0.275194	0.277676	0.277429	0.280191	0.280526
64	0.227242	0.252477	0.259044	0.260107	0.25952	0.258044	0.258062	0.258848	0.258686	0.258991	0.258873	0.255023	0.257558	0.255051	0.256862	0.257425	0.257792	0.272697	0.324789	0.345987	0.340819	0.306693	0.223183	0.218627	0.230472	0.22836	0.235204	0.240262	0.241473	0.243911	0.246469	0.24727	0.253838	0.257624	0.259146	0.264611	0.264428	0.26583	0.270931	0.272667	0.273935	0.276071	0.273669	0.275632	0.277687	0.278803	0.279506	0.282831	0.281099
65	0.229514	0.252264	0.263881	0.262488	0.260754	0.261136	0.261035	0.264188	0.259281	0.260643	0.261826	0.261718	0.262021	0.260311	0.26075	0.26028	0.257993	0.279109	0.329183	0.352423	0.345035	0.308714	0.22617	0.221286	0.232434	0.23503	0.235754	0.241545	0.243084	0.244033	0.248272	0.253002	0.255027	0.260398	0.262465	0.26304	0.266374	0.268456	0.270408	0.273464	0.275086	0.2763	0.275413	0.278737	0.28197	0.277489	0.281716	0.281293	0.282593
66	0.232579	0.257708	0.265188	0.263556	0.265283	0.262606	0.263341	0.265773	0.262969	0.263989	0.264867	0.263518	0.264204	0.260751	0.263487	0.262077	0.261209	0.280486	0.329802	0.351602	0.345513	0.311005	0.227242	0.220377	0.230656	0.233607	0.238021	0.23991	0.243141	0.246496	0.248387	0.253881	0.256879	0.257827	0.262328	0.266264	0.265838	0.268179	0.2708	0.274475	0.276025	0.277443	0.278045	0.279543	0.279323	0.2796	0.281306	0.283783	0.28422
67	0.236412	0.261684	0.270495	0.267636	0.268388	0.265947	0.264878	0.268378	0.267441	0.266179	0.267479	0.26777	0.265488	0.265814	0.266622	0.266475	0.268164	0.283078	0.334291	0.355273	0.347577	0.31673	0.231968	0.222998	0.232727	0.236911	0.241502	0.242269	0.246274	0.248533	0.250873	0.255526	0.258452	0.261132	0.2638	0.265781	0.268535	0.272648	0.272747	0.2746	0.277623	0.279305	0.278539	0.27899	0.279212	0.283105	0.282636	0.28693	0.286837
68	0.236709	0.267359	0.273226	0.27002	0.270936	0.269564	0.271179	0.271222	0.270268	0.270209	0.270211	0.268923	0.268864	0.268923	0.269029	0.270154	0.272384	0.284991	0.333855	0.357506	0.354387	0.315869	0.231159	0.22666	0.234561	0.239607	0.242755	0.24437	0.248966	0.250458	0.253598	0.254405	0.260365	0.261202	0.265859	0.26899	0.271218	0.270664	0.276669	0.274529	0.277456	0.279202	0.278293	0.278583	0.280234	0.284514	0.284602	0.287565	0.286243
69	0.239003	0.268593	0.272859	0.274272	0.271648	0.272975	0.273145	0.273173	0.274065	0.271984	0.274809	0.272083	0.273392	0.271304	0.27061	0.272762	0.271868	0.289575	0.337468	0.360232	0.356862	0.321197	0.230755	0.225749	0.234716	0.240604	0.240694	0.245469	0.250176	0.249925	0.256163	0.256388	0.261789	0.263892	0.265195	0.269118	0.268952	0.272423	0.276805	0.275483	0.27793	0.2793	0.281809	0.280973	0.281135	0.284469	0.283208	0.286952	0.285515
70	0.241156	0.268526	0.276452	0.27645	0.276632	0.273949	0.275354	0.275766	0.274279	0.276982	0.275354	0.27725	0.277006	0.274909	0.27468	0.275038	0.273561	0.29317	0.343239	0.362778	0.358795	0.32179	0.230528	0.224286	0.239593	0.239837	0.242944	0.247277	0.250626	0.252542	0.255527	0.258449	0.261483	0.261868	0.266009	0.269415	0.270035	0.275752	0.277153	0.2766	0.280851	0.280213	0.280134	0.279977	0.282833	0.281967	0.284735	0.285038	0.286721
71	0.244767	0.271986	0.279669	0.279447	0.279153	0.277601	0.277266	0.277529	0.278722	0.278508	0.278389	0.276963	0.279019	0.279069	0.277774	0.279606	0.277333	0.296695	0.343333	0.364787	0.360269	0.324978	0.234308	0.228706	0.238838	0.242182	0.244913	0.247331	0.252861	0.255654	0.256207	0.260099	0.262596	0.26409	0.266849	0.266358	0.273442	0.27614	0.277002	0.278774	0.280608	0.279595	0.280159	0.282744	0.283463	0.283194	0.285479	0.287701	0.286465
72	0.246612	0.273852	0.281836	0.283228	0.281595	0.280501	0.282642	0.28011	0.281545	0.28137	0.282122	0.282134	0.279664	0.280077	0.280281	0.279821	0.277259	0.29846	0.348757	0.368472	0.360635	0.32543	0.235191	0.229208	0.238637	0.243728	0.245897	0.249162	0.255225	0.253712	0.257831	0.260304	0.262009	0.265061	0.268529	0.27038	0.273798	0.276418	0.279296	0.281509	0.281008	0.282656	0.282129	0.283956	0.285473	0.28769	0.285965	0.287604	0.287381
73	0.251129	0.275361	0.282399	0.284552	0.28248	0.282382	0.285138	0.284821	0.284854	0.28304	0.284853	0.283246	0.281349	0.28198	0.281113	0.283769	0.282922	0.298907	0.350636	0.369056	0.36514	0.329374	0.237258	0.229686	0.240766	0.243371	0.247129	0.250495	0.253679	0.256934	0.256706	0.260495	0.262393	0.267272	0.268348	0.273299	0.275919	0.278603	0.280068	0.280277	0.284259	0.281982	0.283946	0.285988	0.285885	0.284061	0.289724	0.287092	0.288281
74	0.251739	0.279612	0.286937	0.287264	0.285768	0.283687	0.2883	0.286471	0.289254	0.2867	0.287369	0.287454	0.283898	0.287981	0.286121	0.285011	0.286055	0.301699	0.352711	0.369117	0.366701	0.332651	0.23832	0.231391	0.2414	0.243051	0.250381	0.252982	0.256484	0.257898	0.257184	0.262438	0.266129	0.270114	0.269839	0.273694	0.275177	0.276658	0.280535	0.280863	0.282841	0.283296	0.283075	0.286554	0.285426	0.283896	0.287525	0.28868	0.288238
75	0.254021	0.281258	0.289873	0.288939	0.289651	0.289445	0.289668	0.289061	0.290601	0.287793	0.289858	0.289231	0.289933	0.289701	0.288538	0.288564	0.289417	0.303317	0.35623	0.377626	0.368479	0.333597	0.241918	0.231538	0.242265	0.246092	0.25042	0.253478	0.255881	0.257952	0.261896	0.26348	0.267593	0.268887	0.271961	0.274075	0.277481	0.276636	0.282218	0.281282	0.283053	0.283736	0.282855	0.287021	0.288541	0.28808	0.288174	0.289057	0.290283
76	0.257006	0.282886	0.291512	0.292569	0.293251	0.290537	0.292757	0.290384	0.289984	0.290806	0.292708	0.291586	0.291771	0.292989	0.292269	0.290188	0.289456	0.307383	0.356125	0.379644	0.375441	0.334968	0.242718	0.232297	0.244686	0.246712	0.251841	0.252782	0.257628	0.259305	0.263209	0.265525	0.265878	0.269742	0.272027	0.272634	0.27559	0.279705	0.281639	0.283263	0.281384	0.284745	0.284139	0.286279	0.283891	0.28698	0.288068	0.289546	0.289201
77	0.25876	0.288233	0.29682	0.294779	0.297072	0.293545	0.294427	0.296769	0.295532	0.294216	0.296294	0.295376	0.294066	0.292889	0.294816	0.296904	0.293589	0.310724	0.359382	0.379906	0.374525	0.334401	0.245514	0.237402	0.244974	0.24759	0.251457	0.258051	0.259223	0.260998	0.26389	0.265894	0.269209	0.272278	0.275329	0.277546	0.277736	0.27875	0.284537	0.283329	0.285517	0.286461	0.284343	0.283935	0.288012	0.289481	0.290946	0.292219	0.29219
78	0.264992	0.29201	0.299581	0.29972	0.299594	0.297588	0.298958	0.29795	0.3002	0.297658	0.297543	0.29932	0.298318	0.296837	0.298006	0.300725	0.297886	0.313663	0.360079	0.381604	0.373788	0.339515	0.245408	0.2364	0.245023	0.251445	0.252971	0.255982	0.259352	0.260608	0.262749	0.26782	0.267005	0.273839	0.273791	0.277995	0.280563	0.281693	0.283381	0.284183	0.284999	0.286447	0.286162	0.290593	0.288202	0.291153	0.287001	0.292282	0.293306
79	0.264706	0.293789	0.301572	0.303557	0.30208	0.301188	0.301617	0.298667	0.30173	0.298772	0.298883	0.299143	0.300149	0.297704	0.301782	0.300086	0.301045	0.316372	0.36761	0.384755	0.376608	0.343064	0.245441	0.240967	0.247917	0.251388	0.254172	0.257712	0.259203	0.262923	0.266729	0.269091	0.268944	0.274603	0.277412	0.279475	0.28085	0.282601	0.286529	0.286022	0.285062	0.285677	0.287739	0.288216	0.288653	0.289506	0.290598	0.291621	0.292266
80	0.266465	0.294422	0.304214	0.304571	0.302566	0.302592	0.304996	0.300015	0.302207	0.303304	0.300892	0.303745	0.303874	0.304806	0.304574	0.301536	0.303298	0.319566	0.367325	0.39009	0.38024	0.343838	0.246776	0.240344	0.250233	0.253268	0.255478	0.261561	0.262285	0.263481	0.268244	0.269369	0.273356	0.273318	0.278491	0.27855	0.279763	0.281035	0.287395	0.286448	0.28797	0.288501	0.290276	0.289847	0.289578	0.287525	0.290965	0.291655	0.293848
81	0.271059	0.297089	0.307229	0.306234	0.305438	0.305269	0.305112	0.304247	0.307358	0.304951	0.306321	0.30699	0.307951	0.303206	0.30524	0.306311	0.30467	0.318883	0.368649	0.388088	0.381767	0.344495	0.248856	0.23914	0.252191	0.253464	0.258032	0.260249	0.263578	0.264698	0.268377	0.270364	0.272597	0.275362	0.275932	0.276711	0.281376	0.282844	0.286702	0.28567	0.289917	0.289403	0.289254	0.288812	0.29129	0.290901	0.290452	0.293501	0.294203
82	0.274069	0.300127	0.310553	0.308699	0.310599	0.307952	0.311083	0.307643	0.311017	0.305449	0.308033	0.309545	0.309394	0.307335	0.307791	0.305965	0.306738	0.321379	0.371341	0.387622	0.386606	0.344088	0.24952	0.242253	0.251599	0.255648	0.257146	0.26158	0.26116	0.265107	0.266728	0.271081	0.272415	0.276136	0.277749	0.276721	0.280689	0.283264	0.285091	0.287397	0.288803	0.291526	0.290686	0.289699	0.288345	0.290311	0.290975	0.292866	0.294063
83	0.275546	0.303668	0.310138	0.313331	0.314226	0.309862	0.311954	0.308803	0.313139	0.310513	0.31312	0.310698	0.308429	0.30897	0.309954	0.309462	0.311837	0.32475	0.375151	0.392679	0.388099	0.34974	0.2498	0.242341	0.254111	0.258413	0.26061	0.261254	0.264338	0.268862	0.272358	0.271375	0.27344	0.277737	0.277749	0.282295	0.284514	0.285748	0.287862	0.287108	0.290119	0.289085	0.29067	0.291274	0.290892	0.29077	0.29246	0.295261	0.294082
84	0.277611	0.30606	0.313875	0.313854	0.316052	0.313444	0.312625	0.311555	0.314383	0.310864	0.313515	0.312294	0.312407	0.311278	0.313943	0.313337	0.311437	0.330203	0.377349	0.394714	0.390625	0.350479	0.250176	0.243863	0.253095	0.256146	0.262129	0.265398	0.264284	0.268312	0.269751	0.273372	0.277013	0.276287	0.278996	0.282402	0.286276	0.285501	0.28963	0.28659	0.2895	0.290757	0.292319	0.291467	0.292711	0.290896	0.292915	0.29453	0.292852
85	0.281555	0.308906	0.315515	0.317802	0.317119	0.314182	0.315501	0.315705	0.317081	0.315021	0.317423	0.315163	0.315035	0.316483	0.31647	0.314128	0.317109	0.331747	0.376964	0.397481	0.389874	0.355047	0.254599	0.244549	0.25475	0.257906	0.262698	0.265332	0.268492	0.270038	0.270884	0.274286	0.277904	0.2781	0.279835	0.28367	0.285074	0.285109	0.289042	0.289176	0.289621	0.291777	0.293308	0.293669	0.290674	0.292735	0.295147	0.293578	0.296964
86	0.282559	0.311316	0.31879	0.321063	0.319934	0.319557	0.317418	0.32118	0.319536	0.321622	0.318205	0.319826	0.318259	0.318071	0.317924	0.318521	0.318061	0.334013	0.38004	0.399946	0.393425	0.353828	0.255235	0.246034	0.256811	0.260674	0.261304	0.264937	0.266335	0.270114	0.273893	0.274817	0.277616	0.27944	0.281779	0.283212	0.284121	0.285327	0.29075	0.291728	0.29114	0.291437	0.291654	0.29311	0.292804	0.293861	0.294388	0.294054	0.293654
87	0.286106	0.312134	0.32009	0.321748	0.321137	0.32189	0.321581	0.321871	0.325449	0.320899	0.322092	0.322468	0.319793	0.320521	0.320745	0.321672	0.319293	0.337977	0.381769	0.403633	0.398237	0.356633	0.254869	0.247629	0.257112	0.258839	0.266428	0.266248	0.26742	0.27259	0.273327	0.273589	0.278807	0.280178	0.282512	0.284486	0.286402	0.28751	0.292218	0.294004	0.293727	0.292179	0.295494	0.292929	0.294911	0.292338	0.295987	0.296482	0.29511
88	0.289017	0.31729	0.324856	0.322151	0.324938	0.323356	0.327595	0.323914	0.326174	0.322652	0.323403	0.322127	0.322083	0.32168	0.323405	0.321193	0.323948	0.340371	0.38446	0.400351	0.398321	0.35809	0.258649	0.247783	0.256536	0.262136	0.265176	0.266062	0.270703	0.273224	0.273591	0.27742	0.281298	0.282422	0.284048	0.286096	0.288539	0.289344	0.290272	0.290664	0.290196	0.290403	0.29469	0.294721	0.294983	0.293626	0.294557	0.297019	0.29602
89	0.290182	0.31815	0.330425	0.328643	0.326351	0.326351	0.326855	0.329808	0.327294	0.330551	0.325682	0.324785	0.327763	0.327154	0.324304	0.323432	0.325227	0.340857	0.387899	0.405311	0.398893	0.360262	0.261463	0.249693	0.257537	0.263606	0.266789	0.266904	0.270308	0.273382	0.276084	0.279329	0.279109	0.281237	0.28458	0.285657	0.288229	0.288274	0.29001	0.291826	0.291321	0.294856	0.295431	0.294943	0.293698	0.295122	0.294312	0.298034	0.296214
90	0.292949	0.321382	0.330908	0.335217	0.329717	0.330809	0.331398	0.327731	0.330899	0.328267	0.330986	0.328062	0.331575	0.328914	0.330352	0.329442	0.329392	0.346867	0.389414	0.408946	0.403358	0.360568	0.260184	0.251734	0.257171	0.262239	0.264849	0.269326	0.271375	0.272799	0.275721	0.276158	0.281536	0.281467	0.286691	0.288622	0.287275	0.289705	0.292648	0.292728	0.292106	0.2943	0.297826	0.294404	0.294413	0.294062	0.297012	0.298393	0.297314
91	0.292891	0.323399	0.332896	0.333559	0.334688	0.329447	0.332897	0.331887	0.332071	0.332048	0.330158	0.329923	0.335458	0.3333	0.331866	0.331438	0.330057	0.349283	0.392953	0.413685	0.406753	0.364698	0.263158	0.250915	0.259236	0.261824	0.266238	0.269125	0.274776	0.272537	0.27694	0.27891	0.282395	0.284181	0.288962	0.286559	0.288187	0.290841	0.29014	0.294544	0.294633	0.295356	0.296878	0.29481	0.296699	0.297154	0.296337	0.29763	0.29701
92	0.297543	0.328105	0.333387	0.335536	0.335246	0.333663	0.334225	0.334475	0.334142	0.333297	0.334841	0.332769	0.331034	0.331213	0.334626	0.330929	0.331793	0.347867	0.397651	0.411665	0.407187	0.363987	0.262895	0.250631	0.261543	0.263915	0.267558	0.269871	0.273227	0.279588	0.27596	0.281144	0.283682	0.284988	0.288546	0.286898	0.291132	0.29213	0.295088	0.289784	0.292506	0.295976	0.295681	0.29523	0.295197	0.297347	0.297982	0.295315	0.297083
93	0.297626	0.331753	0.337902	0.33704	0.33664	0.337647	0.337273	0.336376	0.339433	0.335356	0.337183	0.336129	0.337623	0.333587	0.336579	0.336032	0.336521	0.349557	0.395101	0.411521	0.410981	0.366669	0.260401	0.251708	0.262074	0.266312	0.269054	0.271659	0.273976	0.27641	0.280257	0.280184	0.283842	0.285162	0.288002	0.288641	0.289727	0.291826	0.296409	0.293222	0.292501	0.296345	0.297214	0.296708	0.299106	0.294909	0.296283	0.295428	0.296349
94	0.302926	0.331174	0.340215	0.339438	0.337669	0.34083	0.340561	0.339477	0.34206	0.339965	0.340456	0.33721	0.340505	0.340908	0.339019	0.341781	0.339019	0.354366	0.399703	0.415136	0.407967	0.369576	0.262953	0.254299	0.264457	0.268436	0.268761	0.273702	0.274892	0.277836	0.280143	0.28246	0.283087	0.285827	0.287529	0.289058	0.289172	0.293649	0.295264	0.294181	0.294386	0.294669	0.297912	0.296836	0.296066	0.298325	0.297485	0.29765	0.298054
95	0.306077	0.333643	0.342774	0.343543	0.341016	0.339917	0.34097	0.340819	0.34136	0.341647	0.340936	0.341307	0.340363	0.341083	0.338564	0.341377	0.341853	0.359362	0.403378	0.417426	0.410783	0.371735	0.264549	0.254707	0.262133	0.267365	0.270139	0.273364	0.276351	0.279551	0.279465	0.282644	0.284595	0.288113	0.286325	0.287052	0.290583	0.292948	0.295961	0.296933	0.295492	0.298126	0.298088	0.295954	0.296849	0.297623	0.296373	0.296393	0.297557
96	0.307896	0.334493	0.344959	0.345152	0.346036	0.344265	0.344465	0.345123	0.346629	0.344824	0.344827	0.344357	0.341513	0.345246	0.344453	0.346508	0.346725	0.359925	0.402859	0.418268	0.416659	0.371752	0.264583	0.256663	0.264142	0.267933	0.270711	0.274077	0.276893	0.279431	0.283843	0.285511	0.284789	0.289043	0.289846	0.290268	0.292988	0.292472	0.294359	0.296072	0.29572	0.295625	0.296078	0.297167	0.297534	0.298036	0.298695	0.300388	0.299403
97	0.313854	0.338955	0.346495	0.350132	0.346627	0.349138	0.348335	0.349265	0.348169	0.34812	0.346784	0.348549	0.344346	0.350209	0.346802	0.344968	0.345724	0.35951	0.402335	0.422525	0.415683	0.371595	0.267415	0.255683	0.266668	0.269296	0.271628	0.273977	0.277695	0.279391	0.283475	0.285304	0.285242	0.287162	0.290924	0.290315	0.291424	0.293587	0.297115	0.295551	0.295629	0.297165	0.298011	0.29653	0.297076	0.296358	0.298488	0.299163	0.299137
98	0.312794	0.341533	0.351085	0.351021	0.352163	0.349074	0.348795	0.351151	0.348888	0.346708	0.350619	0.349728	0.349343	0.347976	0.351777	0.349867	0.346805	0.366723	0.406428	0.424124	0.415349	0.376409	0.267879	0.256309	0.266252	0.269789	0.274248	0.277646	0.277398	0.2812	0.281338	0.284421	0.286026	0.289547	0.291102	0.290443	0.292716	0.294185	0.296196	0.294965	0.295672	0.297008	0.296535	0.296552	0.297183	0.295411	0.299467	0.297363	0.29952
99	0.314305	0.344025	0.352583	0.353473	0.354178	0.349952	0.352666	0.353844	0.352024	0.351414	0.352203	0.352273	0.350449	0.350822	0.352894	0.351038	0.348712	0.366466	0.409173	0.42667	0.418026	0.378266	0.271075	0.258092	0.266484	0.269558	0.272823	0.277421	0.279086	0.282097	0.281141	0.284527	0.286763	0.291509	0.290739	0.29121	0.292809	0.293867	0.296902	0.296413	0.297204	0.298299	0.297882	0.296924	0.298485	0.298074	0.298847	0.296742	0.298264
100	0.318498	0.347423	0.353062	0.354345	0.35451	0.351904	0.355755	0.351579	0.356059	0.355545	0.352332	0.356653	0.353175	0.353659	0.354838	0.353052	0.352705	0.368635	0.412898	0.424176	0.421052	0.376838	0.272614	0.258866	0.266477	0.271653	0.274749	0.279741	0.281348	0.282527	0.283106	0.284097	0.285735	0.292552	0.293066	0.291197	0.292671	0.297485	0.296732	0.299119	0.29897	0.295086	0.299478	0.297446	0.298874	0.298126	0.297663	0.299016	0.299583
101	0.317799	0.35353	0.356902	0.35709	0.358502	0.356163	0.359392	0.355091	0.354609	0.356374	0.360221	0.356631	0.357167	0.356685	0.356229	0.355239	0.356265	0.372105	0.412309	0.424642	0.420044	0.381686	0.273739	0.260143	0.269441	0.272606	0.273654	0.276939	0.282526	0.282431	0.282962	0.286958	0.288099	0.292252	0.290888	0.292921	0.292908	0.294531	0.296737	0.297858	0.296488	0.297564	0.300537	0.298839	0.298252	0.296887	0.299221	0.298221	0.30093
102	0.322878	0.352086	0.357532	0.359531	0.359747	0.359359	0.359222	0.358624	0.358542	0.361618	0.359365	0.358849	0.358679	0.357233	0.35983	0.356018	0.356452	0.374111	0.415171	0.426614	0.426078	0.3836	0.275075	0.260606	0.270941	0.274443	0.276108	0.278035	0.280312	0.282518	0.286609	0.287977	0.289022	0.292482	0.292052	0.293134	0.292225	0.299168	0.29705	0.298566	0.298326	0.297325	0.299733	0.300106	0.297029	0.296612	0.299405	0.300947	0.296701
103	0.324194	0.351892	0.360811	0.358764	0.358088	0.361052	0.361009	0.360005	0.362499	0.360911	0.361689	0.36084	0.360408	0.361959	0.361437	0.357598	0.360105	0.376607	0.419134	0.430755	0.426441	0.384588	0.273366	0.264071	0.271945	0.271848	0.27684	0.281221	0.281374	0.284086	0.28536	0.287035	0.291369	0.292735	0.294072	0.294033	0.295577	0.295357	0.297255	0.296848	0.298074	0.297816	0.298644	0.297913	0.300615	0.299368	0.29845	0.299834	0.296711
104	0.327778	0.354324	0.366112	0.36266	0.361906	0.363614	0.362763	0.364443	0.363342	0.364396	0.361073	0.36098	0.364091	0.362122	0.360908	0.362829	0.362605	0.377208	0.417631	0.43191	0.430604	0.382819	0.276409	0.260278	0.269094	0.273683	0.276714	0.282109	0.281931	0.283841	0.284915	0.289808	0.288726	0.289797	0.292427	0.291186	0.29701	0.295615	0.298387	0.297842	0.300335	0.300863	0.30037	0.298585	0.298276	0.298443	0.300065	0.298959	0.301711
105	0.329007	0.35819	0.366465	0.365187	0.363928	0.3653	0.366114	0.366034	0.367288	0.366418	0.368604	0.363853	0.368216	0.365988	0.364523	0.364797	0.364068	0.38082	0.418937	0.432023	0.429155	0.385744	0.275482	0.264078	0.271356	0.2747	0.277457	0.282766	0.284117	0.283601	0.28502	0.29215	0.289959	0.29293	0.294195	0.293026	0.294204	0.296174	0.297379	0.300042	0.298125	0.297965	0.297447	0.29837	0.297203	0.298902	0.300004	0.298921	0.300018
106	0.332204	0.362141	0.370799	0.369023	0.371804	0.368618	0.367912	0.37129	0.369803	0.369441	0.367782	0.36954	0.367539	0.367628	0.367288	0.365267	0.368434	0.386211	0.419361	0.433345	0.428476	0.389083	0.279155	0.26526	0.272914	0.276097	0.28019	0.283173	0.285703	0.284286	0.28773	0.291865	0.291834	0.296272	0.295143	0.293881	0.296738	0.295464	0.300402	0.299459	0.297951	0.298341	0.299008	0.298555	0.298646	0.299112	0.2987	0.300399	0.298683
107	0.333174	0.36136	0.370483	0.371749	0.372098	0.370669	0.373371	0.369559	0.370832	0.369723	0.367012	0.370551	0.370727	0.370801	0.372325	0.37233	0.369948	0.387321	0.419955	0.436446	0.434806	0.390224	0.278339	0.264986	0.272255	0.276389	0.279132	0.282009	0.283321	0.289066	0.289274	0.292544	0.292569	0.295205	0.294884	0.296162	0.296881	0.298039	0.300713	0.297832	0.298477	0.299342	0.297276	0.301072	0.297909	0.299292	0.296087	0.298197	0.298319
108	0.337228	0.36575	0.373545	0.373245	0.370808	0.373383	0.371519	0.373253	0.374432	0.37342	0.370642	0.37328	0.370734	0.373319	0.374159	0.371279	0.372065	0.387859	0.426329	0.439013	0.431875	0.39052	0.277536	0.263787	0.272916	0.278853	0.278732	0.279699	0.284283	0.289832	0.287882	0.29209	0.294419	0.294749	0.294509	0.295635	0.298091	0.298116	0.29903	0.297857	0.299125	0.298417	0.299582	0.301339	0.296716	0.296973	0.300073	0.298994	0.297356
109	0.338482	0.366479	0.375993	0.377711	0.37454	0.374476	0.375202	0.373712	0.373948	0.374767	0.373937	0.373513	0.376612	0.375352	0.374976	0.375881	0.374229	0.389374	0.428637	0.440236	0.435317	0.392062	0.281781	0.265998	0.275295	0.277013	0.280095	0.283618	0.286166	0.287471	0.288139	0.288597	0.292356	0.296278	0.294405	0.295032	0.29721	0.295024	0.297935	0.298006	0.298649	0.300898	0.298425	0.300687	0.298287	0.297971	0.300326	0.297449	0.299223
110	0.338917	0.36867	0.376328	0.3782	0.376311	0.375191	0.378657	0.374525	0.375961	0.375676	0.376071	0.37246	0.378977	0.376325	0.376918	0.37812	0.376039	0.389752	0.427037	0.439798	0.436155	0.394586	0.278797	0.264315	0.275463	0.276299	0.281758	0.286485	0.287402	0.286763	0.289649	0.289242	0.292602	0.295348	0.295746	0.296489	0.297785	0.298132	0.298646	0.29757	0.296601	0.300033	0.299742	0.300407	0.297308	0.300837	0.299553	0.297317	0.299636
111	0.342277	0.372429	0.381488	0.379108	0.378962	0.376572	0.378758	0.379421	0.382902	0.377096	0.379208	0.378483	0.377709	0.375346	0.376593	0.377672	0.379966	0.391367	0.429509	0.441093	0.439495	0.395002	0.281752	0.266538	0.274992	0.277597	0.283536	0.287398	0.287224	0.287773	0.290669	0.292196	0.293652	0.295585	0.294678	0.296962	0.29745	0.299355	0.298968	0.297436	0.298704	0.298399	0.300929	0.297546	0.297662	0.297525	0.297423	0.298104	0.298599
112	0.343687	0.371319	0.381909	0.38243	0.385407	0.379058	0.379699	0.3795	0.381672	0.38157	0.380687	0.383049	0.379874	0.382619	0.381483	0.377931	0.38285	0.392053	0.4316	0.438421	0.440576	0.395812	0.282201	0.26836	0.275404	0.27854	0.281979	0.283587	0.28723	0.288853	0.291249	0.294216	0.294856	0.294413	0.296124	0.296871	0.295866	0.299584	0.301986	0.297078	0.297269	0.297021	0.298224	0.30043	0.298476	0.299227	0.299532	0.2972	0.299534
113	0.345413	0.377674	0.383544	0.382883	0.383106	0.383127	0.384811	0.382984	0.383358	0.382972	0.382299	0.383495	0.381078	0.382467	0.385473	0.380963	0.382853	0.394495	0.435572	0.444061	0.441797	0.397022	0.281216	0.268169	0.275247	0.28316	0.283219	0.286859	0.28648	0.288733	0.288959	0.294502	0.294365	0.295256	0.298171	0.29711	0.294919	0.298905	0.299116	0.298299	0.297805	0.299039	0.299906	0.296529	0.300825	0.29609	0.297888	0.298586	0.296138
114	0.347164	0.376697	0.383889	0.385152	0.385504	0.385171	0.386737	0.385454	0.385219	0.385553	0.386219	0.382419	0.386824	0.386559	0.385228	0.386687	0.388787	0.398789	0.43414	0.443884	0.440925	0.399014	0.28272	0.268114	0.279929	0.282591	0.282739	0.288305	0.290363	0.289952	0.292529	0.293572	0.293942	0.296604	0.29893	0.298467	0.297994	0.297554	0.301011	0.297801	0.299157	0.301399	0.295725	0.297857	0.297912	0.30042	0.297873	0.296009	0.297874
115	0.349213	0.378873	0.38566	0.388888	0.390069	0.382381	0.388439	0.387296	0.387961	0.385676	0.387631	0.388524	0.388438	0.386682	0.386948	0.38724	0.388254	0.397147	0.438108	0.448234	0.444822	0.400735	0.285729	0.269133	0.280036	0.281074	0.285938	0.289771	0.289741	0.291881	0.29291	0.29101	0.294404	0.296948	0.296244	0.296015	0.298179	0.298993	0.300928	0.300138	0.29659	0.298162	0.298671	0.299248	0.297648	0.297487	0.297474	0.298555	0.295766
116	0.350664	0.379694	0.389745	0.391599	0.392228	0.388101	0.388028	0.391186	0.391815	0.388973	0.388862	0.388263	0.392179	0.387308	0.389422	0.388253	0.391227	0.402689	0.439524	0.450882	0.445064	0.401791	0.285159	0.268826	0.278737	0.281434	0.285976	0.28625	0.288093	0.291241	0.292719	0.294644	0.294229	0.295368	0.298347	0.297565	0.296622	0.297874	0.299635	0.296452	0.301498	0.298543	0.29749	0.298076	0.300096	0.298316	0.29658	0.296226	0.292844
117	0.354323	0.384694	0.393784	0.392926	0.389734	0.390442	0.392011	0.391467	0.394597	0.388501	0.391228	0.39352	0.393029	0.389801	0.392553	0.390133	0.39253	0.402544	0.439776	0.449297	0.444926	0.404391	0.282911	0.26992	0.28145	0.281758	0.28617	0.288515	0.288229	0.290651	0.290087	0.293016	0.2951	0.297047	0.298403	0.296332	0.298779	0.298787	0.300485	0.297293	0.298431	0.297868	0.296752	0.299101	0.296309	0.294595	0.298453	0.298955	0.294648
118	0.355865	0.385903	0.392955	0.395323	0.39253	0.393176	0.395818	0.393301	0.394415	0.392	0.394035	0.393015	0.393255	0.393108	0.392533	0.392729	0.39731	0.404706	0.439287	0.452298	0.448641	0.404641	0.285689	0.269976	0.280952	0.283544	0.285986	0.286274	0.290778	0.29248	0.293562	0.294967	0.295893	0.295343	0.296978	0.295248	0.298629	0.297977	0.298126	0.296681	0.298492	0.297289	0.299941	0.300042	0.297703	0.295138	0.295801	0.296096	0.297657
119	0.355507	0.387832	0.397674	0.394298	0.393631	0.394857	0.395632	0.394003	0.393916	0.397384	0.390202	0.398539	0.396141	0.396698	0.394605	0.393015	0.39572	0.407475	0.440681	0.449354	0.45145	0.405782	0.28742	0.272351	0.276958	0.284582	0.287808	0.285656	0.287304	0.292145	0.292948	0.294441	0.295165	0.297902	0.294656	0.297461	0.297567	0.300144	0.297795	0.296368	0.29754	0.296576	0.297971	0.297705	0.296459	0.295526	0.296238	0.295673	0.296617
120	0.359821	0.388761	0.397407	0.394093	0.399354	0.396243	0.396235	0.399521	0.400559	0.396595	0.398273	0.39744	0.395551	0.398632	0.397133	0.397149	0.398092	0.409066	0.445312	0.452846	0.447785	0.404769	0.287367	0.273637	0.2816	0.285669	0.285997	0.291665	0.292785	0.290103	0.29391	0.293359	0.295074	0.29805	0.296659	0.295829	0.296718	0.295403	0.296674	0.296972	0.300864	0.296977	0.296801	0.297032	0.295145	0.297757	0.295365	0.29437	0.295008
121	0.362924	0.393614	0.402102	0.40002	0.401214	0.398433	0.401264	0.400501	0.40106	0.398339	0.400806	0.400156	0.399055	0.399818	0.398994	0.401186	0.398767	0.411373	0.445915	0.454379	0.450441	0.406378	0.287488	0.273974	0.281478	0.286772	0.287043	0.290546	0.291997	0.292946	0.294033	0.296298	0.295114	0.29807	0.296798	0.29551	0.297037	0.296227	0.301544	0.299915	0.298771	0.299205	0.298179	0.297595	0.296156	0.299232	0.296376	0.297551	0.297294
122	0.363802	0.393257	0.399972	0.402114	0.401404	0.399686	0.402113	0.402388	0.401201	0.400333	0.398404	0.39897	0.401092	0.400472	0.398985	0.400253	0.402709	0.410845	0.448372	0.455306	0.4547	0.4054	0.29027	0.271451	0.282104	0.282924	0.287257	0.290901	0.290786	0.292733	0.294324	0.293518	0.294215	0.296501	0.295226	0.296461	0.296144	0.297491	0.296454	0.299561	0.297008	0.29669	0.29844	0.295521	0.295935	0.295356	0.294956	0.296457	0.295908
123	0.364855	0.392704	0.403442	0.402572	0.402279	0.40044	0.402763	0.406074	0.402627	0.401063	0.403688	0.403629	0.401708	0.4026	0.404447	0.39864	0.40609	0.414963	0.44775	0.457826	0.456632	0.409979	0.289035	0.274714	0.281025	0.284331	0.287757	0.288376	0.291368	0.291576	0.293157	0.292274	0.29638	0.297819	0.295376	0.294643	0.299155	0.298053	0.299457	0.296985	0.297752	0.298474	0.294568	0.29623	0.294032	0.296364	0.294597	0.29302	0.296357
124	0.367346	0.396905	0.402552	0.406358	0.407438	0.404354	0.404679	0.404439	0.407178	0.404546	0.41065	0.406495	0.401367	0.401183	0.407282	0.403449	0.404104	0.416144	0.450141	0.458827	0.454269	0.40934	0.292533	0.274118	0.282656	0.285511	0.288127	0.288897	0.291072	0.291497	0.292873	0.295492	0.296429	0.295583	0.298119	0.296233	0.299156	0.29819	0.29733	0.298421	0.297337	0.297898	0.296708	0.296414	0.293879	0.293404	0.2945	0.294691	0.295093
125	0.36873	0.398361	0.406309	0.405365	0.408142	0.408853	0.40378	0.407895	0.405955	0.409037	0.408579	0.408751	0.407693	0.405631	0.40791	0.405801	0.406124	0.414168	0.449631	0.458814	0.453147	0.407615	0.291263	0.275229	0.284812	0.284861	0.288597	0.291566	0.294	0.296024	0.294278	0.296122	0.29635	0.298469	0.298322	0.297173	0.295029	0.295753	0.299127	0.295653	0.298809	0.296457	0.294108	0.295046	0.29433	0.293125	0.2938	0.293515	0.294369
126	0.371198	0.401518	0.409139	0.407373	0.407598	0.410997	0.410269	0.40744	0.409	0.408099	0.41015	0.405297	0.407716	0.406922	0.407998	0.411723	0.409097	0.420253	0.450933	0.462039	0.455484	0.41284	0.291962	0.274951	0.283406	0.286207	0.287685	0.292828	0.292509	0.292972	0.293265	0.296307	0.294791	0.295008	0.299098	0.297824	0.298266	0.296565	0.29881	0.297734	0.297152	0.294789	0.294879	0.295284	0.293326	0.29356	0.291692	0.291484	0.295663
127	0.371776	0.402501	0.408863	0.410034	0.41396	0.409356	0.409778	0.409121	0.410607	0.409707	0.409184	0.410016	0.409752	0.408804	0.408327	0.412794	0.409177	0.418861	0.449679	0.460215	0.459096	0.411979	0.293829	0.273733	0.284931	0.28827	0.286904	0.291749	0.294322	0.295854	0.296518	0.295642	0.295034	0.295444	0.297539	0.29766	0.298443	0.294473	0.298123	0.296171	0.295881	0.29551	0.295236	0.293637	0.293542	0.293108	0.294689	0.295197	0.294927
128	0.37432	0.403766	0.411167	0.411736	0.41311	0.411485	0.409984	0.411263	0.412484	0.41124	0.412095	0.409702	0.409181	0.410209	0.411753	0.409898	0.413141	0.422999	0.451326	0.459245	0.459447	0.414101	0.293748	0.274786	0.284162	0.286798	0.287437	0.289121	0.293453	0.29659	0.295101	0.294116	0.296941	0.299298	0.295031	0.294854	0.29509	0.296995	0.29759	0.294536	0.293515	0.296539	0.296523	0.292968	0.293433	0.29561	0.295197	0.292921	0.290682
129	0.377823	0.405957	0.413747	0.410923	0.413346	0.414317	0.413763	0.411924	0.414461	0.412259	0.413613	0.415634	0.413535	0.41426	0.413697	0.414189	0.411284	0.423972	0.45535	0.463196	0.462305	0.416597	0.294	0.275116	0.283135	0.286702	0.291683	0.290384	0.293888	0.292789	0.297441	0.295685	0.297374	0.29742	0.297499	0.299043	0.294348	0.297165	0.2963	0.29739	0.297899	0.297624	0.294933	0.292914	0.292464	0.293587	0.293248	0.292314	0.289806
130	0.378068	0.408375	0.415026	0.421541	0.415045	0.417331	0.416701	0.41257	0.414631	0.413604	0.412648	0.416814	0.413089	0.412615	0.415203	0.413851	0.414894	0.425809	0.458611	0.464719	0.460944	0.416685	0.294034	0.276745	0.285443	0.285775	0.28912	0.290986	0.293386	0.292423	0.295565	0.299154	0.296128	0.297084	0.296311	0.295894	0.293471	0.296337	0.294983	0.295857	0.294931	0.293497	0.294962	0.294036	0.291521	0.291216	0.290448	0.291181	0.290068
131	0.378357	0.408059	0.412917	0.417916	0.416105	0.414308	0.418048	0.416212	0.418751	0.415874	0.417143	0.415934	0.41734	0.416195	0.415649	0.415703	0.415656	0.424438	0.456095	0.464244	0.462691	0.417156	0.296513	0.27668	0.283441	0.286732	0.286768	0.291436	0.294943	0.293755	0.2976	0.29393	0.294617	0.299526	0.29691	0.294182	0.295038	0.297794	0.295907	0.29448	0.295314	0.295189	0.294138	0.292919	0.294834	0.292093	0.292786	0.2916	0.289336
132	0.380652	0.409059	0.417113	0.418077	0.418774	0.418046	0.418115	0.419285	0.419136	0.419387	0.413346	0.419421	0.418951	0.416652	0.416009	0.418245	0.418595	0.427599	0.455871	0.464918	0.460245	0.416474	0.29608	0.277655	0.286808	0.28866	0.290347	0.293256	0.29298	0.296259	0.298207	0.296191	0.295609	0.296185	0.296596	0.296937	0.292368	0.294733	0.29682	0.294643	0.295508	0.29611	0.290478	0.294831	0.293431	0.292227	0.290426	0.290072	0.288632
133	0.381905	0.41211	0.419729	0.421627	0.419136	0.415501	0.420293	0.419744	0.422768	0.418623	0.419314	0.419163	0.419859	0.419745	0.416894	0.417484	0.419101	0.42775	0.4569	0.46556	0.464335	0.422094	0.293665	0.277527	0.286913	0.290024	0.292164	0.293391	0.292342	0.294342	0.298594	0.296337	0.296409	0.29803	0.295855	0.298166	0.296019	0.295407	0.294286	0.294895	0.296998	0.292188	0.292454	0.294183	0.291561	0.290779	0.290105	0.290792	0.291775
134	0.385542	0.412963	0.419771	0.421059	0.424142	0.42097	0.42337	0.423979	0.418274	0.422086	0.422911	0.420292	0.420843	0.418769	0.418456	0.419518	0.420065	0.432225	0.459529	0.465755	0.46535	0.421073	0.29522	0.277821	0.285741	0.287918	0.289329	0.295291	0.292206	0.291531	0.297437	0.295943	0.297299	0.297096	0.296428	0.299418	0.294707	0.298268	0.293741	0.295535	0.295541	0.293532	0.293361	0.294106	0.293766	0.290711	0.292621	0.289235	0.289354
135	0.389453	0.413834	0.421158	0.422905	0.422836	0.426727	0.423334	0.422807	0.420591	0.420214	0.42233	0.422415	0.419591	0.422031	0.421289	0.422108	0.420235	0.433709	0.458149	0.468635	0.467178	0.419931	0.296235	0.278249	0.282917	0.287573	0.290947	0.291264	0.291155	0.293239	0.295437	0.296602	0.29373	0.29677	0.295137	0.295082	0.295706	0.293128	0.29548	0.294039	0.296954	0.291915	0.294236	0.292354	0.290504	0.292218	0.29061	0.293878	0.290545
136	0.388511	0.412956	0.423336	0.421164	0.424212	0.425374	0.42289	0.426441	0.423392	0.424359	0.427615	0.424516	0.425547	0.423263	0.423575	0.423037	0.422942	0.431383	0.458408	0.468019	0.469405	0.421277	0.295748	0.277004	0.285606	0.289718	0.289565	0.290789	0.295619	0.297879	0.296306	0.295167	0.297822	0.298971	0.296281	0.297002	0.29866	0.294607	0.295256	0.294	0.293649	0.294445	0.293052	0.292075	0.292693	0.288421	0.288751	0.292068	0.287529
137	0.390825	0.41939	0.425175	0.425299	0.426934	0.427518	0.428137	0.425912	0.427703	0.424663	0.424391	0.426871	0.425745	0.427538	0.424172	0.427015	0.426629	0.433979	0.462242	0.472346	0.468066	0.421741	0.29656	0.276671	0.285189	0.290995	0.289558	0.29322	0.292443	0.295868	0.29827	0.296386	0.29651	0.295454	0.295663	0.295975	0.294944	0.292645	0.29423	0.293493	0.294376	0.298461	0.292468	0.292324	0.291912	0.291234	0.28888	0.290392	0.289904
138	0.391149	0.416117	0.427018	0.426012	0.426235	0.425902	0.424167	0.426374	0.428139	0.424621	0.428002	0.427606	0.428825	0.429745	0.425254	0.427825	0.427865	0.434397	0.463012	0.469544	0.464693	0.423276	0.297176	0.278894	0.284339	0.290961	0.290966	0.293637	0.29367	0.292908	0.294732	0.293404	0.293637	0.298451	0.29473	0.294925	0.293224	0.293976	0.293861	0.298041	0.292906	0.290933	0.290665	0.290705	0.29117	0.291567	0.290633	0.2881	0.289261
139	0.392961	0.422662	0.430681	0.428853	0.430578	0.427083	0.430707	0.429552	0.429209	0.429935	0.430624	0.426596	0.427643	0.429576	0.429723	0.428631	0.427386	0.437317	0.462378	0.471682	0.468489	0.425145	0.298897	0.28098	0.286035	0.289411	0.290678	0.294669	0.294711	0.29653	0.295501	0.295853	0.29601	0.295658	0.297312	0.296524	0.297344	0.297672	0.295126	0.295708	0.295922	0.291301	0.292682	0.291054	0.292525	0.28994	0.289652	0.28868	0.288241
140	0.396652	0.423028	0.430301	0.429489	0.428153	0.432699	0.431161	0.427172	0.426725	0.431255	0.429693	0.433438	0.430032	0.431467	0.432255	0.432029	0.431976	0.441846	0.465802	0.47258	0.467437	0.422448	0.299063	0.282546	0.287955	0.290435	0.29015	0.293647	0.296549	0.2958	0.297642	0.295233	0.297968	0.295499	0.297064	0.295427	0.294533	0.296247	0.293718	0.295396	0.293086	0.293059	0.291288	0.293352	0.288454	0.289078	0.292347	0.289564	0.287856
141	0.393707	0.42566	0.43074	0.428909	0.430809	0.431814	0.43154	0.433022	0.433507	0.428084	0.428991	0.430497	0.431339	0.433263	0.432204	0.432037	0.432356	0.43854	0.466349	0.470013	0.467413	0.421596	0.300789	0.280247	0.286272	0.289537	0.2927	0.29566	0.297562	0.295424	0.29565	0.297068	0.295413	0.292448	0.295251	0.293764	0.297066	0.295213	0.292382	0.294437	0.292653	0.291189	0.293845	0.293744	0.289497	0.2909	0.289344	0.288809	0.288982
142	0.399187	0.4285	0.43327	0.431324	0.430081	0.435581	0.434726	0.432083	0.434642	0.430859	0.428794	0.430583	0.431825	0.43119	0.433057	0.433715	0.432019	0.442371	0.465902	0.470124	0.474212	0.424401	0.300343	0.281998	0.288669	0.289497	0.293031	0.293848	0.29611	0.294122	0.294149	0.297235	0.292192	0.295316	0.294134	0.294248	0.295308	0.295082	0.292059	0.293942	0.292535	0.294879	0.294825	0.289939	0.291115	0.290317	0.290384	0.286765	0.287907
143	0.399879	0.428976	0.432669	0.434337	0.434769	0.431774	0.432921	0.436129	0.433781	0.433444	0.433152	0.434093	0.435174	0.432616	0.434685	0.431889	0.432837	0.441872	0.462573	0.470606	0.473289	0.423165	0.299573	0.279067	0.290473	0.289828	0.290739	0.295703	0.293664	0.292271	0.294254	0.29415	0.293592	0.295664	0.297037	0.293025	0.294127	0.293453	0.295931	0.291926	0.294172	0.294653	0.289882	0.29134	0.290637	0.289498	0.289672	0.287732	0.286391
144	0.401201	0.426955	0.433145	0.434513	0.435982	0.431685	0.43458	0.433511	0.437477	0.435372	0.435449	0.433683	0.43558	0.432391	0.433733	0.433659	0.437545	0.445266	0.467407	0.472224	0.471751	0.422835	0.298368	0.279304	0.285979	0.292748	0.291115	0.294367	0.295676	0.294004	0.293202	0.295304	0.295993	0.29711	0.295096	0.295298	0.292589	0.292204	0.293447	0.292776	0.290331	0.290573	0.28807	0.291778	0.289214	0.288914	0.289548	0.287749	0.286543
145	0.39991	0.424508	0.435696	0.437396	0.435586	0.436949	0.435672	0.435922	0.434446	0.435728	0.43371	0.43695	0.432663	0.436228	0.434436	0.434306	0.437847	0.445821	0.466529	0.472357	0.468482	0.42519	0.301391	0.282662	0.289307	0.291219	0.292508	0.290885	0.29411	0.294522	0.295685	0.296041	0.292461	0.294673	0.29492	0.2947	0.293621	0.292716	0.295217	0.291171	0.29184	0.289467	0.290805	0.291958	0.289271	0.288039	0.286034	0.290844	0.285832
146	0.402737	0.429963	0.435648	0.437509	0.437546	0.437039	0.436746	0.438475	0.436691	0.435322	0.436702	0.437016	0.435992	0.436108	0.438336	0.436223	0.436551	0.444663	0.469159	0.475647	0.474823	0.426852	0.299333	0.278286	0.288721	0.289328	0.290936	0.293997	0.294259	0.295419	0.2944	0.29624	0.29642	0.296764	0.294846	0.295903	0.293539	0.295171	0.29571	0.291869	0.290238	0.293179	0.292517	0.290331	0.289007	0.286873	0.288409	0.286716	0.284664
147	0.403854	0.429054	0.43477	0.436112	0.435365	0.438309	0.440836	0.438537	0.437587	0.435739	0.440489	0.437424	0.438434	0.439657	0.436005	0.437405	0.438074	0.447066	0.468169	0.473007	0.473117	0.427004	0.300724	0.283041	0.288254	0.289143	0.289048	0.293644	0.29268	0.29884	0.295469	0.29598	0.294293	0.296678	0.294816	0.295896	0.293288	0.293382	0.294716	0.293233	0.294004	0.291029	0.290231	0.2917	0.290143	0.286834	0.288725	0.288413	0.285167
148	0.405991	0.429557	0.439179	0.438635	0.438239	0.436931	0.438924	0.441389	0.43635	0.438036	0.440563	0.440516	0.440392	0.439675	0.436931	0.441015	0.443046	0.44682	0.470622	0.475731	0.474892	0.430376	0.29881	0.280557	0.287411	0.290051	0.291352	0.294309	0.295582	0.294899	0.296053	0.296828	0.292715	0.2936	0.295518	0.292675	0.29062	0.293075	0.294035	0.291781	0.290432	0.290949	0.290783	0.289645	0.286255	0.287933	0.285284	0.287449	0.284658
149	0.409157	0.433677	0.438804	0.439056	0.442442	0.441018	0.437969	0.438955	0.438237	0.438474	0.443388	0.440595	0.442748	0.440109	0.440649	0.437978	0.438311	0.447975	0.468553	0.47383	0.472868	0.427939	0.300058	0.28102	0.288068	0.290089	0.291622	0.294704	0.293217	0.294342	0.295998	0.297269	0.29357	0.293859	0.291801	0.292813	0.295113	0.290053	0.293256	0.291996	0.293198	0.291448	0.290258	0.290599	0.287403	0.288053	0.288611	0.286259	0.284781
150	0.408724	0.428884	0.442743	0.44162	0.4411	0.441139	0.442273	0.44144	0.443538	0.442419	0.443689	0.439022	0.439034	0.440743	0.443563	0.441656	0.439166	0.451073	0.468304	0.477769	0.473916	0.428611	0.300794	0.282891	0.288121	0.288658	0.291266	0.29465	0.294127	0.297569	0.298083	0.294195	0.295074	0.292657	0.292047	0.290955	0.295568	0.293104	0.290649	0.292049	0.290011	0.289232	0.288487	0.288436	0.287925	0.284253	0.285341	0.282987	0.28369
151	0.407358	0.436222	0.443803	0.44202	0.446351	0.442865	0.444543	0.44283	0.441364	0.442847	0.444007	0.439549	0.441188	0.440915	0.442125	0.440585	0.440161	0.448868	0.464709	0.472465	0.474731	0.429835	0.301244	0.282267	0.287335	0.290763	0.291571	0.293946	0.294304	0.2971	0.2939	0.295443	0.293979	0.296205	0.295691	0.292496	0.29263	0.29292	0.290279	0.292167	0.290785	0.290489	0.286426	0.286417	0.286842	0.288102	0.285786	0.283569	0.28232
152	0.409667	0.435037	0.445084	0.441976	0.447314	0.442185	0.444039	0.440268	0.441794	0.443205	0.446829	0.444809	0.441161	0.441626	0.444287	0.441477	0.443593	0.450226	0.472154	0.474473	0.480769	0.430781	0.300866	0.281577	0.287795	0.291103	0.291115	0.29234	0.292023	0.295478	0.294321	0.294344	0.29458	0.292187	0.293013	0.294844	0.292157	0.290611	0.290017	0.291292	0.290199	0.291628	0.288331	0.287756	0.286967	0.285911	0.288671	0.285058	0.284392
153	0.410275	0.437415	0.444685	0.445174	0.445212	0.442089	0.444936	0.444115	0.442437	0.442146	0.446116	0.443978	0.442877	0.441916	0.444746	0.443061	0.441398	0.451815	0.471151	0.477821	0.478941	0.425888	0.301919	0.282934	0.287523	0.292778	0.292802	0.292707	0.294159	0.295976	0.294339	0.293915	0.293603	0.294366	0.29466	0.292439	0.292263	0.291381	0.289275	0.289845	0.290598	0.2906	0.290788	0.287985	0.286415	0.285857	0.285864	0.284704	0.284261
154	0.412697	0.438321	0.445982	0.446934	0.444563	0.443369	0.445259	0.443445	0.445739	0.443865	0.441568	0.447503	0.444376	0.441755	0.441243	0.44597	0.443649	0.450544	0.469519	0.475407	0.474221	0.42996	0.303093	0.281947	0.289339	0.291021	0.292643	0.294546	0.291437	0.295126	0.295289	0.293643	0.296405	0.294374	0.294381	0.293284	0.290676	0.292377	0.29029	0.290606	0.291134	0.290114	0.28772	0.286604	0.286829	0.285506	0.285157	0.282007	0.280933
155	0.415243	0.437898	0.447156	0.444609	0.445742	0.445277	0.443716	0.447694	0.449993	0.445724	0.444709	0.449259	0.444864	0.445555	0.444947	0.446425	0.44637	0.449805	0.471181	0.47525	0.480408	0.428516	0.303579	0.280298	0.28904	0.294254	0.289529	0.291675	0.291742	0.292853	0.29464	0.29545	0.294907	0.293957	0.290901	0.292102	0.290136	0.292912	0.29032	0.291119	0.288889	0.289972	0.287614	0.286082	0.287415	0.287519	0.282539	0.281095	0.2847
156	0.41477	0.443343	0.449692	0.447955	0.445303	0.442333	0.446259	0.444142	0.446888	0.447448	0.44542	0.450027	0.449585	0.446428	0.446662	0.445443	0.448676	0.452921	0.469634	0.474976	0.479179	0.428524	0.304989	0.283553	0.289536	0.290806	0.292611	0.294242	0.292814	0.296703	0.294559	0.294037	0.293018	0.293087	0.292147	0.294183	0.293186	0.291312	0.290354	0.289597	0.287454	0.288799	0.287183	0.288591	0.28696	0.286271	0.285968	0.286102	0.283071
157	0.414961	0.441326	0.448638	0.448911	0.449347	0.442908	0.445885	0.449066	0.444865	0.447571	0.447728	0.447839	0.4493	0.446718	0.451136	0.448231	0.448277	0.45182	0.471315	0.477549	0.477558	0.428531	0.300583	0.281386	0.28769	0.291712	0.293108	0.290705	0.292866	0.295862	0.294625	0.294142	0.291169	0.293152	0.292511	0.29281	0.289957	0.292921	0.290277	0.289443	0.286766	0.28767	0.285508	0.28446	0.281974	0.285114	0.284163	0.285362	0.280584
158	0.418389	0.440278	0.447993	0.44833	0.446762	0.445476	0.447609	0.449112	0.445895	0.450208	0.447182	0.450392	0.44765	0.447708	0.446625	0.447012	0.446913	0.456782	0.469809	0.477625	0.476574	0.430618	0.303057	0.281108	0.287661	0.291329	0.291005	0.293072	0.293416	0.294031	0.294536	0.295194	0.293172	0.297477	0.290302	0.293319	0.291312	0.290289	0.291127	0.288256	0.28781	0.288699	0.286316	0.287291	0.286435	0.285534	0.28334	0.283832	0.284507
159	0.417907	0.439106	0.446766	0.449692	0.447269	0.447867	0.447383	0.448925	0.452187	0.448789	0.449296	0.447138	0.448233	0.445984	0.446981	0.450474	0.447677	0.454855	0.46984	0.477332	0.477178	0.428033	0.303135	0.283212	0.289225	0.285934	0.292043	0.291454	0.2939	0.293683	0.294802	0.294445	0.294557	0.292938	0.296388	0.291244	0.289506	0.290385	0.292244	0.2862	0.286181	0.287536	0.287121	0.286861	0.284981	0.283961	0.285144	0.285406	0.280399
160	0.418441	0.442256	0.448654	0.448678	0.450814	0.447989	0.447738	0.450228	0.451415	0.450971	0.448974	0.448312	0.450714	0.451217	0.451031	0.45208	0.449059	0.452823	0.471525	0.474022	0.476718	0.429263	0.307466	0.281512	0.290677	0.291251	0.293257	0.290318	0.293802	0.293979	0.29377	0.292102	0.289764	0.29128	0.292883	0.291693	0.290553	0.289994	0.286987	0.288714	0.28646	0.284189	0.284666	0.287579	0.282686	0.284847	0.2846	0.282937	0.28112
161	0.419227	0.440346	0.449144	0.450878	0.450691	0.450675	0.450951	0.450069	0.452554	0.452033	0.453186	0.45187	0.452771	0.447339	0.447301	0.448533	0.451412	0.459431	0.472683	0.475766	0.476105	0.431006	0.303754	0.281916	0.289125	0.289567	0.290304	0.29034	0.296842	0.291934	0.295598	0.295305	0.29138	0.293169	0.290624	0.292384	0.290304	0.28833	0.290506	0.288532	0.289042	0.284515	0.286478	0.287019	0.283337	0.283838	0.282657	0.282681	0.281486
162	0.420131	0.441676	0.45309	0.450764	0.45315	0.450315	0.452341	0.453185	0.453493	0.449997	0.452748	0.451846	0.452464	0.454085	0.448051	0.452295	0.452491	0.456917	0.473705	0.47778	0.478546	0.430521	0.304467	0.283066	0.289538	0.290678	0.289707	0.292552	0.291725	0.295472	0.29072	0.293095	0.290251	0.291698	0.291516	0.290097	0.288709	0.289656	0.2876	0.28549	0.286654	0.287244	0.285996	0.288309	0.280808	0.284849	0.282341	0.283021	0.281314
163	0.422259	0.443368	0.454174	0.449431	0.454958	0.453256	0.449803	0.452311	0.451307	0.450884	0.452936	0.451391	0.454695	0.452316	0.45075	0.452083	0.451462	0.456423	0.471874	0.474086	0.480893	0.430791	0.305327	0.279415	0.289431	0.291345	0.29037	0.292061	0.293315	0.290031	0.291638	0.293777	0.292517	0.292289	0.291665	0.291825	0.287546	0.292211	0.287378	0.284244	0.288375	0.286327	0.285131	0.283082	0.281085	0.280793	0.282479	0.282649	0.27999
164	0.423788	0.447164	0.452298	0.453352	0.452406	0.453611	0.452614	0.454457	0.454623	0.453977	0.451001	0.450598	0.451564	0.453225	0.450809	0.451591	0.453285	0.454963	0.468676	0.474981	0.475509	0.429834	0.303995	0.281701	0.288151	0.290033	0.288399	0.291894	0.293461	0.293966	0.293623	0.295839	0.288814	0.2945	0.293094	0.292543	0.288408	0.288609	0.286631	0.288354	0.286639	0.284236	0.285475	0.284499	0.283262	0.28208	0.281182	0.282015	0.2796
165	0.42255	0.447396	0.452878	0.451871	0.453937	0.451492	0.453584	0.451237	0.454941	0.454358	0.454568	0.454456	0.454553	0.451332	0.45219	0.451753	0.450828	0.45746	0.470799	0.476594	0.47728	0.430809	0.302938	0.282142	0.283224	0.287139	0.290259	0.291608	0.293653	0.29244	0.291972	0.292998	0.288994	0.291011	0.289999	0.292802	0.290705	0.288802	0.289556	0.289749	0.28423	0.286669	0.283219	0.283977	0.282775	0.280832	0.284842	0.280339	0.27774
166	0.422788	0.444635	0.453362	0.449477	0.455527	0.4577	0.452146	0.451189	0.452526	0.453429	0.455627	0.452155	0.452888	0.45531	0.454053	0.454924	0.454071	0.458942	0.473305	0.476618	0.476961	0.432339	0.303203	0.282766	0.2895	0.292379	0.29123	0.291681	0.292587	0.291982	0.291928	0.291755	0.290929	0.290232	0.291331	0.289626	0.287114	0.286105	0.288318	0.28827	0.284478	0.285826	0.28539	0.280409	0.282908	0.282852	0.282166	0.281014	0.280362
167	0.426036	0.445638	0.452184	0.4523	0.453474	0.454106	0.451549	0.45167	0.452425	0.451007	0.453028	0.455306	0.453661	0.452133	0.45266	0.453729	0.454924	0.458925	0.473281	0.475241	0.479805	0.432287	0.304381	0.284044	0.286902	0.2886	0.291987	0.292129	0.29246	0.293089	0.290642	0.288986	0.292914	0.291506	0.289337	0.289769	0.286104	0.288938	0.286792	0.286839	0.286899	0.282617	0.283295	0.284845	0.283248	0.279317	0.282192	0.279229	0.279148
168	0.424918	0.446895	0.451106	0.455793	0.457071	0.454791	0.452992	0.455676	0.459154	0.454653	0.453775	0.455503	0.455515	0.451755	0.453465	0.452411	0.454931	0.457916	0.472436	0.477293	0.479483	0.433546	0.302792	0.281485	0.288634	0.286469	0.28847	0.292309	0.291285	0.289835	0.293852	0.291615	0.291254	0.289671	0.287744	0.290991	0.286013	0.288958	0.286429	0.284876	0.285425	0.283801	0.28385	0.281226	0.278498	0.282312	0.27892	0.280468	0.278239
169	0.427197	0.449452	0.456237	0.454273	0.455261	0.45628	0.452589	0.454625	0.457448	0.45444	0.454785	0.456887	0.455298	0.45839	0.452829	0.456142	0.45609	0.45781	0.475026	0.477171	0.478392	0.431554	0.302733	0.282278	0.287771	0.286699	0.287748	0.291378	0.293372	0.291662	0.295289	0.29489	0.292389	0.28908	0.289937	0.286072	0.286517	0.287484	0.28658	0.285861	0.284783	0.284412	0.285953	0.284493	0.281852	0.282171	0.279388	0.280465	0.278747
170	0.426838	0.450701	0.456115	0.454605	0.45623	0.455912	0.457084	0.454519	0.456125	0.454522	0.454897	0.456072	0.455153	0.454096	0.455975	0.45484	0.456419	0.461229	0.472434	0.474855	0.477995	0.428258	0.303521	0.278963	0.28624	0.289249	0.292469	0.291047	0.290764	0.289444	0.290226	0.29291	0.289703	0.29116	0.288804	0.286132	0.286112	0.286135	0.28709	0.28593	0.285735	0.282817	0.283905	0.282907	0.281917	0.28069	0.281088	0.28138	0.277785
171	0.426715	0.44943	0.45857	0.453444	0.456882	0.455622	0.454726	0.457961	0.452721	0.455293	0.457347	0.45603	0.456777	0.454191	0.45602	0.457792	0.454827	0.461743	0.475455	0.476211	0.477903	0.431676	0.304974	0.279359	0.286714	0.288111	0.290332	0.291894	0.29158	0.290039	0.289695	0.289583	0.288259	0.290628	0.289088	0.287278	0.284633	0.287488	0.285888	0.28336	0.286187	0.285321	0.281643	0.283086	0.280964	0.279828	0.282271	0.282634	0.277468
172	0.424525	0.448416	0.458103	0.458726	0.458529	0.456697	0.456051	0.455537	0.453635	0.453429	0.457929	0.455365	0.461227	0.453328	0.460101	0.456615	0.455109	0.46111	0.47587	0.474243	0.478738	0.429503	0.304473	0.281816	0.287285	0.287107	0.286745	0.289685	0.29178	0.292164	0.287708	0.286894	0.289738	0.288279	0.286776	0.290007	0.287049	0.287199	0.285984	0.285442	0.283757	0.28447	0.282725	0.279398	0.280105	0.280933	0.281089	0.280603	0.27866
173	0.428541	0.451857	0.456796	0.460072	0.45963	0.455768	0.457603	0.45785	0.45541	0.457492	0.455347	0.456447	0.456724	0.457334	0.456474	0.458443	0.454975	0.458981	0.472844	0.476358	0.476134	0.430591	0.302801	0.279959	0.287249	0.286911	0.289453	0.289845	0.290894	0.290598	0.29031	0.287063	0.288288	0.287054	0.289026	0.286569	0.286229	0.285444	0.284929	0.285998	0.282932	0.281935	0.279768	0.281201	0.2791	0.282279	0.277777	0.276389	0.276527
174	0.427863	0.450139	0.456582	0.458782	0.458434	0.458697	0.456787	0.455467	0.456365	0.457804	0.460104	0.455023	0.456119	0.454844	0.456267	0.459405	0.458467	0.46116	0.473556	0.478959	0.474476	0.431242	0.301473	0.279549	0.288237	0.288639	0.289858	0.290778	0.289644	0.289985	0.29256	0.286183	0.286664	0.287174	0.288228	0.288264	0.286268	0.285451	0.287149	0.285153	0.279628	0.284139	0.281254	0.280598	0.278999	0.281622	0.276568	0.280276	0.275507
175	0.431558	0.450897	0.460148	0.461013	0.45868	0.456362	0.462031	0.457212	0.458097	0.456087	0.460303	0.456719	0.45758	0.456719	0.457668	0.457657	0.459192	0.462882	0.474887	0.477148	0.478065	0.429573	0.30545	0.28219	0.288528	0.290405	0.288187	0.290706	0.289174	0.291249	0.289587	0.288249	0.287274	0.289454	0.286061	0.287692	0.285832	0.287288	0.283061	0.282902	0.281947	0.283911	0.282038	0.279265	0.281495	0.28031	0.280424	0.27819	0.278863
176	0.433482	0.449762	0.455877	0.460139	0.456966	0.456384	0.460304	0.458457	0.459523	0.457532	0.457216	0.454769	0.456566	0.456982	0.455772	0.456623	0.456926	0.46232	0.470605	0.47987	0.475253	0.432083	0.303651	0.278896	0.287093	0.289043	0.288296	0.29051	0.292202	0.291743	0.290157	0.28976	0.28858	0.288323	0.286267	0.28704	0.281702	0.281903	0.282887	0.285194	0.282559	0.28333	0.281873	0.281744	0.27878	0.283325	0.276391	0.277712	0.274393
177	0.435526	0.449748	0.458146	0.458037	0.456666	0.458598	0.458762	0.459118	0.456878	0.456569	0.458286	0.458258	0.460528	0.45995	0.456837	0.455897	0.455464	0.46688	0.474797	0.474009	0.475112	0.429324	0.304093	0.280067	0.286631	0.286204	0.289569	0.290646	0.290549	0.290225	0.287914	0.289113	0.287832	0.287527	0.28548	0.287615	0.282665	0.287241	0.283179	0.280727	0.285079	0.282418	0.27819	0.280993	0.281499	0.279618	0.278859	0.278899	0.27366
178	0.43518	0.450201	0.460714	0.459741	0.457811	0.458356	0.459532	0.45697	0.457887	0.459195	0.457593	0.457728	0.457282	0.458922	0.457688	0.457906	0.458975	0.46088	0.473233	0.473489	0.480163	0.429512	0.302898	0.280222	0.2863	0.287421	0.289166	0.291197	0.292581	0.289833	0.289755	0.28799	0.286859	0.289424	0.285663	0.288417	0.28109	0.282136	0.282151	0.281586	0.282168	0.281339	0.28125	0.276949	0.279042	0.277459	0.276256	0.277153	0.275945
179	0.430588	0.451313	0.460431	0.458233	0.459421	0.459075	0.459025	0.459209	0.457567	0.460863	0.459239	0.458147	0.459571	0.459627	0.460978	0.45676	0.459522	0.460875	0.472266	0.479239	0.477933	0.430215	0.303044	0.281441	0.285146	0.286592	0.287753	0.287701	0.285975	0.291186	0.290771	0.289262	0.285753	0.286747	0.286156	0.287934	0.2831	0.283607	0.280522	0.281108	0.280884	0.279814	0.27983	0.278458	0.275549	0.27995	0.276227	0.27602	0.275978
180	0.430719	0.453125	0.460097	0.456152	0.458824	0.458397	0.459636	0.46059	0.459543	0.4588	0.459278	0.462639	0.463048	0.456519	0.460684	0.458407	0.456308	0.459621	0.469365	0.476565	0.473744	0.429409	0.300756	0.279862	0.280907	0.286216	0.285246	0.288294	0.287882	0.287912	0.2876	0.287353	0.287306	0.285279	0.285581	0.284485	0.283511	0.284335	0.281152	0.281877	0.280033	0.280523	0.276035	0.277178	0.277439	0.278457	0.27952	0.276202	0.274152
181	0.435355	0.451191	0.460202	0.457398	0.458467	0.458276	0.460703	0.461635	0.458749	0.457755	0.458896	0.4602	0.46202	0.459574	0.459095	0.46081	0.458554	0.464841	0.472985	0.473306	0.474733	0.43233	0.304196	0.280003	0.288744	0.287269	0.286094	0.288267	0.288269	0.285996	0.285829	0.287487	0.283629	0.285667	0.28556	0.288194	0.281816	0.283391	0.279652	0.287098	0.279515	0.2785	0.279701	0.277395	0.277643	0.280323	0.273212	0.274372	0.277382
182	0.433509	0.453237	0.457254	0.459852	0.458809	0.45859	0.458778	0.459319	0.460474	0.457896	0.459492	0.460896	0.462168	0.460536	0.461145	0.46064	0.461732	0.461799	0.472504	0.47295	0.47956	0.430611	0.303652	0.282762	0.284807	0.285699	0.289133	0.28955	0.289577	0.286526	0.290007	0.289463	0.286796	0.286615	0.284021	0.28599	0.284375	0.281365	0.27986	0.282022	0.279762	0.279812	0.279844	0.279797	0.276076	0.276511	0.274618	0.277464	0.27728
183	0.433822	0.450539	0.458782	0.460526	0.460783	0.460659	0.457197	0.462477	0.461688	0.457919	0.458186	0.460768	0.46322	0.459993	0.457321	0.462157	0.46207	0.462699	0.47213	0.476487	0.477977	0.430346	0.304255	0.281715	0.287505	0.288835	0.289742	0.286764	0.287381	0.288125	0.289192	0.288494	0.284785	0.284981	0.285287	0.283513	0.28274	0.281523	0.282493	0.280462	0.280441	0.277301	0.280546	0.2778	0.278285	0.279348	0.27469	0.272352	0.274442
184	0.435199	0.456974	0.460265	0.458278	0.460196	0.462633	0.45995	0.462084	0.462757	0.456811	0.460139	0.45902	0.461491	0.459968	0.457114	0.462095	0.463304	0.461399	0.468713	0.473529	0.476089	0.430774	0.303598	0.282492	0.283642	0.284992	0.286043	0.287982	0.288705	0.286507	0.288115	0.288307	0.285433	0.28509	0.282721	0.28201	0.281933	0.282659	0.280951	0.280307	0.280772	0.278679	0.278027	0.278378	0.276102	0.277139	0.276356	0.270475	0.272104
185	0.432171	0.452374	0.461624	0.460619	0.461103	0.459468	0.46175	0.460871	0.458197	0.45852	0.459189	0.460511	0.460726	0.460725	0.462701	0.461964	0.461655	0.461562	0.468351	0.470943	0.476941	0.430449	0.300294	0.278906	0.282404	0.287085	0.285548	0.285866	0.289168	0.287168	0.289212	0.28659	0.283461	0.283493	0.283866	0.283724	0.283279	0.282498	0.279066	0.279818	0.282694	0.275542	0.277906	0.277591	0.278868	0.274821	0.275319	0.273779	0.272301
186	0.432557	0.454966	0.462672	0.459104	0.459431	0.45652	0.460257	0.459288	0.458534	0.458125	0.459561	0.459242	0.45782	0.457639	0.459181	0.458237	0.45857	0.463544	0.471839	0.47058	0.473732	0.42824	0.300685	0.279013	0.282729	0.286481	0.283636	0.287392	0.286045	0.285149	0.288344	0.285274	0.284292	0.282685	0.28296	0.284406	0.281934	0.281539	0.277888	0.279049	0.278199	0.275701	0.278674	0.276796	0.275984	0.275947	0.276	0.274104	0.270217
187	0.433586	0.45284	0.461491	0.460303	0.458099	0.456989	0.461194	0.462307	0.460093	0.458903	0.460323	0.460586	0.459644	0.457907	0.458805	0.458748	0.457444	0.461739	0.470157	0.470808	0.47254	0.429214	0.299984	0.278974	0.283867	0.286592	0.283828	0.286335	0.28747	0.285156	0.284639	0.283138	0.28289	0.281805	0.283575	0.281631	0.282183	0.280797	0.277278	0.278024	0.280147	0.275563	0.27753	0.278305	0.271916	0.272169	0.272445	0.274037	0.270587
188	0.436032	0.455246	0.45957	0.460255	0.462972	0.457837	0.459841	0.4619	0.46059	0.460438	0.461962	0.45764	0.459716	0.458233	0.461466	0.460385	0.458957	0.461983	0.468415	0.47134	0.472681	0.42792	0.301417	0.277508	0.282847	0.283302	0.286108	0.288274	0.284235	0.286213	0.284588	0.284906	0.283088	0.280243	0.285191	0.279836	0.278455	0.281809	0.280077	0.277771	0.276914	0.276154	0.276741	0.276892	0.273202	0.275431	0.272895	0.269729	0.271079
189	0.433634	0.452032	0.458433	0.460929	0.459294	0.460389	0.456166	0.4585	0.459683	0.460356	0.460668	0.45724	0.458785	0.458539	0.460034	0.46119	0.46141	0.461698	0.467891	0.472389	0.476974	0.424927	0.302021	0.275661	0.28319	0.282988	0.283423	0.286558	0.285038	0.284137	0.285393	0.284493	0.282729	0.280361	0.282246	0.280708	0.281298	0.276887	0.278559	0.278377	0.277462	0.276755	0.27665	0.273224	0.272765	0.274138	0.273891	0.273146	0.269904
190	0.434671	0.451622	0.459734	0.460774	0.461932	0.461373	0.456681	0.458148	0.458092	0.460614	0.461542	0.458692	0.459342	0.461203	0.460065	0.459869	0.458718	0.459696	0.47019	0.470111	0.473237	0.427126	0.303951	0.278076	0.283975	0.28448	0.283744	0.28689	0.28621	0.285208	0.28747	0.282872	0.283669	0.281969	0.281508	0.283218	0.284006	0.279686	0.281634	0.275285	0.277501	0.27967	0.274138	0.272961	0.274812	0.275106	0.274559	0.274004	0.270672
191	0.437179	0.449986	0.462519	0.459155	0.461237	0.458858	0.462515	0.462345	0.463779	0.462129	0.461404	0.460387	0.461832	0.462048	0.463673	0.461781	0.461572	0.465485	0.46626	0.474824	0.473094	0.427557	0.301121	0.276935	0.279757	0.283775	0.283575	0.286537	0.284832	0.287117	0.285386	0.282984	0.284713	0.286198	0.279786	0.282516	0.282195	0.277586	0.280139	0.279002	0.279013	0.275175	0.273231	0.274328	0.274132	0.272001	0.273097	0.269878	0.270466
192	0.436517	0.453046	0.461684	0.460237	0.46101	0.460416	0.46049	0.461966	0.463314	0.458937	0.461235	0.459981	0.461751	0.460678	0.460089	0.461614	0.464349	0.46244	0.467106	0.471007	0.474426	0.425305	0.299707	0.27823	0.282976	0.284243	0.284658	0.28393	0.285696	0.284188	0.284103	0.281244	0.282502	0.280004	0.281947	0.280804	0.281207	0.278623	0.277084	0.274995	0.275235	0.275277	0.273813	0.273031	0.271026	0.274284	0.271972	0.269608	0.27166
193	0.435298	0.45384	0.459654	0.459344	0.459522	0.457914	0.460979	0.460746	0.461433	0.459492	0.46231	0.46213	0.459695	0.458756	0.463272	0.459602	0.457714	0.459981	0.47249	0.472164	0.471819	0.426357	0.300734	0.278025	0.283369	0.281798	0.282782	0.284921	0.285392	0.281964	0.283544	0.283566	0.280723	0.282468	0.282096	0.28119	0.277515	0.27784	0.276561	0.279767	0.274611	0.27527	0.273483	0.273741	0.274333	0.271758	0.272837	0.27235	0.27069
194	0.440457	0.452974	0.45834	0.462852	0.458249	0.457424	0.456822	0.459237	0.460798	0.46041	0.462452	0.458688	0.463527	0.463027	0.461501	0.459264	0.459158	0.462916	0.47023	0.469502	0.472953	0.428865	0.301144	0.278978	0.282067	0.281301	0.283889	0.284709	0.28325	0.27944	0.283373	0.281731	0.281375	0.282284	0.282003	0.28073	0.276798	0.278634	0.276695	0.278515	0.273279	0.273525	0.274122	0.27272	0.274007	0.270819	0.27043	0.271366	0.269817
195	0.44118	0.45593	0.461584	0.45942	0.460218	0.46144	0.456172	0.460613	0.461343	0.459052	0.461315	0.460947	0.458093	0.461187	0.461228	0.461937	0.459668	0.457885	0.46834	0.465547	0.472155	0.424996	0.299441	0.274373	0.280437	0.284005	0.282334	0.283489	0.283283	0.281489	0.285201	0.284091	0.279519	0.281423	0.2811	0.280191	0.277891	0.276965	0.275602	0.27413	0.276657	0.275387	0.275339	0.272178	0.270984	0.270381	0.271338	0.269698	0.26831
196	0.436721	0.455018	0.458201	0.461517	0.457399	0.459474	0.45719	0.461461	0.458561	0.456161	0.458824	0.460757	0.458993	0.460524	0.459837	0.460589	0.459905	0.459479	0.46643	0.468601	0.46996	0.422091	0.298238	0.276487	0.282979	0.284576	0.281703	0.278931	0.280184	0.28159	0.280945	0.279231	0.282756	0.281464	0.280667	0.276102	0.278721	0.278782	0.275776	0.272209	0.273606	0.272804	0.270028	0.271378	0.27432	0.271773	0.269993	0.268779	0.267994
197	0.439258	0.452555	0.458333	0.460508	0.460065	0.456584	0.45439	0.457661	0.460702	0.457517	0.458201	0.461852	0.460257	0.457012	0.460635	0.460454	0.457179	0.462688	0.465703	0.466239	0.468938	0.422282	0.299292	0.27581	0.280001	0.282227	0.282404	0.283973	0.28094	0.282213	0.282038	0.280115	0.278994	0.278517	0.278766	0.275492	0.273937	0.276147	0.275448	0.273339	0.272805	0.272614	0.272607	0.269685	0.269498	0.269106	0.269895	0.268685	0.266577
198	0.436809	0.454303	0.460376	0.459262	0.459851	0.458084	0.459284	0.456955	0.459223	0.460437	0.458142	0.459471	0.458947	0.457888	0.460334	0.460051	0.458327	0.459054	0.465772	0.463296	0.467732	0.427573	0.298691	0.277325	0.278576	0.279882	0.284438	0.283861	0.281871	0.283095	0.282315	0.281248	0.279787	0.278666	0.278066	0.276278	0.276159	0.275187	0.276129	0.273464	0.273552	0.271037	0.271524	0.272382	0.270988	0.268598	0.267189	0.270106	0.268187
199	0.434358	0.452105	0.458216	0.462238	0.457271	0.458986	0.462255	0.460309	0.459337	0.462621	0.459863	0.462593	0.458325	0.457699	0.462321	0.456637	0.459826	0.460472	0.465676	0.465214	0.474324	0.423236	0.299665	0.273598	0.280873	0.281091	0.283986	0.282354	0.283148	0.281132	0.281817	0.280531	0.280721	0.277272	0.276944	0.277478	0.275729	0.275781	0.273765	0.273068	0.273293	0.269935	0.270116	0.273674	0.270047	0.267053	0.268786	0.265725	0.266853
200	0.437508	0.453108	0.460572	0.460007	0.458046	0.459104	0.459185	0.458493	0.460263	0.461281	0.462706	0.461574	0.464889	0.457163	0.460444	0.462321	0.458131	0.458606	0.463828	0.467882	0.469714	0.424242	0.300575	0.276672	0.278854	0.280087	0.280017	0.281334	0.283824	0.279537	0.279735	0.280782	0.280099	0.279993	0.276732	0.277197	0.277969	0.274109	0.272949	0.273147	0.276543	0.27191	0.26869	0.271372	0.27268	0.266243	0.27047	0.265716	0.266326
201	0.436158	0.45329	0.457479	0.456053	0.457242	0.457146	0.458422	0.460094	0.459454	0.456389	0.458733	0.457667	0.46054	0.455878	0.461289	0.452523	0.457044	0.462095	0.463487	0.464823	0.46889	0.421026	0.299025	0.276018	0.278971	0.278216	0.278573	0.283566	0.281555	0.278276	0.280987	0.280447	0.279718	0.279087	0.277044	0.276292	0.276448	0.274979	0.273678	0.273125	0.276336	0.269105	0.269753	0.271251	0.269027	0.265637	0.267861	0.266443	0.268631
202	0.436115	0.452479	0.462024	0.45806	0.456114	0.457736	0.457161	0.461398	0.459251	0.460659	0.457098	0.459649	0.458918	0.459216	0.462182	0.457635	0.458143	0.461065	0.463462	0.464283	0.470204	0.421765	0.299849	0.273457	0.27782	0.280126	0.281452	0.280812	0.27904	0.277657	0.282335	0.278451	0.278749	0.279162	0.277506	0.273952	0.273195	0.274952	0.273736	0.272324	0.272846	0.272169	0.271725	0.268271	0.268346	0.268023	0.266693	0.266612	0.265891
203	0.435324	0.455159	0.457952	0.457216	0.458051	0.459863	0.459854	0.459823	0.457064	0.461963	0.457817	0.46061	0.455925	0.45785	0.459502	0.460014	0.458607	0.456189	0.464116	0.461968	0.469776	0.42004	0.297337	0.273615	0.279612	0.277177	0.282016	0.279212	0.280627	0.278021	0.282421	0.278648	0.27757	0.277303	0.275509	0.275703	0.276251	0.274094	0.271597	0.271537	0.271114	0.272273	0.270057	0.269899	0.26757	0.262846	0.267952	0.266627	0.265645
204	0.434809	0.452269	0.45748	0.454913	0.457001	0.452978	0.457715	0.455551	0.45905	0.459282	0.458844	0.457586	0.458178	0.45777	0.457462	0.457834	0.459884	0.454007	0.461266	0.467571	0.467878	0.421313	0.296286	0.271798	0.27835	0.275989	0.28151	0.279169	0.280018	0.278134	0.278014	0.278475	0.27814	0.275654	0.278089	0.277605	0.27555	0.272982	0.272486	0.273411	0.268937	0.272103	0.269066	0.27105	0.267004	0.266412	0.267069	0.266324	0.263609
205	0.438208	0.451577	0.462382	0.45675	0.45705	0.45629	0.456672	0.459021	0.459071	0.461862	0.460233	0.456148	0.462369	0.456591	0.458637	0.457534	0.457601	0.455848	0.462067	0.463182	0.466563	0.416814	0.296597	0.273732	0.27682	0.277952	0.279219	0.278646	0.277679	0.278294	0.280361	0.278093	0.277285	0.27809	0.276494	0.274461	0.277346	0.272325	0.272756	0.269572	0.269087	0.268573	0.269629	0.27071	0.265875	0.267048	0.267979	0.263124	0.26652
206	0.437556	0.451024	0.45554	0.460584	0.459878	0.454388	0.456752	0.459402	0.458433	0.458008	0.459815	0.459551	0.460279	0.45614	0.458095	0.455605	0.457892	0.457943	0.46182	0.465812	0.467807	0.420761	0.297428	0.276048	0.277769	0.281786	0.277027	0.276737	0.280744	0.275646	0.275366	0.278144	0.275483	0.274993	0.276056	0.274283	0.275831	0.271726	0.270552	0.266417	0.272598	0.269232	0.268239	0.267695	0.267708	0.265771	0.263436	0.265237	0.26383
207	0.440864	0.453807	0.456291	0.458956	0.455621	0.455678	0.457682	0.456659	0.456445	0.457287	0.460853	0.456501	0.456907	0.457612	0.455353	0.45583	0.454097	0.460258	0.464393	0.464477	0.466147	0.41961	0.295258	0.274294	0.276673	0.276579	0.275297	0.27984	0.27591	0.276389	0.278124	0.278646	0.275704	0.275178	0.273369	0.27505	0.27186	0.273406	0.268194	0.268882	0.269017	0.268981	0.266266	0.266346	0.265098	0.263298	0.267754	0.262684	0.261621
208	0.436918	0.452514	0.45446	0.458273	0.456743	0.454725	0.45748	0.453452	0.45992	0.457992	0.458017	0.45579	0.459556	0.459324	0.455105	0.458119	0.454568	0.455919	0.461293	0.462857	0.463845	0.420122	0.296705	0.275085	0.274242	0.277716	0.276384	0.276922	0.278004	0.276899	0.278497	0.27627	0.272032	0.274836	0.271192	0.272629	0.275313	0.271014	0.269845	0.267279	0.269076	0.267056	0.265321	0.268184	0.263778	0.267245	0.263511	0.262469	0.262173
209	0.436535	0.449484	0.453568	0.456143	0.460709	0.458101	0.455802	0.452325	0.459179	0.455997	0.455893	0.459954	0.456964	0.454577	0.456214	0.455798	0.458056	0.456691	0.462049	0.460811	0.461754	0.417102	0.297605	0.274066	0.272164	0.275635	0.278774	0.277386	0.274385	0.277521	0.27773	0.277585	0.27224	0.275881	0.269698	0.274329	0.272963	0.269171	0.269005	0.269503	0.268702	0.268359	0.26554	0.268047	0.266664	0.265229	0.26444	0.261878	0.26413
210	0.438021	0.451264	0.454536	0.458105	0.454455	0.454327	0.452616	0.458715	0.457746	0.458257	0.455373	0.456845	0.457209	0.456144	0.456417	0.456135	0.460782	0.458378	0.458948	0.462169	0.463835	0.421288	0.297035	0.27586	0.277373	0.274138	0.27866	0.276209	0.276119	0.276904	0.277846	0.274653	0.272135	0.274282	0.272505	0.273467	0.275038	0.272517	0.268899	0.268825	0.266189	0.268184	0.267506	0.26612	0.26465	0.263475	0.261173	0.265879	0.261348
211	0.43702	0.450525	0.459041	0.45656	0.45698	0.452895	0.455813	0.45628	0.456911	0.454777	0.45628	0.454118	0.456123	0.454964	0.456479	0.457026	0.454284	0.453099	0.458416	0.461271	0.458695	0.414996	0.295894	0.27348	0.277362	0.274665	0.276666	0.274448	0.27607	0.274901	0.276339	0.275317	0.275944	0.272877	0.270424	0.272199	0.271438	0.272035	0.266027	0.267425	0.268398	0.269226	0.264875	0.263531	0.26375	0.263685	0.262928	0.264129	0.258876
212	0.435645	0.452101	0.458229	0.456796	0.456945	0.453768	0.450978	0.454664	0.457979	0.454391	0.456082	0.454756	0.454222	0.453945	0.455518	0.455842	0.455254	0.452267	0.458543	0.457102	0.461075	0.417355	0.295086	0.272116	0.276187	0.276037	0.278106	0.275672	0.273494	0.275791	0.276515	0.273894	0.272672	0.273016	0.270373	0.272992	0.269001	0.270871	0.267123	0.267829	0.268722	0.26381	0.265678	0.262397	0.264971	0.262352	0.260625	0.261919	0.260958
213	0.434528	0.451093	0.458835	0.456509	0.45452	0.455964	0.456303	0.45412	0.457019	0.454623	0.456326	0.456283	0.456071	0.456398	0.454599	0.454432	0.456972	0.455352	0.457234	0.456858	0.461997	0.416304	0.298204	0.274096	0.275542	0.277488	0.277348	0.273315	0.274674	0.277379	0.276109	0.272347	0.272753	0.277154	0.272434	0.271837	0.268944	0.271659	0.268171	0.267452	0.267736	0.267238	0.267841	0.264914	0.263977	0.266616	0.258969	0.261607	0.257759
214	0.438764	0.455095	0.455104	0.456076	0.454855	0.456839	0.455211	0.45577	0.454767	0.456244	0.45676	0.455321	0.452075	0.455847	0.454548	0.45592	0.457055	0.452274	0.455876	0.455828	0.459947	0.415454	0.295975	0.271787	0.271257	0.274558	0.274732	0.274368	0.274422	0.276538	0.275775	0.275421	0.271435	0.27511	0.272273	0.270182	0.269641	0.269713	0.265712	0.266426	0.265784	0.266596	0.265303	0.261998	0.262374	0.261344	0.26158	0.261992	0.261276
215	0.438387	0.451463	0.457601	0.454042	0.452511	0.457311	0.45535	0.454335	0.451486	0.453783	0.453508	0.456497	0.455813	0.45233	0.453415	0.455313	0.453854	0.454238	0.455824	0.458139	0.461735	0.41344	0.294976	0.269196	0.273944	0.272349	0.275008	0.274725	0.276987	0.273779	0.277312	0.272419	0.270416	0.271359	0.273063	0.268295	0.270005	0.267239	0.266745	0.266974	0.265784	0.265712	0.264504	0.263995	0.262765	0.261551	0.262514	0.260658	0.258687
216	0.438715	0.449564	0.455893	0.449872	0.451775	0.453455	0.45153	0.453119	0.452572	0.455701	0.453669	0.44999	0.453087	0.454264	0.455373	0.45292	0.456392	0.45382	0.452571	0.46013	0.459459	0.41374	0.29282	0.270322	0.275057	0.274743	0.273821	0.272724	0.273251	0.272255	0.276296	0.272561	0.273567	0.267608	0.272786	0.267997	0.269854	0.268286	0.268267	0.26411	0.264888	0.263869	0.262781	0.266733	0.263523	0.260127	0.260896	0.261237	0.260241
217	0.436755	0.448378	0.453935	0.452811	0.451795	0.450952	0.454304	0.453327	0.454722	0.455803	0.452753	0.451651	0.44665	0.451887	0.450778	0.453668	0.453656	0.450817	0.456027	0.454572	0.45738	0.410645	0.291074	0.269668	0.27372	0.272806	0.275208	0.272631	0.272345	0.272443	0.272598	0.276601	0.269989	0.272406	0.269231	0.26803	0.26771	0.266681	0.26841	0.261789	0.266005	0.264283	0.263766	0.260123	0.26209	0.26225	0.259221	0.260003	0.259282
218	0.436653	0.448659	0.452642	0.449899	0.455753	0.449683	0.452187	0.451601	0.455587	0.452653	0.454775	0.452023	0.451371	0.452552	0.45201	0.451115	0.454403	0.454436	0.454531	0.456246	0.458903	0.407785	0.29119	0.268673	0.26869	0.271699	0.271288	0.270118	0.274206	0.273292	0.269846	0.27019	0.270812	0.271067	0.268172	0.267913	0.270081	0.263684	0.265874	0.264893	0.262378	0.262718	0.263949	0.264392	0.259029	0.260558	0.258138	0.257136	0.256903
219	0.434186	0.449247	0.449111	0.452231	0.454929	0.452762	0.453231	0.454566	0.454868	0.448895	0.453105	0.449571	0.454603	0.450857	0.454053	0.451639	0.449746	0.450306	0.454029	0.45142	0.455357	0.409481	0.294561	0.267624	0.270998	0.271083	0.272772	0.271409	0.270751	0.271726	0.270533	0.27023	0.269822	0.271529	0.268592	0.269431	0.268284	0.266714	0.26298	0.264056	0.26072	0.262915	0.267188	0.262714	0.260643	0.259106	0.259935	0.258581	0.259462
220	0.431208	0.446376	0.450519	0.451236	0.45641	0.45133	0.449145	0.452695	0.451241	0.448275	0.451438	0.448047	0.452401	0.448474	0.454298	0.454064	0.455213	0.454813	0.454794	0.454075	0.456829	0.410346	0.295809	0.26903	0.272093	0.267725	0.270388	0.273056	0.273816	0.272439	0.270807	0.267638	0.268805	0.269275	0.265435	0.265827	0.26785	0.264577	0.264534	0.261294	0.262164	0.262113	0.260705	0.261476	0.26003	0.261161	0.262179	0.257067	0.257498
221	0.432974	0.444224	0.450841	0.448251	0.451096	0.447756	0.4497	0.451125	0.451457	0.448758	0.448853	0.450136	0.449565	0.450667	0.451003	0.452579	0.453515	0.450321	0.450677	0.447766	0.455522	0.408083	0.294003	0.267968	0.27168	0.26982	0.273509	0.270489	0.272504	0.270645	0.270669	0.268283	0.268302	0.27007	0.266796	0.266923	0.2678	0.263268	0.26138	0.262612	0.261366	0.262511	0.261034	0.261066	0.260945	0.25886	0.258128	0.256347	0.257792
222	0.434996	0.447368	0.450201	0.452117	0.451806	0.448667	0.450134	0.451474	0.448317	0.449582	0.452174	0.449689	0.451612	0.449949	0.452329	0.451706	0.449389	0.45068	0.449943	0.448155	0.452371	0.411997	0.290867	0.267522	0.270577	0.271391	0.269502	0.271514	0.270993	0.268358	0.271846	0.269919	0.266771	0.26906	0.268393	0.266885	0.264442	0.265262	0.260936	0.260497	0.263618	0.262949	0.261545	0.260915	0.256671	0.257172	0.256961	0.257197	0.255863
223	0.433261	0.443968	0.449171	0.451774	0.450602	0.449659	0.449576	0.44881	0.450165	0.450535	0.452888	0.45084	0.447085	0.449454	0.449646	0.45113	0.452849	0.448968	0.448585	0.450977	0.451447	0.408066	0.288786	0.265953	0.269976	0.265939	0.268771	0.272112	0.27038	0.268116	0.270025	0.267049	0.26592	0.271029	0.263429	0.267591	0.263221	0.268252	0.264616	0.262515	0.264162	0.26165	0.260395	0.259371	0.259275	0.25723	0.257033	0.256399	0.256634
224	0.433081	0.446552	0.446872	0.448802	0.450348	0.450253	0.451756	0.446846	0.450983	0.450348	0.45094	0.445877	0.45144	0.451387	0.449046	0.450749	0.450477	0.451708	0.449108	0.447361	0.451193	0.404718	0.28951	0.269419	0.269337	0.269078	0.269018	0.270396	0.270334	0.272164	0.268396	0.267326	0.267638	0.267841	0.265352	0.270262	0.266806	0.264061	0.261341	0.25874	0.259342	0.259947	0.261017	0.260405	0.257988	0.256415	0.256708	0.258936	0.252537
225	0.435808	0.44557	0.44911	0.450449	0.447064	0.445866	0.450754	0.445567	0.449177	0.444168	0.450102	0.4497	0.447941	0.448444	0.450083	0.447845	0.448099	0.450693	0.44755	0.448333	0.452741	0.405369	0.291062	0.266918	0.268902	0.267749	0.268664	0.268222	0.270589	0.268992	0.269766	0.270412	0.26609	0.267834	0.264568	0.262293	0.262634	0.264554	0.263632	0.260384	0.262327	0.258831	0.259144	0.257067	0.26036	0.257805	0.256631	0.257391	0.25601
226	0.437162	0.446049	0.449676	0.449079	0.445955	0.449391	0.447134	0.444904	0.446898	0.44922	0.447868	0.447941	0.445174	0.447799	0.447223	0.449534	0.450422	0.447752	0.449241	0.446803	0.454648	0.404001	0.286054	0.266337	0.267537	0.268466	0.269559	0.270456	0.269098	0.268708	0.271388	0.268335	0.268119	0.266235	0.263364	0.262283	0.263682	0.265348	0.261961	0.262434	0.26163	0.26067	0.258453	0.257383	0.25972	0.256527	0.254773	0.254849	0.254546
227	0.430685	0.444387	0.446763	0.446508	0.452772	0.445118	0.44935	0.447291	0.450848	0.448132	0.449037	0.448104	0.444484	0.451267	0.452851	0.447568	0.446018	0.445415	0.445298	0.447011	0.45065	0.405637	0.290778	0.264843	0.266793	0.266689	0.267547	0.268489	0.267943	0.268891	0.26932	0.266221	0.263679	0.266164	0.266139	0.262326	0.261799	0.262945	0.263729	0.257144	0.259589	0.260266	0.258121	0.256989	0.256829	0.254733	0.258046	0.254219	0.251309
228	0.433576	0.444453	0.447872	0.447395	0.4465	0.446021	0.44713	0.444176	0.448168	0.446055	0.447055	0.449228	0.449283	0.447838	0.446009	0.447326	0.446029	0.446123	0.447236	0.448057	0.451515	0.404119	0.289652	0.264725	0.27085	0.267044	0.266579	0.268992	0.267772	0.267531	0.265311	0.266369	0.26314	0.264093	0.26285	0.263273	0.262307	0.263372	0.261134	0.258081	0.259234	0.257432	0.258402	0.257704	0.25573	0.25606	0.255768	0.253323	0.252253
229	0.433416	0.442253	0.443276	0.442264	0.450636	0.443685	0.446919	0.444177	0.446035	0.444078	0.449984	0.447405	0.448909	0.443043	0.449461	0.448104	0.448011	0.448103	0.445826	0.444437	0.450437	0.400581	0.286761	0.263221	0.269643	0.265242	0.268437	0.267642	0.268733	0.267432	0.266379	0.266458	0.26642	0.264708	0.263177	0.262581	0.262791	0.262498	0.260385	0.258719	0.257262	0.256572	0.256142	0.255089	0.256234	0.252474	0.255209	0.250446	0.255576
230	0.433035	0.446169	0.443368	0.447201	0.445636	0.443024	0.446656	0.44409	0.44817	0.444868	0.447456	0.446788	0.446848	0.448513	0.447588	0.444383	0.443418	0.447435	0.443522	0.444656	0.447754	0.399034	0.286732	0.262952	0.267214	0.266618	0.266768	0.268534	0.266396	0.268526	0.269153	0.266046	0.262913	0.264014	0.262436	0.261855	0.260737	0.259847	0.258219	0.258325	0.256933	0.256288	0.253466	0.254149	0.253814	0.251925	0.2538	0.251968	0.248717
231	0.428089	0.440179	0.445496	0.443726	0.443759	0.444727	0.44654	0.448475	0.445041	0.445593	0.447573	0.446758	0.443512	0.446067	0.442	0.445126	0.442505	0.446989	0.444255	0.443862	0.449426	0.398755	0.288054	0.262988	0.267232	0.267455	0.266915	0.266173	0.264798	0.267034	0.266263	0.264349	0.263594	0.26394	0.259892	0.262208	0.25838	0.261531	0.256684	0.262736	0.257497	0.258151	0.257477	0.256805	0.256009	0.252756	0.253673	0.252435	0.2514
232	0.432047	0.440704	0.44431	0.444954	0.44401	0.443986	0.444739	0.444178	0.439343	0.443541	0.445439	0.445481	0.443223	0.444228	0.443127	0.446024	0.44209	0.44313	0.44262	0.440279	0.44924	0.401155	0.285048	0.262284	0.266125	0.262542	0.267797	0.266073	0.264417	0.266884	0.265772	0.263514	0.263361	0.265382	0.262835	0.260927	0.259284	0.260529	0.256603	0.258681	0.254894	0.256967	0.254231	0.256185	0.25377	0.252585	0.25204	0.250902	0.250911
233	0.43217	0.440858	0.437607	0.442287	0.44173	0.441224	0.446114	0.442388	0.443282	0.44708	0.445883	0.445546	0.445849	0.442849	0.44381	0.444737	0.441947	0.442297	0.441411	0.439875	0.445792	0.399593	0.285478	0.265508	0.264412	0.266181	0.265546	0.267608	0.262609	0.263567	0.26473	0.26512	0.265075	0.261458	0.261138	0.261261	0.257919	0.258251	0.26041	0.257159	0.255388	0.257674	0.255484	0.254201	0.253182	0.251744	0.250475	0.251386	0.250435
234	0.431646	0.437727	0.442255	0.442517	0.442673	0.440937	0.441579	0.439861	0.444009	0.443482	0.442888	0.442036	0.445269	0.441941	0.444836	0.442806	0.443712	0.439098	0.444201	0.440869	0.444265	0.397673	0.285158	0.260908	0.268435	0.264056	0.262628	0.26694	0.265011	0.264293	0.262499	0.261814	0.261097	0.263421	0.257998	0.260432	0.260848	0.257893	0.257572	0.256193	0.256626	0.255462	0.252871	0.254355	0.251392	0.252761	0.251448	0.250892	0.247819
235	0.428842	0.439607	0.443703	0.44123	0.440561	0.4396	0.440901	0.439999	0.440121	0.443082	0.44142	0.44	0.443482	0.44082	0.44256	0.444651	0.444076	0.442776	0.438317	0.440117	0.442514	0.398475	0.285958	0.261892	0.264302	0.264396	0.262882	0.265965	0.265939	0.264931	0.262462	0.262227	0.26138	0.258793	0.259201	0.257589	0.258279	0.258266	0.257988	0.255544	0.254286	0.255511	0.25553	0.251472	0.255196	0.251135	0.252561	0.248998	0.249219
236	0.43082	0.439628	0.440763	0.440117	0.442286	0.439625	0.440426	0.438206	0.441119	0.441728	0.440694	0.44331	0.444403	0.439895	0.443244	0.444872	0.441467	0.440536	0.438128	0.441732	0.445648	0.396573	0.285347	0.264373	0.262535	0.262628	0.263995	0.265991	0.264177	0.262141	0.262296	0.2631	0.262252	0.263236	0.258808	0.259345	0.259465	0.258442	0.256647	0.25738	0.255417	0.254247	0.2541	0.251306	0.250385	0.251427	0.251763	0.24966	0.249184
237	0.433614	0.437112	0.441533	0.436957	0.442492	0.439474	0.439616	0.443472	0.439706	0.442153	0.440727	0.441183	0.438848	0.439155	0.44284	0.440669	0.44144	0.438764	0.440526	0.438082	0.442688	0.399796	0.282898	0.26116	0.263342	0.26396	0.264368	0.261076	0.261904	0.261685	0.262394	0.261242	0.262237	0.262505	0.256747	0.256	0.258718	0.254523	0.256175	0.255736	0.25307	0.254089	0.254152	0.252168	0.251725	0.25217	0.25176	0.248992	0.248631
238	0.426618	0.437884	0.439635	0.441192	0.441379	0.437256	0.440708	0.439274	0.43839	0.435979	0.441606	0.436918	0.440203	0.439663	0.439834	0.438882	0.43648	0.4419	0.438934	0.437244	0.440352	0.394665	0.283374	0.261992	0.263144	0.261052	0.266242	0.261047	0.262561	0.264127	0.263284	0.260885	0.26047	0.259856	0.256628	0.257397	0.25676	0.25529	0.255696	0.25282	0.252474	0.254952	0.255223	0.251375	0.251229	0.249587	0.251212	0.244519	0.248939
239	0.427392	0.435495	0.439232	0.435073	0.440098	0.436546	0.436533	0.438859	0.437597	0.436173	0.439339	0.440831	0.43814	0.439504	0.438472	0.439059	0.43912	0.440152	0.43531	0.435687	0.441436	0.393222	0.284135	0.259968	0.263654	0.262827	0.262915	0.259033	0.26344	0.261997	0.261578	0.259235	0.259269	0.260278	0.258851	0.256504	0.25539	0.253805	0.255094	0.253893	0.253587	0.252118	0.25252	0.252444	0.249951	0.247965	0.250743	0.249203	0.249991
240	0.424994	0.43628	0.435557	0.437827	0.434891	0.439162	0.438726	0.438386	0.436793	0.441376	0.441417	0.439523	0.438489	0.442347	0.440167	0.43764	0.438504	0.439127	0.435385	0.437425	0.439781	0.394216	0.283544	0.258697	0.260999	0.262667	0.260542	0.261997	0.261716	0.261709	0.259026	0.263609	0.261077	0.258117	0.257711	0.256449	0.256008	0.257815	0.253801	0.252017	0.25387	0.250925	0.250008	0.252694	0.249528	0.249565	0.248354	0.248182	0.245907
241	0.42861	0.435071	0.438933	0.437308	0.43734	0.438321	0.439553	0.440113	0.43859	0.437978	0.438564	0.434768	0.439592	0.438966	0.437307	0.432544	0.437708	0.440109	0.436893	0.438027	0.435983	0.395115	0.278831	0.258533	0.258353	0.261432	0.259994	0.262525	0.259585	0.260107	0.26163	0.260384	0.25841	0.2574	0.255888	0.257024	0.255338	0.255216	0.254593	0.256665	0.253047	0.252481	0.251619	0.250105	0.249673	0.249207	0.24815	0.247521	0.244306
242	0.425275	0.434826	0.435343	0.437544	0.439096	0.438796	0.438798	0.43926	0.436171	0.433855	0.438286	0.441257	0.435695	0.435608	0.435244	0.434867	0.437752	0.436992	0.434257	0.433491	0.439191	0.392484	0.28103	0.258464	0.256671	0.263175	0.261574	0.258588	0.258477	0.258339	0.259627	0.259399	0.259559	0.257997	0.257708	0.254913	0.25266	0.253965	0.254624	0.253099	0.247953	0.250211	0.252823	0.25107	0.246737	0.24842	0.25003	0.247265	0.244924
243	0.424991	0.431674	0.43535	0.437715	0.433689	0.435362	0.433562	0.436965	0.435682	0.434101	0.435208	0.435618	0.437228	0.43699	0.433169	0.436806	0.438679	0.434679	0.434078	0.43155	0.436106	0.391908	0.281935	0.254038	0.257805	0.259217	0.258661	0.261042	0.259719	0.260184	0.258733	0.260923	0.257347	0.260364	0.257441	0.255895	0.254507	0.258145	0.250965	0.251062	0.252386	0.250594	0.250237	0.248411	0.247546	0.247288	0.246061	0.24789	0.24278
244	0.425373	0.432878	0.436721	0.437736	0.438829	0.434125	0.433311	0.43709	0.436908	0.435111	0.437031	0.435512	0.436335	0.435457	0.434512	0.436028	0.43528	0.437182	0.435601	0.436265	0.437249	0.394689	0.281211	0.258699	0.258613	0.25787	0.26038	0.259315	0.258707	0.260014	0.258884	0.259442	0.257712	0.257699	0.254923	0.255312	0.254652	0.25702	0.256105	0.250118	0.247878	0.24989	0.248332	0.250428	0.245656	0.24719	0.246927	0.244853	0.24669
245	0.421723	0.43534	0.436167	0.436284	0.436574	0.432388	0.432508	0.435453	0.437084	0.435112	0.437557	0.434976	0.435428	0.435131	0.433871	0.437527	0.435308	0.434979	0.433139	0.432448	0.433556	0.392353	0.280804	0.259041	0.257836	0.257128	0.256668	0.258411	0.260351	0.258053	0.258937	0.25817	0.256458	0.257659	0.256151	0.254679	0.254432	0.256474	0.253481	0.246607	0.250019	0.248329	0.249065	0.249724	0.243072	0.245426	0.248211	0.244937	0.241884
246	0.423133	0.43351	0.434533	0.434692	0.433169	0.434067	0.436146	0.434359	0.435545	0.434086	0.435248	0.43677	0.436797	0.435857	0.435564	0.437223	0.432074	0.430139	0.433425	0.431546	0.431607	0.389333	0.279751	0.256664	0.259397	0.259861	0.259544	0.259172	0.259708	0.2592	0.25722	0.257578	0.256829	0.255671	0.256149	0.255439	0.253195	0.254024	0.250249	0.251446	0.24966	0.246983	0.247405	0.246425	0.246697	0.245927	0.247543	0.243953	0.243799
247	0.423441	0.432496	0.434515	0.432246	0.432883	0.432501	0.436138	0.434355	0.435214	0.433847	0.432496	0.436291	0.432733	0.431908	0.433904	0.435107	0.432336	0.433799	0.432867	0.428378	0.436037	0.386833	0.279082	0.255272	0.261014	0.25822	0.260578	0.260126	0.259213	0.257317	0.260041	0.25821	0.253721	0.257248	0.25439	0.25503	0.254266	0.250763	0.25055	0.248664	0.251028	0.247096	0.246722	0.245853	0.24527	0.247685	0.247855	0.240995	0.243785
248	0.425933	0.43474	0.436909	0.432315	0.433192	0.433178	0.429408	0.432342	0.43485	0.434703	0.430162	0.433519	0.431734	0.432968	0.43217	0.432071	0.434165	0.433976	0.426856	0.428118	0.434172	0.390478	0.278955	0.255952	0.258311	0.257803	0.258369	0.258127	0.256022	0.256433	0.254966	0.253569	0.259221	0.257312	0.252577	0.25274	0.252175	0.248638	0.251714	0.249385	0.250369	0.245988	0.247416	0.24625	0.2469	0.244686	0.248083	0.243971	0.241581
249	0.419402	0.431203	0.436473	0.431004	0.428082	0.432788	0.428287	0.43141	0.429745	0.433655	0.434626	0.433439	0.432973	0.432684	0.436022	0.43234	0.431689	0.434089	0.430716	0.430204	0.432493	0.390185	0.275147	0.254423	0.257469	0.259172	0.257127	0.257106	0.258621	0.255201	0.25315	0.254086	0.252562	0.258187	0.254477	0.251396	0.25102	0.250376	0.248902	0.248456	0.249581	0.247761	0.245973	0.248381	0.244961	0.243317	0.244955	0.243537	0.24288
250	0.424562	0.430538	0.433282	0.430175	0.429087	0.430956	0.4309	0.432958	0.429792	0.433249	0.43324	0.43236	0.43192	0.432473	0.432704	0.429413	0.435363	0.430687	0.430503	0.425197	0.430013	0.386619	0.278064	0.255196	0.255848	0.258232	0.254075	0.256822	0.255556	0.257898	0.25593	0.254589	0.253598	0.252662	0.251866	0.251156	0.252026	0.250441	0.249617	0.25089	0.249283	0.244861	0.245594	0.246104	0.245873	0.24338	0.245377	0.243069	0.240715
251	0.424491	0.430451	0.433415	0.429922	0.432819	0.431161	0.432549	0.433858	0.431042	0.431572	0.430433	0.432798	0.4305	0.432465	0.429368	0.430888	0.431334	0.431601	0.42978	0.427626	0.427594	0.384272	0.279012	0.252417	0.257715	0.256637	0.254671	0.256722	0.256733	0.255618	0.254543	0.254777	0.253593	0.253697	0.254385	0.25261	0.249409	0.251548	0.251153	0.24544	0.248158	0.246627	0.244712	0.248598	0.241883	0.239815	0.24155	0.24227	0.240028
252	0.424418	0.428814	0.428031	0.430234	0.429731	0.430623	0.431484	0.42846	0.428864	0.430358	0.431771	0.429803	0.432323	0.428369	0.430037	0.42951	0.431863	0.430809	0.427186	0.425993	0.428249	0.38301	0.276867	0.253205	0.255966	0.254682	0.253787	0.254833	0.256905	0.25331	0.256179	0.253924	0.255255	0.252726	0.251924	0.252104	0.246816	0.248486	0.246729	0.247082	0.246823	0.24575	0.246029	0.244975	0.242401	0.24394	0.242559	0.243899	0.23872
253	0.420003	0.425025	0.429034	0.429904	0.430712	0.429116	0.431591	0.428225	0.427736	0.426174	0.428924	0.428555	0.432251	0.430907	0.428992	0.430602	0.431252	0.427053	0.426883	0.424268	0.42831	0.381889	0.277002	0.252968	0.257066	0.256017	0.255564	0.255859	0.25412	0.257908	0.253836	0.254422	0.253247	0.253342	0.25148	0.252093	0.248284	0.247301	0.246466	0.246868	0.246432	0.246538	0.244678	0.24424	0.242076	0.245967	0.241737	0.242136	0.240594
254	0.420462	0.425778	0.426063	0.428905	0.433739	0.429191	0.429273	0.428345	0.430829	0.426673	0.429013	0.427659	0.430613	0.425658	0.427437	0.427447	0.427938	0.430084	0.425101	0.422737	0.42925	0.381515	0.278514	0.252297	0.256528	0.253607	0.256287	0.252631	0.25375	0.255366	0.256021	0.253758	0.252429	0.250572	0.249432	0.250328	0.250287	0.24612	0.248655	0.243527	0.247041	0.244278	0.244099	0.24396	0.24138	0.242306	0.244326	0.240241	0.240483
255	0.42003	0.427044	0.423631	0.428654	0.428103	0.428771	0.425948	0.426986	0.424123	0.427081	0.428181	0.425939	0.428723	0.425989	0.42913	0.421646	0.426509	0.424631	0.425046	0.421675	0.427712	0.384395	0.277844	0.25418	0.254206	0.252973	0.254834	0.252791	0.251076	0.253861	0.255511	0.251591	0.252947	0.251232	0.250001	0.247852	0.247903	0.249398	0.248044	0.24419	0.244467	0.24209	0.24659	0.245705	0.242244	0.241344	0.241312	0.243036	0.237373
256	0.420569	0.424976	0.425498	0.425946	0.423466	0.423072	0.427334	0.42955	0.429628	0.425238	0.423918	0.423131	0.427039	0.425901	0.425716	0.429088	0.426682	0.42586	0.423633	0.419894	0.425271	0.386062	0.27764	0.250954	0.257786	0.255389	0.256235	0.253858	0.24941	0.253824	0.250361	0.251783	0.250008	0.250015	0.249708	0.249762	0.248173	0.248027	0.250267	0.245919	0.245915	0.244676	0.244778	0.243358	0.242765	0.243234	0.239087	0.241764	0.239853
257	0.420319	0.424399	0.428811	0.42343	0.42676	0.423391	0.424395	0.427362	0.423989	0.425329	0.427379	0.424338	0.423846	0.425395	0.426287	0.42558	0.427796	0.426109	0.422605	0.420244	0.423036	0.382772	0.272686	0.250931	0.253581	0.25344	0.251529	0.253787	0.253768	0.253139	0.252495	0.254826	0.251184	0.246993	0.249415	0.249324	0.247062	0.24848	0.244228	0.245682	0.244527	0.245962	0.241303	0.241354	0.24268	0.238518	0.238585	0.240563	0.237068
258	0.420658	0.427891	0.42141	0.425991	0.427674	0.421764	0.42538	0.42664	0.427368	0.423098	0.424969	0.421433	0.428337	0.427868	0.426061	0.427065	0.427858	0.426192	0.420658	0.419379	0.424834	0.379667	0.271807	0.2544	0.252909	0.24979	0.250896	0.25362	0.252518	0.251881	0.249738	0.251326	0.252714	0.24938	0.248826	0.248897	0.248234	0.246192	0.243744	0.246055	0.243788	0.24148	0.241945	0.239613	0.238735	0.240895	0.239485	0.238178	0.237628
259	0.41815	0.419918	0.42569	0.428882	0.425382	0.421424	0.421498	0.423046	0.424764	0.424507	0.426916	0.422511	0.423827	0.423037	0.425816	0.427102	0.425679	0.425794	0.418006	0.419743	0.42139	0.377247	0.273092	0.253371	0.254631	0.24942	0.251497	0.253229	0.252443	0.251017	0.253915	0.251428	0.250447	0.250304	0.246804	0.248736	0.245563	0.244494	0.244268	0.247075	0.242074	0.241929	0.241218	0.240202	0.24096	0.239844	0.239134	0.236705	0.235837
260	0.415828	0.421161	0.423156	0.425286	0.422312	0.424808	0.425219	0.423088	0.423918	0.42823	0.424997	0.426182	0.423174	0.424565	0.427732	0.421837	0.424175	0.423452	0.418611	0.41772	0.420492	0.378167	0.273484	0.248517	0.254782	0.251864	0.251249	0.252909	0.252067	0.249437	0.250356	0.25048	0.249087	0.249786	0.24657	0.24762	0.247804	0.246132	0.245075	0.242553	0.242254	0.239417	0.240988	0.240584	0.238647	0.238848	0.239205	0.236801	0.235223
261	0.416157	0.419709	0.422992	0.424476	0.421407	0.422622	0.422869	0.424821	0.42243	0.420903	0.425856	0.424917	0.421946	0.424595	0.423106	0.421753	0.422951	0.421281	0.417451	0.41845	0.418244	0.376808	0.275025	0.250545	0.252755	0.254809	0.25113	0.252178	0.251782	0.250427	0.251352	0.249978	0.248931	0.248073	0.247275	0.245075	0.244822	0.244237	0.246803	0.243194	0.244354	0.242309	0.242225	0.238581	0.238503	0.239179	0.239921	0.238482	0.237356
262	0.41521	0.421709	0.425151	0.424073	0.421518	0.423028	0.420476	0.422516	0.422876	0.419986	0.423607	0.422907	0.423803	0.420968	0.423725	0.423398	0.425608	0.421238	0.415493	0.416125	0.420755	0.373737	0.273126	0.248333	0.251182	0.251252	0.249703	0.251989	0.251232	0.247211	0.247848	0.246486	0.247586	0.250058	0.245929	0.247157	0.244612	0.245397	0.243788	0.243038	0.24252	0.239387	0.241571	0.238388	0.238624	0.240687	0.239893	0.23833	0.233439
263	0.416467	0.421832	0.424025	0.422451	0.419887	0.41876	0.419327	0.42241	0.422136	0.419793	0.422344	0.420717	0.420642	0.421165	0.42203	0.422969	0.423779	0.419325	0.418461	0.413822	0.417089	0.373575	0.270895	0.252523	0.251976	0.251421	0.250822	0.248563	0.251616	0.249456	0.249022	0.248348	0.245415	0.246548	0.247411	0.24483	0.244892	0.245086	0.242549	0.242339	0.239969	0.241605	0.239818	0.240243	0.235503	0.237201	0.238001	0.235418	0.235618
264	0.416176	0.420391	0.42009	0.421162	0.422316	0.419955	0.422281	0.419195	0.424171	0.419516	0.422428	0.418115	0.42077	0.421189	0.420741	0.418596	0.421442	0.419995	0.418236	0.41532	0.414699	0.373107	0.274059	0.248395	0.250366	0.250639	0.250139	0.249572	0.248656	0.247902	0.251978	0.251268	0.245055	0.246641	0.247292	0.244599	0.244392	0.243164	0.241512	0.239917	0.241028	0.241671	0.240378	0.238337	0.240482	0.23641	0.237604	0.234649	0.235037
265	0.416437	0.420165	0.417984	0.418709	0.420046	0.417385	0.4176	0.420391	0.416789	0.417975	0.420233	0.419911	0.421015	0.420751	0.420193	0.416851	0.419115	0.421303	0.413687	0.414462	0.415294	0.371103	0.270092	0.2475	0.249688	0.251755	0.255585	0.250214	0.248235	0.250072	0.249004	0.246689	0.247167	0.247069	0.247898	0.245689	0.24529	0.239209	0.243047	0.244208	0.240446	0.239455	0.239358	0.239194	0.23846	0.235652	0.235499	0.237329	0.235497
266	0.40971	0.416152	0.418968	0.420494	0.418557	0.419356	0.418383	0.416855	0.418706	0.419446	0.420287	0.418677	0.418113	0.420599	0.417697	0.417155	0.420014	0.417144	0.416495	0.416054	0.414065	0.37392	0.269517	0.247236	0.248926	0.246097	0.246715	0.249142	0.248216	0.247731	0.247399	0.245473	0.24622	0.246427	0.246169	0.243701	0.242431	0.240971	0.241288	0.242495	0.241013	0.239123	0.239574	0.237521	0.237645	0.237978	0.234796	0.23416	0.233354
267	0.408867	0.419488	0.415345	0.421836	0.419107	0.414745	0.417865	0.419483	0.417168	0.418623	0.418063	0.418258	0.42123	0.419231	0.420231	0.419931	0.418746	0.416967	0.416925	0.412824	0.415518	0.37166	0.272029	0.247862	0.250744	0.250982	0.24874	0.2487	0.250874	0.248118	0.246449	0.24448	0.244549	0.247077	0.244342	0.243723	0.242108	0.239361	0.241679	0.240832	0.239728	0.239625	0.237636	0.237382	0.238252	0.235977	0.235261	0.233624	0.232884
268	0.412103	0.41674	0.41784	0.416007	0.41542	0.414881	0.413815	0.416995	0.416403	0.416475	0.418998	0.414634	0.418137	0.415769	0.418058	0.415791	0.419937	0.416454	0.414664	0.410184	0.414251	0.374452	0.268754	0.247585	0.251547	0.250687	0.247922	0.249987	0.247239	0.247358	0.245661	0.243474	0.245358	0.244255	0.243915	0.242838	0.241765	0.240556	0.2403	0.23964	0.239832	0.237018	0.238782	0.237579	0.235284	0.235828	0.234763	0.235254	0.231657
269	0.410512	0.415952	0.4182	0.416099	0.415699	0.417887	0.416186	0.417422	0.416958	0.416391	0.416597	0.41626	0.414943	0.41471	0.416959	0.412364	0.418258	0.414644	0.413406	0.412669	0.413036	0.36939	0.271241	0.244845	0.251782	0.247481	0.247752	0.247426	0.24795	0.249065	0.247434	0.245944	0.244526	0.246163	0.242594	0.242545	0.242872	0.238332	0.239957	0.239691	0.23988	0.240256	0.23698	0.237711	0.234755	0.237627	0.23232	0.230851	0.232192
270	0.4118	0.411947	0.417455	0.41671	0.417367	0.418576	0.412921	0.416174	0.412372	0.414251	0.417136	0.41717	0.41491	0.415311	0.416782	0.414986	0.414782	0.41206	0.407721	0.408007	0.412352	0.370159	0.26864	0.247258	0.246297	0.246913	0.247748	0.247854	0.245886	0.24405	0.244073	0.242989	0.246113	0.244635	0.240881	0.241229	0.243855	0.243411	0.23989	0.240329	0.241156	0.237911	0.236785	0.234097	0.236133	0.235095	0.231637	0.232238	0.230559
271	0.41264	0.412305	0.417104	0.411945	0.415458	0.415349	0.412027	0.414394	0.416013	0.4165	0.412344	0.413067	0.411307	0.414967	0.417377	0.4184	0.412628	0.41137	0.410642	0.409435	0.41387	0.370377	0.267927	0.246509	0.246782	0.248452	0.248723	0.247947	0.249514	0.247414	0.242692	0.243185	0.24485	0.244674	0.242808	0.24321	0.240949	0.242128	0.237131	0.23932	0.238367	0.237025	0.235102	0.235829	0.234242	0.233307	0.233293	0.231656	0.231223
272	0.409694	0.413621	0.415013	0.414365	0.414434	0.417006	0.415883	0.412966	0.414422	0.413277	0.414052	0.412297	0.413543	0.415118	0.414856	0.411882	0.411965	0.409599	0.408453	0.409027	0.408535	0.367276	0.264713	0.245366	0.246652	0.245613	0.24158	0.245654	0.247374	0.244412	0.244281	0.244859	0.244813	0.244932	0.242547	0.242449	0.241232	0.238202	0.24069	0.237767	0.237933	0.235899	0.235576	0.235733	0.234376	0.231463	0.231437	0.235011	0.23239
273	0.406787	0.412746	0.410013	0.413174	0.413593	0.41386	0.410863	0.412225	0.412337	0.417456	0.411254	0.410557	0.412319	0.412237	0.414126	0.412858	0.415362	0.411291	0.409069	0.405411	0.40865	0.368105	0.266277	0.242658	0.248075	0.245886	0.246443	0.246748	0.245702	0.244174	0.243567	0.243944	0.242387	0.244169	0.241783	0.241934	0.239791	0.238323	0.241179	0.237081	0.236518	0.234869	0.237201	0.235281	0.230646	0.232391	0.233447	0.232292	0.230664
274	0.406904	0.411978	0.415183	0.413008	0.41284	0.412276	0.411704	0.410153	0.410212	0.414719	0.412643	0.413176	0.416035	0.411562	0.410839	0.411037	0.410875	0.412012	0.406226	0.406828	0.410878	0.36836	0.268425	0.243995	0.243618	0.245902	0.246646	0.246752	0.243206	0.243304	0.242211	0.244535	0.242651	0.240948	0.242099	0.242674	0.237773	0.237389	0.238618	0.234384	0.23547	0.235087	0.233349	0.236744	0.234049	0.228401	0.234348	0.226588	0.228003
275	0.407476	0.413317	0.410839	0.409985	0.40956	0.411553	0.412744	0.411643	0.412787	0.412633	0.411119	0.411289	0.411215	0.411599	0.41059	0.412731	0.416047	0.408011	0.407112	0.408378	0.406911	0.368182	0.2659	0.244317	0.245161	0.244393	0.244823	0.246496	0.241065	0.244178	0.242154	0.24404	0.242482	0.239738	0.241422	0.238381	0.237288	0.237423	0.23938	0.237293	0.236142	0.234113	0.232875	0.233858	0.232842	0.230969	0.231954	0.230809	0.228786
276	0.405386	0.413184	0.415427	0.411699	0.407454	0.410949	0.409585	0.409962	0.409138	0.409627	0.410359	0.408498	0.409081	0.409117	0.412101	0.412618	0.412158	0.406775	0.404941	0.405852	0.404759	0.36381	0.264713	0.243151	0.244936	0.247418	0.246737	0.243356	0.24586	0.243889	0.240746	0.241472	0.242265	0.240436	0.240836	0.237275	0.236024	0.237903	0.237734	0.235896	0.235794	0.233721	0.235356	0.232618	0.233923	0.233806	0.231537	0.231219	0.228255
277	0.409793	0.409136	0.409009	0.410895	0.408944	0.411952	0.408446	0.409311	0.410513	0.409576	0.409753	0.410232	0.409725	0.410419	0.409311	0.409298	0.40804	0.411963	0.401166	0.401166	0.405318	0.363541	0.266352	0.246146	0.241721	0.245159	0.245537	0.243649	0.242386	0.239658	0.241091	0.241272	0.240449	0.239801	0.238784	0.238795	0.238177	0.236817	0.236429	0.235679	0.23327	0.233887	0.231773	0.232236	0.229329	0.23135	0.230037	0.230079	0.228837
278	0.408098	0.407332	0.408566	0.407439	0.407529	0.409568	0.408247	0.410715	0.410364	0.409671	0.408829	0.409234	0.41048	0.409229	0.40993	0.409852	0.409952	0.408166	0.406244	0.402886	0.403555	0.36489	0.265788	0.244941	0.245893	0.246365	0.243845	0.244723	0.238901	0.23908	0.240738	0.240988	0.238653	0.240637	0.23721	0.237234	0.238123	0.236675	0.236899	0.234346	0.235197	0.237092	0.230142	0.229426	0.231392	0.230889	0.230882	0.228717	0.228584
279	0.403061	0.40735	0.410721	0.407657	0.408102	0.408948	0.410349	0.410272	0.409216	0.4058	0.409423	0.408721	0.408708	0.407708	0.408728	0.407877	0.410597	0.408306	0.403642	0.403972	0.402272	0.360192	0.262815	0.242313	0.240635	0.243265	0.241153	0.241939	0.24164	0.239224	0.241277	0.241146	0.240469	0.24026	0.237793	0.237047	0.236708	0.235906	0.236286	0.233398	0.232854	0.232062	0.232428	0.231666	0.231617	0.226926	0.230567	0.230703	0.227078
280	0.406103	0.40651	0.404193	0.406696	0.402644	0.407711	0.406466	0.406042	0.408051	0.407417	0.407577	0.407966	0.407335	0.405516	0.403958	0.407693	0.405368	0.407569	0.401844	0.400589	0.400824	0.361059	0.265199	0.243919	0.240407	0.245581	0.242229	0.241477	0.242524	0.242028	0.241612	0.24146	0.240056	0.239121	0.239542	0.235221	0.233494	0.237119	0.232594	0.23357	0.230419	0.231325	0.230452	0.230593	0.230519	0.231286	0.230595	0.228936	0.229687
281	0.40296	0.406317	0.405697	0.405494	0.404367	0.405266	0.410149	0.406112	0.403416	0.40599	0.407679	0.409213	0.407195	0.407604	0.405705	0.405704	0.405322	0.406997	0.400808	0.399968	0.400805	0.360314	0.264432	0.241369	0.242538	0.244861	0.244048	0.240633	0.243054	0.240929	0.241753	0.243035	0.238056	0.240069	0.237974	0.234824	0.231625	0.237378	0.235177	0.233777	0.230368	0.230289	0.231885	0.229125	0.231235	0.230699	0.228804	0.228188	0.225277
282	0.405607	0.40527	0.407042	0.408833	0.405666	0.403221	0.406302	0.406264	0.40386	0.408134	0.405514	0.405395	0.406666	0.40463	0.40648	0.406053	0.401879	0.404375	0.403628	0.400933	0.403478	0.358302	0.262671	0.241034	0.24305	0.244503	0.24121	0.243467	0.242064	0.243058	0.241646	0.241446	0.236083	0.239121	0.237136	0.234383	0.236584	0.233697	0.233582	0.234457	0.235109	0.229523	0.231391	0.230027	0.228148	0.227715	0.228044	0.226033	0.227588
283	0.401732	0.406328	0.405608	0.404731	0.405894	0.402134	0.404334	0.407789	0.407014	0.406349	0.408378	0.406162	0.405718	0.405529	0.406	0.404201	0.406714	0.403968	0.3983	0.397252	0.400564	0.358801	0.264326	0.23989	0.242317	0.242244	0.240953	0.239833	0.242835	0.242987	0.237965	0.23895	0.239431	0.239749	0.238897	0.23622	0.234959	0.231713	0.233862	0.233773	0.233538	0.22866	0.229424	0.227036	0.230273	0.231744	0.227852	0.22661	0.226287
284	0.403468	0.404362	0.405145	0.406827	0.404364	0.402596	0.404591	0.406252	0.405305	0.403392	0.402599	0.401886	0.403817	0.403573	0.405795	0.40756	0.403919	0.40605	0.399015	0.396502	0.399927	0.358667	0.264654	0.242081	0.245804	0.243367	0.23905	0.240852	0.242881	0.241005	0.237861	0.238622	0.23652	0.236145	0.23493	0.235668	0.234778	0.230839	0.231498	0.234997	0.233584	0.228643	0.231705	0.229561	0.230671	0.230902	0.226764	0.227684	0.228676
285	0.398663	0.402093	0.403623	0.401938	0.402298	0.404803	0.404913	0.403695	0.405896	0.400877	0.403297	0.405254	0.405338	0.405818	0.404032	0.400915	0.403426	0.400928	0.399774	0.399286	0.396965	0.356965	0.260677	0.24074	0.240833	0.240231	0.240239	0.239814	0.239465	0.236827	0.238577	0.23834	0.238632	0.236958	0.234217	0.238388	0.236479	0.232952	0.233773	0.228842	0.228999	0.228711	0.230468	0.228465	0.226088	0.228051	0.226841	0.224032	0.225008
286	0.398597	0.403456	0.40119	0.399523	0.400673	0.402655	0.405246	0.402787	0.406338	0.404809	0.405758	0.403596	0.40164	0.402122	0.402354	0.402453	0.405194	0.3998	0.395675	0.397018	0.398208	0.356867	0.261378	0.238266	0.242293	0.238861	0.241325	0.237895	0.240365	0.236273	0.236947	0.235997	0.235092	0.238488	0.235006	0.237657	0.23399	0.234072	0.234769	0.231016	0.232208	0.230692	0.229797	0.228566	0.224837	0.225091	0.224064	0.226534	0.224385
287	0.396602	0.401354	0.401459	0.402306	0.403091	0.402622	0.399891	0.402343	0.400857	0.401301	0.400805	0.401591	0.403291	0.399629	0.399106	0.404324	0.404967	0.400161	0.396243	0.396933	0.39753	0.356165	0.262201	0.239574	0.240405	0.242599	0.241424	0.23939	0.236815	0.238367	0.238899	0.240283	0.235083	0.233267	0.233679	0.233944	0.231396	0.233123	0.232514	0.230701	0.23001	0.230946	0.228667	0.230461	0.226405	0.227932	0.227288	0.227332	0.22303
288	0.399563	0.399969	0.402582	0.40161	0.399274	0.399818	0.396613	0.400991	0.402107	0.401404	0.402017	0.400245	0.400064	0.397801	0.401713	0.405706	0.405536	0.39683	0.397824	0.39082	0.395061	0.356499	0.25886	0.239454	0.242451	0.240195	0.240556	0.238138	0.240087	0.238193	0.237819	0.234767	0.234481	0.234543	0.235325	0.233784	0.232818	0.232923	0.233097	0.232189	0.230489	0.228841	0.228982	0.228061	0.223482	0.225787	0.225916	0.22539	0.222884
289	0.396533	0.401761	0.399005	0.401158	0.397589	0.400827	0.398382	0.399245	0.404135	0.401809	0.401907	0.398304	0.400759	0.398745	0.396874	0.402202	0.400075	0.400006	0.394061	0.39182	0.393196	0.353646	0.260058	0.23653	0.241049	0.238866	0.241274	0.240164	0.239285	0.237694	0.23461	0.236022	0.23721	0.236534	0.23349	0.231654	0.22956	0.231468	0.231706	0.230281	0.228501	0.227499	0.227159	0.228047	0.224398	0.22414	0.225482	0.222447	0.221681
290	0.396035	0.399624	0.400878	0.39777	0.398636	0.397814	0.401418	0.397826	0.398114	0.394437	0.398496	0.40012	0.398548	0.397782	0.392285	0.396318	0.400702	0.399035	0.392375	0.391025	0.395953	0.350598	0.258713	0.23904	0.237122	0.24051	0.236662	0.237073	0.239202	0.238278	0.237059	0.234425	0.234432	0.239799	0.234529	0.228799	0.231817	0.233481	0.231133	0.228322	0.227952	0.227892	0.224517	0.227047	0.226592	0.224234	0.224134	0.223516	0.224938
291	0.395951	0.396466	0.400339	0.396785	0.39996	0.397256	0.39213	0.399333	0.402428	0.398574	0.397732	0.399226	0.40078	0.398502	0.399878	0.397049	0.398312	0.398862	0.392167	0.39006	0.393834	0.352777	0.256873	0.236403	0.240182	0.241112	0.23395	0.235538	0.240009	0.238071	0.23381	0.237201	0.23275	0.235167	0.234538	0.23553	0.23353	0.2297	0.230569	0.229006	0.227035	0.226247	0.226614	0.224271	0.224557	0.225952	0.224324	0.221963	0.22157
292	0.396255	0.396653	0.399121	0.398196	0.396869	0.396292	0.3953	0.401121	0.39777	0.398804	0.39657	0.395414	0.395854	0.399305	0.400387	0.396865	0.399644	0.393222	0.393598	0.388141	0.390318	0.350478	0.257475	0.235103	0.239217	0.239615	0.234937	0.238009	0.237676	0.235809	0.234266	0.234783	0.234153	0.234745	0.232692	0.229295	0.229003	0.230391	0.228307	0.227218	0.227894	0.227951	0.226083	0.225949	0.225525	0.225515	0.224169	0.221446	0.2201
293	0.395785	0.39604	0.39608	0.395104	0.39416	0.396443	0.396468	0.395837	0.395151	0.397521	0.398004	0.392875	0.395523	0.398754	0.401025	0.395328	0.398319	0.395315	0.390048	0.389262	0.391876	0.348974	0.259973	0.236416	0.241217	0.239979	0.237841	0.236879	0.238193	0.239465	0.238152	0.231751	0.233462	0.231011	0.22854	0.231299	0.232574	0.22838	0.230121	0.225145	0.227352	0.228316	0.228117	0.225744	0.22259	0.223872	0.223103	0.219274	0.21919
294	0.394194	0.396364	0.395054	0.396725	0.394955	0.391253	0.397749	0.394736	0.395428	0.39557	0.395629	0.395435	0.394452	0.395088	0.393496	0.394451	0.393285	0.393765	0.390067	0.385265	0.388928	0.352142	0.255196	0.236154	0.239389	0.238656	0.235312	0.235789	0.23656	0.237006	0.234188	0.234233	0.234031	0.233489	0.230982	0.22983	0.228653	0.228373	0.228727	0.226763	0.228578	0.228959	0.226202	0.223326	0.228673	0.223335	0.220645	0.220587	0.221657
295	0.393487	0.401672	0.394946	0.394624	0.393626	0.392872	0.396419	0.397028	0.395251	0.392999	0.399795	0.39588	0.396116	0.39454	0.39697	0.395233	0.396289	0.394975	0.388197	0.38466	0.387994	0.348856	0.257296	0.233499	0.238079	0.237646	0.235385	0.236055	0.234005	0.233311	0.234695	0.234518	0.232109	0.233631	0.231545	0.229327	0.229277	0.226309	0.225949	0.228373	0.225684	0.225423	0.226534	0.224047	0.223736	0.223726	0.225223	0.220841	0.218829
296	0.389266	0.396344	0.396662	0.393903	0.394838	0.390261	0.39249	0.390202	0.395132	0.3933	0.396468	0.394786	0.394771	0.392073	0.393605	0.396151	0.396256	0.394314	0.388873	0.385693	0.388952	0.345449	0.25775	0.236601	0.235943	0.235048	0.236716	0.233275	0.233517	0.237403	0.234266	0.233934	0.231065	0.232625	0.235375	0.230105	0.231103	0.228262	0.227315	0.226329	0.229138	0.226499	0.225844	0.225686	0.221723	0.219525	0.223428	0.219141	0.221718
297	0.393007	0.393704	0.39626	0.394639	0.393289	0.392687	0.393915	0.393589	0.393447	0.393105	0.394174	0.392686	0.393174	0.392532	0.394532	0.394452	0.395915	0.393259	0.385611	0.384982	0.389603	0.348183	0.258136	0.236141	0.239105	0.233726	0.236157	0.236721	0.232549	0.235372	0.231252	0.231618	0.231206	0.230482	0.232118	0.230251	0.230807	0.225295	0.227963	0.22491	0.225269	0.222109	0.221525	0.223104	0.223552	0.218993	0.219127	0.221545	0.219961
298	0.392494	0.398517	0.394415	0.388862	0.391273	0.390186	0.392335	0.394226	0.39529	0.393344	0.392869	0.389213	0.395146	0.39094	0.391832	0.393881	0.395042	0.390517	0.386982	0.385079	0.389162	0.348115	0.254901	0.233593	0.236514	0.23682	0.233244	0.236592	0.232827	0.235671	0.231305	0.235224	0.234573	0.231523	0.233622	0.229952	0.22927	0.22974	0.225241	0.225895	0.224972	0.223412	0.223023	0.223792	0.221405	0.220631	0.218697	0.220999	0.218454
299	0.39223	0.396718	0.392761	0.389626	0.390729	0.394236	0.395486	0.392401	0.392387	0.392592	0.393284	0.391569	0.392594	0.391392	0.390869	0.390257	0.391902	0.389937	0.38618	0.388331	0.383263	0.346324	0.253117	0.237574	0.237052	0.235369	0.230683	0.236019	0.233887	0.23279	0.231706	0.232896	0.230824	0.233829	0.2349	0.226219	0.228257	0.226004	0.222887	0.221152	0.223944	0.221183	0.222399	0.222982	0.22058	0.220423	0.220562	0.221971	0.217876
300	0.393249	0.39142	0.390961	0.387617	0.392724	0.38518	0.39125	0.38896	0.393787	0.392465	0.394055	0.390719	0.387652	0.387409	0.392123	0.394087	0.391096	0.391165	0.383303	0.383637	0.386339	0.346718	0.254355	0.238093	0.233605	0.23018	0.23414	0.237828	0.23337	0.232841	0.233167	0.23062	0.229184	0.231417	0.228296	0.227527	0.225413	0.227557	0.226828	0.222835	0.224027	0.22247	0.222352	0.225873	0.220126	0.224146	0.222253	0.219829	0.219823
301	0.389817	0.394521	0.394042	0.390139	0.392423	0.388849	0.389584	0.391381	0.388076	0.391169	0.393674	0.389576	0.394211	0.391996	0.390489	0.390659	0.391732	0.389226	0.384079	0.383351	0.381642	0.344666	0.255106	0.233774	0.229717	0.234239	0.236997	0.232222	0.23419	0.234189	0.230241	0.232679	0.231145	0.227702	0.22715	0.227615	0.227482	0.224386	0.225817	0.225875	0.224531	0.223705	0.220654	0.221618	0.221049	0.221519	0.220384	0.22285	0.218397
302	0.393746	0.390645	0.388438	0.389691	0.390294	0.393394	0.388354	0.388425	0.38928	0.389628	0.389312	0.391304	0.387987	0.388801	0.391231	0.388011	0.389464	0.389505	0.382787	0.38282	0.384409	0.343553	0.251718	0.233425	0.232779	0.232502	0.234761	0.232712	0.231923	0.232745	0.230353	0.229194	0.228893	0.232201	0.226931	0.225585	0.226725	0.226061	0.222663	0.225423	0.22268	0.21996	0.223409	0.219057	0.221011	0.219408	0.219728	0.218897	0.216587
303	0.391761	0.387071	0.389531	0.389266	0.386712	0.389557	0.388704	0.387879	0.390145	0.385609	0.389177	0.387321	0.387688	0.393293	0.389005	0.391275	0.388475	0.386476	0.385009	0.38459	0.38506	0.340488	0.254085	0.233524	0.233008	0.232893	0.23408	0.234375	0.234543	0.232009	0.230856	0.230808	0.226871	0.231565	0.224906	0.226611	0.227188	0.226211	0.225782	0.220611	0.224125	0.221573	0.220265	0.218384	0.221192	0.217867	0.219678	0.221028	0.21398
304	0.388707	0.389559	0.390168	0.387173	0.387412	0.38704	0.387539	0.390139	0.386308	0.382289	0.385346	0.387728	0.388917	0.388041	0.384804	0.387522	0.388832	0.388241	0.380836	0.381265	0.384504	0.343054	0.253879	0.235056	0.235222	0.235138	0.229996	0.23245	0.229546	0.232166	0.230574	0.230446	0.228041	0.229437	0.227699	0.225953	0.223223	0.225962	0.222301	0.223469	0.221565	0.223404	0.223713	0.220072	0.220618	0.218644	0.217226	0.216103	0.217757
305	0.385529	0.386445	0.393864	0.389463	0.388572	0.386192	0.386166	0.389013	0.389208	0.38642	0.388115	0.386013	0.384583	0.387435	0.388907	0.386567	0.387256	0.384572	0.381396	0.378016	0.381645	0.341072	0.25449	0.235783	0.231456	0.230471	0.232545	0.230368	0.231004	0.22958	0.230294	0.226673	0.22807	0.227993	0.229067	0.225616	0.223216	0.225516	0.225807	0.220403	0.220251	0.219797	0.223651	0.217189	0.220174	0.21723	0.2213	0.21756	0.214779
306	0.388444	0.383179	0.384337	0.386273	0.388279	0.384677	0.383305	0.387708	0.381295	0.384598	0.384709	0.38536	0.385371	0.386042	0.387657	0.387732	0.385641	0.387224	0.380382	0.376444	0.379103	0.339727	0.2544	0.23186	0.235408	0.231758	0.233461	0.229865	0.231174	0.231211	0.228243	0.229323	0.227058	0.226688	0.226388	0.226686	0.224857	0.225044	0.224212	0.224103	0.220859	0.221535	0.220343	0.217542	0.21899	0.218328	0.215999	0.215767	0.215727
307	0.387605	0.384444	0.38572	0.3873	0.383416	0.383855	0.384779	0.386227	0.385005	0.385065	0.382253	0.385485	0.386543	0.381611	0.3866	0.385859	0.387555	0.38443	0.375578	0.37825	0.377524	0.342055	0.250662	0.229488	0.232653	0.234024	0.22945	0.233787	0.231432	0.232995	0.229198	0.228577	0.225997	0.226768	0.226267	0.22647	0.226066	0.224107	0.222828	0.22064	0.220743	0.221361	0.216921	0.217561	0.218218	0.217808	0.215177	0.216486	0.215514
308	0.382087	0.38265	0.384968	0.385864	0.384396	0.379906	0.384052	0.384471	0.383994	0.385143	0.385678	0.38663	0.387515	0.386236	0.383955	0.387161	0.38521	0.384738	0.377007	0.378418	0.376153	0.336324	0.250943	0.230394	0.234484	0.228806	0.230221	0.229148	0.230391	0.230754	0.228896	0.229738	0.223803	0.224748	0.225558	0.225679	0.222857	0.221063	0.222851	0.222351	0.220131	0.221137	0.218407	0.218705	0.216365	0.218363	0.217042	0.215413	0.213442
309	0.384636	0.385375	0.382657	0.384182	0.385441	0.381462	0.380247	0.381663	0.383095	0.382655	0.386282	0.382364	0.383674	0.381803	0.382495	0.383201	0.38552	0.385248	0.378393	0.373449	0.3748	0.336122	0.251883	0.230325	0.2344	0.232282	0.230324	0.233599	0.231798	0.23026	0.229189	0.225968	0.224423	0.226909	0.224726	0.22353	0.225218	0.222855	0.221486	0.223711	0.220081	0.218057	0.219194	0.217904	0.218467	0.217561	0.216837	0.215247	0.211862
310	0.387305	0.384766	0.380973	0.382565	0.38354	0.38442	0.384652	0.38334	0.384271	0.384997	0.382015	0.384573	0.380341	0.381001	0.384243	0.38075	0.384924	0.383464	0.374798	0.373278	0.377137	0.336922	0.249804	0.23244	0.234437	0.231456	0.229498	0.233762	0.231424	0.230505	0.231575	0.226268	0.227036	0.226371	0.227562	0.225177	0.222402	0.222765	0.222036	0.220168	0.217677	0.220308	0.219516	0.216483	0.216021	0.21709	0.217189	0.213491	0.21415
311	0.379657	0.384834	0.382038	0.380063	0.378333	0.37982	0.385368	0.382665	0.380827	0.385141	0.383369	0.381321	0.381944	0.381685	0.379819	0.381315	0.382414	0.381667	0.375369	0.372316	0.37846	0.33866	0.252449	0.231252	0.230324	0.227118	0.231413	0.230684	0.22849	0.227063	0.227998	0.226988	0.226132	0.225948	0.223087	0.221746	0.222333	0.218672	0.221051	0.221397	0.219943	0.219164	0.218431	0.217855	0.215816	0.21442	0.217302	0.215886	0.212476
312	0.380149	0.382734	0.382279	0.380139	0.380375	0.38036	0.38007	0.381475	0.38066	0.381916	0.38282	0.37907	0.378123	0.379609	0.381335	0.382352	0.381217	0.382598	0.374055	0.372362	0.374106	0.336149	0.249243	0.231533	0.22862	0.230264	0.230359	0.229093	0.228574	0.228218	0.224655	0.223893	0.223492	0.225497	0.223758	0.225615	0.222445	0.219345	0.219351	0.220067	0.219307	0.214588	0.217727	0.217244	0.217346	0.215021	0.218127	0.214274	0.212967
313	0.382051	0.384129	0.380674	0.377173	0.379959	0.381057	0.381164	0.38232	0.378697	0.378581	0.380816	0.376896	0.378644	0.379144	0.380501	0.37744	0.379034	0.379634	0.373405	0.372416	0.374202	0.333416	0.250368	0.230038	0.227941	0.228425	0.227346	0.225736	0.225813	0.228124	0.227729	0.223514	0.220937	0.223823	0.221314	0.224481	0.223208	0.221152	0.221698	0.220259	0.220284	0.218606	0.216855	0.217552	0.215249	0.213311	0.214077	0.214551	0.213545
314	0.385221	0.381766	0.38121	0.377994	0.382127	0.381263	0.381485	0.379099	0.379117	0.380055	0.380839	0.380603	0.379763	0.381471	0.379044	0.378787	0.381591	0.377063	0.373012	0.366675	0.375793	0.335819	0.248687	0.229815	0.231614	0.230195	0.231274	0.227337	0.226715	0.226134	0.225865	0.225393	0.224571	0.222314	0.223173	0.222814	0.224048	0.221509	0.219341	0.220613	0.217934	0.218405	0.218066	0.214963	0.217268	0.213152	0.21369	0.214513	0.211366
315	0.382177	0.377837	0.379697	0.380572	0.380397	0.375152	0.379326	0.376263	0.376291	0.380738	0.380785	0.379068	0.377752	0.377658	0.377863	0.378604	0.379248	0.375836	0.374417	0.372384	0.370786	0.333886	0.248475	0.23019	0.23178	0.227547	0.22855	0.228764	0.229328	0.225928	0.227573	0.228129	0.220218	0.224679	0.22174	0.224383	0.219856	0.218745	0.220864	0.219589	0.217518	0.219021	0.213965	0.217504	0.214939	0.214645	0.211645	0.211765	0.210192
316	0.375404	0.377286	0.38285	0.379235	0.378228	0.378975	0.378771	0.378308	0.376939	0.377005	0.38137	0.377543	0.379461	0.375871	0.379083	0.377082	0.379565	0.373361	0.368787	0.367948	0.369657	0.333504	0.247914	0.228131	0.230002	0.226986	0.227063	0.224922	0.227682	0.229232	0.224616	0.224392	0.222091	0.223143	0.22378	0.218658	0.221415	0.222877	0.220765	0.219925	0.216733	0.214545	0.214909	0.215999	0.214474	0.21296	0.211429	0.211905	0.210062
317	0.38084	0.373645	0.376793	0.378103	0.379503	0.377982	0.376669	0.376989	0.376899	0.375812	0.378628	0.374758	0.375761	0.376194	0.37987	0.376936	0.379378	0.376258	0.370622	0.36666	0.368714	0.331271	0.249359	0.226944	0.227935	0.228506	0.228047	0.226029	0.228752	0.226426	0.223889	0.224752	0.219677	0.222343	0.222115	0.221701	0.221934	0.218623	0.220801	0.217137	0.217124	0.213942	0.214276	0.214339	0.216434	0.21666	0.213898	0.20888	0.209845
318	0.377883	0.379046	0.373806	0.373817	0.376948	0.374764	0.375364	0.373745	0.376037	0.375545	0.376029	0.374258	0.378343	0.37559	0.378394	0.374134	0.378857	0.374182	0.369014	0.36815	0.371396	0.331315	0.246519	0.227974	0.227116	0.227414	0.223002	0.227421	0.225125	0.225685	0.226536	0.225889	0.22336	0.221892	0.220554	0.221634	0.216995	0.218296	0.218123	0.217274	0.215437	0.212683	0.214041	0.21482	0.213054	0.215394	0.212287	0.210936	0.209029
319	0.378427	0.37492	0.375813	0.374734	0.37552	0.377508	0.374784	0.37581	0.376995	0.375435	0.376223	0.374524	0.376172	0.374042	0.375776	0.373701	0.378517	0.376001	0.365127	0.36568	0.370285	0.330514	0.247241	0.225106	0.22823	0.225808	0.226082	0.227009	0.223831	0.223548	0.226388	0.224028	0.22402	0.224854	0.222531	0.220345	0.217779	0.217959	0.217084	0.219912	0.218157	0.214136	0.213595	0.215667	0.213398	0.212357	0.209562	0.212302	0.208892
320	0.376738	0.37601	0.377641	0.37345	0.375679	0.373277	0.373892	0.373204	0.375539	0.375663	0.371892	0.374914	0.377163	0.371809	0.37632	0.375545	0.377464	0.373324	0.367869	0.365024	0.366482	0.326773	0.245739	0.231793	0.227786	0.226382	0.224536	0.227256	0.225416	0.22598	0.226037	0.223642	0.224291	0.223231	0.222085	0.220843	0.22035	0.218981	0.214524	0.216059	0.217363	0.213027	0.214058	0.211517	0.211199	0.210701	0.21	0.211904	0.208524
321	0.3772	0.377941	0.372623	0.370578	0.377062	0.372943	0.37506	0.374201	0.376954	0.375024	0.377288	0.374609	0.378111	0.369644	0.370312	0.374561	0.371973	0.373761	0.36915	0.368045	0.363739	0.329779	0.245973	0.229137	0.229517	0.229249	0.226085	0.225475	0.224041	0.224227	0.223846	0.224653	0.221689	0.222064	0.220868	0.220779	0.219461	0.217765	0.219379	0.214773	0.216494	0.215532	0.21589	0.214382	0.21057	0.210486	0.212417	0.211394	0.208045
322	0.377299	0.375524	0.373916	0.374429	0.374161	0.372013	0.369715	0.374792	0.377394	0.373848	0.374276	0.368626	0.373116	0.369848	0.372487	0.376496	0.375379	0.374496	0.367104	0.363902	0.369168	0.330571	0.246442	0.229411	0.229802	0.227865	0.225249	0.228058	0.223167	0.223925	0.219733	0.224107	0.222782	0.225026	0.218925	0.218521	0.219472	0.216119	0.218224	0.214705	0.215052	0.215328	0.212788	0.210578	0.212214	0.212795	0.209465	0.20684	0.20879
323	0.375955	0.37406	0.373806	0.373681	0.374972	0.372182	0.37162	0.373131	0.376757	0.367768	0.371736	0.370072	0.372165	0.36891	0.374271	0.372085	0.378033	0.373045	0.365509	0.363742	0.363594	0.330424	0.245984	0.226328	0.22816	0.225666	0.225667	0.222641	0.22462	0.226324	0.224661	0.221923	0.221599	0.222503	0.2205	0.217147	0.216299	0.215306	0.217307	0.212879	0.214666	0.21452	0.213625	0.208665	0.211889	0.211551	0.209047	0.209683	0.207406
324	0.374063	0.373508	0.373041	0.370481	0.371858	0.372621	0.368953	0.36976	0.37478	0.37149	0.369349	0.373177	0.368336	0.372633	0.370562	0.370181	0.369015	0.370063	0.361139	0.362119	0.361497	0.326571	0.244308	0.227484	0.225498	0.227342	0.224398	0.224235	0.226601	0.222173	0.221583	0.221404	0.223523	0.21808	0.220925	0.215886	0.218283	0.216296	0.218017	0.213523	0.212151	0.21344	0.210972	0.212575	0.210809	0.209697	0.211815	0.210404	0.208814
325	0.373656	0.373291	0.370898	0.369782	0.373387	0.371399	0.373322	0.372903	0.369169	0.373413	0.370238	0.370114	0.373479	0.374002	0.372078	0.372667	0.371503	0.372313	0.361506	0.35994	0.363566	0.32642	0.247053	0.22767	0.226255	0.22743	0.223465	0.226774	0.225456	0.222228	0.221264	0.220698	0.220763	0.221293	0.220214	0.217422	0.216448	0.217669	0.216311	0.217962	0.213068	0.213891	0.210993	0.212945	0.207631	0.209872	0.21165	0.210028	0.207293
326	0.373614	0.367521	0.372474	0.37013	0.370412	0.369058	0.36916	0.370596	0.370344	0.373871	0.369192	0.367694	0.367331	0.370282	0.367939	0.371508	0.373711	0.368326	0.367312	0.359269	0.364633	0.327086	0.243703	0.22573	0.228627	0.223388	0.226916	0.225355	0.223606	0.223111	0.22283	0.220799	0.221024	0.223426	0.217036	0.219114	0.215533	0.216193	0.214344	0.213759	0.215617	0.214374	0.214507	0.213437	0.211738	0.208592	0.208933	0.20931	0.211006
327	0.373442	0.36765	0.37302	0.368909	0.367297	0.367439	0.368229	0.368595	0.371024	0.370742	0.367335	0.370974	0.368501	0.37006	0.367695	0.371299	0.370074	0.366618	0.363143	0.358893	0.363925	0.328183	0.245393	0.224475	0.227711	0.224469	0.224119	0.223944	0.220889	0.222284	0.220379	0.221497	0.217788	0.218716	0.21652	0.218466	0.218929	0.212847	0.216898	0.217772	0.214432	0.212235	0.211484	0.212654	0.210568	0.207977	0.207353	0.210424	0.207632
328	0.372517	0.37076	0.37114	0.367895	0.367888	0.369545	0.365292	0.369082	0.368118	0.371801	0.367353	0.367804	0.367945	0.366083	0.368447	0.372679	0.369718	0.367621	0.362978	0.362657	0.360086	0.326184	0.242146	0.224304	0.228668	0.223999	0.223763	0.22236	0.220714	0.222877	0.22234	0.222699	0.216876	0.222016	0.216643	0.218678	0.218269	0.214899	0.214655	0.214699	0.211816	0.209809	0.213226	0.209362	0.211386	0.208156	0.207581	0.207818	0.206858
329	0.370599	0.371587	0.368583	0.367851	0.368836	0.365346	0.363504	0.367606	0.367032	0.368211	0.367641	0.368825	0.36718	0.369085	0.367526	0.366143	0.371592	0.367879	0.359914	0.357178	0.358069	0.324437	0.24258	0.224251	0.224041	0.223529	0.223648	0.221787	0.220286	0.22112	0.216899	0.221632	0.217917	0.218468	0.218618	0.214399	0.21825	0.216364	0.217066	0.214972	0.210788	0.211197	0.211671	0.211372	0.209533	0.211604	0.210572	0.209423	0.203038
330	0.371529	0.369027	0.366225	0.368597	0.366131	0.370509	0.365966	0.367204	0.368353	0.365852	0.366009	0.364836	0.369328	0.367168	0.367874	0.36472	0.369331	0.369548	0.363639	0.361935	0.359274	0.326021	0.241902	0.226121	0.2262	0.224364	0.219916	0.222717	0.223075	0.221904	0.219475	0.221873	0.218654	0.218793	0.21685	0.218574	0.217415	0.215061	0.212937	0.213364	0.21292	0.212102	0.210249	0.20941	0.206292	0.209197	0.208882	0.206884	0.206549
331	0.371419	0.367402	0.366357	0.368862	0.365531	0.366994	0.367733	0.3664	0.366176	0.364551	0.368404	0.36896	0.365109	0.365185	0.365519	0.369344	0.366862	0.365282	0.360554	0.356792	0.361081	0.320728	0.24068	0.223839	0.221577	0.224544	0.22031	0.223077	0.223732	0.22236	0.220214	0.21922	0.217786	0.217861	0.217147	0.214449	0.214141	0.215616	0.211536	0.212879	0.213308	0.210477	0.212424	0.210811	0.207423	0.20835	0.210871	0.207061	0.206559
332	0.366843	0.364225	0.366651	0.365342	0.366892	0.370826	0.367545	0.36745	0.365533	0.36606	0.365211	0.367438	0.363585	0.363902	0.363807	0.364903	0.366012	0.367366	0.359678	0.357102	0.356419	0.319136	0.243801	0.224424	0.224126	0.222687	0.224923	0.219715	0.219551	0.221172	0.219167	0.214923	0.215441	0.216074	0.214845	0.214082	0.214983	0.21691	0.211002	0.214572	0.209305	0.20897	0.210833	0.210828	0.208762	0.20936	0.207214	0.207127	0.207031
333	0.370938	0.368275	0.366022	0.365795	0.366054	0.362602	0.362159	0.364859	0.364847	0.369728	0.362723	0.364564	0.363458	0.361653	0.366179	0.36653	0.368547	0.363897	0.357683	0.355505	0.357228	0.320506	0.241638	0.224941	0.223353	0.223935	0.221628	0.223539	0.2213	0.21943	0.219125	0.217182	0.21247	0.213692	0.21744	0.214937	0.214295	0.214332	0.212638	0.213073	0.212357	0.207374	0.212336	0.208596	0.207413	0.205853	0.205412	0.204731	0.207177
334	0.369819	0.365631	0.365908	0.363295	0.363928	0.363196	0.362015	0.364511	0.361318	0.364483	0.364345	0.366004	0.363433	0.368112	0.361137	0.362004	0.364831	0.362095	0.359845	0.355584	0.358469	0.3216	0.241345	0.223634	0.222972	0.227954	0.223009	0.219318	0.216075	0.22182	0.218204	0.218161	0.217725	0.219206	0.21643	0.216592	0.213874	0.214257	0.213312	0.212619	0.209625	0.209689	0.211655	0.209193	0.207762	0.208892	0.207548	0.20538	0.206649
335	0.370393	0.36567	0.367507	0.364612	0.360214	0.361158	0.366994	0.363796	0.36357	0.363691	0.362949	0.36437	0.362697	0.363069	0.364388	0.36268	0.366279	0.364809	0.357913	0.355202	0.35673	0.318787	0.239865	0.222585	0.225295	0.224448	0.222183	0.220387	0.220119	0.220044	0.218296	0.219425	0.214483	0.2166	0.214761	0.214857	0.214237	0.212221	0.211797	0.2133	0.209667	0.210535	0.208912	0.207812	0.207713	0.209416	0.205052	0.206341	0.20667
336	0.368525	0.36554	0.363278	0.361995	0.364107	0.360609	0.363162	0.359067	0.361182	0.362623	0.360117	0.363302	0.362797	0.36287	0.363909	0.363543	0.360065	0.360929	0.354152	0.353793	0.356819	0.318833	0.239087	0.223161	0.225673	0.221302	0.220728	0.21907	0.22009	0.219432	0.219691	0.215613	0.217799	0.216196	0.216715	0.212705	0.214284	0.211377	0.210751	0.210297	0.209414	0.209976	0.2081	0.208501	0.203403	0.207486	0.207692	0.203984	0.204343
337	0.366579	0.361737	0.362788	0.363557	0.362991	0.36027	0.363294	0.359782	0.364044	0.362069	0.360153	0.361782	0.363139	0.362624	0.362608	0.362816	0.361022	0.362564	0.354281	0.350142	0.352947	0.316133	0.237127	0.221159	0.222099	0.221713	0.22014	0.219466	0.218924	0.218544	0.220316	0.215309	0.214937	0.215144	0.213317	0.214862	0.212011	0.211591	0.210326	0.208305	0.207817	0.207841	0.204764	0.208802	0.209018	0.207793	0.207889	0.203567	0.205247
338	0.366643	0.363321	0.362136	0.361069	0.35865	0.364228	0.364639	0.359072	0.362879	0.362717	0.362182	0.36247	0.363024	0.360699	0.36042	0.360362	0.360338	0.361037	0.35059	0.347978	0.353751	0.318621	0.240232	0.221726	0.222292	0.221379	0.220052	0.221675	0.219123	0.216925	0.217463	0.216877	0.217087	0.216517	0.212972	0.211963	0.212259	0.213431	0.208443	0.20851	0.20715	0.208184	0.207586	0.208683	0.20582	0.205209	0.205246	0.203943	0.203233
339	0.363773	0.362196	0.362621	0.361213	0.358224	0.363107	0.362038	0.364896	0.360596	0.359294	0.363538	0.362278	0.360688	0.359173	0.359316	0.362596	0.361849	0.359285	0.353212	0.349292	0.352432	0.31471	0.237521	0.223934	0.220222	0.221745	0.221148	0.218607	0.22171	0.214617	0.219357	0.21627	0.215485	0.218532	0.216311	0.213968	0.210831	0.211896	0.213891	0.208904	0.208593	0.208477	0.208519	0.205487	0.207282	0.204337	0.203127	0.203259	0.200967
340	0.3656	0.360623	0.362238	0.363188	0.361958	0.36119	0.360428	0.361409	0.361083	0.359697	0.361311	0.359525	0.360821	0.360967	0.355955	0.358428	0.359708	0.361157	0.351797	0.351466	0.352332	0.313238	0.242282	0.22193	0.222031	0.221234	0.221153	0.218335	0.218057	0.21588	0.216097	0.21792	0.212736	0.214289	0.215305	0.21158	0.212217	0.214994	0.212616	0.208841	0.208052	0.206754	0.205625	0.205912	0.208005	0.207859	0.203779	0.200846	0.201656
341	0.364262	0.361015	0.362487	0.362648	0.359834	0.357638	0.359887	0.360797	0.359891	0.359205	0.355833	0.357486	0.360845	0.357972	0.359344	0.3614	0.361147	0.358222	0.352589	0.351237	0.350503	0.313903	0.240921	0.220535	0.222443	0.22272	0.218554	0.218864	0.223014	0.218148	0.215004	0.215089	0.216682	0.2132	0.214954	0.212496	0.208197	0.211452	0.209609	0.208385	0.207976	0.207392	0.206093	0.206304	0.204709	0.205404	0.206117	0.202929	0.200461
342	0.364448	0.360177	0.362259	0.360029	0.360749	0.356898	0.359546	0.360778	0.361415	0.359415	0.359818	0.360503	0.363622	0.356356	0.357254	0.35868	0.359174	0.359252	0.351605	0.349835	0.35082	0.31653	0.23824	0.221415	0.222273	0.222094	0.218863	0.219517	0.220311	0.218356	0.21519	0.215984	0.21572	0.212302	0.214126	0.212425	0.21075	0.209586	0.208092	0.205483	0.209909	0.206683	0.206198	0.201599	0.205932	0.205526	0.204537	0.20186	0.202029
343	0.365245	0.360682	0.359872	0.356494	0.358738	0.355543	0.356771	0.358344	0.35945	0.359443	0.358308	0.359961	0.358433	0.354023	0.357625	0.359287	0.358411	0.358092	0.351718	0.346782	0.351537	0.316245	0.238956	0.219368	0.22007	0.217394	0.218797	0.21628	0.219785	0.21766	0.214811	0.215643	0.214467	0.217732	0.215813	0.210169	0.213434	0.211142	0.206971	0.207017	0.206804	0.204563	0.20592	0.203313	0.206818	0.204273	0.202506	0.200967	0.199533
344	0.360607	0.359345	0.357675	0.355537	0.359934	0.357453	0.354978	0.357946	0.357619	0.358428	0.357374	0.356524	0.360685	0.357238	0.35655	0.356843	0.354523	0.354861	0.350659	0.349919	0.34967	0.312806	0.238169	0.222454	0.221468	0.221117	0.219836	0.219548	0.219282	0.217522	0.215968	0.218149	0.216943	0.213092	0.212227	0.211198	0.208642	0.208556	0.209264	0.207501	0.207094	0.20817	0.206665	0.203624	0.204346	0.20076	0.202751	0.200375	0.20121
345	0.361112	0.359708	0.358609	0.358117	0.358238	0.353479	0.354012	0.356722	0.355724	0.354852	0.356608	0.35955	0.358044	0.36082	0.354172	0.357106	0.356326	0.357948	0.350446	0.345251	0.347614	0.311765	0.23696	0.220483	0.219656	0.217308	0.219064	0.217336	0.216094	0.220833	0.217614	0.217919	0.215851	0.21204	0.213677	0.213448	0.21066	0.211329	0.209847	0.209482	0.20593	0.209049	0.206748	0.203813	0.207692	0.203979	0.203793	0.204479	0.202757
346	0.365211	0.36066	0.359174	0.359287	0.356607	0.356063	0.357207	0.356589	0.356357	0.355944	0.353381	0.359697	0.356022	0.353801	0.354525	0.353903	0.356837	0.355755	0.346567	0.347915	0.347089	0.313536	0.235444	0.22329	0.224225	0.219896	0.216923	0.21826	0.218414	0.217168	0.218185	0.215416	0.215072	0.212046	0.212991	0.210467	0.212288	0.208341	0.210792	0.208292	0.205729	0.207842	0.204031	0.20708	0.205762	0.204037	0.20018	0.20051	0.201894
347	0.361778	0.3577	0.355641	0.356527	0.353775	0.354358	0.3552	0.352693	0.357074	0.354595	0.35725	0.357039	0.354294	0.35617	0.354666	0.355051	0.357964	0.354618	0.346727	0.348162	0.344827	0.30964	0.238698	0.221706	0.222276	0.220208	0.217395	0.216954	0.21871	0.218633	0.215123	0.214208	0.213908	0.214751	0.211635	0.213162	0.211846	0.211016	0.207937	0.209317	0.20565	0.204086	0.207908	0.206373	0.203525	0.204179	0.202374	0.198866	0.200971
348	0.361742	0.353567	0.356164	0.354974	0.356557	0.34872	0.352332	0.355202	0.356457	0.352107	0.352955	0.352428	0.355992	0.351823	0.357065	0.353209	0.357392	0.354951	0.348451	0.34784	0.346105	0.311945	0.237274	0.222377	0.220072	0.221565	0.217977	0.215812	0.216189	0.214785	0.214367	0.213865	0.213689	0.21448	0.212021	0.209985	0.209355	0.205951	0.20322	0.207568	0.205083	0.204342	0.205752	0.202363	0.2026	0.201709	0.207695	0.202204	0.20074
349	0.358051	0.355128	0.353944	0.352583	0.355488	0.352958	0.350736	0.35492	0.34991	0.350751	0.355355	0.355881	0.352737	0.35225	0.35481	0.351272	0.353859	0.352537	0.347932	0.348781	0.346727	0.307626	0.237124	0.220881	0.221848	0.221286	0.221287	0.21815	0.216531	0.217851	0.213408	0.211532	0.212751	0.212576	0.210754	0.206491	0.209339	0.208248	0.206509	0.209156	0.208473	0.205136	0.206235	0.202061	0.203917	0.202886	0.200851	0.19701	0.19964
350	0.355479	0.355772	0.355098	0.355387	0.354717	0.354328	0.347848	0.356979	0.353294	0.350472	0.353074	0.355391	0.35365	0.351779	0.35389	0.353333	0.352719	0.348967	0.348851	0.343742	0.344817	0.308218	0.233116	0.221946	0.216888	0.217404	0.218059	0.21667	0.215909	0.209514	0.213655	0.211178	0.213103	0.20951	0.213811	0.205799	0.209104	0.206981	0.206479	0.203399	0.205099	0.203142	0.204422	0.203562	0.203676	0.201918	0.200108	0.201188	0.198742
351	0.359732	0.354665	0.353379	0.355829	0.352777	0.353013	0.351602	0.353778	0.352272	0.350488	0.354623	0.352175	0.356369	0.351589	0.353318	0.350977	0.349388	0.35183	0.343758	0.342824	0.345579	0.309096	0.234928	0.218423	0.219338	0.217799	0.218972	0.218929	0.216562	0.213113	0.21333	0.210369	0.21489	0.212753	0.210932	0.209518	0.209721	0.207969	0.206236	0.208265	0.205081	0.20435	0.203512	0.20457	0.202429	0.199647	0.201734	0.19795	0.197214
352	0.359399	0.354394	0.353854	0.350417	0.354652	0.350311	0.351038	0.352852	0.355132	0.353649	0.353725	0.349778	0.350306	0.346699	0.35105	0.353751	0.351606	0.352428	0.344534	0.343892	0.344141	0.306678	0.236328	0.218493	0.218086	0.216189	0.216078	0.21678	0.214952	0.215929	0.215851	0.21383	0.212877	0.21087	0.21322	0.210552	0.210055	0.209784	0.207963	0.204762	0.210894	0.204377	0.202312	0.203343	0.200358	0.201702	0.201357	0.201206	0.200075
353	0.358449	0.353525	0.35243	0.352006	0.352676	0.348702	0.350196	0.353623	0.351713	0.351963	0.351535	0.348984	0.35078	0.348466	0.352211	0.351007	0.351725	0.349497	0.344269	0.339663	0.347256	0.305122	0.240362	0.219053	0.217968	0.217564	0.216478	0.218162	0.215421	0.214624	0.212905	0.211374	0.21178	0.21113	0.209774	0.211211	0.206985	0.209183	0.206638	0.208299	0.210244	0.205548	0.199957	0.200726	0.202867	0.199064	0.203382	0.196384	0.200679
354	0.359203	0.354724	0.351776	0.353064	0.349644	0.352269	0.349961	0.352329	0.353292	0.351904	0.352223	0.351266	0.348366	0.346667	0.35249	0.350158	0.349867	0.349285	0.345433	0.341493	0.341505	0.305519	0.23387	0.220518	0.2174	0.217111	0.215506	0.215615	0.216179	0.21473	0.212321	0.212247	0.213677	0.210594	0.21198	0.208511	0.210598	0.208261	0.206536	0.206183	0.206616	0.205126	0.204295	0.201587	0.20238	0.201588	0.200406	0.199002	0.200869
355	0.358306	0.350975	0.351701	0.35108	0.352908	0.349873	0.348849	0.350071	0.351413	0.353022	0.34967	0.3508	0.35106	0.352761	0.350528	0.34796	0.349142	0.346961	0.343007	0.3413	0.343439	0.309478	0.234588	0.218646	0.220873	0.220324	0.21673	0.216727	0.218141	0.213345	0.213161	0.212951	0.209872	0.209497	0.211965	0.206976	0.207941	0.207419	0.205788	0.206624	0.205924	0.204472	0.205722	0.202224	0.201657	0.201933	0.201047	0.200644	0.198264
356	0.356407	0.352238	0.350292	0.350381	0.348963	0.351072	0.350324	0.349892	0.347724	0.350025	0.349942	0.350983	0.347991	0.348922	0.349547	0.348591	0.35073	0.347802	0.343459	0.342002	0.342026	0.307655	0.236036	0.217105	0.220493	0.214411	0.217539	0.218579	0.217013	0.214364	0.214431	0.212393	0.212066	0.212264	0.210262	0.208982	0.207186	0.208057	0.20839	0.204403	0.206073	0.203926	0.202	0.203307	0.201751	0.202211	0.201055	0.198439	0.200048
357	0.359386	0.352309	0.348931	0.347041	0.350061	0.345895	0.350028	0.350675	0.348635	0.352452	0.35226	0.346836	0.350018	0.350766	0.347143	0.347819	0.351814	0.34695	0.340255	0.339141	0.342077	0.307661	0.236681	0.220199	0.219431	0.219659	0.213495	0.216021	0.214832	0.213258	0.212967	0.208705	0.210251	0.211737	0.210403	0.210594	0.206884	0.20599	0.206133	0.203217	0.203723	0.204111	0.201141	0.206063	0.199438	0.200866	0.199013	0.20032	0.200209
358	0.357324	0.347641	0.348619	0.348921	0.348866	0.350582	0.348334	0.348039	0.351254	0.346373	0.353354	0.346385	0.349523	0.344028	0.347493	0.346783	0.350142	0.347991	0.340304	0.33704	0.341363	0.302221	0.233478	0.218931	0.217839	0.220133	0.21664	0.216234	0.215241	0.215006	0.212419	0.210344	0.208534	0.206721	0.207779	0.207026	0.207581	0.206198	0.204197	0.203565	0.203635	0.201156	0.202011	0.201112	0.198669	0.20318	0.199718	0.201185	0.195424
359	0.353366	0.351947	0.348916	0.348018	0.350495	0.346618	0.351532	0.34706	0.34798	0.34546	0.350391	0.346646	0.348136	0.346237	0.348204	0.349897	0.35031	0.346491	0.342503	0.339782	0.337308	0.300588	0.235941	0.219555	0.218264	0.218477	0.217383	0.213324	0.216464	0.210671	0.21117	0.212758	0.208149	0.212235	0.209839	0.206104	0.20982	0.206302	0.205127	0.206191	0.199621	0.203225	0.201589	0.202248	0.198524	0.201008	0.199042	0.200508	0.19553
360	0.355339	0.352068	0.348487	0.348403	0.346378	0.34546	0.350328	0.346345	0.345328	0.347598	0.346373	0.349023	0.349583	0.346045	0.3437	0.346737	0.348328	0.347741	0.34036	0.339852	0.34132	0.307795	0.235483	0.219568	0.222529	0.219379	0.21654	0.215186	0.217351	0.214002	0.213966	0.211452	0.208874	0.212455	0.208644	0.210574	0.205885	0.206567	0.204721	0.203565	0.204086	0.201524	0.201845	0.197751	0.199118	0.19989	0.201253	0.198923	0.197981
361	0.354199	0.350658	0.34822	0.351115	0.34303	0.347015	0.34609	0.347906	0.348247	0.347033	0.34674	0.347109	0.347982	0.348012	0.347543	0.346474	0.348446	0.34896	0.33772	0.338189	0.337437	0.302976	0.235245	0.220123	0.222788	0.219583	0.216321	0.215402	0.213444	0.214401	0.214169	0.215184	0.209119	0.209758	0.2103	0.206527	0.205523	0.20497	0.206054	0.204628	0.207705	0.203124	0.203714	0.201331	0.198577	0.200084	0.19717	0.19862	0.196244
362	0.35374	0.349421	0.34936	0.343285	0.348801	0.346675	0.345299	0.345268	0.344515	0.345336	0.345256	0.347666	0.346915	0.346177	0.344266	0.34935	0.345371	0.343884	0.338994	0.335158	0.339746	0.30386	0.236176	0.215788	0.2184	0.217477	0.216684	0.215515	0.212808	0.214852	0.211755	0.20932	0.210228	0.209442	0.209306	0.207647	0.207347	0.20502	0.205201	0.202077	0.20308	0.20224	0.203028	0.20229	0.200906	0.197152	0.199804	0.196769	0.195689
363	0.353185	0.349946	0.346381	0.34822	0.348773	0.345269	0.345849	0.342437	0.347882	0.348374	0.347466	0.345954	0.342319	0.350601	0.341226	0.349476	0.348764	0.342599	0.337117	0.339709	0.334936	0.299738	0.236291	0.216796	0.219755	0.218672	0.215043	0.213324	0.21348	0.211992	0.212432	0.212953	0.210064	0.209146	0.20868	0.205747	0.207746	0.205591	0.205943	0.201253	0.200866	0.202541	0.198074	0.202225	0.201368	0.195378	0.198414	0.197996	0.197293
364	0.350917	0.347678	0.347174	0.344499	0.345096	0.341119	0.346641	0.34296	0.349106	0.342924	0.346501	0.343137	0.347189	0.344145	0.344583	0.343967	0.344514	0.343901	0.337919	0.338525	0.338378	0.304041	0.236147	0.218563	0.218619	0.219553	0.214525	0.214714	0.214874	0.210882	0.215021	0.211295	0.210411	0.212765	0.207635	0.20582	0.207126	0.206555	0.203065	0.201561	0.201931	0.205444	0.198636	0.200482	0.19621	0.199383	0.198664	0.197215	0.195524
365	0.352707	0.347497	0.345184	0.34383	0.34645	0.342019	0.346352	0.3461	0.346441	0.343782	0.345679	0.342715	0.344084	0.344349	0.34511	0.344612	0.344579	0.340391	0.334407	0.335296	0.340978	0.301814	0.237165	0.217715	0.218201	0.216445	0.217472	0.215974	0.212298	0.208541	0.21431	0.212729	0.206908	0.213118	0.206745	0.203638	0.208874	0.204635	0.202873	0.204338	0.203959	0.20357	0.197931	0.198447	0.199557	0.198507	0.196957	0.198045	0.196084
366	0.351872	0.34852	0.34353	0.342795	0.345939	0.344134	0.342598	0.347281	0.346283	0.341971	0.346218	0.345625	0.340969	0.347878	0.344933	0.345714	0.341357	0.340524	0.332298	0.334289	0.335894	0.300376	0.234545	0.217661	0.216498	0.217339	0.21624	0.216179	0.214801	0.213367	0.210832	0.210689	0.206437	0.208534	0.209993	0.208715	0.208317	0.205476	0.202544	0.204839	0.202138	0.205857	0.200669	0.199324	0.198409	0.1976	0.194021	0.198226	0.197036
367	0.35111	0.348303	0.344959	0.342434	0.342329	0.343164	0.342087	0.341896	0.343215	0.341943	0.343604	0.345964	0.344985	0.344438	0.342342	0.342077	0.344271	0.344657	0.332859	0.33218	0.337735	0.297885	0.233924	0.215351	0.219506	0.215025	0.215341	0.215337	0.213824	0.212811	0.212326	0.209393	0.21043	0.207957	0.208487	0.204834	0.205261	0.202803	0.204422	0.20327	0.199754	0.202031	0.202946	0.19969	0.198447	0.198437	0.19786	0.199668	0.194761
368	0.345441	0.34256	0.344504	0.340488	0.348884	0.344039	0.343291	0.339951	0.345266	0.343905	0.34552	0.343561	0.344026	0.342823	0.342742	0.344579	0.342991	0.343904	0.338391	0.329131	0.332089	0.30246	0.232119	0.215953	0.217508	0.217019	0.214205	0.217194	0.213527	0.212278	0.2133	0.209998	0.209272	0.212047	0.205143	0.201342	0.205451	0.203668	0.203471	0.200776	0.202767	0.202074	0.201197	0.200094	0.19884	0.198323	0.19886	0.194898	0.194992
369	0.349168	0.342991	0.342046	0.342427	0.342694	0.341983	0.343351	0.34468	0.344913	0.341267	0.342087	0.340064	0.341921	0.34418	0.345778	0.341817	0.339855	0.345361	0.33434	0.33166	0.330952	0.301417	0.234642	0.220074	0.216768	0.215163	0.215647	0.216205	0.212713	0.211561	0.211939	0.210514	0.20775	0.210144	0.20807	0.202185	0.205606	0.207516	0.201435	0.204114	0.200569	0.201306	0.201384	0.201788	0.199071	0.197661	0.19387	0.195115	0.197682
370	0.348682	0.341865	0.340034	0.344678	0.340896	0.339534	0.337336	0.342509	0.342275	0.340843	0.33889	0.34122	0.337828	0.338748	0.339257	0.339774	0.34026	0.341263	0.332601	0.328385	0.333369	0.299165	0.233847	0.217394	0.219212	0.215543	0.213788	0.210871	0.21192	0.211371	0.210846	0.210861	0.209527	0.209756	0.205323	0.204804	0.204734	0.197665	0.202231	0.206821	0.198228	0.199694	0.203518	0.200519	0.19711	0.199889	0.193319	0.198053	0.195789
371	0.35033	0.346352	0.342184	0.338075	0.343633	0.34038	0.339847	0.338772	0.340104	0.341568	0.343611	0.340613	0.342435	0.339119	0.338428	0.338391	0.343141	0.337911	0.332843	0.33645	0.330573	0.29845	0.232355	0.218054	0.215855	0.214593	0.213691	0.2138	0.216789	0.207902	0.208722	0.211445	0.205569	0.208159	0.205943	0.204951	0.204613	0.20341	0.204066	0.203909	0.201881	0.201115	0.200396	0.198544	0.19892	0.199761	0.19671	0.196646	0.196709
372	0.348254	0.343755	0.3397	0.34053	0.342983	0.336362	0.339102	0.341947	0.341987	0.341713	0.335242	0.339958	0.341622	0.342524	0.341867	0.33742	0.338086	0.341319	0.329715	0.334878	0.334813	0.302063	0.233418	0.217359	0.217455	0.216868	0.21626	0.21505	0.216295	0.210419	0.209283	0.21036	0.208862	0.210376	0.205153	0.20562	0.203667	0.202651	0.202733	0.204933	0.202455	0.20082	0.195751	0.196983	0.193934	0.199459	0.198048	0.196284	0.197888
373	0.351515	0.342335	0.342508	0.341365	0.340278	0.341524	0.340132	0.338521	0.342358	0.340462	0.341863	0.339916	0.340711	0.341533	0.339987	0.337712	0.339475	0.343806	0.331108	0.331189	0.333299	0.29848	0.234543	0.220377	0.2185	0.219163	0.212762	0.213959	0.212267	0.212491	0.208738	0.212528	0.210165	0.207241	0.20465	0.207362	0.202477	0.204156	0.201846	0.204971	0.200062	0.200423	0.197862	0.200222	0.197888	0.195227	0.19562	0.196059	0.195824
374	0.343819	0.342223	0.3408	0.344471	0.338916	0.340206	0.338359	0.340728	0.341576	0.337477	0.341686	0.3379	0.342105	0.338406	0.340456	0.335142	0.339478	0.335277	0.330607	0.324687	0.329538	0.295196	0.231979	0.219476	0.219026	0.214933	0.214666	0.213552	0.211472	0.209154	0.208658	0.208563	0.208091	0.206794	0.206385	0.207286	0.208692	0.205514	0.201539	0.202404	0.202532	0.201154	0.197889	0.200241	0.194089	0.19817	0.195416	0.19386	0.195431
375	0.343003	0.341176	0.338137	0.340479	0.338192	0.340308	0.339452	0.338832	0.340708	0.338538	0.33724	0.338161	0.335348	0.340307	0.33674	0.33961	0.343275	0.336414	0.329898	0.33039	0.330895	0.297435	0.235756	0.216485	0.214853	0.216484	0.214471	0.216255	0.209349	0.209774	0.206444	0.209954	0.207867	0.209275	0.204764	0.205157	0.204263	0.202521	0.203208	0.203519	0.200334	0.197616	0.197898	0.198786	0.197235	0.197787	0.196454	0.194827	0.193447
376	0.347148	0.341584	0.336617	0.339345	0.339496	0.337877	0.340266	0.339141	0.342074	0.338772	0.340161	0.337245	0.336713	0.336946	0.33862	0.337801	0.338107	0.339739	0.332311	0.333025	0.328119	0.295291	0.236796	0.218279	0.215808	0.217764	0.211173	0.211449	0.2126	0.213691	0.209072	0.208643	0.207775	0.208934	0.202978	0.202479	0.203788	0.201613	0.202608	0.197846	0.20114	0.200802	0.201369	0.197198	0.200415	0.195144	0.195412	0.194849	0.190885
377	0.34365	0.339512	0.33859	0.334446	0.339095	0.335305	0.337127	0.339142	0.33859	0.33581	0.337209	0.338489	0.339652	0.332738	0.33897	0.336399	0.337493	0.336815	0.333773	0.33055	0.330421	0.292437	0.233462	0.217306	0.215798	0.213208	0.21126	0.209227	0.210631	0.209846	0.21098	0.209186	0.207243	0.206331	0.201432	0.202644	0.2051	0.200174	0.203175	0.200359	0.202957	0.196767	0.200496	0.196235	0.195702	0.196449	0.196796	0.196494	0.193716
378	0.346516	0.34314	0.335581	0.334973	0.336666	0.335926	0.33891	0.338134	0.33887	0.336302	0.337067	0.334129	0.340703	0.337963	0.337669	0.335218	0.338073	0.335221	0.328295	0.327021	0.329002	0.294863	0.233233	0.218395	0.220149	0.214986	0.211837	0.211086	0.216761	0.20975	0.210867	0.206856	0.206271	0.205696	0.205464	0.204269	0.206455	0.204695	0.198356	0.198772	0.201106	0.198125	0.199348	0.194078	0.196545	0.196847	0.195757	0.193941	0.193343
379	0.340894	0.340706	0.339568	0.333952	0.336182	0.335523	0.338094	0.334601	0.338399	0.337694	0.338022	0.333032	0.339761	0.337689	0.336722	0.333044	0.341286	0.337899	0.328879	0.328016	0.329348	0.294991	0.232415	0.221327	0.216839	0.216493	0.218337	0.216051	0.214335	0.209873	0.207103	0.207871	0.209452	0.208301	0.207431	0.202178	0.205854	0.202848	0.200363	0.198711	0.197944	0.197904	0.201817	0.193558	0.191576	0.196713	0.192942	0.195287	0.191706
380	0.341816	0.342619	0.334134	0.339442	0.333238	0.332889	0.334704	0.334643	0.336907	0.336841	0.333442	0.337698	0.333719	0.336695	0.33398	0.335978	0.335881	0.334438	0.326532	0.329004	0.326406	0.290619	0.233481	0.216855	0.21587	0.215405	0.216283	0.212564	0.215691	0.212447	0.210188	0.210656	0.208563	0.20548	0.207165	0.200916	0.200456	0.201645	0.20522	0.201425	0.202972	0.20184	0.198879	0.196878	0.197467	0.196698	0.195923	0.198021	0.194818
381	0.344863	0.335567	0.337178	0.332971	0.337659	0.338219	0.332001	0.334898	0.335267	0.337992	0.332542	0.337216	0.333601	0.33631	0.335051	0.334072	0.338274	0.335499	0.324335	0.327274	0.327668	0.290894	0.233233	0.216901	0.219737	0.215684	0.213174	0.211859	0.214376	0.208665	0.20771	0.206371	0.207363	0.205782	0.205454	0.204437	0.205628	0.20514	0.202112	0.199399	0.199177	0.198491	0.1964	0.198489	0.197544	0.19365	0.196504	0.192136	0.193539
382	0.340806	0.337169	0.334486	0.334554	0.337674	0.335267	0.332604	0.336992	0.337648	0.334478	0.332709	0.336991	0.33352	0.334914	0.338921	0.335899	0.33788	0.331295	0.323464	0.326155	0.326899	0.293155	0.230138	0.216243	0.214486	0.215141	0.211331	0.211029	0.213032	0.209997	0.20881	0.20953	0.206532	0.206799	0.206515	0.205079	0.20436	0.202951	0.201032	0.200015	0.19374	0.196783	0.199747	0.198613	0.194991	0.197465	0.195483	0.195289	0.196402
383	0.342176	0.339418	0.337362	0.33808	0.334182	0.335194	0.334998	0.334994	0.333228	0.335457	0.333335	0.333939	0.334215	0.334436	0.334375	0.333164	0.335814	0.332849	0.323777	0.327559	0.325547	0.294276	0.230846	0.217057	0.21579	0.214475	0.216438	0.212297	0.210234	0.207018	0.208779	0.20568	0.201912	0.204457	0.203909	0.204787	0.201893	0.201727	0.201004	0.202593	0.198464	0.197899	0.197905	0.198024	0.195667	0.195092	0.191511	0.193638	0.194775
384	0.338741	0.336868	0.330405	0.33321	0.335892	0.334841	0.329787	0.336818	0.33253	0.338213	0.334135	0.336868	0.333332	0.330118	0.336163	0.334413	0.33349	0.335809	0.324221	0.323236	0.327591	0.290653	0.23241	0.21694	0.213816	0.213361	0.213597	0.212456	0.20836	0.205538	0.20856	0.207802	0.207042	0.203698	0.203675	0.204373	0.199086	0.202083	0.197287	0.194647	0.197403	0.196539	0.196321	0.196328	0.195659	0.193854	0.191938	0.192385	0.192207
385	0.340724	0.337208	0.333682	0.333404	0.334477	0.332094	0.335995	0.335641	0.333217	0.333818	0.333566	0.332287	0.335127	0.331513	0.332116	0.331741	0.333684	0.329391	0.324242	0.324062	0.324986	0.288307	0.22951	0.21888	0.215198	0.20978	0.212325	0.210843	0.210841	0.207565	0.209311	0.208275	0.204182	0.206597	0.20291	0.200796	0.202358	0.201561	0.199732	0.199405	0.198787	0.194072	0.196327	0.196337	0.194889	0.192145	0.190715	0.193732	0.192763
386	0.342736	0.335593	0.334753	0.33278	0.33498	0.333387	0.331411	0.331611	0.333466	0.332328	0.331754	0.330543	0.330618	0.327489	0.33299	0.332259	0.33193	0.328578	0.324235	0.323471	0.324614	0.294183	0.230947	0.217457	0.219084	0.214095	0.211854	0.214933	0.213378	0.209595	0.207269	0.207646	0.207686	0.204546	0.202733	0.201864	0.20171	0.202414	0.200298	0.197364	0.197571	0.196514	0.198221	0.195501	0.195482	0.195807	0.196061	0.191821	0.190907
387	0.340907	0.338784	0.333478	0.330628	0.327553	0.334141	0.330113	0.33332	0.330359	0.332242	0.33161	0.327656	0.327562	0.330682	0.331686	0.330822	0.32721	0.328668	0.326801	0.319765	0.325187	0.291523	0.232961	0.216061	0.215143	0.215805	0.209825	0.209622	0.211956	0.209287	0.209324	0.208231	0.206411	0.205089	0.202894	0.203722	0.201859	0.202299	0.200769	0.196592	0.196495	0.196848	0.196125	0.198912	0.194961	0.194797	0.195072	0.190551	0.194625
388	0.33882	0.334214	0.335176	0.331288	0.330836	0.329969	0.330168	0.331417	0.331689	0.331498	0.332391	0.332581	0.329793	0.330027	0.33027	0.333953	0.33215	0.329486	0.323449	0.321071	0.325797	0.29097	0.233043	0.215802	0.216036	0.2134	0.213399	0.209658	0.208042	0.212812	0.207936	0.207639	0.205976	0.207172	0.201683	0.204565	0.202246	0.201675	0.197464	0.198357	0.197015	0.193898	0.195149	0.198825	0.195009	0.194696	0.194707	0.194993	0.191404
389	0.337312	0.333376	0.330846	0.330679	0.332686	0.329761	0.335037	0.329058	0.333127	0.330581	0.332742	0.328428	0.329399	0.328492	0.331204	0.33218	0.333498	0.329709	0.324297	0.320535	0.322673	0.293583	0.233022	0.215653	0.215723	0.211772	0.215286	0.211439	0.210068	0.207772	0.205134	0.205362	0.204184	0.205361	0.204276	0.20156	0.202391	0.200014	0.198945	0.200206	0.197325	0.196499	0.196057	0.197646	0.193106	0.198947	0.190872	0.193532	0.193234
390	0.335754	0.332172	0.33372	0.328506	0.32807	0.33022	0.329675	0.331722	0.332726	0.330794	0.331454	0.332154	0.333678	0.328493	0.330137	0.330485	0.332408	0.327227	0.322092	0.321054	0.32133	0.288756	0.231787	0.217833	0.215557	0.214268	0.212184	0.213383	0.21235	0.208747	0.209418	0.20971	0.204996	0.205235	0.203715	0.202	0.202944	0.202169	0.199815	0.19582	0.199829	0.19713	0.194412	0.195717	0.193459	0.194339	0.192086	0.192862	0.190952
391	0.33565	0.334041	0.328883	0.335225	0.3301	0.332749	0.327773	0.326411	0.332355	0.329741	0.334159	0.331315	0.331786	0.328261	0.332872	0.328586	0.32958	0.328384	0.320195	0.318853	0.324375	0.291644	0.232549	0.216143	0.21599	0.211337	0.20978	0.213387	0.210821	0.207646	0.209559	0.20243	0.206273	0.206702	0.2036	0.202888	0.203192	0.199403	0.201777	0.198817	0.197894	0.196443	0.195252	0.19704	0.194867	0.193108	0.195151	0.192471	0.192428
392	0.340447	0.330743	0.330848	0.332116	0.333376	0.329321	0.327551	0.326893	0.332636	0.331914	0.332308	0.32938	0.330941	0.331803	0.330906	0.32969	0.32861	0.3292	0.319979	0.320027	0.323139	0.291964	0.231047	0.217842	0.213347	0.212129	0.211695	0.210492	0.208309	0.210895	0.206384	0.208193	0.205463	0.202093	0.202303	0.201259	0.199588	0.197569	0.19517	0.200297	0.200626	0.198559	0.195828	0.197188	0.193375	0.19213	0.192063	0.192274	0.193853
393	0.337523	0.3327	0.33066	0.331755	0.328983	0.327507	0.330323	0.328916	0.329846	0.328753	0.327499	0.327919	0.328403	0.327863	0.330306	0.327783	0.331102	0.330812	0.320978	0.321618	0.319417	0.290129	0.231336	0.21687	0.211599	0.213405	0.213151	0.212221	0.209719	0.208091	0.207052	0.205434	0.206388	0.202404	0.202419	0.202028	0.199865	0.201034	0.19769	0.200188	0.195456	0.196548	0.19541	0.197346	0.196176	0.193473	0.194913	0.190444	0.191051
394	0.33724	0.330945	0.329514	0.330703	0.326732	0.326935	0.325343	0.331722	0.324635	0.327529	0.328879	0.328083	0.328476	0.329682	0.326605	0.329373	0.326901	0.327749	0.32249	0.318129	0.317951	0.290201	0.230065	0.211572	0.21278	0.215343	0.213106	0.211691	0.205979	0.206033	0.209702	0.207109	0.201875	0.203502	0.204891	0.202514	0.202253	0.200056	0.200027	0.197018	0.196627	0.197912	0.1953	0.192825	0.192797	0.193322	0.189783	0.191466	0.191718
395	0.33778	0.333088	0.327218	0.327229	0.328939	0.330503	0.329476	0.33076	0.327804	0.324177	0.333192	0.325904	0.329455	0.328815	0.327073	0.324404	0.327458	0.326523	0.320917	0.319711	0.32046	0.283269	0.233028	0.21322	0.212805	0.211721	0.21034	0.211777	0.207491	0.208758	0.207204	0.203045	0.205087	0.204346	0.198806	0.201794	0.198287	0.199858	0.197795	0.194489	0.197763	0.195421	0.195971	0.193071	0.194544	0.195456	0.192037	0.190011	0.191796
396	0.337006	0.33515	0.325886	0.32769	0.32971	0.328175	0.331129	0.328017	0.329255	0.325109	0.330437	0.328933	0.327986	0.32565	0.327139	0.32739	0.325845	0.323752	0.31762	0.319057	0.317784	0.288069	0.231881	0.214258	0.214883	0.212413	0.208344	0.208096	0.208203	0.20697	0.205747	0.20451	0.205168	0.202945	0.199767	0.199459	0.199874	0.199882	0.194589	0.196877	0.198164	0.194498	0.195917	0.193779	0.193911	0.191866	0.190114	0.188435	0.19138
397	0.334474	0.331786	0.327996	0.328266	0.328674	0.325981	0.332543	0.324392	0.326383	0.329208	0.331103	0.326641	0.324677	0.327636	0.329811	0.327313	0.328048	0.327103	0.31815	0.32019	0.317274	0.287023	0.228395	0.212167	0.213829	0.212484	0.214805	0.209691	0.20678	0.207529	0.202894	0.206519	0.2053	0.202368	0.201151	0.201436	0.199219	0.197909	0.198238	0.195117	0.19603	0.196116	0.196577	0.194488	0.193403	0.190445	0.191159	0.191988	0.189152
398	0.332176	0.328738	0.328895	0.333573	0.323598	0.325607	0.32737	0.330686	0.329546	0.327709	0.326209	0.325017	0.325274	0.326048	0.325906	0.327028	0.326986	0.321436	0.318721	0.319089	0.31907	0.289309	0.231437	0.214485	0.210661	0.212923	0.212171	0.209102	0.206467	0.205984	0.208014	0.202334	0.202883	0.202017	0.203843	0.202617	0.199765	0.194347	0.196928	0.198523	0.193414	0.193651	0.192228	0.197204	0.192633	0.192991	0.191343	0.191651	0.191364
399	0.334927	0.329198	0.327681	0.327673	0.324673	0.324439	0.326769	0.328781	0.329894	0.329141	0.326518	0.323869	0.325684	0.322922	0.323866	0.329535	0.325359	0.325872	0.320009	0.316062	0.318278	0.285662	0.227375	0.213627	0.211542	0.211392	0.211416	0.211091	0.207082	0.208909	0.204343	0.205883	0.201908	0.20293	0.202698	0.200096	0.197362	0.198388	0.196839	0.196838	0.190648	0.19609	0.192692	0.195991	0.194054	0.191941	0.193778	0.19022	0.19034
400	0.332537	0.330383	0.328018	0.325398	0.324213	0.323311	0.325239	0.326272	0.323848	0.326762	0.325663	0.32143	0.327349	0.322003	0.329075	0.324851	0.32654	0.325755	0.317577	0.31462	0.319501	0.286117	0.230831	0.214666	0.21001	0.208565	0.212342	0.208946	0.2087	0.20796	0.206015	0.202606	0.203615	0.200968	0.20031	0.202824	0.200554	0.19636	0.197397	0.198332	0.19564	0.195618	0.191909	0.191429	0.191396	0.193155	0.189343	0.189374	0.190233
401	0.332567	0.327202	0.326794	0.325138	0.325145	0.325561	0.319612	0.322479	0.321661	0.325021	0.323359	0.323867	0.327245	0.329178	0.324422	0.327235	0.327646	0.324372	0.321441	0.316282	0.315165	0.283858	0.22786	0.214275	0.212862	0.211822	0.21112	0.211931	0.204482	0.20549	0.205341	0.203313	0.201931	0.200957	0.19959	0.198826	0.198618	0.196168	0.195227	0.196774	0.193168	0.190693	0.192647	0.190993	0.191762	0.194386	0.190712	0.188295	0.18812
402	0.331088	0.329714	0.324135	0.32444	0.326022	0.319177	0.321937	0.324238	0.326014	0.324225	0.324028	0.322981	0.325539	0.32437	0.325839	0.325568	0.3263	0.320313	0.318519	0.314745	0.311939	0.28137	0.226471	0.213183	0.213716	0.210907	0.207371	0.207492	0.203846	0.205483	0.20557	0.204605	0.200738	0.202462	0.199894	0.198731	0.196571	0.199146	0.196668	0.195657	0.196905	0.193061	0.194266	0.193138	0.191739	0.194318	0.192089	0.190112	0.185836
403	0.32977	0.329581	0.321694	0.326206	0.323085	0.323717	0.32733	0.323415	0.327434	0.321459	0.325363	0.327389	0.325386	0.318907	0.32347	0.320911	0.323399	0.322419	0.313259	0.313985	0.315567	0.284218	0.226683	0.215094	0.211181	0.210961	0.21069	0.205993	0.206608	0.207124	0.20374	0.203831	0.20332	0.202016	0.19883	0.199754	0.197515	0.196236	0.196823	0.195512	0.196738	0.193792	0.192062	0.191113	0.190372	0.189274	0.191852	0.190537	0.187104
404	0.330808	0.325671	0.322798	0.323607	0.323298	0.322287	0.323809	0.320501	0.323229	0.324816	0.322921	0.322779	0.32207	0.32203	0.321853	0.32238	0.321814	0.322317	0.313863	0.317594	0.311489	0.283118	0.228336	0.213261	0.211229	0.21308	0.209679	0.207376	0.207147	0.20632	0.200011	0.206152	0.199874	0.201917	0.201237	0.195522	0.19858	0.195628	0.196962	0.196394	0.190842	0.191188	0.193578	0.192989	0.190413	0.192695	0.188082	0.189199	0.186865
405	0.329199	0.320707	0.322315	0.321007	0.31599	0.312496	0.318171	0.319618	0.320824	0.323962	0.322912	0.321758	0.324237	0.318318	0.318575	0.324067	0.320229	0.318018	0.313983	0.311255	0.312307	0.280087	0.225572	0.21165	0.207343	0.207614	0.207691	0.203644	0.204784	0.203111	0.200097	0.201212	0.196932	0.198591	0.197315	0.196099	0.19671	0.192084	0.195196	0.192055	0.190423	0.189845	0.187134	0.188714	0.190786	0.187672	0.183399	0.185921	0.187265
406	0.327506	0.325617	0.321591	0.319378	0.31846	0.318173	0.316551	0.321298	0.316129	0.320808	0.318137	0.320831	0.318691	0.319018	0.317063	0.316736	0.320371	0.318282	0.310534	0.31121	0.312576	0.276528	0.222959	0.209744	0.205339	0.208955	0.201996	0.205315	0.204941	0.200625	0.201197	0.197172	0.200271	0.196132	0.195735	0.19406	0.195168	0.191719	0.191294	0.18944	0.191091	0.192811	0.189887	0.190051	0.189056	0.186502	0.191283	0.186878	0.182145
407	0.330143	0.32187	0.319251	0.321387	0.32197	0.319021	0.325066	0.318249	0.320874	0.321474	0.320091	0.321624	0.31948	0.320243	0.320078	0.320033	0.319304	0.317921	0.312257	0.30783	0.309212	0.278199	0.225574	0.208716	0.210533	0.213119	0.20513	0.207514	0.20662	0.205754	0.20543	0.19958	0.201151	0.199031	0.19852	0.195665	0.198842	0.192973	0.196239	0.193669	0.18955	0.195141	0.189698	0.189006	0.189806	0.18599	0.189614	0.185329	0.182326
408	0.327085	0.32194	0.321504	0.322138	0.320339	0.322755	0.319938	0.32261	0.320957	0.322496	0.321271	0.321434	0.316422	0.316952	0.317854	0.321311	0.318742	0.31698	0.316051	0.311648	0.311131	0.277662	0.226225	0.209456	0.21354	0.210568	0.20673	0.208664	0.202495	0.205171	0.20665	0.201636	0.201414	0.198751	0.199236	0.19531	0.19403	0.195017	0.199173	0.193833	0.192647	0.195398	0.194325	0.19408	0.190879	0.187054	0.18847	0.188778	0.186377
409	0.327992	0.323653	0.322255	0.32055	0.320877	0.320995	0.319138	0.318291	0.321928	0.322432	0.321113	0.317961	0.320713	0.318515	0.319204	0.317726	0.320227	0.317931	0.314546	0.31104	0.313845	0.280275	0.225245	0.213087	0.210199	0.209864	0.204748	0.206457	0.201931	0.202839	0.200712	0.196984	0.195021	0.199781	0.199493	0.195404	0.200531	0.192482	0.194301	0.193253	0.191292	0.190082	0.189186	0.188615	0.192475	0.18837	0.18684	0.18767	0.187327
410	0.330415	0.31958	0.32335	0.319154	0.319097	0.314471	0.31757	0.315965	0.320033	0.318843	0.317557	0.317523	0.319929	0.321384	0.318363	0.319217	0.320093	0.319729	0.314786	0.311197	0.312761	0.2825	0.226434	0.212844	0.208248	0.209447	0.207891	0.208468	0.207255	0.204262	0.20086	0.200747	0.200519	0.19956	0.195297	0.196359	0.195738	0.19276	0.195388	0.194705	0.191439	0.188775	0.188414	0.191837	0.188026	0.186288	0.186183	0.188152	0.188298
411	0.326828	0.323311	0.321157	0.319143	0.318285	0.317165	0.317603	0.318539	0.320749	0.321818	0.318918	0.319421	0.320862	0.318432	0.318886	0.32232	0.318024	0.320671	0.314887	0.311082	0.30905	0.280939	0.226164	0.21312	0.212708	0.209041	0.207919	0.203299	0.204685	0.204566	0.202647	0.201627	0.199327	0.200053	0.199862	0.197886	0.198916	0.192652	0.19466	0.189427	0.195232	0.192716	0.189391	0.19066	0.188619	0.18842	0.189832	0.186482	0.18799
412	0.328045	0.322359	0.321051	0.319935	0.31808	0.318035	0.318585	0.31969	0.314919	0.321835	0.317513	0.319791	0.321101	0.319541	0.32195	0.319791	0.319963	0.315778	0.311061	0.30906	0.310905	0.278522	0.228789	0.211985	0.207882	0.20771	0.208433	0.206072	0.202542	0.201149	0.200169	0.202768	0.20002	0.199327	0.197181	0.197697	0.195679	0.193699	0.192876	0.193515	0.187836	0.192353	0.190933	0.191292	0.191462	0.190601	0.189066	0.190991	0.187059
413	0.32659	0.320545	0.318897	0.322026	0.320678	0.317561	0.319295	0.318963	0.316145	0.31904	0.316806	0.316392	0.318592	0.31713	0.31626	0.318965	0.31779	0.315532	0.310127	0.309408	0.309426	0.278713	0.227463	0.204938	0.206212	0.207412	0.203228	0.206948	0.201159	0.201715	0.198081	0.201304	0.203642	0.196422	0.19821	0.192775	0.193837	0.194452	0.195207	0.19067	0.193677	0.191474	0.190767	0.192761	0.187953	0.189417	0.188523	0.18714	0.185172
414	0.325091	0.322263	0.319093	0.319923	0.32084	0.315938	0.315886	0.32199	0.316557	0.318488	0.3162	0.320632	0.319079	0.314189	0.319168	0.315884	0.318424	0.311734	0.30884	0.306477	0.310768	0.280321	0.227446	0.211391	0.207171	0.208801	0.208261	0.203876	0.205268	0.202129	0.201357	0.200776	0.200069	0.198866	0.19353	0.19598	0.194976	0.194875	0.195821	0.191283	0.190089	0.188516	0.188211	0.189636	0.188287	0.186545	0.189439	0.187629	0.185732
415	0.327058	0.31969	0.318216	0.319431	0.319361	0.313989	0.316227	0.318814	0.317012	0.319915	0.315549	0.316338	0.317981	0.317277	0.315789	0.317664	0.314528	0.31384	0.315129	0.304863	0.308139	0.276818	0.226933	0.210633	0.211803	0.20755	0.203576	0.205393	0.204121	0.201862	0.199772	0.197494	0.196215	0.198984	0.19675	0.195839	0.194026	0.194677	0.195508	0.192599	0.194181	0.192945	0.187925	0.188233	0.186914	0.184489	0.185235	0.18571	0.183216
416	0.323862	0.3218	0.31985	0.316668	0.314883	0.315375	0.320071	0.318166	0.318389	0.314663	0.317146	0.318654	0.315773	0.314455	0.313498	0.315638	0.315376	0.314486	0.309633	0.30662	0.308418	0.273602	0.223406	0.211428	0.207489	0.206615	0.205968	0.202962	0.203532	0.204639	0.203094	0.202471	0.197079	0.200434	0.193514	0.195749	0.195645	0.195431	0.190252	0.192777	0.192877	0.188114	0.189115	0.190101	0.187952	0.184853	0.186756	0.18427	0.18607
417	0.325984	0.319482	0.318644	0.316908	0.315334	0.313047	0.316474	0.31502	0.315704	0.317811	0.320246	0.314364	0.31613	0.315214	0.316177	0.313166	0.316029	0.315091	0.305447	0.30861	0.310772	0.275315	0.227314	0.209902	0.208567	0.205551	0.203007	0.20514	0.202098	0.201187	0.201085	0.200192	0.194807	0.20218	0.195938	0.197421	0.195778	0.194981	0.193239	0.192367	0.192319	0.18595	0.190412	0.188329	0.186089	0.188741	0.184282	0.183638	0.183419
418	0.324019	0.318896	0.316604	0.318449	0.31438	0.313955	0.318379	0.316706	0.317677	0.317351	0.31702	0.313532	0.313166	0.316555	0.317774	0.315705	0.315191	0.314385	0.31122	0.304571	0.309035	0.275995	0.223732	0.210438	0.209583	0.209151	0.20377	0.201456	0.197883	0.205119	0.199281	0.200249	0.195392	0.20153	0.197066	0.193008	0.194212	0.191724	0.192239	0.190196	0.189529	0.186976	0.189852	0.186116	0.185096	0.186986	0.185609	0.187395	0.185953
419	0.325019	0.319852	0.316909	0.312453	0.312789	0.315878	0.313707	0.315145	0.316138	0.316415	0.318835	0.314967	0.318228	0.315376	0.31625	0.312739	0.316228	0.312676	0.307642	0.305422	0.305385	0.277906	0.225249	0.213554	0.207004	0.204551	0.205108	0.201651	0.201565	0.200202	0.201261	0.197474	0.197956	0.196162	0.198833	0.196572	0.196849	0.190443	0.190313	0.191484	0.188807	0.189112	0.191216	0.188626	0.185829	0.187307	0.186251	0.185036	0.184922
420	0.324195	0.319815	0.317448	0.312944	0.312301	0.311418	0.315172	0.315489	0.316701	0.314843	0.316432	0.313773	0.315958	0.314694	0.315229	0.313123	0.311	0.310188	0.308627	0.309162	0.307113	0.27308	0.222427	0.209521	0.20692	0.209946	0.204338	0.204176	0.201567	0.200161	0.202066	0.198541	0.194638	0.19648	0.196937	0.192029	0.190214	0.189571	0.18966	0.190103	0.188325	0.190767	0.189572	0.188365	0.185677	0.18383	0.186073	0.184391	0.182565
421	0.320616	0.314957	0.318431	0.314262	0.316245	0.316452	0.313251	0.317247	0.313889	0.311015	0.310026	0.319277	0.313786	0.312255	0.316357	0.313379	0.310946	0.315826	0.310271	0.304015	0.304243	0.272943	0.225417	0.208759	0.206996	0.204276	0.203855	0.208086	0.202831	0.202433	0.201878	0.200048	0.19608	0.198663	0.19896	0.19671	0.196287	0.188419	0.190277	0.188324	0.190289	0.187972	0.188941	0.187011	0.185653	0.186245	0.18503	0.184429	0.183951
422	0.319977	0.319446	0.320561	0.314174	0.314909	0.317483	0.318983	0.315457	0.313306	0.314738	0.313901	0.313484	0.315103	0.312161	0.316564	0.310607	0.315151	0.309648	0.311938	0.304308	0.308476	0.271047	0.223588	0.205724	0.206009	0.206581	0.205754	0.205217	0.200934	0.2017	0.200602	0.199125	0.197925	0.194505	0.196961	0.195076	0.191628	0.19106	0.189975	0.187591	0.188738	0.187255	0.185469	0.188221	0.187469	0.185775	0.186338	0.182869	0.181663
423	0.326684	0.318034	0.318148	0.31284	0.314946	0.313056	0.315564	0.312567	0.313998	0.314238	0.313993	0.313101	0.31551	0.3151	0.312174	0.314524	0.31536	0.313722	0.309979	0.30204	0.306183	0.268013	0.218577	0.209512	0.204933	0.204606	0.206025	0.203348	0.200683	0.199535	0.199553	0.199524	0.191768	0.193036	0.195573	0.195	0.19347	0.190481	0.188405	0.192098	0.188369	0.189613	0.189598	0.187514	0.18507	0.184912	0.182181	0.185415	0.186899
424	0.324113	0.317158	0.316852	0.315223	0.313832	0.315145	0.312572	0.316228	0.314366	0.312137	0.316607	0.311983	0.315638	0.313897	0.310558	0.315419	0.312847	0.31499	0.307997	0.308572	0.302515	0.277644	0.222237	0.210197	0.210376	0.200997	0.201811	0.202665	0.202251	0.198353	0.202734	0.198197	0.197315	0.197125	0.192862	0.19394	0.192007	0.19023	0.189834	0.188644	0.191969	0.184721	0.185677	0.187203	0.185872	0.188551	0.183964	0.184506	0.183207
425	0.321227	0.318738	0.313064	0.31329	0.312544	0.311309	0.309138	0.308865	0.312477	0.310809	0.317752	0.309885	0.313966	0.314235	0.31023	0.312728	0.315057	0.310727	0.30306	0.303607	0.305261	0.274943	0.221549	0.210053	0.210173	0.208996	0.198683	0.20028	0.198714	0.200008	0.201129	0.193533	0.195063	0.19415	0.191979	0.191922	0.193747	0.189444	0.188006	0.191845	0.187506	0.185437	0.189773	0.182954	0.183616	0.187322	0.184709	0.183311	0.182902
426	0.321062	0.311963	0.309476	0.312321	0.312886	0.312894	0.308124	0.313374	0.311931	0.311943	0.312177	0.311999	0.308077	0.311281	0.31692	0.312503	0.313247	0.310188	0.30112	0.305929	0.302246	0.273416	0.223417	0.209907	0.212504	0.207015	0.202455	0.199645	0.20036	0.200508	0.200204	0.193274	0.195235	0.194114	0.192031	0.19415	0.192045	0.190828	0.190014	0.187397	0.187924	0.188884	0.188051	0.18795	0.185506	0.183128	0.186176	0.180933	0.18549
427	0.320723	0.314892	0.309727	0.309883	0.314243	0.305876	0.314827	0.307434	0.315332	0.311616	0.309516	0.31233	0.312001	0.3105	0.314167	0.312383	0.313689	0.314466	0.302555	0.300611	0.302177	0.274501	0.218277	0.206619	0.212484	0.20482	0.202286	0.203974	0.197801	0.198608	0.199321	0.199502	0.193936	0.197877	0.193571	0.195769	0.19626	0.191085	0.188728	0.188063	0.186266	0.189501	0.187619	0.186678	0.184244	0.182104	0.188041	0.183048	0.183266
428	0.320592	0.314209	0.317668	0.311548	0.311869	0.310437	0.309158	0.31067	0.308282	0.308728	0.310237	0.31156	0.309183	0.310063	0.315024	0.309796	0.308949	0.310282	0.3055	0.302464	0.30466	0.273732	0.220376	0.204938	0.20669	0.205323	0.203517	0.204378	0.198721	0.196212	0.198963	0.200804	0.196418	0.197475	0.190569	0.191466	0.194094	0.187134	0.189349	0.186326	0.188132	0.189087	0.187466	0.188005	0.184056	0.186278	0.182761	0.183045	0.182793
429	0.320055	0.312694	0.312979	0.310064	0.313397	0.312281	0.308781	0.306481	0.315269	0.312452	0.308234	0.311617	0.309883	0.30839	0.308742	0.308692	0.313187	0.307203	0.305965	0.303222	0.301268	0.268495	0.221917	0.208316	0.205169	0.204958	0.204552	0.203369	0.201511	0.201504	0.196273	0.200468	0.196976	0.192165	0.192055	0.191836	0.191386	0.18982	0.188931	0.188514	0.186884	0.190515	0.188663	0.187276	0.183054	0.184848	0.185123	0.185171	0.180002
430	0.31843	0.315783	0.309054	0.31441	0.309499	0.312084	0.307223	0.308929	0.311118	0.314064	0.313328	0.310911	0.311129	0.306258	0.309291	0.305844	0.312033	0.304584	0.303541	0.299808	0.301902	0.269962	0.221391	0.20689	0.207426	0.207042	0.205434	0.202257	0.202867	0.198358	0.19718	0.198119	0.197043	0.192918	0.19458	0.19219	0.193093	0.191426	0.186736	0.186033	0.188441	0.189073	0.186688	0.187343	0.184785	0.183303	0.18587	0.182886	0.183782
431	0.320999	0.315092	0.308944	0.311577	0.308361	0.313787	0.310327	0.309341	0.307176	0.310083	0.312337	0.307793	0.310655	0.312844	0.310101	0.304705	0.309747	0.3073	0.305426	0.299165	0.298652	0.271541	0.217438	0.204977	0.206372	0.204827	0.201913	0.201733	0.199269	0.199769	0.199754	0.197255	0.194915	0.19184	0.194186	0.192477	0.192538	0.188943	0.185556	0.188567	0.189867	0.184984	0.185384	0.184856	0.184709	0.183934	0.183504	0.182709	0.18449
432	0.319736	0.312427	0.306099	0.312857	0.311895	0.309211	0.309888	0.312664	0.307807	0.308908	0.309353	0.306356	0.310713	0.311969	0.309543	0.306864	0.30777	0.304491	0.301638	0.300651	0.299817	0.270428	0.224799	0.204358	0.205401	0.203103	0.202007	0.20185	0.200608	0.200843	0.194618	0.195863	0.194327	0.192555	0.192332	0.194833	0.193769	0.190348	0.190652	0.188223	0.187766	0.187784	0.184166	0.183248	0.184615	0.184582	0.18194	0.186495	0.180553
433	0.316899	0.311479	0.312617	0.309285	0.308638	0.311199	0.310843	0.311526	0.315008	0.309115	0.310006	0.309312	0.307775	0.30742	0.308444	0.308819	0.307395	0.304858	0.30195	0.302808	0.304322	0.270318	0.218616	0.204855	0.203601	0.205098	0.202518	0.201399	0.198061	0.199297	0.200883	0.198334	0.19743	0.194808	0.193969	0.196111	0.191966	0.19369	0.189252	0.190047	0.187314	0.188751	0.184722	0.186359	0.184534	0.18451	0.184434	0.182128	0.178841
434	0.315078	0.31327	0.310683	0.307367	0.307615	0.30805	0.307589	0.313962	0.30779	0.311218	0.309345	0.310214	0.3089	0.304727	0.308404	0.309851	0.30835	0.307232	0.304248	0.303663	0.301253	0.266226	0.221024	0.207041	0.206143	0.201326	0.204059	0.197675	0.201106	0.197159	0.198671	0.198174	0.196902	0.192147	0.19096	0.192933	0.188906	0.190577	0.187341	0.187274	0.190887	0.185352	0.188262	0.185754	0.18554	0.185883	0.185967	0.181942	0.181996
435	0.317055	0.309716	0.311399	0.308818	0.308012	0.310605	0.308978	0.309054	0.310716	0.306543	0.306047	0.304712	0.309209	0.308448	0.307958	0.309078	0.305147	0.311109	0.298839	0.300008	0.298437	0.267546	0.223777	0.202503	0.204126	0.205808	0.204748	0.202244	0.197915	0.199211	0.199245	0.193966	0.193874	0.194021	0.194717	0.19122	0.19108	0.190647	0.187506	0.191179	0.18908	0.186714	0.183779	0.185853	0.18449	0.183666	0.184397	0.182746	0.183148
436	0.316173	0.31194	0.308221	0.308566	0.310115	0.306806	0.307696	0.308527	0.30531	0.305286	0.307098	0.309029	0.306353	0.306437	0.309387	0.308146	0.30652	0.304857	0.3017	0.296173	0.298761	0.267889	0.219233	0.20687	0.207182	0.206164	0.203407	0.204673	0.201845	0.195249	0.197374	0.191065	0.192337	0.194956	0.191002	0.192978	0.192512	0.191498	0.188286	0.193136	0.188129	0.186701	0.184612	0.185613	0.184631	0.182418	0.182975	0.182826	0.182101
437	0.317919	0.310753	0.309809	0.307097	0.310062	0.309416	0.305423	0.307253	0.305137	0.309486	0.305478	0.309742	0.310832	0.312095	0.30626	0.307889	0.307592	0.302	0.30232	0.295027	0.296417	0.267905	0.21919	0.206547	0.203727	0.204239	0.201375	0.202747	0.19765	0.197539	0.196893	0.193549	0.194409	0.192704	0.187285	0.190934	0.187719	0.188751	0.186298	0.190831	0.188905	0.186684	0.183112	0.183064	0.183264	0.184065	0.182977	0.18174	0.182642
438	0.31813	0.308702	0.308696	0.308413	0.309449	0.302754	0.31132	0.308778	0.308452	0.305367	0.310426	0.305781	0.307569	0.308995	0.310578	0.305091	0.305235	0.30789	0.300165	0.298252	0.298818	0.267689	0.221178	0.205066	0.205826	0.205665	0.199425	0.198076	0.200444	0.200896	0.1953	0.194807	0.194401	0.197775	0.191133	0.191217	0.191072	0.185498	0.188487	0.1843	0.188448	0.187485	0.184676	0.185318	0.186629	0.183846	0.181817	0.18415	0.181051
439	0.31493	0.309931	0.30682	0.307474	0.31144	0.306999	0.306528	0.305806	0.30966	0.309192	0.309693	0.307754	0.305088	0.304653	0.309712	0.304911	0.307867	0.307258	0.295906	0.297528	0.295092	0.268307	0.220891	0.205776	0.203415	0.205347	0.201471	0.19815	0.19756	0.198426	0.19524	0.195658	0.194145	0.19206	0.191517	0.191352	0.189824	0.188959	0.190138	0.187478	0.188929	0.188816	0.183381	0.183863	0.186745	0.182122	0.18452	0.182413	0.183865
440	0.314727	0.313239	0.306352	0.304332	0.305993	0.304208	0.307017	0.302826	0.305388	0.305021	0.303677	0.311127	0.308075	0.304512	0.308468	0.301078	0.308069	0.304025	0.299223	0.300166	0.298791	0.264666	0.215801	0.204847	0.207617	0.208179	0.200922	0.200658	0.199409	0.198848	0.196763	0.199191	0.194372	0.193559	0.189337	0.189053	0.189996	0.188866	0.186376	0.186875	0.186241	0.18392	0.185421	0.182911	0.184631	0.182425	0.182342	0.183359	0.183702
441	0.313757	0.311043	0.30474	0.305526	0.309877	0.301066	0.307102	0.308551	0.305032	0.304516	0.307917	0.305652	0.305008	0.305689	0.30447	0.303039	0.307181	0.302286	0.301662	0.298344	0.297352	0.267217	0.219012	0.207946	0.20633	0.201539	0.202741	0.200219	0.198735	0.195498	0.196658	0.194735	0.191508	0.196535	0.189362	0.190572	0.190045	0.187715	0.185072	0.186722	0.182005	0.187197	0.186307	0.18522	0.181384	0.182341	0.180087	0.182873	0.183753
442	0.315317	0.311947	0.309002	0.304454	0.30806	0.304749	0.303322	0.307293	0.305845	0.302471	0.305757	0.307786	0.304296	0.305026	0.30568	0.30565	0.302562	0.300362	0.300686	0.298145	0.292817	0.268217	0.220552	0.209597	0.201548	0.205513	0.199934	0.198326	0.194174	0.201006	0.193112	0.196575	0.191648	0.194571	0.19102	0.19241	0.189858	0.189177	0.186005	0.185381	0.187505	0.184895	0.184262	0.184651	0.180885	0.189434	0.181789	0.179133	0.182543
443	0.313186	0.309442	0.309744	0.30613	0.306678	0.305349	0.301418	0.303462	0.310229	0.307113	0.306439	0.303467	0.304398	0.30304	0.308979	0.304792	0.305019	0.302188	0.301914	0.298852	0.294423	0.264906	0.216633	0.207777	0.203529	0.200971	0.203486	0.19923	0.197868	0.19786	0.195644	0.19549	0.192746	0.193298	0.190043	0.191587	0.189826	0.186392	0.188669	0.18537	0.186629	0.186709	0.18749	0.18686	0.182293	0.181665	0.182386	0.181191	0.181321
444	0.310654	0.307254	0.305925	0.302557	0.30657	0.299728	0.302254	0.304929	0.302602	0.303517	0.301763	0.305527	0.301864	0.304307	0.304345	0.30657	0.306363	0.301109	0.298299	0.298571	0.29459	0.270751	0.215755	0.20747	0.206215	0.200782	0.202383	0.198388	0.201327	0.199168	0.196512	0.193963	0.191235	0.193452	0.192148	0.191309	0.191211	0.188308	0.186712	0.189091	0.185439	0.186415	0.185498	0.183014	0.182246	0.180636	0.180585	0.181789	0.181225
445	0.314544	0.308322	0.30473	0.304797	0.305682	0.300897	0.304725	0.304728	0.304739	0.303617	0.305184	0.301578	0.303351	0.302408	0.300824	0.303726	0.304153	0.306042	0.298101	0.294612	0.294004	0.268813	0.216106	0.206988	0.205406	0.199968	0.202838	0.198282	0.195459	0.198391	0.199703	0.191642	0.196982	0.191132	0.190063	0.191651	0.187872	0.188383	0.184875	0.187487	0.185322	0.188505	0.184103	0.184683	0.181262	0.182947	0.180623	0.18114	0.180093
446	0.312702	0.306174	0.305116	0.303427	0.307455	0.305357	0.302657	0.301096	0.303416	0.304128	0.300213	0.302637	0.304143	0.304491	0.305324	0.303708	0.304788	0.30311	0.296516	0.295884	0.295255	0.26398	0.218623	0.205114	0.205257	0.202382	0.198145	0.196391	0.195432	0.194715	0.198424	0.194884	0.190675	0.189832	0.190524	0.193891	0.188329	0.189451	0.187007	0.185357	0.184042	0.182048	0.185355	0.183774	0.18307	0.183237	0.182156	0.184109	0.181784
447	0.313033	0.308193	0.303611	0.306672	0.301767	0.3008	0.307291	0.301387	0.304339	0.305116	0.30353	0.305935	0.303312	0.304245	0.302809	0.303986	0.306298	0.300243	0.296218	0.292841	0.293476	0.260118	0.219077	0.203388	0.20404	0.202723	0.200034	0.201989	0.199398	0.195481	0.195209	0.195089	0.190624	0.193342	0.192367	0.187042	0.189997	0.190072	0.185149	0.188075	0.186985	0.182912	0.18516	0.185395	0.185628	0.185368	0.182314	0.184053	0.17994
448	0.310002	0.307898	0.306595	0.306573	0.301378	0.30061	0.303293	0.300554	0.301508	0.305296	0.304777	0.305088	0.303644	0.303266	0.300698	0.301401	0.304548	0.2974	0.298573	0.293323	0.292051	0.263894	0.218783	0.201656	0.203944	0.200104	0.196581	0.198594	0.19651	0.197368	0.193295	0.191886	0.19243	0.192851	0.190397	0.190348	0.190189	0.187286	0.186606	0.184767	0.185506	0.185295	0.184944	0.183861	0.180297	0.18335	0.177977	0.183048	0.181099
[truncated: 101 more columns]

## Sheet: time (s) (late times)
	time (s)
0	75
1	75.5016
2	76.0032
3	76.5049
4	77.0065
5	77.5081
6	78.0097
7	78.5114
8	79.013
9	79.5146
10	80.0162
11	80.5179
12	81.0195
13	81.5211
14	82.0227
15	82.5243
16	83.026
17	83.5276
18	84.0292
19	84.5308
20	85.0325
21	85.5341
22	86.0357
23	86.5373
24	87.039
25	87.5406
26	88.0422
27	88.5438
28	89.0454
29	89.5471
30	90.0487
31	90.5503
32	91.0519
33	91.5536
34	92.0552
35	92.5568
36	93.0584
37	93.56
38	94.0617
39	94.5633
40	95.0649
41	95.5665
42	96.0682
43	96.5698
44	97.0714
45	97.573
46	98.0747
47	98.5763
48	99.0779
49	99.5795
50	100.081
51	100.583
52	101.084
53	101.586
54	102.088
55	102.589
56	103.091
57	103.593
58	104.094
59	104.596
60	105.097
61	105.599
62	106.101
63	106.602
64	107.104
65	107.605
66	108.107
67	108.609
68	109.11
69	109.612
70	110.114
71	110.615
72	111.117
73	111.618
74	112.12
75	112.622
76	113.123
77	113.625
78	114.127
79	114.628
80	115.13
81	115.631
82	116.133
83	116.635
84	117.136
85	117.638
86	118.14
87	118.641
88	119.143
89	119.644
90	120.146
91	120.648
92	121.149
93	121.651
94	122.153
95	122.654
96	123.156
97	123.657
98	124.159
99	124.661
100	125.162
101	125.664
102	126.166
103	126.667
104	127.169
105	127.67
106	128.172
107	128.674
108	129.175
109	129.677
110	130.179
111	130.68
112	131.182
113	131.683
114	132.185
115	132.687
116	133.188
117	133.69
118	134.192
119	134.693
120	135.195
121	135.696
122	136.198
123	136.7
124	137.201
125	137.703
126	138.204
127	138.706
128	139.208
129	139.709
130	140.211
131	140.713
132	141.214
133	141.716
134	142.217
135	142.719
136	143.221
137	143.722
138	144.224
139	144.726
140	145.227
141	145.729
142	146.23
143	146.732
144	147.234
145	147.735
146	148.237
147	148.739
148	149.24
149	149.742
150	150.243
151	150.745
152	151.247
153	151.748
154	152.25
155	152.752
156	153.253
157	153.755
158	154.256
159	154.758
160	155.26
161	155.761
162	156.263
163	156.765
164	157.266
165	157.768
166	158.269
167	158.771
168	159.273
169	159.774
170	160.276
171	160.778
172	161.279
173	161.781
174	162.282
175	162.784
176	163.286
177	163.787
178	164.289
179	164.791
180	165.292
181	165.794
182	166.295
183	166.797
184	167.299
185	167.8
186	168.302
187	168.803
188	169.305
189	169.807
190	170.308
191	170.81
192	171.312
193	171.813
194	172.315
195	172.816
196	173.318
197	173.82
198	174.321
199	174.823
200	175.325
201	175.826
202	176.328
203	176.829
204	177.331
205	177.833
206	178.334
207	178.836
208	179.338
209	179.839
210	180.341
211	180.842
212	181.344
213	181.846
214	182.347
215	182.849
216	183.351
217	183.852
218	184.354
219	184.855
220	185.357
221	185.859
222	186.36
223	186.862
224	187.364
225	187.865
226	188.367
227	188.868
228	189.37
229	189.872
230	190.373
231	190.875
232	191.377
233	191.878
234	192.38
235	192.881
236	193.383
237	193.885
238	194.386
239	194.888
240	195.39
241	195.891
242	196.393
243	196.894
244	197.396
245	197.898
246	198.399
247	198.901
248	199.402
249	199.904
250	200.406
251	200.907
252	201.409
253	201.911
254	202.412
255	202.914
256	203.415
257	203.917
258	204.419
259	204.92
260	205.422
261	205.924
262	206.425
263	206.927
264	207.428
265	207.93
266	208.432
267	208.933
268	209.435
269	209.937
270	210.438
271	210.94
272	211.441
273	211.943
274	212.445
275	212.946
276	213.448
277	213.95
278	214.451
279	214.953
280	215.454
281	215.956
282	216.458
283	216.959
284	217.461
285	217.963
286	218.464
287	218.966
288	219.467
289	219.969
290	220.471
291	220.972
292	221.474
293	221.976
294	222.477
295	222.979
296	223.48
297	223.982
298	224.484
299	224.985
300	225.487
301	225.989
302	226.49
303	226.992
304	227.493
305	227.995
306	228.497
307	228.998
308	229.5
309	230.001
310	230.503
311	231.005
312	231.506
313	232.008
314	232.51
315	233.011
316	233.513
317	234.014
318	234.516
319	235.018
320	235.519
321	236.021
322	236.523
323	237.024
324	237.526
325	238.027
326	238.529
327	239.031
328	239.532
329	240.034
330	240.536
331	241.037
332	241.539
333	242.04
334	242.542
335	243.044
336	243.545
337	244.047
338	244.549
339	245.05
340	245.552
341	246.053
342	246.555
343	247.057
344	247.558
345	248.06
346	248.562
347	249.063
348	249.565
349	250.066
350	250.568
351	251.07
352	251.571
353	252.073
354	252.575
355	253.076
356	253.578
357	254.079
358	254.581
359	255.083
360	255.584
361	256.086
362	256.588
363	257.089
364	257.591
365	258.092
366	258.594
367	259.096
368	259.597
369	260.099
370	260.6
371	261.102
372	261.604
373	262.105
374	262.607
375	263.109
376	263.61
377	264.112
378	264.613
379	265.115
380	265.617
381	266.118
382	266.62
383	267.122
384	267.623
385	268.125
386	268.626
387	269.128
388	269.63
389	270.131
390	270.633
391	271.135
392	271.636
393	272.138
394	272.639
395	273.141
396	273.643
397	274.144
398	274.646
399	275.148
400	275.649
401	276.151
402	276.652
403	277.154
404	277.656
405	278.157
406	278.659
407	279.161
408	279.662
409	280.164
410	280.665
411	281.167
412	281.669
413	282.17
414	282.672
415	283.174
416	283.675
417	284.177
418	284.678
419	285.18
420	285.682
421	286.183
422	286.685
423	287.187
424	287.688
425	288.19
426	288.691
427	289.193
428	289.695
429	290.196
430	290.698
431	291.2
432	291.701
433	292.203
434	292.704
435	293.206
436	293.708
437	294.209
438	294.711
439	295.212
440	295.714
441	296.216
442	296.717
443	297.219
444	297.721
445	298.222
446	298.724
447	299.225
448	299.727
449	300.229
450	300.73
451	301.232
452	301.734
453	302.235
454	302.737
455	303.238
456	303.74
457	304.242
458	304.743
459	305.245
460	305.747
461	306.248
462	306.75
463	307.251
464	307.753
465	308.255
466	308.756
467	309.258
468	309.76
469	310.261
470	310.763
471	311.264
472	311.766
473	312.268
474	312.769
475	313.271
476	313.773
477	314.274
478	314.776
479	315.277
480	315.779
481	316.281
482	316.782
483	317.284
484	317.786
485	318.287
486	318.789
487	319.29
488	319.792
489	320.294
490	320.795
491	321.297
492	321.799
493	322.3
494	322.802
495	323.303
496	323.805
497	324.307
498	324.808
499	325.31
500	325.811
501	326.313
502	326.815
503	327.316
504	327.818
505	328.32
506	328.821
507	329.323
508	329.824
509	330.326
510	330.828
511	331.329
512	331.831
513	332.333
514	332.834
515	333.336
516	333.837
517	334.339
518	334.841
519	335.342
520	335.844
521	336.346
522	336.847
523	337.349
524	337.85
525	338.352
526	338.854
527	339.355
528	339.857
529	340.359
530	340.86
531	341.362
532	341.863
533	342.365
534	342.867
535	343.368
536	343.87
537	344.372
538	344.873
539	345.375
540	345.876
541	346.378
542	346.88
543	347.381
544	347.883
545	348.385
546	348.886
547	349.388
548	349.889
549	350.391
550	350.893
551	351.394
552	351.896
553	352.398
554	352.899
555	353.401
556	353.902
557	354.404
558	354.906
559	355.407
560	355.909
561	356.41
562	356.912
563	357.414
564	357.915
565	358.417
566	358.919
567	359.42
568	359.922
569	360.423
570	360.925
571	361.427
572	361.928
573	362.43
574	362.932
575	363.433
576	363.935
577	364.436
578	364.938
579	365.44
580	365.941
581	366.443
582	366.945
583	367.446
584	367.948
585	368.449
586	368.951
587	369.453
588	369.954
589	370.456
590	370.958
591	371.459
592	371.961
593	372.462
594	372.964
595	373.466
596	373.967
597	374.469
598	374.971
599	375.472
600	375.974
601	376.475
602	376.977
603	377.479
604	377.98
605	378.482
606	378.984
607	379.485
608	379.987
609	380.488
610	380.99
611	381.492
612	381.993
613	382.495
614	382.997
615	383.498
616	384
617	384.501
618	385.003
619	385.505
620	386.006
621	386.508
622	387.009
623	387.511
624	388.013
625	388.514
626	389.016
627	389.518
628	390.019
629	390.521
630	391.022
631	391.524
632	392.026
633	392.527
634	393.029
635	393.531
636	394.032
637	394.534
638	395.035
639	395.537
640	396.039
641	396.54
642	397.042
643	397.544
644	398.045
645	398.547
646	399.048
647	399.55
648	400.052
649	400.553
650	401.055
651	401.557
652	402.058
653	402.56
654	403.061
655	403.563
656	404.065
657	404.566
658	405.068
659	405.57
660	406.071
661	406.573
662	407.074
663	407.576
664	408.078
665	408.579
666	409.081
667	409.583
668	410.084
669	410.586
670	411.087
671	411.589
672	412.091
673	412.592
674	413.094
675	413.596
676	414.097
677	414.599
678	415.1
679	415.602
680	416.104
681	416.605
682	417.107
683	417.608
684	418.11
685	418.612
686	419.113
687	419.615
688	420.117
689	420.618
690	421.12
691	421.621
692	422.123
693	422.625
694	423.126
695	423.628
696	424.13
697	424.631
698	425.133
699	425.634
700	426.136
701	426.638
702	427.139
703	427.641
704	428.143
705	428.644
706	429.146
707	429.647
708	430.149
709	430.651
710	431.152
711	431.654
712	432.156
713	432.657
714	433.159
715	433.66
716	434.162
717	434.664
718	435.165
719	435.667
720	436.169
721	436.67
722	437.172
723	437.673
724	438.175
725	438.677
726	439.178
727	439.68
728	440.182
729	440.683
730	441.185
731	441.686
732	442.188
733	442.69
734	443.191
735	443.693
736	444.195
737	444.696
738	445.198
739	445.699
740	446.201
741	446.703
742	447.204
743	447.706
744	448.207
745	448.709
746	449.211
747	449.712
748	450.214
749	450.716
750	451.217
751	451.719
752	452.22
753	452.722
754	453.224
755	453.725
756	454.227
757	454.729
758	455.23
759	455.732
760	456.233
761	456.735
762	457.237
763	457.738
764	458.24
765	458.742
766	459.243
767	459.745
768	460.246
769	460.748
770	461.25
771	461.751
772	462.253
773	462.755
774	463.256
775	463.758
776	464.259
777	464.761
778	465.263
779	465.764
780	466.266
781	466.768
782	467.269
783	467.771
784	468.272
785	468.774
786	469.276
787	469.777
788	470.279
789	470.781
790	471.282
791	471.784
792	472.285
793	472.787
794	473.289
795	473.79
796	474.292
797	474.794
798	475.295
799	475.797
800	476.298
801	476.8

## Sheet: q (A^-1) (late times)
	q (A^-1)
0	0.0223927
1	0.0233472
2	0.0243016
3	0.0252561
4	0.0262106
5	0.0271651
6	0.0281196
7	0.029074
8	0.0300285
9	0.030983
10	0.0319375
11	0.032892
12	0.0338464
13	0.0348009
14	0.0357554
15	0.0367099
16	0.0376644
17	0.0386188
18	0.0395733
19	0.0405278
20	0.0414823
21	0.0424368
22	0.0433912
23	0.0443457
24	0.0453002
25	0.0462547
26	0.0472092
27	0.0481637
28	0.0491181
29	0.0500726
30	0.0510271
31	0.0519816
32	0.0529361
33	0.0538905
34	0.054845
35	0.0557995
36	0.056754
37	0.0577085
38	0.0586629
39	0.0596174
40	0.0605719
41	0.0615264
42	0.0624809
43	0.0634353
44	0.0643898
45	0.0653443
46	0.0662988
47	0.0672533
48	0.0682077
49	0.0691622
50	0.0701167
51	0.0710712
52	0.0720257
53	0.0729801
54	0.0739346
55	0.0748891
56	0.0758436
57	0.0767981
58	0.0777526
59	0.078707
60	0.0796615
61	0.080616
62	0.0815705
63	0.082525
64	0.0834794
65	0.0844339
66	0.0853884
67	0.0863429
68	0.0872974
69	0.0882518
70	0.0892063
71	0.0901608
72	0.0911153
73	0.0920698
74	0.0930242
75	0.0939787
76	0.0949332
77	0.0958877
78	0.0968422
79	0.0977966
80	0.0987511
81	0.0997056
82	0.10066
83	0.101615
84	0.102569
85	0.103524
86	0.104478
87	0.105432
88	0.106387
89	0.107341
90	0.108296
91	0.10925
92	0.110205
93	0.111159
94	0.112114
95	0.113068
96	0.114023
97	0.114977
98	0.115932
99	0.116886
100	0.117841
101	0.118795
102	0.11975
103	0.120704
104	0.121659
105	0.122613
106	0.123568
107	0.124522
108	0.125477
109	0.126431
110	0.127386
111	0.12834
112	0.129295
113	0.130249
114	0.131203
115	0.132158
116	0.133112
117	0.134067
118	0.135021
119	0.135976
120	0.13693
121	0.137885
122	0.138839
123	0.139794
124	0.140748
125	0.141703
126	0.142657
127	0.143612
128	0.144566
129	0.145521
130	0.146475
131	0.14743
132	0.148384
133	0.149339
134	0.150293
135	0.151248
136	0.152202
137	0.153157
138	0.154111
139	0.155065
140	0.15602
141	0.156974
142	0.157929
143	0.158883
144	0.159838
145	0.160792
146	0.161747
147	0.162701
148	0.163656
149	0.16461
150	0.165565
151	0.166519
152	0.167474
153	0.168428
154	0.169383
155	0.170337
156	0.171292
157	0.172246
158	0.173201
159	0.174155
160	0.17511
161	0.176064
162	0.177019
163	0.177973
164	0.178927
165	0.179882
166	0.180836
167	0.181791
168	0.182745
169	0.1837
170	0.184654
171	0.185609
172	0.186563
173	0.187518
174	0.188472
175	0.189427
176	0.190381
177	0.191336
178	0.19229
179	0.193245
180	0.194199
181	0.195154
182	0.196108
183	0.197063
184	0.198017
185	0.198972
186	0.199926
187	0.200881
188	0.201835
189	0.20279
190	0.203744
191	0.204698
192	0.205653
193	0.206607
194	0.207562
195	0.208516
196	0.209471
197	0.210425
198	0.21138
199	0.212334
200	0.213289
201	0.214243
202	0.215198
203	0.216152
204	0.217107
205	0.218061
206	0.219016
207	0.21997
208	0.220925
209	0.221879
210	0.222834
211	0.223788
212	0.224743
213	0.225697
214	0.226652
215	0.227606
216	0.22856
217	0.229515
218	0.230469
219	0.231424
220	0.232378
221	0.233333
222	0.234287
223	0.235242
224	0.236196
225	0.237151
226	0.238105
227	0.23906
228	0.240014
229	0.240969
230	0.241923
231	0.242878
232	0.243832
233	0.244787
234	0.245741
235	0.246696
236	0.24765
237	0.248605
238	0.249559
239	0.250514
240	0.251468
241	0.252423
242	0.253377
243	0.254331
244	0.255286
245	0.25624
246	0.257195
247	0.258149
248	0.259104
249	0.260058
250	0.261013
251	0.261967
252	0.262922
253	0.263876
254	0.264831
255	0.265785
256	0.26674
257	0.267694
258	0.268649
259	0.269603
260	0.270558
261	0.271512
262	0.272467
263	0.273421
264	0.274376
265	0.27533
266	0.276285
267	0.277239
268	0.278193
269	0.279148
270	0.280102
271	0.281057
272	0.282011
273	0.282966
274	0.28392
275	0.284875
276	0.285829
277	0.286784
278	0.287738
279	0.288693
280	0.289647
281	0.290602
282	0.291556
283	0.292511
284	0.293465
285	0.29442
286	0.295374
287	0.296329
288	0.297283
289	0.298238
290	0.299192
291	0.300147
292	0.301101
293	0.302056
294	0.30301
295	0.303964
296	0.304919
297	0.305873
298	0.306828
299	0.307782
300	0.308737
301	0.309691
302	0.310646
303	0.3116
304	0.312555
305	0.313509
306	0.314464
307	0.315418
308	0.316373
309	0.317327
310	0.318282
311	0.319236
312	0.320191
313	0.321145
314	0.3221
315	0.323054
316	0.324009
317	0.324963
318	0.325918
319	0.326872
320	0.327826
321	0.328781
322	0.329735
323	0.33069
324	0.331644
325	0.332599
326	0.333553
327	0.334508
328	0.335462
329	0.336417
330	0.337371
331	0.338326
332	0.33928
333	0.340235
334	0.341189
335	0.342144
336	0.343098
337	0.344053
338	0.345007
339	0.345962
340	0.346916
341	0.347871
342	0.348825
343	0.34978
344	0.350734
345	0.351688
346	0.352643
347	0.353597
348	0.354552
349	0.355506
350	0.356461
351	0.357415
352	0.35837
353	0.359324
354	0.360279
355	0.361233
356	0.362188
357	0.363142
358	0.364097
359	0.365051
360	0.366006
361	0.36696
362	0.367915
363	0.368869
364	0.369824
365	0.370778
366	0.371733
367	0.372687
368	0.373642
369	0.374596
370	0.375551
371	0.376505
372	0.377459
373	0.378414
374	0.379368
375	0.380323
376	0.381277
377	0.382232
378	0.383186
379	0.384141
380	0.385095
381	0.38605
382	0.387004
383	0.387959
384	0.388913
385	0.389868
386	0.390822
387	0.391777
388	0.392731
389	0.393686
390	0.39464
391	0.395595
392	0.396549
393	0.397504
394	0.398458
395	0.399413
396	0.400367
397	0.401321
398	0.402276
399	0.40323
400	0.404185
401	0.405139
402	0.406094
403	0.407048
404	0.408003
405	0.408957
406	0.409912
407	0.410866
408	0.411821
409	0.412775
410	0.41373
411	0.414684
412	0.415639
413	0.416593
414	0.417548
415	0.418502
416	0.419457
417	0.420411
418	0.421366
419	0.42232
420	0.423275
421	0.424229
422	0.425184
423	0.426138
424	0.427092
425	0.428047
426	0.429001
427	0.429956
428	0.43091
429	0.431865
430	0.432819
431	0.433774
432	0.434728
433	0.435683
434	0.436637
435	0.437592
436	0.438546
437	0.439501
438	0.440455
439	0.44141
440	0.442364
441	0.443319
442	0.444273
443	0.445228
444	0.446182
445	0.447137
446	0.448091
447	0.449046
448	0.45

## Sheet: I(q) q (arb.u.) (late times)
	0	1	2	3	4	5	6	7	8	9	10	11	12	13	14	15	16	17	18	19	20	21	22	23	24	25	26	27	28	29	30	31	32	33	34	35	36	37	38	39	40	41	42	43	44	45	46	47	48
0	0.160545	0.164557	0.163577	0.162466	0.156483	0.166973	0.157496	0.161369	0.162241	0.162423	0.152011	0.156708	0.149015	0.15833	0.160966	0.161118	0.152641	0.155166	0.159134	0.159201	0.161759	0.157881	0.154081	0.159465	0.15201	0.153208	0.159626	0.157524	0.1591	0.14813	0.145738	0.15792	0.154944	0.150352	0.150669	0.154826	0.150176	0.146752	0.153544	0.152414	0.145176	0.14813	0.149346	0.14776	0.14628	0.154644	0.147377	0.149776	0.149817
1	0.168327	0.168399	0.165636	0.164794	0.166838	0.165736	0.162046	0.16535	0.166658	0.163821	0.164566	0.161349	0.163448	0.161183	0.158274	0.16026	0.159266	0.164461	0.155599	0.159914	0.157928	0.158766	0.155847	0.15969	0.160431	0.153044	0.156727	0.155296	0.156939	0.155939	0.15279	0.154651	0.157872	0.15529	0.15079	0.155678	0.15576	0.153346	0.14792	0.152137	0.153773	0.147661	0.150466	0.153894	0.145908	0.149806	0.148372	0.150929	0.150467
2	0.170868	0.171506	0.16823	0.170672	0.168989	0.167385	0.16843	0.168147	0.16596	0.164889	0.168276	0.168637	0.166679	0.162644	0.163738	0.163888	0.165247	0.162295	0.165107	0.163259	0.16213	0.162927	0.164703	0.160448	0.159442	0.160503	0.160332	0.159658	0.159205	0.158603	0.159265	0.158203	0.160481	0.158517	0.15578	0.155779	0.157441	0.153485	0.154788	0.151527	0.153834	0.154926	0.153907	0.155997	0.152849	0.151442	0.155688	0.152782	0.152252
3	0.175288	0.175825	0.176193	0.175384	0.172763	0.170161	0.174315	0.170686	0.172471	0.172539	0.170541	0.169227	0.170785	0.167976	0.168685	0.169059	0.167912	0.167587	0.1652	0.165185	0.167481	0.166005	0.165601	0.166698	0.164699	0.163652	0.164401	0.162853	0.164952	0.160934	0.162102	0.161366	0.163661	0.159148	0.160318	0.160551	0.160747	0.160585	0.159042	0.159199	0.157128	0.1579	0.157437	0.158262	0.159037	0.156934	0.159863	0.156768	0.156594
4	0.18009	0.180208	0.179665	0.178768	0.178097	0.176172	0.178452	0.176103	0.175605	0.173277	0.173683	0.174515	0.174926	0.174919	0.173016	0.172717	0.172694	0.171652	0.17178	0.170058	0.170056	0.167649	0.169861	0.170954	0.17149	0.168775	0.167769	0.166704	0.167394	0.165117	0.165225	0.165502	0.166161	0.164705	0.163715	0.164342	0.16597	0.165228	0.165167	0.162555	0.16364	0.162632	0.162572	0.159618	0.162203	0.161618	0.161334	0.1616	0.159786
5	0.182307	0.181655	0.182475	0.182219	0.181801	0.180695	0.18032	0.178572	0.179299	0.175929	0.176522	0.17664	0.17782	0.177207	0.17503	0.173597	0.174469	0.177236	0.177329	0.174376	0.171466	0.171542	0.171569	0.172275	0.172059	0.172235	0.171733	0.169692	0.168838	0.168753	0.167305	0.169953	0.169205	0.168473	0.16864	0.166228	0.168395	0.166894	0.166101	0.16532	0.165531	0.163438	0.166825	0.165915	0.165429	0.161721	0.160344	0.164214	0.160517
6	0.187124	0.18626	0.185408	0.18495	0.184685	0.18413	0.18168	0.183711	0.184956	0.181714	0.180507	0.180645	0.178435	0.180761	0.178735	0.180224	0.178476	0.177387	0.17905	0.176654	0.175543	0.175885	0.176739	0.175968	0.17446	0.173525	0.172697	0.175215	0.173307	0.173232	0.16998	0.172642	0.171631	0.170927	0.168926	0.170251	0.170845	0.170435	0.170081	0.169166	0.169247	0.168148	0.166971	0.167617	0.167906	0.166913	0.165826	0.16737	0.164488
7	0.190475	0.187021	0.188239	0.187769	0.190569	0.189244	0.185102	0.18564	0.185927	0.184709	0.18326	0.182647	0.182232	0.183395	0.179229	0.181824	0.179144	0.179612	0.179824	0.179461	0.178065	0.178604	0.179309	0.178455	0.179109	0.176818	0.177825	0.175613	0.177245	0.175958	0.174353	0.176157	0.174931	0.172392	0.17297	0.173407	0.174537	0.171995	0.172964	0.171498	0.171286	0.17194	0.170971	0.170093	0.169617	0.167126	0.168721	0.168109	0.16864
8	0.191228	0.192673	0.191855	0.193491	0.190754	0.190873	0.186735	0.189422	0.187215	0.188203	0.187446	0.185128	0.186579	0.187299	0.183073	0.185702	0.18208	0.185193	0.184374	0.183156	0.183012	0.183639	0.182663	0.181443	0.179121	0.179528	0.178844	0.179187	0.180572	0.180228	0.176824	0.177358	0.177135	0.177016	0.176943	0.175494	0.175386	0.177588	0.1764	0.17557	0.175223	0.173404	0.172586	0.174565	0.170449	0.172501	0.170867	0.171254	0.170125
9	0.192666	0.195203	0.194641	0.195226	0.194418	0.191948	0.189697	0.19089	0.191862	0.191214	0.188592	0.1889	0.188746	0.186376	0.187663	0.185378	0.185856	0.186949	0.18714	0.183172	0.183464	0.185452	0.183097	0.184107	0.182933	0.180949	0.180425	0.182335	0.179838	0.181234	0.18043	0.181283	0.178627	0.178441	0.17945	0.177222	0.176703	0.17816	0.17553	0.175793	0.17647	0.174501	0.174761	0.174638	0.174781	0.173861	0.17503	0.174192	0.174049
10	0.198631	0.195468	0.196999	0.195242	0.196304	0.194043	0.195101	0.193106	0.194572	0.194135	0.191253	0.191723	0.190849	0.19142	0.190133	0.193016	0.189885	0.189564	0.191505	0.188988	0.187808	0.18891	0.186748	0.185318	0.185315	0.184582	0.184543	0.1852	0.182064	0.183992	0.183881	0.184913	0.182586	0.181045	0.182362	0.181424	0.183037	0.180619	0.179517	0.17834	0.177177	0.17802	0.177723	0.178489	0.177816	0.177588	0.178369	0.176625	0.177141
11	0.201163	0.199447	0.199796	0.199647	0.199535	0.199304	0.196841	0.196934	0.196092	0.195692	0.195026	0.194227	0.192032	0.19443	0.192984	0.19425	0.190426	0.191793	0.191698	0.19101	0.191258	0.189862	0.188736	0.189968	0.18918	0.186765	0.187206	0.187071	0.187208	0.18688	0.184149	0.186669	0.187263	0.184813	0.185201	0.183712	0.18403	0.183099	0.181699	0.181542	0.182312	0.181	0.180084	0.182042	0.179537	0.177127	0.179079	0.180148	0.179587
12	0.204544	0.203067	0.202749	0.20268	0.201752	0.201274	0.20085	0.200193	0.199665	0.199335	0.198783	0.197637	0.196525	0.198406	0.196556	0.194945	0.195926	0.19495	0.193481	0.194336	0.193736	0.192032	0.191888	0.191697	0.190121	0.191144	0.189936	0.189999	0.189374	0.188552	0.187439	0.189907	0.188276	0.188856	0.187595	0.187302	0.1863	0.185926	0.185603	0.184046	0.184106	0.184604	0.183574	0.183296	0.18362	0.182762	0.182111	0.182689	0.181556
13	0.205389	0.205317	0.205692	0.20487	0.204025	0.204542	0.203837	0.20182	0.202475	0.202676	0.200309	0.201669	0.201207	0.199368	0.199307	0.198847	0.198938	0.198021	0.195987	0.199139	0.19762	0.196254	0.195831	0.195557	0.195742	0.192525	0.191467	0.193445	0.190978	0.191811	0.190505	0.191212	0.190486	0.191125	0.189452	0.18967	0.189897	0.189064	0.18811	0.187492	0.187287	0.18709	0.186234	0.187544	0.184887	0.184753	0.184419	0.181887	0.186419
14	0.207675	0.206394	0.206936	0.209653	0.20599	0.206804	0.203191	0.203616	0.20597	0.203244	0.203061	0.202024	0.202387	0.202687	0.200422	0.201004	0.198968	0.198986	0.200009	0.199505	0.197709	0.198029	0.199261	0.199075	0.196502	0.19646	0.194987	0.195247	0.194893	0.194765	0.193738	0.193748	0.19284	0.192393	0.190311	0.191879	0.190005	0.190056	0.191846	0.190852	0.189842	0.189438	0.188053	0.186479	0.186803	0.188335	0.186861	0.185914	0.184263
15	0.212019	0.209899	0.209907	0.210354	0.20807	0.208447	0.208138	0.207823	0.207083	0.20474	0.207717	0.206341	0.206825	0.203406	0.204135	0.203361	0.202794	0.203516	0.202655	0.201891	0.199199	0.200317	0.200322	0.200439	0.197563	0.196026	0.198052	0.19691	0.198074	0.195354	0.197292	0.196605	0.193731	0.19515	0.195232	0.193624	0.193809	0.192921	0.194233	0.19223	0.191107	0.192748	0.191576	0.191794	0.189216	0.190751	0.189378	0.189836	0.188597
16	0.213624	0.214331	0.213316	0.212802	0.211859	0.209205	0.209981	0.211012	0.21162	0.208548	0.209786	0.207793	0.207522	0.207028	0.206503	0.205777	0.204356	0.204788	0.206184	0.20477	0.203877	0.204309	0.204027	0.203522	0.200157	0.200666	0.199561	0.200382	0.19965	0.200142	0.199257	0.198298	0.198325	0.197275	0.199988	0.195404	0.197186	0.197267	0.195992	0.196045	0.195121	0.196909	0.196105	0.19573	0.191865	0.193911	0.195154	0.194282	0.191765
17	0.217786	0.217048	0.215449	0.214312	0.214417	0.213898	0.212253	0.213363	0.214084	0.21217	0.212215	0.209335	0.209435	0.211294	0.207534	0.210241	0.206493	0.208485	0.206803	0.205771	0.205999	0.205539	0.207101	0.203711	0.205479	0.204612	0.202534	0.202686	0.20209	0.202659	0.202558	0.202609	0.202841	0.199596	0.200783	0.200976	0.199445	0.197782	0.19905	0.198151	0.197774	0.200538	0.198857	0.195994	0.195217	0.196604	0.194528	0.195006	0.193412
18	0.218946	0.219191	0.216484	0.215568	0.216835	0.215571	0.215404	0.216495	0.213757	0.215382	0.214062	0.210902	0.213208	0.211541	0.210054	0.211998	0.210773	0.209196	0.210593	0.208447	0.207781	0.20765	0.208556	0.20876	0.206736	0.205863	0.205079	0.205408	0.204385	0.203597	0.206648	0.203679	0.202046	0.202983	0.20194	0.202702	0.202016	0.199894	0.202942	0.200175	0.200037	0.199713	0.198461	0.1983	0.197785	0.196961	0.197154	0.196914	0.195873
19	0.222118	0.221698	0.221289	0.21958	0.218854	0.217827	0.218361	0.21708	0.217747	0.217796	0.217158	0.216902	0.212388	0.215873	0.213438	0.213604	0.214727	0.210012	0.212814	0.212772	0.211775	0.210659	0.209933	0.2118	0.209248	0.20961	0.208751	0.209021	0.207739	0.207696	0.208558	0.208628	0.204557	0.203975	0.205999	0.205942	0.203076	0.204186	0.203673	0.20263	0.203813	0.202314	0.203389	0.204638	0.200961	0.200903	0.201468	0.199532	0.200093
20	0.225197	0.223022	0.222434	0.221998	0.222111	0.223479	0.220047	0.218774	0.220418	0.219512	0.220458	0.219863	0.217462	0.215953	0.216977	0.216706	0.216864	0.213185	0.215312	0.213935	0.214547	0.214805	0.211753	0.214547	0.21232	0.211948	0.211936	0.210605	0.208882	0.207307	0.211238	0.209189	0.211038	0.208554	0.210447	0.208988	0.207064	0.205791	0.20538	0.204495	0.20498	0.205653	0.204045	0.203279	0.204715	0.20332	0.204793	0.200451	0.203353
21	0.226411	0.226155	0.227513	0.224038	0.223228	0.225666	0.222151	0.222387	0.223352	0.221235	0.220555	0.219603	0.220754	0.221527	0.218599	0.217664	0.21925	0.216752	0.216555	0.215023	0.217235	0.21579	0.217014	0.215141	0.216164	0.213517	0.215754	0.215249	0.213396	0.21041	0.211794	0.212382	0.212112	0.210394	0.210211	0.209565	0.211173	0.209055	0.209749	0.207528	0.207971	0.20767	0.206569	0.206174	0.204635	0.207077	0.206319	0.205152	0.206106
22	0.229203	0.227417	0.229397	0.226027	0.227204	0.226076	0.224445	0.225428	0.223953	0.222958	0.224744	0.22027	0.222744	0.221564	0.220752	0.219892	0.219273	0.219707	0.222905	0.217103	0.216513	0.216859	0.21755	0.217076	0.22004	0.2174	0.215816	0.215986	0.216535	0.213731	0.21533	0.213238	0.214795	0.213586	0.213739	0.214707	0.213773	0.212511	0.212305	0.211659	0.212202	0.211281	0.211297	0.210257	0.207352	0.209622	0.207213	0.206505	0.205241
23	0.228684	0.229841	0.227628	0.229386	0.228412	0.226972	0.227436	0.228489	0.227521	0.224605	0.225071	0.225574	0.225635	0.226945	0.223631	0.222585	0.22254	0.222862	0.222429	0.221551	0.218833	0.221027	0.221753	0.220379	0.218862	0.219621	0.21889	0.217817	0.218883	0.218113	0.215687	0.215948	0.217162	0.215611	0.216485	0.216628	0.214733	0.214033	0.214204	0.213633	0.212858	0.21534	0.212589	0.213932	0.213009	0.21248	0.21236	0.210227	0.210575
24	0.232442	0.230826	0.231671	0.230207	0.231512	0.228795	0.227515	0.229775	0.228536	0.22614	0.227323	0.228307	0.22853	0.230311	0.227595	0.22468	0.225517	0.225485	0.22461	0.226348	0.222371	0.223763	0.22602	0.222003	0.221342	0.222597	0.221693	0.2197	0.220296	0.21994	0.21982	0.222021	0.217306	0.21975	0.217916	0.219021	0.219872	0.216132	0.217359	0.217908	0.215081	0.214869	0.214728	0.215829	0.215342	0.216699	0.216129	0.212759	0.214915
25	0.235914	0.233784	0.234049	0.232812	0.231742	0.233026	0.232252	0.233413	0.231624	0.233752	0.231456	0.231206	0.230241	0.22775	0.228369	0.22894	0.225881	0.228126	0.227648	0.226367	0.22661	0.227023	0.226133	0.2255	0.226034	0.22392	0.224649	0.224758	0.220954	0.223934	0.223763	0.22348	0.223524	0.222632	0.221263	0.223288	0.221623	0.219243	0.220704	0.221263	0.220357	0.21668	0.22183	0.219975	0.217488	0.21864	0.217238	0.2186	0.217085
26	0.238331	0.236737	0.236854	0.236514	0.236448	0.237841	0.236822	0.235307	0.235229	0.234869	0.233921	0.231835	0.233406	0.23128	0.230623	0.23254	0.233014	0.232219	0.231318	0.229096	0.230743	0.229619	0.228596	0.230312	0.23005	0.227636	0.228644	0.227853	0.225055	0.226774	0.227134	0.22508	0.226473	0.225626	0.22455	0.226177	0.22557	0.225267	0.223874	0.222186	0.221139	0.222821	0.222918	0.221293	0.221026	0.222877	0.221065	0.22116	0.220667
27	0.240591	0.238532	0.239743	0.237686	0.238976	0.239405	0.239944	0.238704	0.235399	0.23866	0.234786	0.235918	0.236184	0.234476	0.234146	0.236507	0.236024	0.234031	0.234111	0.234471	0.233945	0.234192	0.230985	0.234014	0.232211	0.232071	0.231713	0.232598	0.23026	0.231818	0.22819	0.226288	0.230012	0.227969	0.229129	0.2283	0.226051	0.229932	0.22786	0.226016	0.226302	0.22713	0.224122	0.226725	0.225317	0.22581	0.225142	0.225581	0.225911
28	0.243402	0.244992	0.242355	0.240919	0.242397	0.240066	0.243082	0.242328	0.24306	0.24018	0.239991	0.238974	0.240325	0.237488	0.240127	0.237576	0.239172	0.238327	0.236584	0.235407	0.238396	0.235408	0.235315	0.234795	0.234963	0.236219	0.233271	0.235545	0.233671	0.235964	0.232855	0.233331	0.234817	0.234789	0.234127	0.23193	0.231068	0.231639	0.229497	0.230801	0.231171	0.229711	0.231516	0.231288	0.23014	0.229926	0.23001	0.22963	0.229275
29	0.246142	0.24541	0.247266	0.245136	0.245621	0.245469	0.244948	0.243431	0.245069	0.243955	0.244205	0.242703	0.24175	0.242113	0.239482	0.240961	0.240516	0.241466	0.240386	0.242151	0.241781	0.23875	0.238975	0.241242	0.239624	0.238553	0.23828	0.237186	0.236542	0.239004	0.237138	0.238009	0.236862	0.237233	0.235746	0.234986	0.235224	0.234511	0.23589	0.233909	0.233399	0.235656	0.23422	0.23405	0.234771	0.2353	0.235481	0.234801	0.232618
30	0.250192	0.247467	0.250461	0.248506	0.249009	0.246943	0.24808	0.246059	0.248317	0.247338	0.246361	0.248126	0.246627	0.247478	0.246129	0.245875	0.247153	0.243379	0.243586	0.245564	0.245794	0.242594	0.245118	0.24394	0.244324	0.24445	0.242188	0.242182	0.240915	0.244598	0.243227	0.242759	0.242948	0.242709	0.240494	0.242823	0.242079	0.24095	0.240638	0.238735	0.240076	0.240322	0.239695	0.239519	0.239521	0.240165	0.239125	0.236317	0.238919
31	0.252151	0.253141	0.253019	0.249704	0.252133	0.254896	0.251222	0.249311	0.25043	0.250774	0.249042	0.249255	0.250363	0.248551	0.249167	0.249489	0.249306	0.251395	0.250164	0.246659	0.249146	0.246772	0.250704	0.247779	0.247258	0.2487	0.245939	0.247138	0.24724	0.247708	0.246864	0.247315	0.24813	0.245288	0.247138	0.247181	0.247409	0.24546	0.246484	0.245899	0.244683	0.244993	0.245063	0.245684	0.244823	0.244767	0.244151	0.243651	0.244093
32	0.256344	0.256445	0.257084	0.255003	0.256524	0.255184	0.254155	0.256584	0.255727	0.25492	0.254399	0.255943	0.256006	0.253741	0.255074	0.254264	0.255031	0.255404	0.255526	0.253692	0.253992	0.255402	0.254771	0.252024	0.251263	0.255669	0.252632	0.253754	0.25231	0.254419	0.251447	0.253349	0.251025	0.251839	0.25348	0.254219	0.251308	0.250499	0.250157	0.251979	0.251927	0.251683	0.252122	0.251054	0.252671	0.249697	0.250379	0.251063	0.251089
33	0.260077	0.261549	0.259124	0.257556	0.257693	0.259379	0.25496	0.260965	0.258629	0.258295	0.256368	0.257104	0.260661	0.259933	0.259363	0.257962	0.258053	0.256092	0.258591	0.259406	0.256505	0.260069	0.258966	0.258553	0.257945	0.258713	0.257402	0.257311	0.256736	0.257371	0.256857	0.257466	0.256711	0.25829	0.257211	0.256169	0.256273	0.257071	0.253742	0.255859	0.255817	0.256688	0.254595	0.256539	0.257082	0.256516	0.255714	0.255608	0.255429
34	0.262779	0.2628	0.262336	0.261894	0.260966	0.261449	0.261309	0.262823	0.261763	0.260568	0.261394	0.260857	0.260196	0.259509	0.261692	0.259544	0.262956	0.258893	0.26169	0.261459	0.260468	0.260012	0.263026	0.259823	0.259194	0.260292	0.261788	0.261572	0.261224	0.261451	0.262085	0.259843	0.259294	0.262706	0.263071	0.261895	0.261138	0.261683	0.259214	0.258367	0.259705	0.26095	0.260484	0.26042	0.259712	0.260444	0.259728	0.260068	0.25907
35	0.262505	0.262823	0.26402	0.263363	0.263789	0.263471	0.265452	0.263705	0.261898	0.264056	0.262106	0.261285	0.263687	0.262893	0.261638	0.264114	0.263961	0.263178	0.2657	0.264568	0.264518	0.262621	0.26434	0.26359	0.262885	0.264484	0.263598	0.263719	0.263605	0.264147	0.265423	0.263748	0.262488	0.261124	0.263439	0.261578	0.26361	0.261465	0.262645	0.262584	0.263163	0.26198	0.262234	0.26271	0.261704	0.263618	0.261844	0.262038	0.263312
36	0.264544	0.266946	0.264949	0.264943	0.266377	0.265395	0.264633	0.262718	0.262276	0.264516	0.265709	0.263355	0.262066	0.262394	0.263655	0.263408	0.261684	0.263384	0.264656	0.262892	0.264533	0.263506	0.265194	0.264815	0.263841	0.265709	0.263627	0.265147	0.263572	0.263397	0.261702	0.263676	0.263298	0.262321	0.263164	0.261436	0.262461	0.261941	0.261286	0.262845	0.26081	0.264979	0.261758	0.263614	0.260536	0.261029	0.264524	0.262212	0.262199
37	0.264148	0.265273	0.262557	0.262913	0.264871	0.262773	0.263689	0.263089	0.260393	0.264016	0.262877	0.263266	0.263554	0.263977	0.263664	0.260575	0.262159	0.258374	0.260779	0.26171	0.263402	0.260786	0.264132	0.262269	0.263403	0.261704	0.259563	0.260921	0.260255	0.263026	0.260736	0.262782	0.261394	0.262057	0.262003	0.261336	0.25882	0.258958	0.261359	0.261468	0.259041	0.260998	0.259739	0.260917	0.25915	0.261018	0.258977	0.260671	0.258298
38	0.262842	0.263882	0.261043	0.261497	0.260334	0.261081	0.262012	0.26063	0.262137	0.259997	0.2596	0.259901	0.261188	0.260453	0.259105	0.258782	0.261223	0.261563	0.262206	0.260477	0.261118	0.259951	0.258633	0.258449	0.261934	0.258768	0.258825	0.260902	0.260005	0.260123	0.25649	0.25855	0.258608	0.25995	0.257307	0.258098	0.257312	0.256269	0.255774	0.256331	0.256769	0.25479	0.254861	0.256589	0.257064	0.25607	0.255238	0.253988	0.255
39	0.260026	0.259759	0.257993	0.260175	0.259943	0.259477	0.259434	0.259917	0.259596	0.261495	0.258347	0.258069	0.256048	0.259488	0.258088	0.255761	0.257272	0.258181	0.257036	0.257146	0.257023	0.25501	0.258903	0.255292	0.255277	0.257619	0.254954	0.256822	0.256148	0.255222	0.256614	0.257411	0.254781	0.254537	0.253213	0.253536	0.253012	0.25219	0.253883	0.251404	0.253026	0.252098	0.252519	0.251878	0.250462	0.251415	0.251057	0.250601	0.251988
40	0.259215	0.257654	0.257271	0.260271	0.256064	0.255792	0.257366	0.257708	0.257082	0.257829	0.255177	0.255719	0.25635	0.254381	0.254295	0.253454	0.252666	0.253254	0.255509	0.254797	0.252812	0.250833	0.253118	0.251264	0.252237	0.251126	0.252418	0.251783	0.251111	0.251349	0.250603	0.251923	0.251778	0.252734	0.249696	0.251959	0.249506	0.247168	0.250947	0.247367	0.250876	0.247275	0.249375	0.250263	0.247818	0.249245	0.250055	0.245897	0.246214
41	0.257999	0.254465	0.255342	0.254555	0.255284	0.252899	0.255096	0.255852	0.252705	0.25529	0.253374	0.251595	0.254412	0.252195	0.250603	0.249669	0.252587	0.25096	0.254549	0.251188	0.252928	0.250814	0.249685	0.250283	0.24998	0.2494	0.248826	0.248673	0.248146	0.248092	0.248696	0.248873	0.248873	0.246532	0.247392	0.247228	0.245682	0.245365	0.245891	0.246152	0.246421	0.246573	0.244335	0.2442	0.244655	0.244296	0.244434	0.243356	0.242491
42	0.253926	0.256785	0.252667	0.252604	0.253824	0.250875	0.25372	0.253403	0.251605	0.252891	0.250532	0.25155	0.248601	0.251836	0.250169	0.249843	0.251608	0.25165	0.248569	0.248016	0.24979	0.248889	0.248669	0.248983	0.246774	0.246214	0.24663	0.246724	0.246511	0.246101	0.246109	0.245939	0.244481	0.24326	0.245478	0.24376	0.245098	0.243061	0.242979	0.242428	0.24476	0.241572	0.241533	0.242042	0.244634	0.242519	0.242738	0.240886	0.24114
43	0.254016	0.253934	0.251694	0.251951	0.251522	0.251761	0.252096	0.251311	0.251325	0.25077	0.251196	0.24903	0.247835	0.24884	0.250199	0.250027	0.249211	0.247581	0.246874	0.24823	0.24698	0.247968	0.246344	0.247197	0.243855	0.247096	0.246111	0.244946	0.243241	0.244236	0.243884	0.245281	0.243693	0.242406	0.243073	0.243115	0.243998	0.242594	0.241996	0.241878	0.24252	0.240623	0.24212	0.240691	0.239945	0.240088	0.240177	0.239513	0.238081
44	0.25124	0.252825	0.251103	0.251812	0.252279	0.25121	0.250205	0.251042	0.250412	0.249576	0.251482	0.248654	0.248924	0.247518	0.248484	0.247931	0.246354	0.247487	0.24606	0.244794	0.246582	0.246082	0.246156	0.246821	0.245551	0.244089	0.245291	0.24488	0.244155	0.243931	0.244412	0.244666	0.242057	0.243365	0.243589	0.243086	0.24222	0.24191	0.242072	0.243452	0.241053	0.238163	0.24053	0.239217	0.240175	0.239886	0.238804	0.237401	0.235836
45	0.252615	0.253068	0.25002	0.25085	0.250823	0.248311	0.249409	0.249125	0.247088	0.250246	0.247877	0.248925	0.247264	0.247394	0.246278	0.246731	0.246943	0.246115	0.247772	0.245266	0.24633	0.245903	0.245875	0.245994	0.243281	0.243666	0.242637	0.24364	0.244772	0.242773	0.241417	0.241895	0.243025	0.242986	0.242552	0.237857	0.240876	0.239552	0.241719	0.242444	0.238456	0.237975	0.239132	0.239164	0.238718	0.237877	0.237818	0.238084	0.236066
46	0.251018	0.250596	0.250526	0.251549	0.249402	0.250877	0.249268	0.250365	0.24898	0.247787	0.247982	0.248515	0.248401	0.245113	0.247037	0.245637	0.24647	0.247044	0.246161	0.245828	0.24478	0.248124	0.244895	0.242003	0.244243	0.243982	0.245274	0.240436	0.245374	0.244049	0.239529	0.241718	0.242423	0.243531	0.241623	0.239292	0.239596	0.24101	0.241281	0.240136	0.240121	0.240124	0.24062	0.238624	0.238688	0.238043	0.237141	0.237799	0.237252
47	0.251369	0.252257	0.253658	0.251212	0.251176	0.251144	0.25046	0.249115	0.248699	0.249902	0.249583	0.24842	0.248546	0.247836	0.247395	0.245948	0.246371	0.24666	0.246863	0.245888	0.244924	0.246286	0.246853	0.245618	0.242479	0.245301	0.245267	0.241327	0.24439	0.241758	0.241863	0.243714	0.242275	0.242447	0.242553	0.239938	0.239329	0.240663	0.240508	0.240067	0.240763	0.24009	0.241329	0.237142	0.239442	0.239736	0.238684	0.234176	0.238378
48	0.250206	0.252496	0.250668	0.251005	0.250431	0.250481	0.250113	0.250262	0.249737	0.249079	0.24903	0.248652	0.248277	0.247347	0.247946	0.247541	0.245066	0.246992	0.247823	0.246027	0.245401	0.246887	0.246593	0.244112	0.244679	0.244066	0.24565	0.244812	0.245086	0.242592	0.242726	0.242911	0.242586	0.24077	0.240593	0.241336	0.240877	0.24389	0.24131	0.241325	0.238671	0.241346	0.239742	0.239032	0.238035	0.238464	0.23839	0.238083	0.238563
49	0.252572	0.252189	0.250952	0.251742	0.251493	0.252312	0.250346	0.251618	0.250078	0.251291	0.250362	0.249352	0.250304	0.247691	0.247983	0.249008	0.245655	0.248085	0.248208	0.248992	0.247717	0.246284	0.245092	0.245991	0.243685	0.24488	0.245854	0.243755	0.243414	0.245153	0.243289	0.243104	0.243567	0.243398	0.24301	0.244099	0.241662	0.241867	0.242589	0.240522	0.239959	0.243072	0.239012	0.241144	0.240209	0.238772	0.240112	0.240305	0.239496
50	0.256683	0.2553	0.253163	0.252823	0.252907	0.253075	0.249531	0.251733	0.251465	0.248325	0.248289	0.248476	0.248166	0.24814	0.247569	0.24917	0.249236	0.248298	0.246496	0.247428	0.245497	0.245478	0.246258	0.246024	0.244507	0.243424	0.245401	0.247301	0.247361	0.245338	0.244536	0.244547	0.24535	0.24583	0.242742	0.246204	0.245103	0.242998	0.242233	0.243639	0.242009	0.240229	0.242058	0.242861	0.240508	0.240479	0.23845	0.238023	0.239071
51	0.254754	0.252933	0.253612	0.251927	0.254081	0.252173	0.252643	0.251004	0.251709	0.248382	0.250149	0.249806	0.249771	0.248435	0.249456	0.246792	0.249251	0.24675	0.246483	0.245921	0.244919	0.248533	0.247771	0.249221	0.246436	0.246944	0.245025	0.246206	0.245651	0.243795	0.245752	0.24484	0.24511	0.24296	0.241764	0.243918	0.244599	0.242962	0.242813	0.242171	0.242303	0.240939	0.240204	0.242848	0.24102	0.239985	0.242373	0.239558	0.238925
52	0.253262	0.254532	0.253472	0.252563	0.251787	0.251915	0.252416	0.252113	0.251333	0.250585	0.250117	0.250674	0.2509	0.249207	0.250518	0.249074	0.24837	0.24835	0.249008	0.249968	0.248814	0.248207	0.249898	0.246205	0.247712	0.246025	0.245135	0.247939	0.245301	0.246014	0.247096	0.24519	0.24531	0.243895	0.244684	0.244877	0.245746	0.240907	0.243631	0.242909	0.24475	0.241031	0.24128	0.241829	0.240955	0.242692	0.241101	0.240579	0.239374
53	0.254301	0.254573	0.254063	0.252557	0.252233	0.253779	0.252077	0.252202	0.250647	0.251046	0.253226	0.249466	0.249741	0.250561	0.249467	0.249224	0.250092	0.250601	0.25106	0.249643	0.247934	0.24449	0.246037	0.247455	0.245795	0.246791	0.247848	0.248225	0.244329	0.247367	0.248009	0.247268	0.244817	0.244986	0.246716	0.243577	0.245386	0.244001	0.244443	0.240518	0.243526	0.242318	0.242626	0.242047	0.243441	0.241392	0.243066	0.241039	0.239314
54	0.255506	0.254866	0.25327	0.254303	0.255697	0.253147	0.252315	0.253383	0.250147	0.251005	0.253366	0.253275	0.248592	0.248869	0.249456	0.248759	0.249296	0.250241	0.250232	0.249906	0.24962	0.247617	0.249051	0.249252	0.246767	0.247561	0.249304	0.247926	0.247823	0.246049	0.245811	0.245088	0.245713	0.244319	0.246678	0.244603	0.245711	0.243743	0.246278	0.244389	0.24468	0.243984	0.242346	0.242012	0.24265	0.24241	0.245712	0.240732	0.240928
55	0.256033	0.253251	0.255698	0.254713	0.25384	0.253754	0.25504	0.252682	0.253772	0.25265	0.254357	0.253568	0.252582	0.248749	0.248712	0.250252	0.248883	0.249439	0.250084	0.249718	0.24997	0.247565	0.250089	0.249421	0.247427	0.247306	0.247842	0.24862	0.247144	0.246229	0.24831	0.247941	0.246061	0.247579	0.246251	0.24749	0.245214	0.24414	0.245063	0.244641	0.243222	0.244709	0.245732	0.244032	0.242282	0.242652	0.242616	0.24251	0.241513
56	0.25703	0.25421	0.25651	0.254766	0.256175	0.254664	0.254629	0.251335	0.254148	0.255789	0.252906	0.250334	0.25202	0.251416	0.252993	0.250871	0.251638	0.249438	0.250118	0.25051	0.24896	0.249272	0.251181	0.246574	0.248179	0.24945	0.248785	0.247742	0.250075	0.24784	0.24785	0.251168	0.245814	0.245873	0.248349	0.24775	0.244931	0.24763	0.245396	0.246159	0.245643	0.246756	0.245731	0.244362	0.245203	0.243777	0.244091	0.243021	0.242057
57	0.256474	0.257146	0.256766	0.254772	0.256285	0.254882	0.256337	0.253383	0.255303	0.253834	0.256933	0.2541	0.252665	0.25208	0.25183	0.253875	0.253256	0.250269	0.251673	0.252966	0.252746	0.24875	0.249824	0.249566	0.248473	0.248598	0.247791	0.250206	0.249066	0.249262	0.248372	0.24833	0.247826	0.247365	0.246532	0.248625	0.246792	0.245941	0.245449	0.245494	0.247987	0.245117	0.243652	0.245674	0.246585	0.243565	0.245524	0.243997	0.242313
58	0.253767	0.255621	0.255594	0.256375	0.257731	0.255454	0.255665	0.253523	0.254436	0.255487	0.252262	0.250845	0.253672	0.253991	0.252862	0.251818	0.250674	0.254014	0.252283	0.251996	0.250463	0.250555	0.250983	0.248363	0.249866	0.250368	0.248395	0.248722	0.2495	0.250305	0.247182	0.247696	0.249783	0.248001	0.245992	0.250153	0.248183	0.247275	0.244812	0.247824	0.245559	0.24726	0.244602	0.247961	0.244005	0.246109	0.242949	0.244562	0.243123
59	0.25785	0.256325	0.256868	0.256391	0.255477	0.255502	0.256015	0.253361	0.255579	0.253597	0.253992	0.252513	0.256914	0.252593	0.252406	0.250914	0.25455	0.250495	0.251076	0.251492	0.251482	0.251981	0.250774	0.253674	0.251948	0.251405	0.250045	0.250704	0.248933	0.249332	0.249289	0.248595	0.248982	0.248808	0.246518	0.247903	0.24803	0.248005	0.248136	0.247585	0.246895	0.247577	0.248056	0.247513	0.247086	0.245647	0.243225	0.243343	0.244385
60	0.255849	0.259192	0.257155	0.257382	0.258741	0.256555	0.255283	0.256204	0.255924	0.254367	0.254331	0.255316	0.254056	0.253363	0.25311	0.253496	0.254421	0.251775	0.252631	0.252256	0.251175	0.25221	0.254302	0.254088	0.252943	0.250401	0.24997	0.25073	0.249883	0.249122	0.250615	0.251083	0.249873	0.24884	0.249618	0.24787	0.249773	0.24746	0.248068	0.248031	0.246269	0.246486	0.248838	0.249952	0.244774	0.247556	0.2466	0.246643	0.245866
61	0.257393	0.255323	0.257939	0.253071	0.257568	0.256488	0.255971	0.258605	0.257222	0.257414	0.25428	0.251932	0.257615	0.253794	0.255004	0.254049	0.252149	0.252985	0.253113	0.25459	0.252327	0.252772	0.251874	0.252178	0.252216	0.250835	0.252694	0.250767	0.251838	0.252067	0.25109	0.250538	0.249167	0.246793	0.25136	0.248362	0.251236	0.250537	0.24627	0.246269	0.248627	0.249873	0.249007	0.248298	0.248401	0.246031	0.245735	0.246335	0.243399
62	0.260139	0.257203	0.256616	0.255948	0.256963	0.259419	0.257128	0.258181	0.256027	0.254607	0.255983	0.255353	0.255355	0.252323	0.252765	0.253703	0.253808	0.253899	0.253231	0.253637	0.254374	0.254666	0.253186	0.250407	0.253019	0.249543	0.252735	0.250603	0.252655	0.246798	0.251262	0.250491	0.250058	0.249111	0.249596	0.249478	0.249551	0.249308	0.250025	0.249041	0.25127	0.249398	0.249704	0.248272	0.247475	0.246748	0.24549	0.246258	0.243224
63	0.258139	0.257827	0.257409	0.258234	0.256524	0.258447	0.257671	0.256934	0.258323	0.256939	0.254607	0.254407	0.256965	0.254264	0.255958	0.256459	0.254474	0.254494	0.254828	0.252791	0.253694	0.256004	0.252551	0.253789	0.254091	0.250408	0.252643	0.25084	0.251246	0.252762	0.251549	0.251088	0.249921	0.25221	0.249275	0.249599	0.24955	0.249008	0.248465	0.247061	0.250945	0.249831	0.248749	0.246495	0.250803	0.250931	0.247853	0.247259	0.247663
64	0.260468	0.257218	0.259269	0.257168	0.256726	0.257778	0.25772	0.257521	0.255556	0.256712	0.254183	0.256493	0.256432	0.257416	0.255904	0.256221	0.254377	0.25464	0.255473	0.255794	0.255711	0.254818	0.251335	0.253346	0.249623	0.253114	0.252172	0.252861	0.25464	0.252195	0.251358	0.25243	0.251365	0.251936	0.252165	0.250879	0.252137	0.251015	0.250977	0.251243	0.249866	0.2501	0.249772	0.251371	0.249326	0.248007	0.247935	0.247312	0.247863
65	0.257837	0.25909	0.256153	0.25871	0.256045	0.25894	0.257383	0.257888	0.259044	0.255861	0.255979	0.256484	0.257413	0.257079	0.253527	0.254753	0.257081	0.255325	0.25481	0.257621	0.254944	0.2539	0.252177	0.255311	0.251078	0.253777	0.255891	0.254209	0.252776	0.251983	0.253312	0.253036	0.25093	0.251344	0.252123	0.253589	0.251469	0.249279	0.252117	0.250742	0.249792	0.249355	0.249668	0.251103	0.250798	0.251015	0.248266	0.249064	0.248748
66	0.25932	0.260126	0.259133	0.258483	0.259285	0.25921	0.256961	0.258312	0.25693	0.259929	0.259465	0.256478	0.258179	0.257921	0.255145	0.256405	0.254021	0.255857	0.255407	0.254209	0.255422	0.25502	0.254815	0.253364	0.257109	0.253106	0.254193	0.252239	0.252383	0.249478	0.251974	0.255916	0.251904	0.249753	0.252717	0.253922	0.252993	0.251736	0.250162	0.251223	0.249751	0.250295	0.249691	0.249648	0.248014	0.249391	0.249031	0.247942	0.248672
67	0.261145	0.260409	0.260979	0.260879	0.261206	0.259746	0.25514	0.258308	0.258694	0.258387	0.259418	0.25845	0.257374	0.254688	0.258039	0.257129	0.257593	0.2559	0.25868	0.257736	0.258127	0.256724	0.256945	0.253281	0.255524	0.253281	0.256151	0.253415	0.255109	0.254216	0.254103	0.255106	0.252353	0.251711	0.252818	0.25399	0.252187	0.250025	0.254	0.252866	0.252436	0.251861	0.250795	0.251924	0.252379	0.251626	0.2517	0.249564	0.247719
68	0.259897	0.262935	0.259777	0.258655	0.258667	0.260907	0.259718	0.259198	0.25547	0.258597	0.257161	0.260087	0.257701	0.258112	0.258994	0.257506	0.257528	0.254007	0.258962	0.256399	0.257647	0.256752	0.257841	0.257569	0.252741	0.256795	0.254701	0.253411	0.253245	0.253335	0.255043	0.254742	0.254828	0.253246	0.254649	0.255983	0.253208	0.252358	0.253104	0.254518	0.251594	0.252754	0.253761	0.2543	0.252867	0.253484	0.250727	0.249423	0.250666
69	0.261939	0.26382	0.260632	0.259447	0.2584	0.260772	0.261651	0.260156	0.259458	0.259504	0.260733	0.25739	0.258276	0.259418	0.259391	0.256754	0.25952	0.2579	0.2582	0.254438	0.255558	0.257806	0.255412	0.255912	0.256325	0.256567	0.257066	0.254618	0.255192	0.254457	0.252466	0.254553	0.25447	0.252201	0.254635	0.252145	0.253162	0.25338	0.251298	0.253352	0.253715	0.252777	0.252954	0.25297	0.253293	0.250029	0.248039	0.248441	0.250199
70	0.262371	0.265362	0.26083	0.262083	0.261574	0.2616	0.261667	0.259632	0.26116	0.258553	0.260825	0.25903	0.259142	0.258485	0.259553	0.257404	0.257374	0.257632	0.258446	0.255316	0.256865	0.256773	0.256482	0.255421	0.257009	0.254483	0.255072	0.256557	0.255953	0.255989	0.254041	0.253768	0.25337	0.255031	0.255402	0.255404	0.254145	0.25415	0.253243	0.253504	0.254303	0.252327	0.25396	0.251939	0.255419	0.253028	0.252389	0.251066	0.252445
71	0.263108	0.260664	0.260922	0.263898	0.260627	0.258675	0.260704	0.261289	0.260364	0.259174	0.259836	0.262263	0.258417	0.259332	0.257414	0.258823	0.256701	0.259276	0.256763	0.258094	0.258522	0.257503	0.257242	0.256031	0.25733	0.257286	0.256038	0.25812	0.256138	0.254811	0.255776	0.256124	0.255748	0.254564	0.256736	0.253729	0.255644	0.255508	0.254506	0.254819	0.256878	0.253932	0.255694	0.254644	0.251862	0.252775	0.252236	0.252173	0.251955
72	0.263875	0.262538	0.262095	0.262611	0.262823	0.261816	0.262743	0.259247	0.259719	0.260591	0.259207	0.259041	0.258774	0.262228	0.258099	0.25855	0.256769	0.259234	0.25884	0.258647	0.258762	0.259025	0.26047	0.259777	0.2592	0.257418	0.257198	0.258234	0.255678	0.255356	0.256981	0.257239	0.25486	0.256282	0.254527	0.254041	0.257206	0.255051	0.254409	0.254702	0.253271	0.253315	0.253633	0.254178	0.251149	0.25199	0.25326	0.250053	0.253093
73	0.262781	0.261362	0.263933	0.26355	0.263228	0.261754	0.264284	0.261902	0.260932	0.262574	0.261559	0.261534	0.260969	0.262105	0.260535	0.259787	0.259113	0.260286	0.259765	0.257969	0.257763	0.259547	0.256714	0.256686	0.256551	0.255728	0.257817	0.257776	0.256079	0.256801	0.255484	0.257429	0.258249	0.256404	0.253865	0.255785	0.257252	0.256185	0.25637	0.253129	0.254207	0.253563	0.256407	0.25354	0.254619	0.252747	0.254268	0.252521	0.253186
74	0.26699	0.265278	0.262147	0.262199	0.262196	0.261264	0.262608	0.260789	0.261828	0.261488	0.262192	0.263758	0.262377	0.259972	0.260223	0.259558	0.262223	0.260635	0.260865	0.260389	0.260096	0.260543	0.256916	0.258713	0.256475	0.256341	0.257229	0.260633	0.257788	0.257869	0.259064	0.259411	0.258963	0.256027	0.255865	0.256012	0.256631	0.257687	0.256011	0.254369	0.254905	0.254105	0.255777	0.253935	0.253213	0.255065	0.25473	0.252169	0.252873
75	0.265794	0.265323	0.2641	0.26411	0.260945	0.264764	0.262083	0.264247	0.261763	0.261486	0.262015	0.26215	0.261445	0.261502	0.262451	0.260781	0.261548	0.25959	0.26329	0.261259	0.260866	0.259408	0.259121	0.261864	0.25923	0.258733	0.258318	0.258309	0.260159	0.258579	0.259145	0.257655	0.2588	0.257033	0.256842	0.258083	0.256822	0.258765	0.256433	0.254189	0.256918	0.255195	0.256889	0.255926	0.255551	0.254872	0.255858	0.255971	0.255767
76	0.2663	0.2661	0.264175	0.263573	0.264119	0.264132	0.262788	0.265453	0.260987	0.263772	0.26143	0.261415	0.260925	0.263924	0.262283	0.262977	0.260287	0.26449	0.260105	0.258327	0.259945	0.260464	0.259837	0.260812	0.26108	0.258079	0.258656	0.260196	0.258976	0.258518	0.257152	0.258215	0.259477	0.257924	0.258187	0.257607	0.255915	0.25811	0.255992	0.258113	0.2581	0.258405	0.255633	0.254809	0.255292	0.255372	0.258006	0.258205	0.255163
77	0.266801	0.266592	0.264834	0.263269	0.263846	0.265461	0.262059	0.263617	0.263768	0.264368	0.261045	0.262869	0.26353	0.261613	0.264693	0.264619	0.263428	0.260221	0.263078	0.260625	0.261737	0.261396	0.260751	0.259596	0.26037	0.260302	0.259909	0.260463	0.260276	0.259398	0.258914	0.257038	0.260325	0.257813	0.257381	0.258795	0.257086	0.258117	0.258033	0.25667	0.256929	0.258392	0.257333	0.258839	0.259739	0.257363	0.257623	0.254863	0.255525
78	0.26849	0.265112	0.264583	0.266004	0.266042	0.265689	0.264046	0.264319	0.264698	0.263071	0.263315	0.263335	0.264328	0.262482	0.263139	0.262615	0.263853	0.263818	0.263343	0.26265	0.261463	0.262319	0.263687	0.262533	0.263235	0.260148	0.259762	0.261277	0.25894	0.260045	0.26123	0.255967	0.259816	0.259105	0.262301	0.259958	0.261651	0.259678	0.257692	0.258943	0.260051	0.259962	0.26016	0.25924	0.255859	0.256721	0.258446	0.256246	0.256318
79	0.265019	0.266583	0.264489	0.26755	0.265608	0.266545	0.266518	0.264957	0.263963	0.265761	0.261544	0.265	0.264631	0.263919	0.262397	0.263478	0.264485	0.262676	0.26521	0.261931	0.263009	0.260514	0.262026	0.260223	0.263482	0.262988	0.263298	0.263011	0.264382	0.259017	0.259313	0.259903	0.26097	0.261	0.262045	0.261069	0.257342	0.258648	0.256286	0.254726	0.259936	0.260263	0.258807	0.26017	0.257262	0.257778	0.25732	0.258499	0.25646
80	0.268901	0.26743	0.268286	0.266056	0.267046	0.264732	0.265993	0.266993	0.265316	0.262903	0.265323	0.265932	0.263199	0.264822	0.263248	0.265008	0.263958	0.263596	0.264027	0.264814	0.262952	0.261229	0.262367	0.26092	0.260795	0.260824	0.263394	0.263324	0.262795	0.263421	0.261441	0.259977	0.261461	0.26242	0.260891	0.259018	0.2608	0.259726	0.258236	0.260032	0.259018	0.261787	0.259774	0.258083	0.258661	0.260232	0.258863	0.255455	0.255548
81	0.270578	0.267187	0.269345	0.267207	0.266374	0.266427	0.265804	0.265143	0.266836	0.26733	0.264338	0.266632	0.264423	0.264747	0.265811	0.264958	0.263627	0.26644	0.262476	0.264087	0.265535	0.265917	0.261449	0.26355	0.26473	0.260773	0.263326	0.259748	0.262683	0.263799	0.259243	0.263945	0.263333	0.263259	0.260271	0.260504	0.262819	0.259673	0.261329	0.257946	0.261238	0.258789	0.260259	0.258476	0.25813	0.261478	0.261644	0.258638	0.257726
82	0.268736	0.267555	0.268234	0.26703	0.264666	0.266714	0.267266	0.268203	0.265238	0.267288	0.263882	0.263711	0.268286	0.265549	0.264522	0.265103	0.265214	0.265633	0.262487	0.264376	0.263292	0.263447	0.263537	0.26377	0.265384	0.261528	0.261249	0.262256	0.261817	0.264425	0.261471	0.262397	0.262668	0.26087	0.263639	0.260993	0.261958	0.262894	0.260921	0.261882	0.261983	0.262246	0.260042	0.261158	0.261149	0.262	0.261805	0.259047	0.25623
83	0.270831	0.2673	0.269418	0.266259	0.267634	0.270162	0.267947	0.268839	0.265396	0.266929	0.264631	0.265868	0.265203	0.265836	0.264451	0.264954	0.265962	0.266659	0.26431	0.265539	0.263232	0.265113	0.265145	0.265049	0.265077	0.265957	0.265118	0.264138	0.26381	0.26472	0.264904	0.265542	0.263292	0.264245	0.26323	0.262585	0.262018	0.264604	0.263835	0.259464	0.261991	0.263932	0.261219	0.262028	0.263681	0.258286	0.259585	0.260931	0.259876
84	0.267526	0.267925	0.268218	0.269871	0.268018	0.270182	0.267839	0.26823	0.268316	0.267184	0.267394	0.26824	0.267469	0.267252	0.266939	0.265395	0.264655	0.266059	0.265524	0.267302	0.264595	0.263818	0.266629	0.26477	0.266242	0.264648	0.264592	0.264483	0.265665	0.264908	0.266165	0.268559	0.264956	0.26309	0.264618	0.264293	0.263204	0.263344	0.264631	0.262966	0.263012	0.263742	0.260676	0.262114	0.263219	0.261782	0.259142	0.260527	0.261186
85	0.271682	0.268267	0.270484	0.270041	0.269692	0.269944	0.270955	0.269733	0.270758	0.2662	0.268698	0.26851	0.267545	0.266984	0.268409	0.267454	0.267693	0.268421	0.26767	0.266601	0.266305	0.265844	0.267928	0.26537	0.263399	0.265566	0.26566	0.264524	0.267264	0.264822	0.265648	0.265986	0.263629	0.263223	0.264499	0.263159	0.265056	0.262338	0.263942	0.264605	0.262917	0.262334	0.262186	0.264237	0.25904	0.262077	0.259983	0.261721	0.262946
86	0.269549	0.27174	0.271563	0.267718	0.269245	0.269691	0.269619	0.269154	0.26898	0.268769	0.268783	0.269296	0.267798	0.268395	0.2663	0.267845	0.268321	0.267095	0.266815	0.265555	0.266493	0.266771	0.266965	0.264994	0.265997	0.266066	0.26965	0.267307	0.265073	0.265401	0.267021	0.264359	0.263801	0.262888	0.263869	0.263961	0.265414	0.263374	0.264955	0.26415	0.263716	0.264703	0.264183	0.264942	0.262822	0.261563	0.260952	0.262659	0.263091
87	0.272929	0.272453	0.269315	0.270615	0.269541	0.270612	0.271163	0.269474	0.268911	0.267192	0.27033	0.268984	0.266939	0.269854	0.26621	0.268903	0.266609	0.26776	0.269077	0.267344	0.268202	0.268172	0.268516	0.267474	0.268804	0.266775	0.267973	0.265392	0.266373	0.264649	0.266564	0.266594	0.267294	0.263962	0.265792	0.266338	0.264016	0.26395	0.264023	0.263499	0.263917	0.264757	0.265681	0.26279	0.264502	0.264667	0.266019	0.2635	0.262351
88	0.272658	0.272889	0.270118	0.272867	0.269342	0.270562	0.271027	0.269811	0.271401	0.268489	0.270189	0.268902	0.267926	0.269277	0.2676	0.269186	0.267288	0.269105	0.266786	0.266364	0.270385	0.268576	0.266546	0.266327	0.265806	0.268869	0.264939	0.266892	0.267221	0.268542	0.265284	0.265557	0.267993	0.268298	0.266258	0.264799	0.266283	0.265101	0.265423	0.265579	0.263922	0.263854	0.265501	0.265988	0.264644	0.262801	0.265239	0.262847	0.261225
89	0.270374	0.271315	0.272048	0.269715	0.270222	0.272521	0.270334	0.269216	0.269347	0.27094	0.269329	0.268926	0.271502	0.26898	0.270102	0.268002	0.26828	0.268268	0.270069	0.269148	0.269627	0.26889	0.267221	0.268445	0.267588	0.267084	0.266463	0.269904	0.267522	0.266114	0.267552	0.269157	0.265687	0.267858	0.268683	0.267558	0.264674	0.265769	0.264278	0.265176	0.265503	0.266079	0.267679	0.267747	0.263434	0.264105	0.264921	0.264156	0.263941
90	0.271547	0.271278	0.273187	0.270347	0.27208	0.27282	0.27001	0.269847	0.271233	0.272958	0.272254	0.269407	0.269165	0.270519	0.269805	0.269072	0.268146	0.270479	0.27061	0.271482	0.268215	0.266634	0.26967	0.267885	0.268099	0.266165	0.267419	0.268401	0.267	0.268009	0.268052	0.267968	0.268112	0.269725	0.268801	0.268095	0.270121	0.266625	0.269412	0.265292	0.265373	0.267368	0.264366	0.267425	0.265834	0.266838	0.263817	0.264249	0.264882
91	0.272339	0.274515	0.274085	0.271179	0.27138	0.27494	0.273088	0.273734	0.27296	0.273716	0.27347	0.268975	0.270094	0.272824	0.2717	0.269356	0.272492	0.269639	0.272847	0.269817	0.268472	0.26764	0.272966	0.269475	0.268477	0.267016	0.270221	0.269023	0.26686	0.265992	0.270199	0.268179	0.267877	0.266755	0.267743	0.267155	0.265947	0.267453	0.269256	0.265891	0.266915	0.267648	0.268117	0.264904	0.264663	0.265431	0.265423	0.265615	0.266008
92	0.272609	0.274737	0.274501	0.273194	0.274107	0.270453	0.271078	0.271573	0.272514	0.272922	0.27151	0.271365	0.272085	0.268857	0.271475	0.268983	0.270908	0.269493	0.270478	0.268833	0.272267	0.26874	0.271795	0.270029	0.26865	0.270369	0.270287	0.268188	0.270775	0.267114	0.269616	0.270454	0.269489	0.268325	0.269688	0.266977	0.269902	0.267877	0.268673	0.266603	0.267836	0.267976	0.267313	0.267303	0.268716	0.267106	0.267744	0.266287	0.265763
93	0.273578	0.274416	0.273888	0.272713	0.271919	0.272713	0.274177	0.271407	0.27369	0.27161	0.271675	0.272433	0.273798	0.269581	0.268359	0.27022	0.269509	0.271739	0.271463	0.268825	0.272467	0.269825	0.270877	0.270245	0.270729	0.269743	0.270455	0.26896	0.271164	0.268015	0.27291	0.268139	0.270504	0.269451	0.269705	0.268043	0.268667	0.267373	0.268692	0.267857	0.265856	0.26829	0.269338	0.267635	0.270275	0.26686	0.267164	0.266661	0.266018
94	0.274613	0.276332	0.27265	0.273098	0.27539	0.274771	0.270254	0.271579	0.275578	0.273281	0.274693	0.271204	0.272451	0.271249	0.273413	0.273716	0.272028	0.271767	0.271147	0.268183	0.271534	0.271621	0.269821	0.272765	0.269805	0.270143	0.270533	0.270276	0.267945	0.27204	0.27058	0.268154	0.26901	0.270194	0.268344	0.27137	0.269675	0.267782	0.268006	0.269216	0.268903	0.268897	0.270296	0.266003	0.267986	0.266184	0.269081	0.267977	0.270353
95	0.274863	0.274284	0.274399	0.276109	0.274325	0.273965	0.273412	0.273187	0.274545	0.272544	0.273318	0.273329	0.275455	0.272954	0.272852	0.269068	0.273508	0.272332	0.271977	0.270984	0.272798	0.274163	0.272573	0.273411	0.272635	0.270064	0.271268	0.268886	0.268603	0.26702	0.272265	0.270699	0.271368	0.268974	0.271914	0.270228	0.270814	0.268722	0.270164	0.268118	0.269091	0.268493	0.2682	0.269704	0.267573	0.268684	0.26828	0.267417	0.269199
96	0.276773	0.274654	0.274329	0.275678	0.275874	0.276191	0.274579	0.276562	0.273105	0.273141	0.274345	0.272822	0.271731	0.274802	0.27601	0.273845	0.27095	0.272433	0.272909	0.272292	0.271796	0.271087	0.272782	0.272107	0.270977	0.271533	0.272536	0.272703	0.271072	0.268317	0.271206	0.270866	0.271508	0.269434	0.270913	0.270815	0.272375	0.269394	0.268643	0.270798	0.269026	0.268126	0.267585	0.269335	0.269837	0.269205	0.26942	0.269288	0.266626
97	0.27686	0.276009	0.275193	0.276519	0.274176	0.27501	0.273679	0.27265	0.274148	0.274716	0.274373	0.270611	0.272985	0.275065	0.273766	0.274865	0.270809	0.270791	0.274921	0.27202	0.272326	0.272048	0.272553	0.272483	0.271327	0.271567	0.272327	0.273	0.270948	0.269879	0.272121	0.270376	0.270285	0.272854	0.267972	0.270173	0.270413	0.270483	0.269297	0.270242	0.267098	0.269836	0.270967	0.268431	0.268923	0.26916	0.266907	0.267536	0.27015
98	0.276226	0.275243	0.275811	0.276037	0.272974	0.275582	0.27513	0.274101	0.274877	0.273443	0.273098	0.273524	0.274489	0.273253	0.275795	0.272621	0.272909	0.27432	0.272873	0.273781	0.273269	0.271165	0.274792	0.273206	0.273689	0.272623	0.272537	0.270712	0.270339	0.272962	0.272032	0.270708	0.272185	0.274149	0.269574	0.271672	0.272643	0.272578	0.270993	0.269732	0.269089	0.270018	0.268661	0.271368	0.268893	0.268926	0.270302	0.270108	0.267185
99	0.276362	0.27724	0.275727	0.277165	0.274862	0.276017	0.276951	0.274247	0.274294	0.275375	0.274886	0.276372	0.273279	0.272844	0.275491	0.274961	0.27107	0.273915	0.273554	0.272883	0.273435	0.271203	0.27479	0.273103	0.273178	0.271364	0.271744	0.273783	0.272663	0.272673	0.271246	0.271418	0.271552	0.271795	0.271535	0.270643	0.27397	0.269407	0.273335	0.269905	0.26851	0.271508	0.270441	0.271505	0.271856	0.26927	0.270062	0.270795	0.270365
100	0.277083	0.277162	0.277121	0.274588	0.277659	0.278366	0.27487	0.276073	0.275231	0.274817	0.275646	0.276217	0.275288	0.27364	0.273695	0.275848	0.27347	0.275474	0.273865	0.273139	0.274983	0.274628	0.275108	0.272919	0.273591	0.272711	0.271229	0.273427	0.272975	0.273084	0.272075	0.272295	0.271265	0.27256	0.270347	0.272508	0.268947	0.2696	0.271473	0.26954	0.2691	0.269233	0.269738	0.269893	0.269159	0.268959	0.271012	0.269266	0.269307
101	0.276581	0.277922	0.278861	0.27315	0.274726	0.275344	0.274574	0.273426	0.276544	0.275075	0.274296	0.27349	0.274027	0.273442	0.275599	0.276067	0.273712	0.276354	0.272527	0.274998	0.275211	0.274141	0.274091	0.272611	0.271152	0.272913	0.274504	0.271154	0.272709	0.273782	0.274504	0.273524	0.272278	0.273487	0.273863	0.272526	0.269755	0.272559	0.271254	0.269996	0.270519	0.268955	0.268971	0.271409	0.269331	0.268939	0.269788	0.267956	0.268638
102	0.276595	0.277471	0.278542	0.277111	0.275835	0.275901	0.276382	0.27605	0.277099	0.277101	0.273697	0.274414	0.274177	0.273067	0.273955	0.272874	0.273027	0.273229	0.271854	0.276284	0.27417	0.273754	0.274024	0.272786	0.273058	0.271455	0.274375	0.272029	0.271627	0.270829	0.272449	0.274299	0.272233	0.271125	0.268307	0.273392	0.271918	0.273098	0.271117	0.26982	0.269886	0.270405	0.271182	0.272315	0.268795	0.269565	0.268177	0.266669	0.26939
103	0.274939	0.276467	0.277536	0.274979	0.278488	0.278249	0.278423	0.278024	0.277274	0.27567	0.2743	0.272678	0.273369	0.275788	0.276151	0.275892	0.273328	0.273547	0.273252	0.272923	0.2725	0.273634	0.275917	0.275884	0.273579	0.272186	0.270267	0.272991	0.272841	0.271099	0.27483	0.27529	0.272977	0.269904	0.270298	0.273853	0.270536	0.27223	0.270121	0.271261	0.270981	0.27152	0.270046	0.272335	0.270258	0.270257	0.270711	0.270528	0.268365
104	0.276338	0.275929	0.274821	0.278855	0.276523	0.276168	0.276271	0.278234	0.275001	0.274796	0.276076	0.275013	0.273032	0.274603	0.275151	0.275791	0.275627	0.272425	0.27578	0.27294	0.273153	0.276484	0.273031	0.274561	0.272869	0.274701	0.272448	0.273064	0.274417	0.274072	0.271162	0.271643	0.272726	0.271828	0.272246	0.275596	0.271358	0.272386	0.270939	0.269075	0.272615	0.270737	0.269894	0.269848	0.269868	0.270215	0.272858	0.26617	0.269404
105	0.276197	0.279527	0.277111	0.278545	0.277524	0.277701	0.275082	0.276939	0.277588	0.276564	0.274005	0.275161	0.275619	0.275472	0.275023	0.275146	0.272041	0.274702	0.276163	0.273434	0.275564	0.273637	0.273296	0.270985	0.272335	0.273125	0.273664	0.271799	0.274455	0.271626	0.271101	0.272533	0.274398	0.272214	0.272867	0.268436	0.270262	0.270724	0.26935	0.270671	0.272507	0.269951	0.272458	0.268058	0.268684	0.268754	0.272084	0.269324	0.269633
106	0.278987	0.278075	0.277502	0.2757	0.276652	0.277059	0.278337	0.276176	0.273191	0.276378	0.273962	0.276904	0.2748	0.273428	0.274269	0.275043	0.27494	0.273837	0.274606	0.273883	0.274728	0.275278	0.277007	0.272351	0.27203	0.272117	0.274078	0.271612	0.274794	0.271546	0.273779	0.270267	0.274161	0.272753	0.273122	0.271256	0.2724	0.269775	0.270376	0.270083	0.271305	0.270126	0.27278	0.27079	0.268063	0.268923	0.269364	0.268874	0.269806
107	0.27941	0.277334	0.278784	0.275578	0.274311	0.278642	0.277295	0.274329	0.276987	0.274786	0.274783	0.275804	0.273418	0.274484	0.273065	0.27439	0.274118	0.274197	0.275925	0.273144	0.273319	0.274833	0.27484	0.272675	0.273813	0.271364	0.272283	0.273433	0.274092	0.273136	0.272863	0.273326	0.277141	0.272661	0.272689	0.271562	0.268106	0.272117	0.270925	0.271957	0.271767	0.270626	0.270522	0.269826	0.268974	0.270797	0.271077	0.269495	0.269073
108	0.274805	0.275742	0.279187	0.276873	0.275811	0.275346	0.276531	0.275094	0.274926	0.274279	0.274195	0.274988	0.274781	0.275057	0.275609	0.274075	0.275937	0.275324	0.274897	0.273208	0.272791	0.272505	0.27385	0.275019	0.272799	0.273804	0.274119	0.27321	0.271193	0.272969	0.274261	0.274257	0.26978	0.274567	0.271418	0.27316	0.270118	0.27138	0.272063	0.269219	0.273013	0.2715	0.271667	0.27078	0.270613	0.269675	0.271404	0.269082	0.267078
109	0.27496	0.273105	0.275734	0.27698	0.277234	0.278566	0.274289	0.278856	0.275713	0.275527	0.276383	0.27698	0.275936	0.275302	0.275039	0.275407	0.273233	0.272316	0.273285	0.272955	0.274392	0.272588	0.274331	0.272406	0.274378	0.272547	0.27362	0.273096	0.272285	0.272981	0.274223	0.273008	0.273159	0.271778	0.270909	0.27047	0.271667	0.270055	0.271225	0.270248	0.273532	0.271466	0.272199	0.270053	0.271779	0.269304	0.268168	0.266453	0.269819
110	0.276822	0.275374	0.276231	0.274076	0.276365	0.27604	0.275053	0.27796	0.277238	0.273185	0.275933	0.276992	0.275416	0.272509	0.274673	0.273069	0.275428	0.274154	0.275338	0.272327	0.274237	0.274166	0.275017	0.27556	0.273953	0.276466	0.272872	0.273021	0.272301	0.271615	0.271904	0.273139	0.272051	0.272779	0.27484	0.271832	0.271125	0.270686	0.268772	0.270896	0.270615	0.268468	0.269096	0.270892	0.268575	0.271024	0.269832	0.268505	0.268078
111	0.278271	0.277916	0.277935	0.275893	0.276624	0.275682	0.276494	0.276533	0.278635	0.275126	0.275921	0.276285	0.276235	0.27322	0.275618	0.27334	0.274754	0.274463	0.273215	0.271736	0.273886	0.274919	0.272485	0.275363	0.273685	0.273201	0.274184	0.271996	0.273899	0.273345	0.27132	0.27231	0.272616	0.273427	0.273745	0.270238	0.273049	0.268589	0.272368	0.269342	0.271604	0.268862	0.270434	0.270273	0.272281	0.270731	0.269968	0.268513	0.267872
112	0.277866	0.278616	0.27609	0.277965	0.27689	0.277981	0.276282	0.277526	0.27709	0.277263	0.275685	0.275892	0.274728	0.275872	0.276567	0.273517	0.274264	0.276676	0.273148	0.272407	0.275212	0.273525	0.272471	0.273707	0.27396	0.273804	0.272949	0.273962	0.275111	0.270772	0.272725	0.273852	0.272054	0.273375	0.275367	0.272069	0.271493	0.270461	0.26974	0.270725	0.273097	0.269808	0.272596	0.269759	0.272086	0.270356	0.270267	0.269963	0.267574
113	0.279018	0.279052	0.278947	0.278088	0.2778	0.277897	0.276961	0.278198	0.277267	0.274631	0.276008	0.276648	0.276399	0.276875	0.275581	0.275706	0.277502	0.27539	0.276927	0.273852	0.273711	0.275625	0.275583	0.274934	0.276154	0.272669	0.277329	0.273689	0.27404	0.273575	0.271843	0.273152	0.271746	0.271626	0.27457	0.273026	0.273183	0.272998	0.273121	0.275013	0.27365	0.271121	0.270485	0.270033	0.271239	0.271189	0.269792	0.271102	0.268409
114	0.277146	0.277988	0.279034	0.277141	0.279533	0.278574	0.278391	0.276377	0.278919	0.277581	0.278135	0.275785	0.276089	0.276618	0.276226	0.27672	0.27487	0.273127	0.275275	0.275063	0.275792	0.275217	0.274014	0.2732	0.277193	0.273347	0.275447	0.27457	0.270242	0.272987	0.271267	0.273979	0.2733	0.274338	0.27412	0.273945	0.273314	0.272571	0.272922	0.275898	0.271847	0.272366	0.274577	0.27245	0.27205	0.27223	0.27128	0.271284	0.270706
115	0.279987	0.278015	0.277179	0.279235	0.27871	0.277976	0.278615	0.277917	0.27723	0.280636	0.274816	0.275911	0.27466	0.276514	0.275362	0.276331	0.278164	0.274812	0.273004	0.276714	0.274939	0.275597	0.276526	0.274455	0.275162	0.275197	0.276407	0.273626	0.273704	0.277244	0.273391	0.274248	0.273737	0.27442	0.274612	0.276487	0.272029	0.271395	0.273852	0.273521	0.273642	0.272479	0.274655	0.271857	0.27012	0.270781	0.271833	0.272449	0.272356
116	0.278469	0.28091	0.279213	0.279738	0.278655	0.280783	0.277813	0.276659	0.278715	0.278311	0.278525	0.278191	0.278633	0.276635	0.278224	0.275637	0.275837	0.276069	0.275025	0.27679	0.278603	0.274325	0.27965	0.275437	0.276555	0.276918	0.274262	0.273718	0.274965	0.276486	0.275322	0.275226	0.274742	0.276551	0.276032	0.277543	0.27515	0.274255	0.273083	0.272968	0.274399	0.273626	0.274762	0.273653	0.272975	0.273993	0.274583	0.274584	0.272591
117	0.281219	0.279343	0.281564	0.282864	0.281574	0.281359	0.283407	0.277783	0.278289	0.278347	0.278985	0.27955	0.276188	0.277714	0.278136	0.279285	0.278135	0.27703	0.277518	0.275846	0.280267	0.276836	0.277024	0.28027	0.275833	0.275944	0.276743	0.27689	0.277295	0.278219	0.278079	0.276452	0.275628	0.277141	0.277701	0.276044	0.276281	0.274393	0.275199	0.277889	0.275253	0.273529	0.278642	0.274575	0.273155	0.271748	0.275945	0.272746	0.272104
118	0.280739	0.28023	0.281445	0.282142	0.278914	0.281193	0.280279	0.279795	0.281623	0.279107	0.281579	0.28131	0.281658	0.27985	0.279703	0.280333	0.279167	0.278934	0.276804	0.280259	0.279748	0.280693	0.277787	0.279682	0.28112	0.280283	0.27821	0.278884	0.277301	0.278283	0.27692	0.278637	0.276644	0.276548	0.277421	0.277931	0.278489	0.274345	0.279309	0.277375	0.27648	0.276626	0.276027	0.275858	0.275276	0.278042	0.276977	0.274874	0.274899
119	0.284538	0.280841	0.28287	0.283707	0.282147	0.281203	0.284666	0.283747	0.281562	0.282142	0.281506	0.280916	0.282521	0.283343	0.279047	0.283082	0.279276	0.282335	0.281318	0.282207	0.279723	0.280281	0.279183	0.282268	0.28223	0.283013	0.281831	0.27922	0.279896	0.27891	0.278374	0.281072	0.278777	0.281298	0.280273	0.281907	0.28023	0.279167	0.280589	0.280486	0.280078	0.280721	0.279935	0.278921	0.280653	0.279344	0.279176	0.27898	0.276343
120	0.288885	0.285584	0.286914	0.287159	0.285356	0.283149	0.28557	0.286285	0.287201	0.286201	0.282836	0.286249	0.285389	0.285249	0.285014	0.286621	0.284238	0.283168	0.285868	0.283332	0.286548	0.286094	0.283745	0.284717	0.285546	0.282736	0.284961	0.284838	0.283472	0.284603	0.285191	0.286031	0.281966	0.286195	0.280763	0.283665	0.283103	0.283216	0.283406	0.284977	0.283306	0.282354	0.283775	0.283523	0.282142	0.281216	0.284188	0.284611	0.282343
121	0.293114	0.293999	0.290596	0.291392	0.291492	0.289997	0.288705	0.291892	0.29031	0.290628	0.294382	0.290182	0.289781	0.292274	0.291677	0.289058	0.290602	0.291991	0.290302	0.290022	0.294861	0.291437	0.292449	0.289038	0.29057	0.289211	0.29058	0.291874	0.293118	0.290627	0.292245	0.292317	0.290705	0.289692	0.291755	0.291319	0.289239	0.290354	0.291688	0.291685	0.291611	0.289939	0.288088	0.28937	0.290013	0.290093	0.290004	0.289616	0.290737
122	0.298614	0.300437	0.301409	0.298822	0.300713	0.299536	0.299874	0.301402	0.300047	0.30267	0.301035	0.303367	0.304529	0.302666	0.302935	0.301448	0.302852	0.302209	0.303058	0.302143	0.304946	0.305445	0.304598	0.302787	0.304328	0.30403	0.302773	0.305232	0.301957	0.307639	0.303197	0.306256	0.305391	0.30448	0.304235	0.307363	0.307099	0.307063	0.305521	0.306656	0.306149	0.306624	0.306546	0.305747	0.305206	0.306879	0.305305	0.30374	0.306125
123	0.317839	0.315758	0.316809	0.317767	0.319116	0.320735	0.320421	0.320055	0.322693	0.321601	0.322652	0.321986	0.32456	0.325705	0.326945	0.325083	0.324674	0.326966	0.326495	0.326852	0.327607	0.327853	0.331217	0.326792	0.327567	0.330575	0.328978	0.331663	0.330019	0.334983	0.333333	0.335509	0.331966	0.335241	0.334153	0.332959	0.33662	0.336092	0.33541	0.337445	0.337208	0.338453	0.339584	0.33908	0.337659	0.338335	0.341372	0.33927	0.339574
124	0.349926	0.355326	0.35471	0.356227	0.355642	0.358782	0.360419	0.360589	0.361283	0.361356	0.3644	0.362676	0.36569	0.364348	0.368189	0.370488	0.370419	0.371585	0.372512	0.373798	0.374775	0.37814	0.373387	0.375583	0.378985	0.381372	0.382726	0.382891	0.385297	0.383297	0.385136	0.387553	0.39103	0.392478	0.390246	0.392065	0.393467	0.393165	0.393971	0.394271	0.398635	0.394956	0.396681	0.399392	0.397075	0.403116	0.39975	0.40312	0.403194
125	0.406089	0.40422	0.410075	0.411219	0.417568	0.417459	0.418173	0.42018	0.421949	0.423937	0.42593	0.43365	0.431131	0.433546	0.437468	0.443305	0.442381	0.440052	0.447469	0.445912	0.448438	0.452051	0.45585	0.455147	0.454551	0.45775	0.458791	0.460015	0.466285	0.467428	0.468174	0.470796	0.475477	0.476486	0.476779	0.480341	0.483114	0.482368	0.489106	0.488219	0.489531	0.489728	0.494421	0.492418	0.490283	0.499171	0.499298	0.503441	0.4998
126	0.464165	0.465362	0.468963	0.473987	0.479434	0.480148	0.482328	0.486291	0.493934	0.495592	0.496002	0.500954	0.503967	0.506477	0.513658	0.515724	0.515558	0.519913	0.526584	0.52772	0.528294	0.534057	0.539697	0.537956	0.544495	0.542074	0.547901	0.544702	0.552327	0.555581	0.557112	0.560976	0.567278	0.56625	0.570249	0.571994	0.578451	0.580442	0.585599	0.5872	0.588529	0.590692	0.593154	0.594502	0.591173	0.60067	0.598237	0.601083	0.604257
127	0.491618	0.490757	0.498591	0.50005	0.504332	0.512892	0.513167	0.516474	0.517091	0.525483	0.525667	0.529526	0.53277	0.537553	0.545234	0.548543	0.549642	0.552449	0.555923	0.559601	0.560049	0.56589	0.567617	0.570679	0.57298	0.572696	0.582013	0.578863	0.583594	0.588999	0.591156	0.592927	0.602084	0.596486	0.599242	0.603166	0.611679	0.615517	0.620049	0.619068	0.613728	0.623051	0.624857	0.621457	0.616997	0.627813	0.626503	0.634676	0.631737
128	0.453181	0.450771	0.460841	0.461263	0.464966	0.470339	0.471766	0.474458	0.475017	0.481865	0.480175	0.484965	0.48517	0.485096	0.49397	0.493282	0.497321	0.499346	0.500917	0.504888	0.50495	0.51051	0.510604	0.509074	0.51227	0.512898	0.516713	0.518302	0.521158	0.522931	0.525685	0.525323	0.53128	0.52685	0.533493	0.529422	0.539108	0.538023	0.544123	0.542148	0.542089	0.546897	0.547927	0.543906	0.542099	0.548693	0.547171	0.552194	0.55085
129	0.390597	0.385199	0.392333	0.3941	0.394888	0.397658	0.395424	0.399825	0.399155	0.403162	0.405454	0.405366	0.4039	0.405442	0.413794	0.41062	0.412001	0.410778	0.41538	0.416004	0.417441	0.415387	0.419186	0.416311	0.418609	0.420817	0.421078	0.419511	0.422832	0.429047	0.425323	0.425044	0.430782	0.426607	0.427454	0.429733	0.430452	0.429157	0.43724	0.432333	0.434564	0.433344	0.433786	0.430535	0.431161	0.436189	0.436011	0.435823	0.436099
130	0.334008	0.334849	0.335374	0.335281	0.335952	0.335545	0.336972	0.338478	0.338834	0.34118	0.340142	0.342573	0.342421	0.341272	0.342272	0.342734	0.346135	0.343398	0.344457	0.345517	0.346466	0.345875	0.347408	0.344463	0.346276	0.346391	0.347426	0.348294	0.350256	0.348782	0.349454	0.347886	0.352189	0.350176	0.35005	0.346903	0.347907	0.351035	0.352107	0.35165	0.351808	0.351519	0.351599	0.350927	0.351577	0.355729	0.3528	0.351291	0.347731
131	0.303302	0.303615	0.303912	0.304918	0.305854	0.305158	0.30468	0.304609	0.304992	0.305957	0.305336	0.304635	0.303985	0.30488	0.305508	0.305506	0.305716	0.303716	0.308851	0.307031	0.307708	0.306593	0.305756	0.308262	0.307018	0.303987	0.306549	0.309522	0.308098	0.308797	0.306385	0.306086	0.308917	0.309006	0.306118	0.309381	0.308472	0.309226	0.309084	0.307477	0.308667	0.308363	0.303758	0.306261	0.306705	0.306259	0.308685	0.306778	0.304046
132	0.288115	0.291039	0.290041	0.290038	0.290683	0.289891	0.289856	0.289383	0.290433	0.287401	0.289922	0.286182	0.288745	0.288398	0.290786	0.291523	0.28951	0.291284	0.290316	0.28838	0.291378	0.289669	0.290698	0.287044	0.289008	0.287991	0.289339	0.287474	0.29011	0.288713	0.290364	0.289627	0.288302	0.286206	0.288968	0.287088	0.287899	0.291411	0.287547	0.287343	0.290267	0.290907	0.287302	0.286965	0.287266	0.287605	0.289216	0.285794	0.28699
133	0.283171	0.28148	0.283716	0.281074	0.282733	0.283579	0.279956	0.281459	0.279518	0.282216	0.280705	0.282206	0.28088	0.280955	0.282209	0.280212	0.282609	0.280668	0.282373	0.279545	0.280602	0.279524	0.279495	0.280571	0.279992	0.277854	0.283844	0.278505	0.281042	0.280144	0.28124	0.279809	0.27842	0.279935	0.280499	0.282129	0.281189	0.283016	0.278125	0.276352	0.281091	0.281219	0.278563	0.280725	0.280863	0.279774	0.277395	0.275471	0.278697
134	0.277483	0.277929	0.277415	0.277137	0.280097	0.277494	0.27818	0.2797	0.274505	0.278869	0.277756	0.276726	0.277504	0.276462	0.278248	0.278594	0.276372	0.275293	0.276317	0.277432	0.27692	0.275523	0.275162	0.278132	0.275944	0.276104	0.276101	0.276366	0.276378	0.276937	0.275204	0.271401	0.274895	0.275664	0.277776	0.274019	0.27599	0.272454	0.274937	0.272662	0.274889	0.273836	0.275074	0.273646	0.270812	0.274342	0.273607	0.271298	0.272767
135	0.274366	0.274345	0.273207	0.273905	0.274845	0.275181	0.277106	0.273877	0.274736	0.276307	0.273123	0.275926	0.272897	0.271255	0.274714	0.274721	0.272746	0.274163	0.275351	0.270166	0.273577	0.271992	0.269779	0.274571	0.276094	0.274344	0.27431	0.273842	0.272686	0.272641	0.272151	0.274086	0.272209	0.273048	0.271574	0.27262	0.273027	0.270541	0.269583	0.271081	0.271346	0.27263	0.269725	0.270956	0.271858	0.270799	0.271942	0.269316	0.270991
136	0.269551	0.271802	0.270753	0.270633	0.272675	0.271571	0.271654	0.268503	0.270285	0.272713	0.273759	0.273678	0.273106	0.272553	0.270103	0.269742	0.27105	0.268653	0.270817	0.270782	0.270204	0.269485	0.272054	0.272318	0.27391	0.272975	0.271613	0.268899	0.272133	0.268513	0.269482	0.272044	0.26995	0.272984	0.269328	0.269518	0.27064	0.266784	0.268983	0.268688	0.269208	0.270403	0.267085	0.267434	0.268548	0.267701	0.268311	0.26605	0.266761
137	0.269038	0.271693	0.269967	0.26994	0.271325	0.27248	0.273625	0.271196	0.271557	0.271117	0.270259	0.267114	0.270523	0.271184	0.268488	0.267377	0.270018	0.267788	0.267003	0.270117	0.269989	0.269077	0.270876	0.267476	0.268571	0.267606	0.268321	0.268752	0.270066	0.265474	0.266843	0.266745	0.266076	0.266779	0.269419	0.269216	0.267853	0.268262	0.26727	0.26502	0.266702	0.268846	0.265657	0.267462	0.265601	0.265996	0.266004	0.265311	0.264781
138	0.26516	0.270425	0.271372	0.268905	0.273322	0.269592	0.26791	0.271269	0.269275	0.267102	0.269228	0.267758	0.268885	0.269632	0.26629	0.267673	0.268918	0.265626	0.265867	0.265635	0.267034	0.266754	0.269086	0.267517	0.267225	0.266173	0.26767	0.264829	0.266291	0.26395	0.267852	0.267286	0.268437	0.267101	0.267319	0.267304	0.268073	0.266019	0.267809	0.267338	0.264169	0.266334	0.264563	0.265799	0.266499	0.265938	0.263525	0.263767	0.26414
139	0.266785	0.271433	0.268174	0.270395	0.267439	0.268034	0.267346	0.268395	0.266288	0.268645	0.269519	0.269238	0.269512	0.269225	0.268741	0.26609	0.267979	0.267846	0.268433	0.267324	0.268285	0.264593	0.269002	0.26593	0.265066	0.265487	0.26618	0.268729	0.26787	0.266308	0.263332	0.266077	0.26638	0.263891	0.266983	0.266034	0.266079	0.264072	0.26332	0.263424	0.26479	0.265185	0.262047	0.263779	0.265652	0.263388	0.261128	0.263484	0.263866
140	0.267868	0.268534	0.268652	0.265708	0.265462	0.267129	0.266744	0.266541	0.26625	0.266045	0.26589	0.266025	0.268444	0.265295	0.264816	0.266102	0.2658	0.266327	0.267704	0.26678	0.265671	0.265027	0.266133	0.265325	0.261871	0.264223	0.265566	0.264169	0.267835	0.264325	0.265007	0.264566	0.265478	0.264622	0.26392	0.261483	0.26309	0.262322	0.261984	0.262899	0.262455	0.26396	0.258538	0.263173	0.260331	0.262451	0.263066	0.26133	0.260935
141	0.266923	0.266735	0.264471	0.26724	0.269117	0.2653	0.265889	0.265755	0.266485	0.26653	0.267119	0.268445	0.263749	0.265776	0.264094	0.264493	0.267194	0.264585	0.262961	0.265902	0.264895	0.267551	0.264382	0.268061	0.264856	0.265591	0.265413	0.263993	0.26495	0.264271	0.265675	0.261162	0.262147	0.261744	0.261397	0.262176	0.262275	0.262365	0.261476	0.262069	0.261798	0.262605	0.262659	0.260601	0.261898	0.262257	0.261928	0.259119	0.26029
142	0.26623	0.26538	0.264774	0.267898	0.266761	0.264612	0.266801	0.266419	0.264953	0.264582	0.264203	0.262713	0.266921	0.26213	0.26356	0.263568	0.263198	0.263692	0.265727	0.264658	0.263206	0.263405	0.261511	0.263191	0.263179	0.263407	0.264349	0.263648	0.264647	0.262122	0.264219	0.261986	0.263849	0.260583	0.263945	0.264234	0.26135	0.263272	0.262484	0.262862	0.263463	0.264055	0.263543	0.260432	0.262603	0.261652	0.260061	0.259464	0.262468
143	0.265086	0.26654	0.26624	0.265776	0.26546	0.265142	0.265034	0.264287	0.265267	0.265108	0.26291	0.263074	0.264137	0.262745	0.263747	0.263683	0.264547	0.264162	0.267062	0.265629	0.264644	0.26163	0.263218	0.263215	0.264037	0.262825	0.262944	0.262092	0.262951	0.26479	0.264116	0.263437	0.259036	0.262087	0.260845	0.262031	0.264749	0.260849	0.258404	0.259965	0.258791	0.263321	0.262418	0.262238	0.259659	0.261362	0.260805	0.263069	0.259004
144	0.264563	0.266006	0.267331	0.265127	0.263636	0.264074	0.263414	0.26091	0.265298	0.26505	0.265711	0.263877	0.265088	0.264177	0.261306	0.262318	0.261675	0.264686	0.26238	0.265663	0.262634	0.264198	0.263483	0.263795	0.262528	0.262286	0.263303	0.263159	0.262966	0.263251	0.261301	0.262262	0.263374	0.264733	0.261836	0.264434	0.263344	0.260807	0.26282	0.263159	0.260179	0.262877	0.26082	0.26057	0.260952	0.259301	0.258178	0.26163	0.258061
145	0.265204	0.264185	0.265604	0.264229	0.266458	0.266307	0.2651	0.264976	0.265401	0.263276	0.261479	0.26454	0.263535	0.262479	0.260909	0.261599	0.261596	0.26367	0.261037	0.26077	0.26285	0.264327	0.262761	0.262432	0.263381	0.26301	0.263494	0.262186	0.264432	0.261605	0.261704	0.258063	0.261311	0.263506	0.260437	0.263255	0.263187	0.260882	0.260441	0.259986	0.259819	0.261803	0.260753	0.263116	0.259799	0.260616	0.26029	0.259766	0.260947
146	0.265292	0.264912	0.2656	0.265373	0.263215	0.264301	0.264483	0.26371	0.264397	0.263479	0.2628	0.264891	0.265451	0.263619	0.263926	0.261783	0.262431	0.262006	0.262792	0.260666	0.260529	0.264531	0.261774	0.263674	0.262677	0.263371	0.262228	0.263571	0.263746	0.264417	0.262514	0.261839	0.261494	0.264107	0.261764	0.260601	0.262101	0.262924	0.258439	0.260484	0.26117	0.262503	0.260113	0.261192	0.263125	0.261493	0.261029	0.258904	0.258554
147	0.264347	0.264094	0.26566	0.263804	0.264609	0.26595	0.266031	0.264363	0.262594	0.26334	0.263786	0.261408	0.262893	0.264318	0.265727	0.262964	0.264839	0.261278	0.261867	0.26124	0.262974	0.263634	0.26384	0.266014	0.2621	0.260803	0.262517	0.261634	0.260461	0.263239	0.263252	0.262415	0.261401	0.261892	0.264389	0.2604	0.263263	0.261378	0.264066	0.262632	0.260676	0.26154	0.259113	0.260676	0.261211	0.263012	0.260206	0.259978	0.260701
148	0.264214	0.268581	0.267155	0.263899	0.266936	0.264501	0.266239	0.263138	0.264911	0.264715	0.263055	0.263057	0.263993	0.263268	0.263079	0.263038	0.264785	0.264333	0.26413	0.263726	0.26552	0.261816	0.262653	0.263389	0.261536	0.262428	0.260791	0.259888	0.262958	0.263122	0.261746	0.262238	0.262314	0.262571	0.262493	0.263099	0.263337	0.26133	0.263583	0.262034	0.260758	0.261113	0.261021	0.262097	0.261064	0.26152	0.262635	0.262949	0.263206
149	0.263608	0.262178	0.263131	0.261215	0.266073	0.26332	0.264163	0.261979	0.264193	0.262455	0.262393	0.262108	0.262353	0.260837	0.261375	0.262901	0.261592	0.26418	0.262391	0.263506	0.26229	0.262547	0.264193	0.262267	0.263881	0.263351	0.261839	0.261966	0.26218	0.263165	0.262426	0.262573	0.261152	0.260694	0.263582	0.26253	0.260116	0.263187	0.260905	0.261955	0.25972	0.261144	0.262632	0.261172	0.260038	0.260712	0.260957	0.261878	0.260504
150	0.26667	0.260751	0.267002	0.262112	0.264929	0.262053	0.26336	0.263479	0.263241	0.262629	0.262756	0.262083	0.262226	0.261775	0.262352	0.263103	0.262579	0.262487	0.262553	0.262205	0.261515	0.260223	0.264358	0.262622	0.261547	0.263668	0.260486	0.263182	0.259341	0.260013	0.262242	0.263157	0.260026	0.26106	0.260748	0.259752	0.261868	0.261655	0.260918	0.262478	0.25961	0.260673	0.260964	0.261703	0.262824	0.261116	0.263433	0.256067	0.261889
151	0.261928	0.264299	0.264061	0.260775	0.262988	0.26124	0.261446	0.261662	0.26175	0.262259	0.262232	0.262201	0.262256	0.260932	0.2632	0.261461	0.261607	0.259716	0.260585	0.262857	0.262258	0.259281	0.266069	0.25945	0.263361	0.260714	0.261282	0.26187	0.263193	0.261469	0.260586	0.26215	0.261455	0.260421	0.260377	0.261225	0.26005	0.258807	0.260824	0.261773	0.25942	0.261557	0.25928	0.26119	0.261418	0.259197	0.261958	0.257745	0.25881
152	0.263522	0.264318	0.262315	0.263537	0.262736	0.260767	0.261089	0.261917	0.259792	0.261174	0.262891	0.260838	0.26056	0.260635	0.260603	0.260675	0.259807	0.260444	0.260729	0.260318	0.259347	0.261567	0.261019	0.259818	0.259165	0.259104	0.259404	0.257659	0.261085	0.256767	0.257746	0.258133	0.260096	0.255832	0.260383	0.256414	0.260452	0.260651	0.256318	0.257237	0.25913	0.258699	0.258636	0.259368	0.259278	0.25624	0.256182	0.256182	0.259563
153	0.260687	0.261421	0.261056	0.261347	0.261341	0.260824	0.259698	0.257312	0.260118	0.260756	0.259746	0.261227	0.259883	0.261984	0.260421	0.25975	0.259957	0.260499	0.261914	0.258967	0.259521	0.260472	0.257583	0.26095	0.257775	0.258555	0.257866	0.257615	0.259463	0.259227	0.25747	0.258818	0.256082	0.258764	0.258084	0.258098	0.259997	0.257002	0.257275	0.25577	0.259736	0.257098	0.255596	0.256282	0.257152	0.257414	0.256848	0.255888	0.253753
154	0.259659	0.260068	0.261481	0.258541	0.259189	0.260672	0.259635	0.258731	0.260534	0.257754	0.260331	0.259067	0.259734	0.257951	0.258045	0.259145	0.256774	0.257667	0.258576	0.260208	0.261529	0.257531	0.258597	0.256877	0.256763	0.256556	0.254454	0.256079	0.254251	0.256901	0.256115	0.25823	0.257139	0.258288	0.25616	0.254879	0.253563	0.252576	0.256883	0.256168	0.254789	0.256082	0.256305	0.255581	0.254784	0.254891	0.254798	0.256128	0.254813
155	0.258019	0.258821	0.259923	0.258027	0.26032	0.259669	0.259396	0.261694	0.258456	0.257152	0.259103	0.257721	0.259847	0.256826	0.2585	0.259311	0.257888	0.257418	0.255413	0.256419	0.257068	0.258275	0.257824	0.259592	0.256554	0.255064	0.256856	0.257003	0.257383	0.257613	0.258477	0.256788	0.255669	0.257373	0.255633	0.252189	0.2567	0.255973	0.255919	0.255071	0.253208	0.253891	0.254739	0.255459	0.255815	0.253993	0.252745	0.253812	0.252821
156	0.257263	0.258665	0.26094	0.258599	0.260636	0.258188	0.259218	0.257559	0.255363	0.25703	0.258907	0.258286	0.256357	0.257834	0.253066	0.258441	0.257386	0.256925	0.253917	0.256344	0.258849	0.259078	0.256588	0.255138	0.255765	0.257795	0.255249	0.253364	0.255928	0.255617	0.254331	0.254771	0.252555	0.257929	0.25571	0.253243	0.255349	0.255544	0.254254	0.253322	0.255719	0.25307	0.252495	0.252008	0.250863	0.252156	0.25126	0.251452	0.25252
157	0.260474	0.257128	0.259447	0.257243	0.259546	0.258021	0.254336	0.257781	0.257858	0.260868	0.25578	0.254724	0.257617	0.255271	0.256216	0.256314	0.253788	0.252721	0.256692	0.257179	0.256786	0.256617	0.255711	0.255691	0.255104	0.255103	0.254503	0.254312	0.253798	0.258396	0.254946	0.255102	0.25574	0.254705	0.254923	0.252784	0.253146	0.254084	0.254414	0.252325	0.254252	0.252468	0.253502	0.255001	0.253391	0.253387	0.250324	0.251728	0.251001
158	0.257967	0.258962	0.258317	0.255982	0.258408	0.255856	0.257216	0.255559	0.254511	0.256464	0.255778	0.254553	0.255666	0.254577	0.254865	0.25502	0.255044	0.256144	0.254246	0.255746	0.254817	0.255391	0.258139	0.250876	0.256586	0.254526	0.254764	0.254042	0.254907	0.255739	0.2534	0.253358	0.253006	0.251904	0.254318	0.254651	0.252304	0.254727	0.255675	0.252466	0.251976	0.253004	0.252472	0.252805	0.25419	0.252679	0.252603	0.251856	0.251108
159	0.255444	0.25848	0.25869	0.257089	0.258245	0.256238	0.255555	0.256697	0.256941	0.254516	0.254335	0.25628	0.257399	0.254688	0.256502	0.254655	0.257435	0.254943	0.252953	0.254754	0.255625	0.253159	0.256264	0.252399	0.253955	0.251878	0.253529	0.254357	0.255185	0.251684	0.251822	0.252882	0.254872	0.251853	0.25245	0.252596	0.253578	0.252689	0.251242	0.253919	0.252661	0.253673	0.250098	0.249565	0.249654	0.253119	0.251338	0.249544	0.250744
160	0.256131	0.256623	0.256715	0.257471	0.254645	0.255341	0.254614	0.256228	0.255879	0.254831	0.253875	0.257163	0.254978	0.2544	0.255947	0.255378	0.257513	0.254565	0.253651	0.255162	0.254186	0.253289	0.252566	0.253366	0.254438	0.250649	0.253825	0.253439	0.254362	0.251184	0.254395	0.251462	0.252839	0.254319	0.252828	0.254749	0.252212	0.250408	0.252342	0.250123	0.254489	0.255215	0.250474	0.251944	0.250658	0.252723	0.253154	0.248476	0.249585
161	0.255515	0.258049	0.256129	0.255403	0.256355	0.256783	0.256014	0.25347	0.256546	0.254524	0.255769	0.256475	0.253203	0.255296	0.253042	0.255634	0.255482	0.255119	0.253804	0.255971	0.253929	0.252612	0.252586	0.254038	0.253411	0.251415	0.252005	0.253374	0.250283	0.251243	0.253057	0.251413	0.254512	0.25304	0.251914	0.250594	0.248884	0.254286	0.249779	0.248046	0.252181	0.255348	0.247946	0.253057	0.250484	0.250126	0.251107	0.249522	0.250011
162	0.25213	0.25407	0.255625	0.257112	0.255631	0.254941	0.255652	0.254306	0.253716	0.256642	0.254844	0.255087	0.254468	0.254184	0.251502	0.255231	0.253382	0.252571	0.255475	0.254951	0.253425	0.252784	0.254157	0.254273	0.253961	0.252745	0.252279	0.251829	0.250858	0.250173	0.251679	0.251364	0.252871	0.250067	0.25218	0.251702	0.249428	0.254123	0.250482	0.249929	0.249393	0.252776	0.25033	0.250315	0.251331	0.248368	0.249759	0.246477	0.24967
163	0.253797	0.2555	0.256411	0.252035	0.255555	0.253308	0.255587	0.254572	0.252513	0.252881	0.251114	0.2531	0.253568	0.252694	0.253158	0.25323	0.250682	0.253137	0.251273	0.253428	0.254093	0.25144	0.253642	0.25176	0.250371	0.249732	0.252592	0.251718	0.252247	0.249522	0.25062	0.251382	0.251527	0.251942	0.251574	0.250033	0.251772	0.24962	0.250757	0.250044	0.249875	0.248933	0.250292	0.250675	0.251317	0.250929	0.249918	0.247566	0.247362
164	0.255927	0.25423	0.253999	0.25388	0.25606	0.255237	0.255224	0.251432	0.252393	0.25368	0.253723	0.254834	0.253777	0.25247	0.252075	0.251603	0.253882	0.251225	0.251114	0.251484	0.254695	0.251378	0.253592	0.252203	0.253604	0.249941	0.253138	0.251404	0.251664	0.250712	0.251059	0.251701	0.252069	0.251033	0.248891	0.250701	0.25258	0.249113	0.248705	0.250493	0.248993	0.252604	0.251651	0.249951	0.25108	0.247832	0.248664	0.248814	0.250562
165	0.253993	0.253532	0.253836	0.25533	0.255186	0.254345	0.25433	0.250714	0.25438	0.25334	0.254835	0.253276	0.254878	0.251009	0.252623	0.252555	0.252374	0.248043	0.253809	0.25209	0.253808	0.246906	0.253019	0.25079	0.251692	0.248962	0.250546	0.253025	0.250216	0.249184	0.249888	0.248154	0.2482	0.248993	0.248158	0.25218	0.250338	0.248857	0.246822	0.247343	0.251439	0.25007	0.249066	0.248852	0.250863	0.249672	0.247345	0.249462	0.24681
166	0.257374	0.253239	0.254097	0.253238	0.253717	0.252866	0.252347	0.253716	0.252659	0.251169	0.253863	0.253456	0.253579	0.24861	0.25145	0.253382	0.253114	0.248073	0.249935	0.251274	0.25352	0.252385	0.251954	0.251201	0.249637	0.249493	0.249947	0.249741	0.251733	0.25004	0.249633	0.249978	0.251714	0.250655	0.247636	0.250933	0.249226	0.248285	0.248661	0.245997	0.248977	0.24983	0.247425	0.245553	0.250295	0.24727	0.245577	0.244953	0.245388
167	0.251679	0.254355	0.253029	0.252026	0.25273	0.253107	0.25241	0.252624	0.254764	0.252815	0.251158	0.251475	0.252181	0.250213	0.252439	0.251218	0.252753	0.250422	0.249856	0.249958	0.249417	0.250787	0.249976	0.250687	0.248021	0.252375	0.248162	0.248593	0.250988	0.251823	0.25003	0.249075	0.250446	0.250316	0.247175	0.249924	0.250691	0.248029	0.24918	0.248721	0.247365	0.247318	0.248378	0.246981	0.247982	0.246816	0.246603	0.246442	0.246426
168	0.251535	0.253526	0.253618	0.249082	0.252604	0.251366	0.253602	0.250228	0.255123	0.253094	0.252903	0.250319	0.251304	0.250823	0.250152	0.253081	0.253453	0.250518	0.251585	0.253201	0.249509	0.251596	0.249594	0.251424	0.249495	0.249894	0.252256	0.249976	0.247296	0.249326	0.248698	0.248795	0.246927	0.24989	0.246126	0.248667	0.247716	0.250325	0.251418	0.244948	0.246915	0.248865	0.245116	0.249045	0.247057	0.247164	0.247742	0.244817	0.248133
169	0.255251	0.252015	0.252543	0.252404	0.251362	0.25156	0.252132	0.25248	0.25228	0.252686	0.250767	0.251133	0.250651	0.252066	0.250435	0.252482	0.252083	0.248501	0.248755	0.250656	0.249113	0.251674	0.248649	0.24953	0.250118	0.250281	0.249622	0.249583	0.248944	0.249415	0.251063	0.248257	0.248748	0.248948	0.247103	0.249828	0.248722	0.249859	0.249069	0.245433	0.247749	0.244999	0.246114	0.246561	0.249848	0.247882	0.247561	0.248492	0.245745
170	0.253385	0.253818	0.254886	0.249416	0.253634	0.249045	0.250818	0.251302	0.25374	0.251187	0.248584	0.251841	0.250589	0.249265	0.250007	0.2512	0.249236	0.250741	0.247626	0.250317	0.245973	0.250519	0.249972	0.249453	0.248116	0.249407	0.250008	0.250357	0.247986	0.247488	0.24654	0.247798	0.250647	0.251471	0.246399	0.248507	0.246973	0.250278	0.249128	0.24604	0.247132	0.247588	0.249296	0.248594	0.246411	0.246955	0.246513	0.246125	0.247845
171	0.25159	0.252689	0.251381	0.253585	0.251515	0.252481	0.250749	0.249907	0.251351	0.251326	0.249234	0.249759	0.249814	0.249574	0.24754	0.251963	0.250035	0.250939	0.247821	0.250864	0.249273	0.251125	0.249185	0.248718	0.249302	0.250619	0.248446	0.248709	0.249116	0.246417	0.245247	0.246928	0.249066	0.249098	0.249657	0.249186	0.247663	0.246429	0.246984	0.246503	0.244992	0.247528	0.247258	0.247285	0.24805	0.245919	0.245905	0.247062	0.245461
172	0.253021	0.251609	0.251737	0.251922	0.249702	0.250771	0.249098	0.253168	0.252565	0.248592	0.251675	0.248374	0.252191	0.250593	0.247497	0.25109	0.249709	0.249218	0.251127	0.248448	0.252593	0.248898	0.248114	0.25017	0.249635	0.247969	0.244856	0.249168	0.247459	0.247948	0.247582	0.250324	0.251272	0.248555	0.248916	0.247436	0.246489	0.248786	0.245645	0.244865	0.245089	0.246864	0.246559	0.2474	0.246441	0.246025	0.242072	0.246002	0.245138
173	0.250505	0.25093	0.254015	0.250868	0.250995	0.249522	0.250886	0.249747	0.251171	0.251171	0.251665	0.24838	0.248601	0.247713	0.248252	0.248412	0.248277	0.248012	0.250298	0.249302	0.248725	0.247807	0.250301	0.251421	0.250768	0.250006	0.245197	0.248695	0.249592	0.247958	0.24808	0.249667	0.245705	0.248068	0.249465	0.245955	0.247652	0.24867	0.247632	0.247729	0.246372	0.245091	0.245392	0.245147	0.247065	0.247167	0.245273	0.243785	0.244333
174	0.248158	0.250189	0.248284	0.249941	0.251503	0.248717	0.248329	0.246697	0.250865	0.248337	0.25018	0.24948	0.245973	0.250325	0.24779	0.249415	0.245985	0.248949	0.247214	0.250119	0.247944	0.250872	0.247955	0.247372	0.245289	0.247921	0.245619	0.246731	0.248732	0.248916	0.247581	0.247589	0.249216	0.247213	0.248135	0.244734	0.245218	0.245201	0.247147	0.247204	0.24363	0.244776	0.245349	0.246214	0.246565	0.246212	0.24201	0.244696	0.242959
175	0.251915	0.251817	0.250737	0.250644	0.248996	0.248668	0.24705	0.249858	0.248645	0.249065	0.248028	0.251134	0.248568	0.24795	0.246308	0.250477	0.248059	0.250614	0.247887	0.250497	0.246794	0.249271	0.247636	0.249669	0.249572	0.248841	0.247802	0.24597	0.247277	0.247391	0.245702	0.246053	0.245058	0.246958	0.24795	0.245237	0.246779	0.245852	0.24541	0.246651	0.243017	0.245536	0.244212	0.247107	0.246186	0.244317	0.243427	0.242222	0.244375
176	0.251791	0.250012	0.250355	0.2483	0.247705	0.250166	0.248942	0.248469	0.248955	0.251614	0.25023	0.248917	0.248189	0.247347	0.250579	0.247522	0.246154	0.248379	0.244861	0.247158	0.245063	0.246442	0.247334	0.248194	0.248726	0.246367	0.250226	0.246363	0.247244	0.248138	0.242667	0.245792	0.248097	0.245887	0.246384	0.2452	0.246671	0.245641	0.243613	0.24499	0.244533	0.245273	0.245515	0.247657	0.245052	0.242835	0.246271	0.243419	0.246177
177	0.24945	0.248239	0.248582	0.248542	0.250849	0.248103	0.250619	0.246828	0.248357	0.249434	0.248242	0.249158	0.248457	0.244994	0.25007	0.249019	0.250342	0.247257	0.247451	0.24608	0.248753	0.245949	0.247642	0.247022	0.24535	0.245137	0.247109	0.244323	0.244707	0.247573	0.246531	0.243221	0.241401	0.245135	0.242734	0.245282	0.244843	0.244578	0.243921	0.243502	0.243315	0.24641	0.245991	0.24457	0.242665	0.244235	0.243595	0.241375	0.244938
178	0.247792	0.249556	0.247532	0.247249	0.251496	0.249697	0.249128	0.249735	0.248398	0.249348	0.246875	0.246992	0.249662	0.248454	0.24573	0.246502	0.24945	0.246673	0.246338	0.245018	0.247684	0.245688	0.245302	0.247264	0.246062	0.243942	0.24729	0.245198	0.244609	0.248953	0.245557	0.245238	0.245075	0.245455	0.243723	0.24479	0.244944	0.241541	0.241263	0.243467	0.245135	0.243947	0.247658	0.246003	0.242679	0.242991	0.243627	0.241756	0.241543
179	0.249727	0.247402	0.248699	0.248837	0.249764	0.247828	0.247753	0.249512	0.244635	0.248551	0.247579	0.246081	0.246223	0.245674	0.246508	0.245807	0.245666	0.245008	0.247357	0.246754	0.247426	0.246549	0.246697	0.247556	0.244455	0.248155	0.246547	0.246274	0.244553	0.245559	0.246003	0.245704	0.244782	0.242733	0.244732	0.24155	0.243516	0.243907	0.242616	0.241309	0.245148	0.245616	0.245647	0.245218	0.24499	0.243445	0.243113	0.243911	0.241717
180	0.248351	0.249977	0.247668	0.247778	0.248025	0.245674	0.248719	0.247781	0.247848	0.247979	0.247579	0.247187	0.246771	0.247618	0.246274	0.246812	0.247415	0.247905	0.243836	0.246251	0.244384	0.245697	0.246523	0.245095	0.241698	0.244176	0.247625	0.244383	0.245653	0.244663	0.247614	0.244559	0.246553	0.245723	0.24411	0.247567	0.243491	0.243279	0.24486	0.243642	0.241859	0.242288	0.244991	0.243603	0.244873	0.241323	0.240405	0.240182	0.241098
181	0.247035	0.248125	0.247757	0.249141	0.249257	0.24435	0.245729	0.246059	0.249613	0.243548	0.247567	0.248237	0.24712	0.244633	0.245856	0.243362	0.245471	0.245577	0.244723	0.244681	0.245383	0.244414	0.243921	0.246378	0.244933	0.246489	0.246625	0.245981	0.245183	0.246609	0.24404	0.245526	0.244847	0.243549	0.24417	0.243498	0.244645	0.24166	0.243419	0.240699	0.244302	0.242885	0.241688	0.24215	0.247683	0.244413	0.241233	0.239174	0.239279
182	0.248849	0.246561	0.247118	0.246375	0.247728	0.247798	0.24905	0.246127	0.247792	0.24633	0.244561	0.247865	0.24554	0.24407	0.245581	0.247693	0.247319	0.24506	0.24355	0.245329	0.244421	0.24672	0.246119	0.246171	0.245009	0.243547	0.248189	0.246034	0.24409	0.245197	0.243566	0.243485	0.244093	0.242252	0.24618	0.24246	0.245067	0.245116	0.243275	0.244191	0.243406	0.242803	0.242867	0.242331	0.239801	0.241804	0.244212	0.240133	0.240668
183	0.246443	0.246538	0.250041	0.2483	0.244963	0.246026	0.247291	0.249058	0.247564	0.245455	0.247345	0.249623	0.245414	0.246852	0.244562	0.246265	0.247471	0.244332	0.248235	0.246569	0.247366	0.246088	0.245734	0.246328	0.24556	0.243975	0.244839	0.244431	0.245518	0.245277	0.243449	0.244739	0.244223	0.241301	0.243067	0.241894	0.241812	0.243178	0.242962	0.243877	0.241755	0.243394	0.242354	0.244212	0.242414	0.242739	0.242788	0.241746	0.240706
184	0.248026	0.248284	0.248305	0.245095	0.244256	0.246718	0.245838	0.247327	0.246553	0.247056	0.246346	0.247109	0.245154	0.242482	0.242859	0.243973	0.245503	0.243901	0.24459	0.244583	0.24466	0.242781	0.243118	0.245075	0.242663	0.244006	0.244023	0.244798	0.246078	0.245765	0.245039	0.245304	0.24412	0.245743	0.244042	0.244237	0.240793	0.242972	0.242432	0.24312	0.243612	0.241694	0.242092	0.243268	0.24117	0.243192	0.241404	0.242972	0.243355
185	0.246672	0.245794	0.245755	0.246197	0.245579	0.246985	0.245109	0.24702	0.247403	0.247306	0.245339	0.244471	0.245046	0.242821	0.24598	0.244974	0.244298	0.243931	0.246343	0.242982	0.243409	0.244712	0.243609	0.24429	0.242285	0.243509	0.241565	0.243736	0.243262	0.243238	0.245423	0.243014	0.244017	0.245845	0.243022	0.241411	0.24311	0.239673	0.240194	0.242409	0.244213	0.240351	0.240922	0.242776	0.240088	0.240797	0.241326	0.241689	0.239598
186	0.246409	0.245886	0.246721	0.247791	0.247697	0.245627	0.245212	0.246023	0.247332	0.244535	0.246196	0.24241	0.24119	0.243764	0.244997	0.243368	0.24386	0.243012	0.243004	0.242908	0.241453	0.24443	0.240363	0.244648	0.245697	0.241692	0.245387	0.241507	0.245252	0.241572	0.242975	0.242207	0.242361	0.243941	0.24222	0.240892	0.243	0.241011	0.240816	0.239695	0.241694	0.242207	0.240833	0.241851	0.239499	0.238805	0.240263	0.241144	0.240636
187	0.247411	0.244481	0.245053	0.246895	0.245429	0.245017	0.246835	0.244638	0.243726	0.243225	0.240887	0.244478	0.247586	0.243566	0.244221	0.243677	0.244156	0.243272	0.244256	0.245647	0.241934	0.242376	0.243622	0.241142	0.244154	0.242596	0.242111	0.241531	0.243134	0.241192	0.242165	0.240055	0.241309	0.242563	0.243322	0.242363	0.242548	0.242353	0.239544	0.24163	0.240809	0.23898	0.240356	0.241109	0.24221	0.240807	0.23958	0.236295	0.239655
188	0.245587	0.245746	0.24523	0.24367	0.247324	0.244641	0.242673	0.24411	0.241778	0.244697	0.243852	0.24365	0.244072	0.244986	0.242756	0.245458	0.24446	0.247168	0.239201	0.243099	0.243588	0.24187	0.242203	0.243595	0.241513	0.240759	0.24146	0.242609	0.24221	0.242937	0.239713	0.239419	0.243778	0.241243	0.242689	0.239784	0.24535	0.238852	0.241587	0.240173	0.241043	0.239872	0.240373	0.241149	0.244651	0.240913	0.240707	0.239124	0.240513
189	0.242715	0.246798	0.244528	0.2456	0.248308	0.243769	0.246762	0.243627	0.246125	0.245176	0.24261	0.243818	0.242423	0.243382	0.242912	0.243301	0.241022	0.241656	0.244023	0.243772	0.242736	0.244766	0.241419	0.242346	0.242635	0.242178	0.241304	0.241413	0.241166	0.241304	0.239676	0.241147	0.239788	0.24107	0.246751	0.239546	0.241432	0.242174	0.241518	0.241852	0.241956	0.241807	0.239873	0.239837	0.240425	0.241542	0.241271	0.24167	0.239071
190	0.246356	0.244354	0.244795	0.241448	0.24322	0.247124	0.245308	0.245583	0.244146	0.24587	0.242788	0.242596	0.243771	0.242665	0.242923	0.239484	0.241626	0.242808	0.24329	0.242687	0.243149	0.242862	0.244523	0.243452	0.243805	0.243846	0.242499	0.242054	0.242394	0.242382	0.244042	0.241668	0.240932	0.241217	0.243175	0.241493	0.243448	0.240436	0.242432	0.239813	0.242007	0.24181	0.240982	0.239609	0.239723	0.242153	0.239125	0.238285	0.237214
191	0.242982	0.242556	0.245075	0.24489	0.246194	0.244079	0.245101	0.244808	0.243756	0.245959	0.242095	0.243802	0.242644	0.245344	0.241772	0.243062	0.242736	0.243777	0.241939	0.241527	0.243661	0.239826	0.242614	0.241109	0.242272	0.24075	0.240211	0.241423	0.240925	0.242209	0.241903	0.242334	0.244403	0.241211	0.241564	0.241245	0.238344	0.238926	0.24136	0.236911	0.240756	0.240437	0.240007	0.240659	0.240106	0.239254	0.239506	0.238414	0.237214
192	0.244863	0.245383	0.246489	0.243989	0.243916	0.241411	0.241474	0.242177	0.241829	0.244257	0.241289	0.242774	0.241799	0.241774	0.244057	0.242493	0.242482	0.244435	0.245795	0.24089	0.241209	0.241809	0.243062	0.240151	0.244107	0.238883	0.239938	0.239541	0.24167	0.239432	0.24038	0.244279	0.240149	0.243464	0.241189	0.240191	0.240721	0.241017	0.239118	0.239661	0.240568	0.237839	0.238311	0.242874	0.238829	0.238141	0.237627	0.23747	0.236707
193	0.242204	0.241912	0.243482	0.245175	0.244726	0.241506	0.2409	0.244994	0.241074	0.243718	0.240366	0.242313	0.24264	0.241515	0.244596	0.240769	0.243458	0.243861	0.244919	0.241032	0.243242	0.239001	0.241851	0.241587	0.240296	0.238358	0.241994	0.239104	0.239584	0.240909	0.239151	0.241677	0.239342	0.241699	0.240944	0.241299	0.240881	0.238382	0.240197	0.238912	0.23843	0.239916	0.235836	0.239931	0.238119	0.240767	0.23868	0.238857	0.237814
194	0.243122	0.242327	0.24513	0.241357	0.241766	0.241199	0.240975	0.242653	0.245798	0.242514	0.242722	0.240858	0.241856	0.239308	0.242831	0.242015	0.241925	0.241084	0.240358	0.241908	0.237707	0.242267	0.239257	0.241382	0.237956	0.240644	0.242282	0.239936	0.240122	0.239428	0.241839	0.238153	0.240802	0.240476	0.237833	0.241628	0.240364	0.238682	0.239288	0.237983	0.238948	0.237116	0.237969	0.239868	0.239919	0.238897	0.238211	0.236784	0.239432
195	0.241597	0.24072	0.241924	0.241449	0.243254	0.239794	0.240645	0.240417	0.242951	0.240124	0.240578	0.241254	0.238925	0.241625	0.241545	0.239903	0.240612	0.243854	0.240261	0.240358	0.241775	0.239408	0.239608	0.237894	0.238833	0.235281	0.239493	0.240219	0.243073	0.240529	0.240805	0.239586	0.239433	0.240467	0.241411	0.239809	0.239388	0.23934	0.236704	0.239029	0.237079	0.237217	0.238869	0.238633	0.238057	0.235945	0.237125	0.235036	0.237231
196	0.243599	0.24304	0.241249	0.241299	0.244234	0.241277	0.240811	0.241032	0.240485	0.241367	0.239849	0.241467	0.239445	0.241275	0.240881	0.241753	0.239334	0.238611	0.240025	0.238718	0.241111	0.238954	0.240295	0.237694	0.237355	0.239004	0.238563	0.238675	0.236498	0.23746	0.237585	0.238753	0.237258	0.23813	0.238383	0.238363	0.238345	0.236975	0.237049	0.238195	0.238914	0.237496	0.237376	0.235784	0.237104	0.23771	0.23739	0.235541	0.234989
197	0.242469	0.241737	0.242201	0.239663	0.2428	0.243241	0.240009	0.241937	0.24109	0.239603	0.240412	0.238434	0.239746	0.240818	0.239429	0.240057	0.238263	0.240786	0.240459	0.241549	0.240543	0.239626	0.240446	0.238788	0.23948	0.240246	0.239391	0.237428	0.238692	0.239826	0.239368	0.237376	0.238608	0.239674	0.236633	0.241332	0.237061	0.23733	0.237195	0.238896	0.237187	0.239711	0.238077	0.238769	0.237307	0.239481	0.236478	0.236001	0.236089
198	0.242418	0.242384	0.241949	0.240715	0.240823	0.243036	0.241451	0.241384	0.244481	0.240774	0.240999	0.239204	0.240972	0.241427	0.242111	0.239821	0.236368	0.238973	0.241501	0.239995	0.235062	0.237808	0.239862	0.236685	0.241438	0.23863	0.237061	0.238057	0.239259	0.236169	0.239773	0.239675	0.239069	0.237682	0.2387	0.239388	0.236618	0.234886	0.237576	0.23528	0.238877	0.237056	0.236827	0.23431	0.237296	0.236427	0.235551	0.234444	0.233413
199	0.239437	0.239626	0.241877	0.240328	0.241227	0.239696	0.242071	0.240203	0.24112	0.240561	0.241028	0.239418	0.240547	0.239084	0.238678	0.241056	0.236177	0.237538	0.239896	0.240164	0.24173	0.237671	0.237754	0.23503	0.238777	0.237789	0.236031	0.238447	0.238532	0.236571	0.237656	0.240008	0.238903	0.236413	0.238547	0.237466	0.238943	0.23694	0.240335	0.23593	0.238247	0.239572	0.23782	0.236056	0.237241	0.237531	0.235665	0.237216	0.23467
200	0.240777	0.240596	0.242755	0.240979	0.240581	0.239458	0.243063	0.240633	0.240284	0.240988	0.238873	0.24062	0.24082	0.236785	0.239852	0.239149	0.238034	0.239666	0.239313	0.238297	0.242106	0.238853	0.240211	0.237473	0.237111	0.238897	0.235918	0.23974	0.239598	0.237116	0.237726	0.238279	0.237861	0.238443	0.238552	0.236833	0.237981	0.238554	0.23866	0.236039	0.238496	0.239688	0.236883	0.238386	0.235703	0.235234	0.237749	0.235821	0.234025
201	0.24225	0.241757	0.23795	0.237633	0.239857	0.239332	0.240819	0.238191	0.239815	0.239944	0.236743	0.24102	0.23916	0.237127	0.239194	0.23894	0.239289	0.240606	0.237354	0.237695	0.236787	0.239461	0.238812	0.239662	0.234996	0.236456	0.237253	0.238604	0.240327	0.238592	0.239572	0.237934	0.237649	0.238902	0.236159	0.239752	0.236722	0.238164	0.238671	0.233792	0.235572	0.235892	0.235184	0.236615	0.23642	0.235546	0.238443	0.235774	0.232462
202	0.240259	0.240337	0.238244	0.239053	0.240314	0.238028	0.239791	0.23895	0.238414	0.238726	0.236766	0.238576	0.241274	0.238827	0.238169	0.240588	0.239046	0.239986	0.238222	0.238726	0.235575	0.236857	0.237851	0.240189	0.23973	0.238087	0.239049	0.236945	0.235463	0.23808	0.236403	0.239039	0.237905	0.235833	0.237444	0.236558	0.236167	0.235266	0.237337	0.2372	0.235849	0.235375	0.232647	0.234731	0.233883	0.232661	0.234876	0.2345	0.232774
203	0.236832	0.240675	0.237793	0.236652	0.237527	0.239369	0.239599	0.238455	0.236979	0.239677	0.237981	0.236319	0.239783	0.238117	0.240136	0.237972	0.237398	0.240138	0.238316	0.234664	0.237028	0.236483	0.237444	0.237678	0.237566	0.239168	0.23609	0.236821	0.236934	0.23588	0.234093	0.236317	0.237544	0.234889	0.237997	0.234415	0.234643	0.232704	0.233537	0.234271	0.236548	0.236365	0.235755	0.233775	0.23749	0.235527	0.233401	0.236028	0.232021
204	0.237805	0.239408	0.23982	0.239683	0.237994	0.237989	0.238069	0.242378	0.238756	0.237816	0.240343	0.237841	0.237625	0.23702	0.240783	0.23823	0.241071	0.240288	0.239181	0.235123	0.237646	0.238675	0.237277	0.236211	0.235324	0.236501	0.235917	0.235556	0.238674	0.2376	0.235706	0.236705	0.237727	0.236413	0.236444	0.233836	0.234149	0.233077	0.234851	0.237664	0.235317	0.234558	0.237712	0.234348	0.234381	0.235303	0.236354	0.233111	0.231315
205	0.239482	0.236735	0.240328	0.239179	0.23989	0.238835	0.237762	0.237259	0.239586	0.236374	0.239313	0.239739	0.238289	0.239784	0.237559	0.238182	0.239041	0.238473	0.238257	0.238177	0.239277	0.235851	0.235547	0.236978	0.236653	0.236451	0.23525	0.234615	0.234535	0.236007	0.234461	0.236506	0.236038	0.238075	0.234872	0.237304	0.237559	0.233119	0.2366	0.236867	0.232925	0.235689	0.236464	0.234024	0.234866	0.234961	0.233512	0.235626	0.232908
206	0.236986	0.23894	0.238667	0.239329	0.239151	0.240308	0.236717	0.234923	0.238313	0.23612	0.239352	0.236678	0.234513	0.236611	0.237602	0.235961	0.238413	0.235926	0.239746	0.23448	0.237124	0.238981	0.240496	0.236483	0.23559	0.234407	0.234943	0.23422	0.234991	0.232105	0.235297	0.232902	0.235602	0.233558	0.234578	0.235074	0.235284	0.233875	0.235623	0.234553	0.235597	0.236048	0.23333	0.23439	0.234207	0.234421	0.233403	0.234136	0.232384
207	0.238655	0.236282	0.237616	0.23764	0.238302	0.238374	0.236965	0.237323	0.237811	0.237725	0.238716	0.235494	0.238705	0.237064	0.235963	0.236573	0.236646	0.238155	0.237685	0.236811	0.236161	0.236403	0.235302	0.235773	0.234571	0.236021	0.239662	0.23738	0.23577	0.233786	0.237369	0.234054	0.235445	0.230846	0.234749	0.233673	0.234051	0.234609	0.235085	0.235112	0.235931	0.235448	0.234516	0.234586	0.233292	0.237142	0.232236	0.231792	0.23164
208	0.236726	0.235894	0.237122	0.236679	0.239147	0.238526	0.236904	0.23681	0.236975	0.238124	0.236699	0.235071	0.234997	0.236337	0.232871	0.235256	0.23713	0.235941	0.237582	0.237247	0.236695	0.235764	0.236556	0.233614	0.233743	0.235745	0.234837	0.236042	0.235162	0.236909	0.235734	0.232971	0.235442	0.233291	0.233225	0.239259	0.23418	0.231642	0.233518	0.234196	0.2357	0.232439	0.233206	0.235401	0.235157	0.232059	0.232192	0.232596	0.231082
209	0.238781	0.236857	0.238475	0.238102	0.237773	0.238214	0.239297	0.235802	0.235766	0.237072	0.238884	0.238284	0.23557	0.233777	0.233944	0.234894	0.236273	0.237179	0.234089	0.238466	0.238093	0.235828	0.232376	0.23449	0.235679	0.23159	0.236896	0.235647	0.235205	0.237522	0.235013	0.236658	0.233381	0.236462	0.236205	0.235527	0.234835	0.230191	0.234786	0.233827	0.233865	0.233558	0.232241	0.232606	0.234451	0.231386	0.231912	0.233999	0.22903
210	0.239032	0.239704	0.238967	0.236795	0.241004	0.23583	0.234364	0.235204	0.237287	0.237671	0.236381	0.235341	0.234537	0.235988	0.238356	0.233983	0.234947	0.236189	0.237737	0.237966	0.236487	0.23467	0.236846	0.234341	0.235155	0.23438	0.234449	0.232998	0.234297	0.235364	0.231708	0.234177	0.23417	0.236512	0.236215	0.233202	0.234928	0.233582	0.235207	0.233787	0.230736	0.232976	0.234767	0.234905	0.235558	0.232387	0.234501	0.232646	0.231472
211	0.239717	0.235738	0.238011	0.236883	0.237226	0.237304	0.236242	0.235186	0.234683	0.233436	0.234548	0.234423	0.234467	0.234706	0.232305	0.23194	0.235756	0.234185	0.23244	0.23337	0.234536	0.234417	0.234226	0.232194	0.235847	0.233802	0.234667	0.237867	0.234186	0.231582	0.233204	0.234626	0.232535	0.233917	0.235711	0.232981	0.233603	0.232951	0.230916	0.234452	0.231724	0.231877	0.231422	0.2319	0.231543	0.234765	0.232662	0.229583	0.231452
212	0.237221	0.235556	0.237167	0.237016	0.233841	0.235093	0.238045	0.233906	0.238017	0.23607	0.235024	0.234719	0.236758	0.233504	0.23463	0.234887	0.235354	0.233481	0.2326	0.235434	0.23296	0.237243	0.234838	0.23452	0.230543	0.232694	0.233463	0.235322	0.233841	0.23394	0.235231	0.232967	0.234734	0.234667	0.232327	0.233068	0.23421	0.230202	0.233657	0.233179	0.230656	0.233	0.228959	0.230666	0.233374	0.233124	0.229265	0.228387	0.230011
213	0.235914	0.236947	0.235627	0.237432	0.232565	0.234473	0.234842	0.2356	0.236639	0.234196	0.237441	0.235173	0.236458	0.236264	0.232496	0.233544	0.235791	0.231829	0.231687	0.233901	0.234392	0.234944	0.236134	0.23649	0.231974	0.232351	0.234367	0.230659	0.229222	0.233359	0.231375	0.233783	0.234765	0.232247	0.234157	0.232871	0.234231	0.231239	0.234683	0.231457	0.233059	0.231778	0.230404	0.229864	0.231242	0.232149	0.230134	0.231537	0.232914
214	0.238564	0.236255	0.234998	0.235627	0.235686	0.236331	0.234963	0.234621	0.235793	0.235636	0.234049	0.234043	0.234433	0.233984	0.234856	0.233939	0.232632	0.234549	0.232516	0.233606	0.235533	0.23425	0.233039	0.233356	0.233695	0.232321	0.232723	0.232689	0.230517	0.230157	0.231795	0.233534	0.233498	0.232326	0.231463	0.232637	0.232355	0.230783	0.228571	0.231221	0.230074	0.231583	0.23069	0.229501	0.232392	0.228844	0.230299	0.232742	0.229991
215	0.236089	0.236467	0.234059	0.235667	0.233916	0.235085	0.23601	0.234299	0.235207	0.234802	0.234896	0.232965	0.232317	0.234182	0.232761	0.23331	0.232155	0.233811	0.233276	0.23468	0.230792	0.234798	0.234499	0.234053	0.231445	0.231413	0.233136	0.231241	0.23382	0.231923	0.233044	0.233798	0.231314	0.233716	0.232132	0.233436	0.234033	0.231713	0.229091	0.230682	0.232317	0.229615	0.229728	0.232098	0.231382	0.234955	0.233468	0.228702	0.231512
216	0.234722	0.235651	0.234904	0.234376	0.234506	0.233689	0.233417	0.234324	0.233026	0.233313	0.232772	0.23415	0.232969	0.233384	0.234032	0.233781	0.233253	0.23175	0.232581	0.232766	0.233473	0.233132	0.233952	0.232161	0.231678	0.233853	0.233257	0.232607	0.23162	0.233074	0.232596	0.232191	0.232624	0.232382	0.230094	0.231242	0.231562	0.230223	0.232239	0.230927	0.230678	0.229555	0.230512	0.229103	0.232154	0.231088	0.228036	0.231019	0.227189
217	0.234016	0.234471	0.232763	0.233664	0.233212	0.233094	0.232452	0.233995	0.235189	0.233524	0.234955	0.234612	0.231748	0.232453	0.233538	0.232038	0.232415	0.229607	0.232348	0.234824	0.230045	0.22988	0.234887	0.231985	0.233946	0.231554	0.231816	0.231072	0.231173	0.232518	0.230851	0.230643	0.231827	0.230036	0.23265	0.232646	0.229682	0.230407	0.23113	0.229338	0.231006	0.228483	0.231495	0.22825	0.228155	0.232029	0.228707	0.227725	0.228606
218	0.23345	0.233823	0.234909	0.232315	0.235889	0.233563	0.233317	0.234908	0.233519	0.233375	0.234746	0.234223	0.233004	0.232497	0.230748	0.230802	0.231354	0.233364	0.231953	0.230481	0.230197	0.231852	0.232855	0.232978	0.232516	0.233537	0.230254	0.228518	0.230612	0.229582	0.233121	0.23158	0.230182	0.230586	0.232392	0.232738	0.230459	0.230912	0.230288	0.230299	0.231711	0.231225	0.228776	0.23159	0.230231	0.230698	0.229227	0.226253	0.231884
219	0.23347	0.232137	0.23132	0.230682	0.231887	0.233767	0.233419	0.230979	0.231094	0.237143	0.232547	0.231943	0.234626	0.231655	0.231771	0.233197	0.232092	0.230679	0.231819	0.234778	0.232055	0.230172	0.233185	0.233279	0.233808	0.230186	0.232318	0.231532	0.228312	0.230801	0.231136	0.227661	0.22969	0.227824	0.230664	0.231236	0.229874	0.231181	0.228665	0.230193	0.23002	0.228833	0.225901	0.229711	0.229609	0.23068	0.231055	0.229798	0.227005
220	0.234107	0.23178	0.233482	0.233458	0.232415	0.231664	0.231901	0.232671	0.232894	0.232299	0.229467	0.231542	0.234093	0.229534	0.232508	0.232698	0.233316	0.231952	0.232526	0.232955	0.229452	0.232658	0.231212	0.231372	0.232066	0.230726	0.231011	0.22782	0.228884	0.231746	0.230267	0.230384	0.230276	0.229994	0.228127	0.227445	0.230721	0.228942	0.22878	0.229877	0.232627	0.229353	0.227216	0.230212	0.229934	0.226866	0.230077	0.226861	0.226222
221	0.23468	0.233285	0.23151	0.231882	0.230739	0.232128	0.231062	0.232011	0.229805	0.232842	0.229222	0.231512	0.232476	0.231665	0.233064	0.231028	0.227515	0.231597	0.230689	0.230048	0.231697	0.230626	0.229935	0.23202	0.232339	0.229662	0.230562	0.22825	0.231576	0.22898	0.228068	0.228969	0.231649	0.23196	0.229649	0.227479	0.228438	0.227602	0.229333	0.229855	0.230516	0.229653	0.227058	0.230156	0.228374	0.229312	0.22761	0.229378	0.226535
222	0.235548	0.231515	0.231562	0.231268	0.231773	0.233801	0.231056	0.231504	0.228887	0.232588	0.228943	0.230188	0.230829	0.230216	0.231173	0.231446	0.233518	0.231987	0.229666	0.228522	0.229014	0.228933	0.231376	0.228745	0.231073	0.230211	0.232712	0.230154	0.230199	0.230926	0.227832	0.230868	0.22894	0.229233	0.228738	0.229458	0.229199	0.227509	0.228437	0.228889	0.228412	0.230407	0.227803	0.227095	0.228283	0.228646	0.228624	0.225957	0.22782
223	0.232903	0.232038	0.230823	0.23239	0.231492	0.232687	0.230714	0.232042	0.231166	0.230855	0.229067	0.229176	0.22898	0.228925	0.22924	0.231421	0.231327	0.230329	0.230818	0.227068	0.231727	0.230576	0.229187	0.227842	0.230593	0.228774	0.229447	0.231185	0.230548	0.226204	0.22948	0.228584	0.226042	0.229226	0.232078	0.227639	0.228769	0.225176	0.228387	0.228307	0.227979	0.229062	0.227668	0.229254	0.228895	0.227689	0.224962	0.226561	0.228239
224	0.233012	0.232163	0.232251	0.230881	0.232858	0.230361	0.230795	0.232279	0.232576	0.230775	0.230966	0.230398	0.227444	0.229092	0.231925	0.232385	0.232744	0.229007	0.230783	0.230517	0.228345	0.230397	0.231229	0.228452	0.229846	0.228041	0.229543	0.231788	0.229636	0.227763	0.227689	0.22947	0.231329	0.230065	0.229377	0.229073	0.230927	0.229371	0.229179	0.227386	0.226542	0.227911	0.227467	0.228413	0.227993	0.22834	0.225816	0.225583	0.223351
225	0.230246	0.230615	0.230298	0.232106	0.2299	0.231448	0.23047	0.231967	0.228506	0.230142	0.228707	0.228023	0.229866	0.228914	0.229927	0.22731	0.22823	0.22926	0.229862	0.229992	0.230598	0.226642	0.23177	0.227796	0.22849	0.227892	0.230482	0.22891	0.227731	0.224153	0.22784	0.231508	0.229483	0.228883	0.226429	0.228397	0.227357	0.228968	0.230418	0.229633	0.228417	0.229161	0.226563	0.227505	0.228875	0.225194	0.224801	0.227516	0.225457
226	0.232175	0.231686	0.233544	0.231541	0.231485	0.231321	0.231362	0.228634	0.230473	0.230181	0.228479	0.227578	0.231932	0.231178	0.229377	0.229101	0.22848	0.228839	0.228476	0.229158	0.229391	0.230131	0.229534	0.230343	0.229139	0.228186	0.23197	0.227269	0.230917	0.228557	0.230321	0.226685	0.226503	0.229882	0.227528	0.229843	0.227147	0.227758	0.224971	0.226262	0.227015	0.228378	0.227958	0.227509	0.222986	0.226807	0.228456	0.225564	0.225145
227	0.232182	0.228278	0.232706	0.232305	0.230197	0.231113	0.229584	0.228334	0.229111	0.230092	0.230491	0.229071	0.22982	0.229819	0.229076	0.226527	0.228874	0.228963	0.231193	0.228968	0.23101	0.22811	0.226267	0.231305	0.228965	0.227858	0.229643	0.225644	0.229475	0.226069	0.226366	0.22708	0.226444	0.228413	0.227986	0.229153	0.22751	0.225161	0.223486	0.226017	0.226695	0.227017	0.226606	0.228319	0.221403	0.227208	0.230067	0.222571	0.224844
228	0.228299	0.229008	0.230713	0.229041	0.227469	0.228303	0.231556	0.228294	0.226385	0.231958	0.230767	0.227634	0.228666	0.228826	0.230513	0.228604	0.226863	0.226564	0.229316	0.228761	0.231325	0.227758	0.22718	0.231608	0.224548	0.225306	0.228285	0.226979	0.227525	0.225753	0.226444	0.227276	0.227636	0.225968	0.227581	0.225274	0.225863	0.22678	0.228147	0.226624	0.226759	0.225598	0.226735	0.22601	0.225876	0.224615	0.22805	0.222275	0.225505
229	0.227544	0.228736	0.229355	0.229668	0.230276	0.228348	0.228467	0.228855	0.229975	0.225671	0.226887	0.228527	0.229449	0.229997	0.228851	0.22838	0.231029	0.225529	0.229307	0.226414	0.228113	0.225749	0.227321	0.228654	0.229042	0.227886	0.226291	0.226988	0.226326	0.227228	0.229681	0.22284	0.225263	0.226468	0.228326	0.227083	0.227246	0.226276	0.227355	0.223703	0.227432	0.226424	0.223753	0.22448	0.223426	0.22599	0.224768	0.223773	0.226276
230	0.230746	0.229909	0.227787	0.229063	0.228891	0.228018	0.226994	0.228054	0.228345	0.229302	0.226132	0.228148	0.230262	0.22562	0.228043	0.228748	0.226336	0.22628	0.22918	0.228271	0.227307	0.225689	0.226792	0.227834	0.224114	0.225072	0.226383	0.225593	0.226051	0.225282	0.226656	0.225698	0.227975	0.227979	0.2281	0.226019	0.226922	0.22718	0.226038	0.223337	0.225818	0.226558	0.227826	0.225029	0.224734	0.226957	0.22355	0.227299	0.225097
231	0.228073	0.225917	0.23068	0.229069	0.227967	0.227975	0.226605	0.227112	0.23074	0.228556	0.228289	0.226562	0.228422	0.225436	0.226582	0.226608	0.228961	0.224799	0.228245	0.227717	0.228667	0.22732	0.228869	0.224798	0.226348	0.225595	0.227192	0.226141	0.226847	0.227133	0.228338	0.224932	0.228391	0.226422	0.226052	0.224933	0.224287	0.227592	0.225798	0.226045	0.225146	0.224986	0.223372	0.226851	0.22366	0.226054	0.225659	0.223876	0.222301
232	0.225492	0.227389	0.228993	0.228616	0.229456	0.230093	0.227988	0.226275	0.224272	0.223336	0.226771	0.226823	0.227851	0.227318	0.226181	0.225659	0.22659	0.227335	0.227407	0.229407	0.226807	0.227309	0.228573	0.229116	0.2274	0.228998	0.227343	0.226278	0.226847	0.227111	0.225679	0.221684	0.226134	0.224292	0.227667	0.225186	0.225529	0.225073	0.227428	0.224792	0.224399	0.224474	0.22407	0.225427	0.222557	0.223411	0.222061	0.224409	0.222917
233	0.229396	0.229267	0.226931	0.227415	0.228186	0.228976	0.229021	0.227666	0.229174	0.226242	0.227898	0.227754	0.227744	0.226416	0.229424	0.22492	0.227933	0.22599	0.224831	0.227643	0.22628	0.222421	0.227154	0.226781	0.228529	0.224801	0.225294	0.225517	0.227224	0.22957	0.227049	0.223145	0.226173	0.229505	0.226736	0.228084	0.225503	0.224206	0.22492	0.224609	0.223242	0.224855	0.22458	0.224323	0.222822	0.224445	0.220466	0.222157	0.222304
234	0.227336	0.227494	0.224833	0.227477	0.22618	0.228322	0.226727	0.226375	0.227624	0.225486	0.226753	0.227444	0.224549	0.225748	0.227552	0.225787	0.222959	0.223692	0.222975	0.226121	0.226559	0.226514	0.227582	0.224042	0.227036	0.226331	0.22345	0.224773	0.223445	0.224913	0.222891	0.22642	0.225173	0.226373	0.225472	0.224916	0.224336	0.223038	0.223576	0.224838	0.222779	0.225191	0.223399	0.226486	0.224408	0.222798	0.222917	0.221347	0.225397
235	0.229639	0.227725	0.227078	0.226816	0.226725	0.227299	0.227547	0.226898	0.224987	0.225263	0.227388	0.226379	0.226756	0.225353	0.224804	0.225416	0.226585	0.224744	0.226566	0.229265	0.226039	0.224768	0.227134	0.2242	0.224335	0.226385	0.22442	0.224681	0.22536	0.223711	0.224238	0.220769	0.22391	0.223771	0.225635	0.225114	0.224409	0.223623	0.221703	0.224085	0.224809	0.224095	0.223832	0.224713	0.222567	0.224009	0.22346	0.22309	0.223403
236	0.22442	0.225718	0.227573	0.227138	0.226058	0.226241	0.226563	0.226148	0.224025	0.224527	0.225722	0.229312	0.224389	0.226645	0.226827	0.228139	0.225324	0.223684	0.226515	0.225111	0.223911	0.224449	0.224076	0.225374	0.226404	0.224433	0.225055	0.225178	0.226598	0.224807	0.22493	0.224268	0.223099	0.221949	0.221848	0.220836	0.22144	0.226941	0.223215	0.223336	0.222599	0.22466	0.223648	0.222328	0.223099	0.22237	0.225906	0.221038	0.221988
237	0.227331	0.226518	0.226236	0.226185	0.225659	0.225933	0.226317	0.226917	0.225081	0.227276	0.226551	0.22591	0.224486	0.225201	0.224746	0.223537	0.224259	0.22572	0.225952	0.222633	0.225947	0.224992	0.220398	0.226615	0.226553	0.224861	0.227693	0.224676	0.224266	0.221981	0.225072	0.223725	0.224641	0.222432	0.22438	0.224574	0.223737	0.220987	0.222439	0.221576	0.226219	0.223816	0.223256	0.222278	0.221155	0.223177	0.221852	0.224205	0.223481
238	0.226067	0.226397	0.226266	0.223868	0.225064	0.224739	0.222985	0.227726	0.227519	0.223261	0.224374	0.226985	0.226343	0.225958	0.224615	0.223608	0.224312	0.225812	0.225725	0.222099	0.2256	0.224428	0.225309	0.222945	0.223893	0.221721	0.223909	0.22365	0.224996	0.22302	0.224776	0.22046	0.221328	0.223643	0.221574	0.225375	0.222672	0.222648	0.221531	0.220733	0.225052	0.222831	0.221979	0.223261	0.221505	0.220091	0.220621	0.222509	0.220963
239	0.226859	0.226972	0.224715	0.226016	0.225722	0.224085	0.226404	0.228533	0.227047	0.225429	0.224643	0.223891	0.226555	0.225048	0.224815	0.224957	0.225919	0.223133	0.225963	0.225118	0.223274	0.223879	0.228006	0.224923	0.222982	0.222171	0.226205	0.22208	0.222918	0.224113	0.222969	0.22551	0.223806	0.222403	0.222408	0.224019	0.222122	0.222675	0.221177	0.222212	0.223175	0.224179	0.22254	0.222747	0.221386	0.220999	0.224117	0.221103	0.221693
240	0.224259	0.225388	0.224211	0.224135	0.223999	0.224524	0.222415	0.223749	0.224811	0.222543	0.220058	0.224923	0.225054	0.225592	0.220773	0.224801	0.224469	0.221847	0.223762	0.223311	0.221884	0.223761	0.222186	0.224632	0.22114	0.222544	0.222308	0.223697	0.223602	0.226082	0.224406	0.221064	0.222553	0.221571	0.222001	0.224605	0.223288	0.225271	0.219318	0.221913	0.21865	0.222259	0.221858	0.221808	0.219574	0.220779	0.220591	0.221624	0.219983
241	0.225768	0.223129	0.224989	0.224358	0.224349	0.224435	0.22337	0.225744	0.224554	0.224364	0.222813	0.220842	0.221901	0.221404	0.224225	0.22315	0.224483	0.224272	0.223573	0.223364	0.22036	0.226227	0.222854	0.220525	0.223442	0.224201	0.222825	0.219943	0.223562	0.224469	0.225659	0.223174	0.222891	0.221944	0.221633	0.21948	0.222715	0.220262	0.222137	0.219514	0.218254	0.220235	0.220133	0.217736	0.222883	0.217066	0.22062	0.219254	0.223946
242	0.225221	0.223298	0.2256	0.226288	0.221074	0.222136	0.224117	0.22372	0.224678	0.227212	0.223292	0.224841	0.224238	0.222183	0.225116	0.222705	0.221918	0.223666	0.224219	0.223952	0.222712	0.221263	0.222743	0.219124	0.222453	0.223275	0.221695	0.220292	0.220438	0.220057	0.223828	0.220173	0.224363	0.219472	0.222302	0.222633	0.220268	0.220002	0.222722	0.221627	0.220697	0.219884	0.222159	0.222532	0.219539	0.220887	0.220321	0.219309	0.219058
243	0.223322	0.222769	0.224361	0.224715	0.22334	0.223114	0.225006	0.224457	0.222997	0.223167	0.223046	0.22418	0.223114	0.224507	0.22314	0.223007	0.22668	0.223985	0.222807	0.223207	0.223366	0.222599	0.222844	0.219517	0.222609	0.226212	0.220347	0.220928	0.219315	0.221181	0.22292	0.221949	0.221161	0.219469	0.223702	0.22397	0.220482	0.222536	0.221383	0.218347	0.220091	0.219089	0.219536	0.221174	0.219403	0.221167	0.220397	0.218824	0.219498
244	0.223076	0.224608	0.225593	0.223525	0.222988	0.222801	0.223961	0.223735	0.222401	0.223585	0.222129	0.225798	0.223763	0.223041	0.221432	0.222748	0.223364	0.223093	0.220151	0.220624	0.22286	0.2243	0.221918	0.221311	0.225027	0.221927	0.220166	0.21991	0.220981	0.221005	0.220703	0.221368	0.220431	0.220924	0.223673	0.219527	0.221156	0.224035	0.219133	0.219496	0.220626	0.218822	0.219855	0.222889	0.222046	0.222951	0.221339	0.220129	0.21832
245	0.223882	0.225739	0.222667	0.221937	0.222123	0.22308	0.223914	0.222034	0.221631	0.225056	0.223873	0.221187	0.224934	0.223632	0.220362	0.220359	0.219761	0.222474	0.220678	0.220879	0.220618	0.223193	0.221227	0.220887	0.222682	0.221013	0.22244	0.220612	0.220579	0.221466	0.22005	0.221761	0.221959	0.222648	0.21903	0.220437	0.222202	0.223376	0.219099	0.222184	0.221532	0.220314	0.218305	0.223056	0.219891	0.220272	0.218281	0.217712	0.21715
246	0.222957	0.2226	0.222242	0.221957	0.223662	0.222367	0.221398	0.219272	0.223664	0.221392	0.222758	0.222432	0.221622	0.221143	0.222464	0.222713	0.221045	0.223643	0.221593	0.220902	0.222642	0.221912	0.22121	0.222958	0.21968	0.220645	0.221547	0.222322	0.221601	0.221363	0.22187	0.220949	0.220266	0.219856	0.219056	0.220873	0.220433	0.221228	0.218024	0.219669	0.219176	0.219887	0.219239	0.219552	0.216969	0.217599	0.217114	0.21652	0.219038
247	0.220892	0.22356	0.220756	0.224094	0.22277	0.221434	0.221959	0.224116	0.221204	0.222137	0.221133	0.220394	0.224454	0.221199	0.219551	0.221691	0.220882	0.220722	0.222294	0.219972	0.222354	0.218912	0.2199	0.221768	0.219298	0.22119	0.220144	0.22102	0.222542	0.220787	0.220716	0.221261	0.220301	0.217969	0.221276	0.219716	0.220094	0.220846	0.221765	0.218734	0.219249	0.219719	0.220419	0.221433	0.219814	0.218822	0.217126	0.214225	0.217381
248	0.219554	0.223471	0.224615	0.221997	0.222262	0.222884	0.221853	0.222079	0.222293	0.222096	0.220921	0.220729	0.221321	0.223042	0.220659	0.222201	0.223942	0.218954	0.222522	0.220234	0.220161	0.219282	0.219844	0.221576	0.221911	0.221314	0.220318	0.223219	0.220661	0.220359	0.219812	0.218531	0.221007	0.219485	0.221198	0.220499	0.217884	0.218408	0.219028	0.218078	0.219852	0.221048	0.217287	0.221642	0.218486	0.218594	0.218561	0.215339	0.217381
249	0.220244	0.220869	0.223169	0.223944	0.22197	0.223498	0.220452	0.221179	0.220543	0.221269	0.219814	0.221354	0.223866	0.224035	0.218643	0.221628	0.21785	0.219426	0.223316	0.220458	0.220039	0.218538	0.220377	0.220194	0.220795	0.220412	0.219948	0.219494	0.219718	0.219433	0.218812	0.217723	0.220025	0.220241	0.221407	0.220113	0.22069	0.216706	0.219527	0.216795	0.217549	0.218229	0.216896	0.220624	0.21687	0.218901	0.219656	0.217906	0.215954
250	0.220182	0.220072	0.219962	0.222097	0.22213	0.220022	0.222927	0.221165	0.221332	0.221068	0.218922	0.219017	0.218642	0.222105	0.21928	0.221638	0.219215	0.220992	0.218889	0.217297	0.220679	0.220602	0.220758	0.221732	0.218038	0.221217	0.219674	0.219361	0.216597	0.221973	0.217873	0.21801	0.219167	0.221862	0.218916	0.219358	0.220956	0.217407	0.219255	0.21923	0.217608	0.218807	0.220638	0.219543	0.218558	0.218028	0.218768	0.215241	0.215468
251	0.221203	0.219078	0.21989	0.223762	0.219212	0.22145	0.221011	0.220685	0.221604	0.218147	0.220306	0.219888	0.217636	0.219285	0.222778	0.217954	0.219036	0.22032	0.219567	0.220631	0.215536	0.220163	0.221149	0.21847	0.217188	0.221533	0.217938	0.219732	0.218721	0.218566	0.218219	0.219576	0.221311	0.222443	0.217829	0.219222	0.216513	0.221178	0.221071	0.218765	0.218527	0.216023	0.218134	0.217703	0.218695	0.21496	0.2208	0.215261	0.216439
252	0.223665	0.220216	0.218584	0.22121	0.221732	0.221221	0.221813	0.22064	0.218698	0.220907	0.219997	0.218793	0.219664	0.218884	0.220546	0.218667	0.218969	0.219266	0.219979	0.219465	0.218628	0.218679	0.217045	0.218651	0.218769	0.219367	0.217969	0.217087	0.218748	0.220096	0.218916	0.22069	0.219558	0.216842	0.221045	0.216445	0.218696	0.217208	0.216899	0.218831	0.216833	0.218892	0.216925	0.21812	0.21659	0.215361	0.215623	0.217458	0.217032
253	0.223997	0.222192	0.222663	0.222408	0.224164	0.222882	0.220984	0.217573	0.220096	0.221061	0.217864	0.219039	0.220838	0.219901	0.2167	0.216267	0.218524	0.218431	0.217522	0.218855	0.219372	0.220444	0.219484	0.218693	0.221526	0.217326	0.216432	0.218525	0.216518	0.218965	0.219184	0.217923	0.218106	0.216156	0.218309	0.217541	0.219426	0.217236	0.216981	0.216501	0.218735	0.2167	0.217037	0.218009	0.215381	0.216883	0.215151	0.216893	0.215614
254	0.220813	0.218884	0.218282	0.221457	0.218314	0.221042	0.218032	0.21752	0.220091	0.218809	0.216906	0.219181	0.217384	0.220927	0.219241	0.220816	0.219255	0.218113	0.220641	0.221279	0.221204	0.219177	0.218746	0.220508	0.218621	0.215939	0.217041	0.216482	0.218517	0.218644	0.216926	0.216813	0.21895	0.219386	0.217751	0.215772	0.215854	0.217022	0.217776	0.216498	0.216388	0.215005	0.219371	0.21666	0.21784	0.218421	0.216734	0.216811	0.215691
255	0.220241	0.220294	0.216607	0.220194	0.221236	0.221836	0.219514	0.219826	0.22094	0.217938	0.219406	0.219418	0.219359	0.218852	0.220942	0.218159	0.217576	0.216766	0.218923	0.218038	0.217347	0.218808	0.219113	0.219127	0.216483	0.218302	0.217029	0.216576	0.217354	0.220214	0.218722	0.218553	0.21518	0.221655	0.217881	0.215322	0.219087	0.217424	0.21602	0.216184	0.216273	0.215264	0.217127	0.219688	0.21727	0.216918	0.216338	0.215716	0.215105
256	0.220604	0.221192	0.221682	0.219776	0.221138	0.219707	0.220372	0.219573	0.222738	0.216531	0.220893	0.220338	0.218935	0.219429	0.217661	0.218143	0.216962	0.216501	0.218083	0.218488	0.219952	0.2198	0.220581	0.218473	0.218813	0.216766	0.218637	0.215137	0.219641	0.2193	0.219579	0.216482	0.216522	0.219209	0.216647	0.216339	0.217514	0.215172	0.219593	0.212267	0.213823	0.216748	0.216366	0.216104	0.220087	0.217882	0.216037	0.21632	0.215937
257	0.221179	0.222456	0.220023	0.218771	0.218217	0.218305	0.22341	0.219575	0.220336	0.219973	0.218581	0.218051	0.218962	0.215621	0.220617	0.214703	0.218982	0.220531	0.221589	0.216521	0.219127	0.216499	0.218505	0.217895	0.218546	0.217805	0.217707	0.218679	0.21868	0.218365	0.218122	0.217707	0.219845	0.218462	0.220129	0.216632	0.217026	0.212681	0.218093	0.217046	0.214744	0.21379	0.217198	0.212554	0.215236	0.216612	0.216061	0.216227	0.213419
258	0.215943	0.219185	0.218481	0.2192	0.220579	0.21857	0.219456	0.215146	0.218298	0.21935	0.219068	0.21909	0.220155	0.217295	0.219971	0.218332	0.221296	0.21527	0.21871	0.216832	0.219158	0.221479	0.21846	0.219863	0.219292	0.216933	0.217439	0.217635	0.218743	0.217606	0.216563	0.220032	0.218922	0.215828	0.21889	0.216673	0.218013	0.217297	0.216713	0.21506	0.214034	0.215451	0.214983	0.215945	0.214926	0.214669	0.214179	0.213777	0.214551
259	0.21958	0.219098	0.221964	0.216469	0.218858	0.220927	0.218858	0.218042	0.22076	0.217664	0.215211	0.218964	0.217958	0.217336	0.21844	0.217979	0.217997	0.217275	0.218472	0.2171	0.217453	0.21842	0.216213	0.218628	0.216976	0.216336	0.2185	0.217613	0.217913	0.217757	0.21491	0.219885	0.217593	0.217837	0.217882	0.216652	0.216759	0.214192	0.216024	0.216495	0.214983	0.216205	0.215103	0.219435	0.216745	0.216059	0.215168	0.214356	0.213346
260	0.219216	0.219511	0.219651	0.220668	0.217755	0.218011	0.217889	0.219259	0.219694	0.219267	0.218656	0.216333	0.218772	0.221414	0.219418	0.219232	0.215968	0.217687	0.217598	0.219377	0.218998	0.216743	0.217813	0.22026	0.216928	0.216819	0.214732	0.216933	0.217399	0.217629	0.215573	0.217651	0.215629	0.21589	0.218475	0.217434	0.216911	0.216866	0.218887	0.21791	0.21804	0.21615	0.218824	0.21707	0.217915	0.217681	0.218006	0.217919	0.217023
261	0.220162	0.220878	0.219144	0.218871	0.219255	0.21971	0.219511	0.221266	0.219981	0.21909	0.218879	0.21858	0.218619	0.218525	0.220648	0.220044	0.218487	0.218392	0.217513	0.219737	0.2182	0.218499	0.219816	0.219407	0.220127	0.216761	0.216627	0.219122	0.219149	0.218525	0.218323	0.21586	0.215921	0.217648	0.221241	0.216364	0.216986	0.217765	0.216623	0.218102	0.217347	0.213549	0.217599	0.219676	0.218262	0.22033	0.217382	0.217393	0.218861
262	0.221941	0.22211	0.219122	0.220629	0.221995	0.221438	0.218093	0.218057	0.219823	0.221222	0.217976	0.2194	0.219561	0.220027	0.220752	0.220199	0.221823	0.220913	0.222299	0.21884	0.222279	0.219092	0.220195	0.222953	0.22266	0.221268	0.222102	0.220168	0.22268	0.216782	0.220251	0.220418	0.220788	0.219968	0.219676	0.218935	0.220503	0.218117	0.220788	0.218503	0.21996	0.218645	0.219438	0.220188	0.220329	0.219509	0.220329	0.217774	0.221494
263	0.222009	0.222935	0.222193	0.223011	0.222075	0.224052	0.227688	0.224008	0.225255	0.224773	0.225371	0.222954	0.22255	0.223346	0.224928	0.224179	0.22617	0.222637	0.224493	0.224648	0.226492	0.224948	0.224781	0.224514	0.224366	0.222725	0.226317	0.228089	0.225722	0.225697	0.223074	0.225102	0.224269	0.225411	0.226792	0.228054	0.225954	0.22647	0.225211	0.225265	0.227352	0.225766	0.224501	0.227511	0.223479	0.224941	0.228566	0.225951	0.223918
264	0.234386	0.228908	0.230419	0.230592	0.230445	0.233302	0.230224	0.233807	0.232486	0.232421	0.23293	0.230438	0.23293	0.232626	0.232891	0.234954	0.236359	0.231182	0.234929	0.233686	0.237413	0.23629	0.23676	0.236103	0.235871	0.238057	0.238453	0.235989	0.238185	0.240144	0.235986	0.238855	0.23719	0.235675	0.238514	0.239619	0.23932	0.239209	0.240988	0.240832	0.241689	0.241141	0.239136	0.241043	0.240298	0.241627	0.241863	0.241689	0.23807
265	0.245436	0.242299	0.243731	0.242291	0.243294	0.246358	0.24567	0.246249	0.246422	0.249232	0.245471	0.24767	0.24589	0.248209	0.2499	0.248432	0.249692	0.24919	0.249596	0.249333	0.252527	0.2515	0.255068	0.255174	0.252822	0.253307	0.255089	0.257849	0.254385	0.256415	0.257766	0.259175	0.255473	0.257597	0.259224	0.259825	0.260121	0.261995	0.259172	0.260396	0.264472	0.263375	0.262391	0.26355	0.263855	0.261735	0.265349	0.266001	0.260723
266	0.254405	0.251186	0.25513	0.254051	0.255408	0.257053	0.256581	0.256848	0.259797	0.262881	0.259602	0.260989	0.25986	0.264393	0.26251	0.264576	0.262601	0.262524	0.266086	0.26662	0.265165	0.266459	0.269556	0.270143	0.270364	0.268353	0.270305	0.269862	0.268693	0.269102	0.273937	0.271788	0.273836	0.27408	0.272242	0.272319	0.275113	0.27567	0.274013	0.276685	0.277371	0.279324	0.274247	0.27624	0.27896	0.275354	0.278734	0.279766	0.274715
267	0.248196	0.245688	0.2501	0.248882	0.246473	0.247584	0.251552	0.251691	0.249797	0.249952	0.25308	0.250368	0.252026	0.250286	0.250843	0.251979	0.251901	0.25468	0.257303	0.253199	0.256398	0.254255	0.255833	0.254038	0.253655	0.25333	0.254309	0.253566	0.257769	0.254396	0.256355	0.257242	0.257634	0.258484	0.256655	0.257325	0.259848	0.258764	0.259578	0.26007	0.257507	0.258391	0.262582	0.259832	0.259459	0.260866	0.259976	0.258688	0.260434
268	0.234766	0.235358	0.23702	0.233762	0.235101	0.237249	0.238166	0.23699	0.23592	0.238111	0.235829	0.236081	0.238748	0.236387	0.236749	0.235118	0.237959	0.238593	0.238099	0.239743	0.236264	0.236238	0.240029	0.238312	0.23764	0.236869	0.238835	0.239505	0.240316	0.237192	0.239777	0.238064	0.236438	0.23859	0.235504	0.23981	0.236742	0.238299	0.240846	0.239413	0.240503	0.238937	0.241418	0.237972	0.240244	0.240604	0.241219	0.239665	0.240557
269	0.228319	0.225857	0.225563	0.22798	0.227165	0.224567	0.227981	0.224337	0.228339	0.228969	0.23105	0.22617	0.2291	0.226984	0.226011	0.23101	0.227376	0.230122	0.228687	0.22855	0.230516	0.229013	0.228892	0.229013	0.225722	0.227666	0.225987	0.227445	0.227304	0.228506	0.226747	0.229581	0.231013	0.22749	0.228521	0.227513	0.228134	0.227855	0.231165	0.229398	0.22947	0.232428	0.229669	0.226682	0.227776	0.226594	0.230121	0.22914	0.228609
270	0.223536	0.221348	0.224808	0.224406	0.223982	0.221741	0.224548	0.224369	0.224077	0.222758	0.224724	0.228586	0.227575	0.224735	0.222906	0.225461	0.22311	0.225544	0.22619	0.225367	0.22684	0.228489	0.22669	0.226969	0.22447	0.226499	0.225854	0.2268	0.224168	0.227098	0.225309	0.227867	0.227567	0.223981	0.226636	0.224587	0.22784	0.22666	0.227489	0.22717	0.227279	0.226394	0.226743	0.22761	0.225643	0.226267	0.225574	0.22805	0.226496
271	0.222733	0.22574	0.22091	0.225514	0.222413	0.223425	0.223454	0.225626	0.222599	0.22387	0.225171	0.223986	0.222409	0.226259	0.227758	0.228199	0.220979	0.225814	0.228464	0.22556	0.227339	0.22626	0.227383	0.225484	0.224263	0.225272	0.227954	0.227148	0.225768	0.226252	0.225136	0.227515	0.22716	0.226558	0.228568	0.228131	0.229555	0.227475	0.226202	0.226918	0.227972	0.227885	0.228738	0.227099	0.22597	0.227305	0.225869	0.223739	0.226039
272	0.221036	0.221935	0.226986	0.22515	0.22218	0.224974	0.223296	0.224563	0.225025	0.225125	0.224337	0.224508	0.225984	0.224051	0.227411	0.224146	0.224167	0.224066	0.22533	0.227292	0.225707	0.224709	0.22637	0.225525	0.225073	0.225266	0.22546	0.225492	0.224975	0.224871	0.227056	0.226343	0.226734	0.225744	0.221508	0.225641	0.229216	0.225732	0.227751	0.225551	0.224893	0.224976	0.227529	0.229604	0.22591	0.228213	0.225369	0.224264	0.226479
273	0.221748	0.222656	0.221819	0.221383	0.219802	0.223514	0.220735	0.224153	0.223561	0.221738	0.221033	0.220587	0.221844	0.222277	0.224947	0.221618	0.220799	0.223068	0.22334	0.22612	0.221119	0.223431	0.223622	0.225109	0.223953	0.222447	0.222204	0.222382	0.223963	0.223142	0.222968	0.222721	0.226444	0.223824	0.221291	0.222592	0.223018	0.220645	0.223138	0.223896	0.224682	0.223609	0.220978	0.223414	0.218143	0.224498	0.223703	0.222249	0.223105
274	0.218919	0.221199	0.219927	0.217166	0.218787	0.220283	0.219984	0.218413	0.218065	0.220423	0.218644	0.220035	0.220166	0.218253	0.2183	0.219313	0.217884	0.218875	0.215087	0.216814	0.218809	0.217959	0.220224	0.21767	0.221206	0.218875	0.221619	0.217613	0.218516	0.219164	0.219289	0.219438	0.220144	0.222666	0.215734	0.219269	0.217839	0.219698	0.220703	0.220993	0.218804	0.218836	0.21619	0.220077	0.218294	0.217858	0.215847	0.219194	0.218835
275	0.218764	0.219176	0.214654	0.216944	0.217058	0.216225	0.216653	0.216585	0.216234	0.216603	0.216745	0.214262	0.21714	0.216197	0.216374	0.215781	0.214136	0.212262	0.212283	0.214846	0.214917	0.218629	0.212705	0.216949	0.213389	0.214951	0.216506	0.212229	0.217226	0.214846	0.216675	0.216102	0.21941	0.216768	0.212786	0.21614	0.216365	0.218412	0.213901	0.216975	0.214403	0.217424	0.21986	0.215306	0.214394	0.216841	0.212911	0.214064	0.212186
276	0.216506	0.214969	0.213724	0.214952	0.212489	0.214458	0.214161	0.215248	0.21464	0.215591	0.21385	0.210954	0.214146	0.213105	0.211693	0.215967	0.215072	0.213213	0.211794	0.212985	0.212555	0.212054	0.216381	0.213084	0.214213	0.213236	0.214408	0.212688	0.215743	0.212308	0.215067	0.215662	0.212336	0.212442	0.213945	0.21293	0.214474	0.217127	0.213133	0.21335	0.215147	0.214341	0.215373	0.214433	0.211894	0.210593	0.213285	0.211883	0.211062
277	0.216723	0.213396	0.213658	0.213861	0.212486	0.211777	0.212305	0.213123	0.211491	0.213766	0.211712	0.213969	0.212508	0.21111	0.210891	0.213355	0.214339	0.214314	0.213993	0.214312	0.215378	0.213132	0.214498	0.214109	0.213039	0.212357	0.210653	0.213277	0.213055	0.211537	0.211742	0.213463	0.212406	0.209815	0.214525	0.211844	0.214613	0.214135	0.212594	0.208812	0.212223	0.211932	0.212851	0.21146	0.212929	0.210977	0.210264	0.211613	0.212189
278	0.211749	0.213581	0.211562	0.212931	0.210577	0.212647	0.211671	0.208735	0.212089	0.213037	0.211995	0.210985	0.213598	0.213389	0.211493	0.212976	0.211828	0.21285	0.21364	0.212097	0.214517	0.211027	0.211246	0.214757	0.212614	0.211433	0.210151	0.209661	0.20958	0.211455	0.209829	0.211754	0.211899	0.210861	0.209284	0.212498	0.212555	0.208904	0.211437	0.211993	0.209769	0.208039	0.21282	0.215434	0.210035	0.211937	0.209274	0.208169	0.208905
279	0.211254	0.211031	0.213934	0.211412	0.21169	0.210058	0.212397	0.210521	0.211692	0.210981	0.210695	0.211642	0.207928	0.210303	0.210949	0.211387	0.209666	0.211735	0.211758	0.212538	0.212998	0.210919	0.21085	0.213569	0.210777	0.209411	0.208454	0.212129	0.208355	0.211131	0.210513	0.210634	0.207932	0.210551	0.208323	0.213166	0.20992	0.207765	0.208996	0.211369	0.208415	0.208462	0.210092	0.211271	0.208128	0.21049	0.210873	0.209238	0.21002
280	0.210006	0.209385	0.210682	0.208602	0.209699	0.212542	0.210803	0.211759	0.211907	0.212898	0.210297	0.209866	0.209907	0.211653	0.211158	0.211746	0.209279	0.209575	0.209153	0.208841	0.209515	0.21243	0.211236	0.211165	0.212055	0.209095	0.207953	0.209355	0.210296	0.209736	0.208808	0.210398	0.208309	0.207357	0.207597	0.208337	0.210482	0.211552	0.208584	0.209134	0.205913	0.208322	0.207316	0.207041	0.206313	0.208683	0.206563	0.205804	0.20703
281	0.208451	0.209286	0.211756	0.213662	0.212075	0.208144	0.211691	0.209124	0.211407	0.209474	0.210595	0.20961	0.210556	0.210806	0.211477	0.210701	0.209221	0.20925	0.210321	0.209801	0.206929	0.209477	0.211343	0.210094	0.209993	0.211849	0.209392	0.209862	0.209415	0.208409	0.207383	0.20889	0.206952	0.209631	0.208931	0.207843	0.208419	0.209719	0.206498	0.2096	0.207922	0.211211	0.209503	0.210337	0.205621	0.206835	0.208858	0.208161	0.208753
282	0.210957	0.208977	0.208978	0.209505	0.207872	0.209252	0.208261	0.210848	0.21013	0.211037	0.207027	0.210406	0.209155	0.211256	0.211442	0.206542	0.208743	0.210529	0.21153	0.20919	0.210186	0.205961	0.211159	0.209305	0.20671	0.210908	0.209102	0.208343	0.206625	0.205219	0.21054	0.209016	0.208067	0.2074	0.206259	0.205756	0.207997	0.208797	0.206184	0.207684	0.205628	0.209101	0.207193	0.206038	0.207498	0.205225	0.208716	0.206631	0.207856
283	0.210614	0.210008	0.212724	0.21032	0.208752	0.20828	0.206226	0.210972	0.20904	0.210314	0.208516	0.208873	0.208252	0.210149	0.207073	0.208192	0.208323	0.210777	0.206223	0.206613	0.210022	0.210165	0.210648	0.211025	0.207563	0.206737	0.210784	0.206321	0.20703	0.20728	0.209339	0.20562	0.207944	0.206968	0.20954	0.206277	0.207142	0.208977	0.20767	0.206862	0.21046	0.207345	0.208509	0.208394	0.205338	0.20347	0.208142	0.206554	0.20638
284	0.210671	0.210496	0.207981	0.205867	0.208532	0.20535	0.208391	0.207571	0.207664	0.211058	0.209725	0.209735	0.208369	0.208138	0.209538	0.20754	0.20843	0.209408	0.207362	0.209276	0.208297	0.206906	0.207332	0.21016	0.206546	0.209731	0.20811	0.205435	0.204554	0.207162	0.205497	0.206145	0.207592	0.207185	0.208024	0.209815	0.206659	0.209274	0.205802	0.20689	0.207521	0.210091	0.205619	0.207271	0.204702	0.206691	0.204918	0.205923	0.207623
285	0.209106	0.205239	0.209195	0.207135	0.207393	0.210264	0.208723	0.207229	0.207288	0.206405	0.20951	0.206905	0.208875	0.208961	0.205709	0.208088	0.208959	0.208057	0.207798	0.209552	0.210527	0.207716	0.207793	0.208413	0.207181	0.208448	0.210138	0.20713	0.209096	0.206946	0.206062	0.205382	0.208874	0.20863	0.208622	0.206643	0.207013	0.207502	0.205747	0.206433	0.206955	0.206891	0.207363	0.206749	0.208092	0.207163	0.207879	0.20469	0.205356
286	0.209378	0.207011	0.208601	0.205611	0.206223	0.20732	0.210923	0.205953	0.208358	0.209048	0.204712	0.209606	0.206482	0.209214	0.206064	0.20898	0.205495	0.211112	0.204015	0.206818	0.205431	0.206679	0.205158	0.205717	0.209866	0.207125	0.207234	0.206123	0.204853	0.20521	0.207131	0.204268	0.205572	0.209041	0.206343	0.206997	0.207724	0.206311	0.205359	0.206205	0.205668	0.207109	0.206127	0.206298	0.20607	0.207768	0.204898	0.202079	0.206033
287	0.208396	0.207602	0.206339	0.206423	0.210726	0.209724	0.207127	0.208173	0.206024	0.207585	0.207282	0.207537	0.205786	0.204807	0.206682	0.202979	0.206185	0.205928	0.205582	0.206859	0.205632	0.208158	0.206431	0.208013	0.206809	0.206576	0.207583	0.207482	0.207888	0.206538	0.203946	0.207135	0.207134	0.205237	0.206681	0.208196	0.205113	0.20627	0.20444	0.203332	0.204127	0.207376	0.206022	0.206811	0.202951	0.203357	0.204904	0.205868	0.205152
288	0.20602	0.207578	0.20779	0.207673	0.205937	0.205274	0.207444	0.207241	0.208361	0.199397	0.207077	0.207794	0.205697	0.205386	0.206788	0.206638	0.205163	0.203594	0.203595	0.20822	0.204976	0.205542	0.206328	0.205048	0.209197	0.206775	0.206027	0.209241	0.205124	0.204633	0.204012	0.20316	0.205716	0.204885	0.204878	0.207365	0.204618	0.204761	0.205272	0.204546	0.207439	0.205138	0.202697	0.205889	0.203333	0.20474	0.204583	0.203754	0.202231
289	0.205033	0.204282	0.208117	0.204094	0.205713	0.205129	0.2062	0.207671	0.204707	0.204116	0.20292	0.207086	0.206918	0.205846	0.205296	0.205859	0.204622	0.203582	0.205765	0.206104	0.206816	0.207292	0.205371	0.204688	0.206736	0.207147	0.204176	0.207054	0.204725	0.205394	0.205507	0.203453	0.202886	0.205086	0.205645	0.204409	0.204633	0.205803	0.203228	0.20643	0.202705	0.205845	0.202687	0.206425	0.204431	0.204905	0.205028	0.201257	0.203527
290	0.204512	0.207035	0.207465	0.203392	0.203807	0.206124	0.208299	0.202582	0.206066	0.206502	0.205254	0.206823	0.204434	0.204607	0.204236	0.205601	0.205608	0.205949	0.204956	0.207251	0.20664	0.205259	0.206328	0.20501	0.206646	0.206539	0.203287	0.203898	0.204582	0.20758	0.2025	0.203323	0.205746	0.20498	0.207179	0.204278	0.205991	0.205789	0.204895	0.20462	0.204838	0.204725	0.205376	0.205211	0.204646	0.202909	0.203442	0.199893	0.202417
291	0.202734	0.205743	0.208568	0.204479	0.204057	0.204273	0.205839	0.206003	0.205082	0.204704	0.203766	0.207911	0.206031	0.204274	0.204137	0.204997	0.204153	0.207143	0.207529	0.207132	0.204271	0.203903	0.20415	0.202458	0.202473	0.207278	0.203871	0.205924	0.204198	0.20495	0.203445	0.203897	0.207228	0.203471	0.207399	0.203533	0.20477	0.204861	0.202233	0.201623	0.2014	0.203412	0.204201	0.205669	0.205548	0.204601	0.204395	0.19992	0.202968
292	0.204639	0.206271	0.20362	0.204876	0.207061	0.204873	0.206326	0.207311	0.204696	0.207577	0.202218	0.206973	0.203192	0.206681	0.205386	0.204907	0.205738	0.205721	0.203394	0.201605	0.204817	0.206443	0.202264	0.203616	0.206122	0.203618	0.205304	0.203664	0.205572	0.20457	0.203996	0.202178	0.20394	0.204545	0.203771	0.203346	0.203975	0.203517	0.203381	0.203551	0.205355	0.203426	0.203121	0.203128	0.203546	0.203961	0.205636	0.198584	0.200135
293	0.206816	0.205763	0.205699	0.203538	0.202333	0.202354	0.205585	0.201574	0.203674	0.206512	0.205032	0.204147	0.205002	0.202361	0.203738	0.202236	0.204002	0.203301	0.203348	0.203721	0.204341	0.204025	0.204723	0.201367	0.205057	0.201787	0.205158	0.198583	0.203494	0.20302	0.204877	0.201971	0.202604	0.203614	0.200709	0.204643	0.201195	0.201303	0.200074	0.20554	0.201475	0.201848	0.204751	0.201617	0.202875	0.200036	0.203048	0.200672	0.202929
294	0.203248	0.203674	0.205394	0.203356	0.203181	0.201518	0.204306	0.204907	0.201157	0.20482	0.201493	0.20402	0.203366	0.203604	0.200393	0.203773	0.203548	0.202153	0.206019	0.204876	0.203297	0.202106	0.203036	0.202059	0.204091	0.204995	0.202031	0.203296	0.203592	0.201958	0.203048	0.203853	0.202637	0.204486	0.203017	0.202502	0.202608	0.20079	0.201964	0.201229	0.20543	0.203655	0.202286	0.200625	0.200515	0.199283	0.199081	0.201603	0.201117
295	0.202885	0.203547	0.205558	0.204363	0.204001	0.205389	0.201645	0.200157	0.200427	0.20314	0.201182	0.200465	0.200358	0.202423	0.201942	0.20297	0.204307	0.201153	0.204583	0.201368	0.20223	0.202295	0.200541	0.203355	0.204167	0.20149	0.20199	0.201832	0.203832	0.202186	0.202222	0.203167	0.202838	0.202166	0.200102	0.200022	0.203478	0.200759	0.201709	0.201475	0.200683	0.201185	0.201705	0.20007	0.201876	0.200013	0.201085	0.20171	0.195424
296	0.205839	0.199984	0.204793	0.203412	0.203707	0.205427	0.200967	0.203055	0.202747	0.198205	0.204929	0.201119	0.203762	0.201571	0.20038	0.20141	0.206256	0.199093	0.203824	0.201739	0.199669	0.199104	0.202113	0.201505	0.202011	0.200554	0.197934	0.199263	0.202141	0.200781	0.199981	0.202575	0.199428	0.202329	0.202153	0.198927	0.202339	0.200238	0.201911	0.20183	0.199909	0.198654	0.201599	0.200168	0.198206	0.201799	0.200076	0.198617	0.197296
297	0.20185	0.201807	0.201953	0.200462	0.200928	0.204305	0.204553	0.203578	0.205311	0.201168	0.204052	0.199646	0.20077	0.199237	0.201245	0.200377	0.20058	0.199952	0.201748	0.20157	0.196458	0.200894	0.19997	0.20173	0.200258	0.200851	0.200131	0.200169	0.203367	0.201629	0.2036	0.202303	0.20122	0.200706	0.199718	0.200248	0.200714	0.203943	0.199395	0.200216	0.200053	0.199912	0.200351	0.200209	0.201992	0.198475	0.19565	0.199026	0.195621
298	0.200006	0.204094	0.201279	0.201822	0.201344	0.204204	0.203481	0.201948	0.2026	0.200274	0.199822	0.202304	0.201141	0.20148	0.201658	0.20088	0.202187	0.201595	0.203061	0.205695	0.20059	0.199255	0.204082	0.198493	0.201292	0.201715	0.20276	0.200487	0.202649	0.202388	0.203142	0.204076	0.199752	0.19867	0.202992	0.200436	0.200561	0.201015	0.200729	0.199395	0.200922	0.198762	0.200398	0.199292	0.200532	0.198834	0.199411	0.195138	0.197434
299	0.198956	0.202142	0.20301	0.200746	0.198074	0.201699	0.200512	0.198867	0.200757	0.200157	0.201571	0.200928	0.200208	0.200165	0.199219	0.202963	0.201007	0.203294	0.203524	0.202502	0.200113	0.202432	0.201026	0.201378	0.201094	0.198728	0.200694	0.199035	0.201118	0.201844	0.198829	0.199731	0.198671	0.197717	0.200246	0.199715	0.200372	0.201242	0.199087	0.199178	0.197018	0.19616	0.196346	0.197983	0.199152	0.195531	0.200951	0.19625	0.197746
300	0.201667	0.199988	0.202609	0.202671	0.201244	0.199053	0.200632	0.200456	0.200628	0.204132	0.201783	0.197452	0.200632	0.202527	0.199926	0.200547	0.20192	0.201093	0.200802	0.202715	0.201853	0.200637	0.196169	0.201009	0.199438	0.200874	0.200271	0.198244	0.199356	0.198874	0.202564	0.19696	0.197154	0.198376	0.198434	0.201012	0.199428	0.198868	0.197504	0.196549	0.200746	0.199301	0.198363	0.200545	0.199991	0.19882	0.198121	0.198364	0.195376
301	0.202193	0.202143	0.20048	0.200211	0.200324	0.202089	0.20439	0.201415	0.201825	0.201847	0.198221	0.198511	0.202189	0.202825	0.198791	0.19993	0.199844	0.201177	0.20036	0.202484	0.200584	0.20087	0.200813	0.200087	0.200207	0.20013	0.19965	0.200173	0.200938	0.199826	0.199228	0.20034	0.199499	0.199931	0.200853	0.198016	0.200599	0.198482	0.195858	0.198912	0.198672	0.199908	0.194252	0.198378	0.195242	0.196822	0.196814	0.196564	0.199056
302	0.201168	0.200229	0.19791	0.199454	0.200649	0.200765	0.199589	0.198602	0.20164	0.199891	0.201332	0.198875	0.201325	0.200208	0.198391	0.200579	0.199286	0.197868	0.198273	0.199365	0.201347	0.198726	0.198007	0.19831	0.200143	0.199052	0.199089	0.19699	0.20009	0.20141	0.197949	0.196855	0.200527	0.197449	0.198845	0.198244	0.199669	0.198522	0.198928	0.19456	0.199561	0.197272	0.198473	0.197936	0.197197	0.19769	0.196234	0.196396	0.196157
303	0.199323	0.199877	0.198878	0.198751	0.201215	0.20109	0.197858	0.201741	0.199254	0.199122	0.199053	0.197433	0.199984	0.200308	0.200544	0.200388	0.198786	0.19824	0.197774	0.198767	0.19943	0.198378	0.199081	0.199101	0.200691	0.201282	0.197925	0.198447	0.202725	0.198371	0.194396	0.198853	0.1982	0.198692	0.19889	0.198542	0.199643	0.19741	0.196807	0.195391	0.198195	0.199134	0.19649	0.198299	0.198801	0.196622	0.194984	0.197507	0.19968
304	0.19772	0.19706	0.199814	0.199222	0.199683	0.20142	0.200432	0.197704	0.196238	0.20166	0.197871	0.196554	0.19687	0.200619	0.196518	0.196789	0.198747	0.199631	0.198369	0.198596	0.197674	0.200658	0.195896	0.200244	0.199159	0.199757	0.197612	0.198379	0.196513	0.199575	0.198868	0.198691	0.198378	0.19748	0.197934	0.196266	0.199127	0.199223	0.1968	0.200115	0.197605	0.196702	0.197915	0.196459	0.195291	0.199129	0.198592	0.195726	0.195763
305	0.20024	0.20048	0.20438	0.200267	0.198289	0.197767	0.199611	0.197376	0.199612	0.201381	0.201489	0.195722	0.2	0.201567	0.195678	0.196018	0.19972	0.195762	0.197925	0.199566	0.196913	0.200913	0.19661	0.198104	0.196419	0.197433	0.198516	0.197012	0.196423	0.195966	0.195557	0.197233	0.198641	0.195757	0.198178	0.19421	0.197652	0.194732	0.196994	0.196976	0.196067	0.196412	0.199808	0.197415	0.195185	0.19741	0.197494	0.196875	0.194082
306	0.19974	0.199075	0.19835	0.199394	0.195382	0.198891	0.198076	0.199123	0.197915	0.19827	0.201559	0.195865	0.198658	0.200397	0.196597	0.198131	0.198517	0.195737	0.194842	0.197663	0.196298	0.197733	0.199847	0.196492	0.195037	0.197518	0.198301	0.197124	0.198842	0.195632	0.197045	0.196657	0.199104	0.195086	0.196035	0.195081	0.19602	0.193834	0.19691	0.197027	0.196157	0.198364	0.195659	0.19611	0.196051	0.197749	0.196345	0.196142	0.193935
307	0.199102	0.195588	0.198259	0.195337	0.198519	0.198063	0.201489	0.197185	0.197908	0.198251	0.19556	0.19719	0.196851	0.196534	0.198546	0.196684	0.200472	0.198382	0.197868	0.198628	0.197937	0.19928	0.198999	0.195142	0.197274	0.197348	0.194725	0.197723	0.197213	0.194482	0.195177	0.196303	0.193288	0.195404	0.195909	0.195922	0.197988	0.19852	0.196296	0.197911	0.198201	0.198323	0.195239	0.194147	0.196659	0.195055	0.196906	0.195427	0.198455
308	0.197876	0.196861	0.198866	0.198538	0.197485	0.197209	0.197169	0.196831	0.198106	0.198546	0.195529	0.199143	0.197187	0.199173	0.196228	0.196406	0.198063	0.197604	0.195411	0.19845	0.197519	0.194958	0.198892	0.193421	0.199327	0.197379	0.196435	0.196194	0.194847	0.19715	0.197741	0.195847	0.194578	0.198003	0.195378	0.196096	0.197289	0.197865	0.194779	0.194784	0.193084	0.196345	0.196521	0.19656	0.196072	0.195714	0.197663	0.191155	0.193757
309	0.197023	0.196386	0.195353	0.195807	0.196351	0.197506	0.196267	0.196315	0.198009	0.199509	0.197837	0.194916	0.194961	0.193431	0.198662	0.197546	0.196967	0.194991	0.198749	0.19901	0.197769	0.198372	0.196379	0.198829	0.197102	0.196302	0.196008	0.197418	0.195818	0.194706	0.19568	0.195683	0.196306	0.197636	0.194469	0.193727	0.194123	0.198049	0.197373	0.194036	0.192708	0.194176	0.198074	0.197388	0.192593	0.194982	0.195222	0.192771	0.194509
310	0.197091	0.194273	0.194796	0.195001	0.198895	0.194942	0.197301	0.197283	0.195566	0.198568	0.198525	0.197568	0.196382	0.195017	0.196723	0.195112	0.198692	0.193182	0.196402	0.195764	0.195565	0.198153	0.195624	0.19334	0.196527	0.194505	0.195934	0.19406	0.195183	0.192883	0.192515	0.197936	0.195458	0.195259	0.194316	0.196992	0.199082	0.194298	0.193956	0.194232	0.194135	0.194682	0.196733	0.194194	0.193167	0.196131	0.192199	0.191858	0.191119
311	0.199258	0.196512	0.196074	0.196666	0.199515	0.194022	0.194272	0.197695	0.197975	0.196298	0.193296	0.193283	0.196183	0.194408	0.198113	0.198273	0.194566	0.196365	0.195355	0.192166	0.19611	0.195564	0.197041	0.195116	0.194685	0.193377	0.193788	0.19789	0.194542	0.193856	0.198849	0.197173	0.194146	0.196155	0.193251	0.193873	0.196527	0.194372	0.193607	0.192973	0.195116	0.195683	0.194231	0.194671	0.19562	0.195951	0.191976	0.192154	0.195658
312	0.196943	0.193738	0.19629	0.198042	0.195303	0.197535	0.194641	0.19468	0.195	0.196157	0.196793	0.195057	0.195417	0.192491	0.19642	0.196744	0.194525	0.194241	0.194594	0.195228	0.196368	0.19578	0.194244	0.194412	0.191471	0.194203	0.194354	0.194837	0.198884	0.192918	0.195281	0.198591	0.194557	0.195432	0.19345	0.193359	0.193405	0.194213	0.193518	0.194509	0.194995	0.193836	0.194493	0.195234	0.196518	0.195989	0.194938	0.189838	0.195038
313	0.194978	0.19827	0.195856	0.198474	0.192723	0.19609	0.195239	0.194593	0.193219	0.196564	0.196165	0.195047	0.193556	0.194025	0.195542	0.196321	0.191744	0.195165	0.195668	0.192282	0.195824	0.193788	0.193632	0.192826	0.195544	0.194873	0.194249	0.197041	0.196588	0.191628	0.191466	0.194946	0.196504	0.193439	0.195311	0.195493	0.195882	0.193777	0.192572	0.192651	0.193901	0.192735	0.194052	0.194212	0.192174	0.194573	0.197548	0.190515	0.190048
314	0.196167	0.196027	0.197284	0.19591	0.198762	0.195442	0.19486	0.195876	0.194388	0.196037	0.196275	0.194546	0.195624	0.194595	0.195907	0.195091	0.192912	0.198349	0.194512	0.195392	0.194318	0.194849	0.196086	0.194949	0.197055	0.19557	0.197475	0.196943	0.195025	0.194779	0.193626	0.190873	0.192819	0.195343	0.194923	0.19282	0.194103	0.194481	0.192856	0.19209	0.189938	0.193659	0.193121	0.193783	0.194703	0.193557	0.190301	0.193594	0.19404
315	0.196233	0.194294	0.197878	0.194882	0.195427	0.194643	0.192316	0.194143	0.194353	0.194441	0.194028	0.195798	0.195179	0.19497	0.193522	0.194018	0.194456	0.19263	0.191285	0.196943	0.192884	0.196942	0.193523	0.193627	0.194275	0.195119	0.194339	0.194998	0.194544	0.19475	0.191014	0.192301	0.193463	0.197055	0.192413	0.190458	0.192411	0.195858	0.19404	0.193244	0.194897	0.192635	0.193841	0.197218	0.193301	0.194222	0.191535	0.193767	0.191401
316	0.194248	0.193962	0.1927	0.192141	0.196548	0.197399	0.194722	0.194355	0.193531	0.193601	0.193872	0.195483	0.192482	0.193566	0.195733	0.193809	0.193073	0.193348	0.194663	0.193682	0.192478	0.194544	0.192884	0.190807	0.193563	0.192895	0.191894	0.193864	0.192741	0.193316	0.192944	0.192676	0.198554	0.196538	0.191494	0.190559	0.193782	0.19266	0.193282	0.192591	0.194283	0.190732	0.195095	0.190465	0.192612	0.191077	0.191263	0.189796	0.191047
317	0.192368	0.195552	0.192661	0.193146	0.194151	0.193881	0.190908	0.192602	0.195096	0.19502	0.19623	0.19199	0.192905	0.192577	0.192227	0.193506	0.192005	0.194766	0.194304	0.197556	0.194157	0.191179	0.193753	0.1924	0.19178	0.190516	0.193352	0.191874	0.190281	0.195394	0.190611	0.189717	0.192861	0.193259	0.197515	0.192547	0.194215	0.190626	0.19238	0.18939	0.190159	0.18912	0.194088	0.192314	0.191565	0.190395	0.192658	0.191008	0.19169
318	0.193649	0.193259	0.192319	0.193218	0.195352	0.197099	0.193455	0.194837	0.194668	0.194477	0.191734	0.19501	0.194556	0.192644	0.188733	0.193451	0.193726	0.195002	0.196213	0.195884	0.193702	0.192569	0.19368	0.194906	0.191797	0.192833	0.190214	0.193479	0.192522	0.193063	0.191676	0.191527	0.193552	0.192859	0.193854	0.190844	0.193576	0.189463	0.19229	0.191812	0.190731	0.192593	0.191023	0.190612	0.192146	0.187097	0.190985	0.188803	0.189095
319	0.196613	0.192423	0.19307	0.19144	0.192139	0.194858	0.191727	0.192187	0.194056	0.193032	0.193858	0.191918	0.19229	0.194326	0.195233	0.195271	0.192939	0.193224	0.192117	0.192185	0.192839	0.192923	0.19467	0.192366	0.192004	0.195296	0.192809	0.190549	0.191804	0.192554	0.189522	0.192996	0.1907	0.191128	0.192911	0.191913	0.192889	0.190508	0.187629	0.192974	0.193586	0.192675	0.188265	0.189286	0.19139	0.191729	0.191527	0.192017	0.188286
320	0.193956	0.19222	0.192278	0.192361	0.194511	0.193137	0.190361	0.195639	0.192851	0.193781	0.194502	0.193664	0.190715	0.192034	0.194337	0.192279	0.193431	0.192099	0.192472	0.194391	0.192515	0.194515	0.190326	0.192899	0.191139	0.191908	0.193661	0.190843	0.190181	0.193911	0.19101	0.194743	0.193531	0.195729	0.193503	0.191546	0.192486	0.19151	0.192519	0.191106	0.193935	0.190652	0.190335	0.191289	0.189226	0.19112	0.190633	0.189424	0.188611
321	0.19257	0.192226	0.191975	0.191743	0.191119	0.190036	0.19221	0.196114	0.192848	0.196112	0.194116	0.192061	0.19185	0.192321	0.191451	0.193947	0.192398	0.190388	0.19499	0.190277	0.19174	0.19484	0.191852	0.195248	0.188043	0.190416	0.190781	0.190262	0.194206	0.193021	0.192153	0.1902	0.193295	0.192945	0.191894	0.193728	0.190571	0.188791	0.19367	0.191455	0.188747	0.191682	0.190512	0.19127	0.190288	0.189825	0.190549	0.190995	0.188426
322	0.194676	0.196448	0.190204	0.192076	0.193376	0.193666	0.195495	0.19478	0.190077	0.191743	0.191756	0.193002	0.191308	0.191558	0.189747	0.191584	0.189887	0.193408	0.190767	0.193103	0.190692	0.190393	0.193192	0.192465	0.189731	0.192149	0.189531	0.190986	0.189387	0.189263	0.190851	0.189405	0.191996	0.189815	0.189352	0.19247	0.192901	0.190858	0.1907	0.187103	0.189749	0.188233	0.191846	0.193743	0.188831	0.189532	0.189002	0.187053	0.191721
323	0.192323	0.193289	0.191241	0.190998	0.194089	0.191954	0.19191	0.194376	0.190668	0.191962	0.19214	0.190577	0.189654	0.192731	0.18875	0.193604	0.193341	0.193219	0.193998	0.193503	0.187451	0.19255	0.190151	0.192046	0.191059	0.18951	0.19009	0.188992	0.191403	0.192176	0.19019	0.191798	0.188594	0.189174	0.190903	0.190214	0.19032	0.191463	0.190683	0.188504	0.188876	0.189401	0.191603	0.193868	0.188695	0.188297	0.190774	0.186984	0.188135
324	0.19276	0.191543	0.191201	0.190059	0.191417	0.18878	0.195766	0.193154	0.190939	0.191826	0.191032	0.191971	0.189154	0.192681	0.18922	0.188555	0.190503	0.190048	0.190001	0.19154	0.191043	0.1891	0.190587	0.193211	0.190799	0.1912	0.188622	0.189972	0.188567	0.191799	0.19432	0.188893	0.193246	0.192618	0.190112	0.19111	0.190592	0.188723	0.190854	0.191103	0.188948	0.189492	0.188768	0.189987	0.190174	0.19165	0.190279	0.187859	0.185986
325	0.19203	0.19091	0.190505	0.191107	0.193716	0.189053	0.19025	0.191478	0.193026	0.191528	0.192875	0.191596	0.190598	0.189352	0.191126	0.191828	0.190462	0.19158	0.188864	0.192617	0.191701	0.189238	0.190471	0.188589	0.190999	0.189741	0.189396	0.190124	0.190588	0.188018	0.192018	0.18978	0.194323	0.192428	0.189171	0.189315	0.191109	0.188077	0.187955	0.189248	0.191043	0.186757	0.190127	0.189067	0.190395	0.190087	0.191035	0.190669	0.188601
326	0.189278	0.192866	0.190124	0.193328	0.190011	0.191148	0.191218	0.191527	0.194229	0.19197	0.190415	0.189894	0.192915	0.190918	0.191825	0.191305	0.186634	0.191803	0.192075	0.192635	0.191263	0.189838	0.192049	0.19049	0.188408	0.185342	0.191501	0.19156	0.190359	0.189484	0.193659	0.190399	0.191309	0.190955	0.191409	0.191569	0.19157	0.188515	0.190349	0.189102	0.188019	0.1872	0.187196	0.188998	0.189996	0.187951	0.188554	0.186516	0.185119
327	0.190229	0.186561	0.186081	0.187787	0.194829	0.189314	0.192839	0.191702	0.190353	0.19308	0.188726	0.188909	0.192826	0.188368	0.190841	0.191627	0.188312	0.189105	0.190146	0.189268	0.189046	0.191571	0.191749	0.189357	0.188715	0.190782	0.190475	0.189101	0.188883	0.190258	0.185783	0.191036	0.187882	0.188976	0.187541	0.189669	0.187464	0.187168	0.187142	0.187858	0.187411	0.189957	0.187986	0.187882	0.187651	0.188055	0.185475	0.185189	0.184609
328	0.188333	0.187522	0.188458	0.187467	0.19153	0.191103	0.19078	0.191618	0.188053	0.191324	0.186755	0.192014	0.187437	0.18681	0.191505	0.190368	0.188708	0.188886	0.18903	0.188833	0.189804	0.189897	0.188519	0.193758	0.189154	0.187384	0.190855	0.18888	0.188787	0.190815	0.189593	0.190285	0.187266	0.188709	0.190895	0.186849	0.190055	0.187506	0.190223	0.188028	0.188529	0.189843	0.187489	0.192324	0.187349	0.188102	0.188019	0.185691	0.189474
329	0.189061	0.192173	0.188306	0.190669	0.192823	0.192237	0.190744	0.188927	0.190644	0.187542	0.189554	0.192825	0.190776	0.188167	0.190085	0.189991	0.190899	0.189559	0.191765	0.191962	0.193422	0.188897	0.191303	0.191636	0.188052	0.189662	0.189751	0.189949	0.18845	0.189195	0.188363	0.190918	0.189789	0.18799	0.190142	0.18659	0.186992	0.188035	0.187454	0.187228	0.187181	0.189672	0.187572	0.189227	0.185928	0.187654	0.189021	0.185452	0.186112
330	0.193184	0.187569	0.190247	0.192825	0.189274	0.190751	0.188885	0.190478	0.187136	0.191218	0.188107	0.188705	0.190446	0.186694	0.187309	0.191576	0.184658	0.187423	0.191154	0.192066	0.188312	0.187031	0.190169	0.188167	0.189405	0.190587	0.186796	0.188698	0.188577	0.184266	0.189664	0.187126	0.187191	0.186479	0.188292	0.188083	0.189438	0.185897	0.184872	0.186337	0.188523	0.189402	0.188804	0.189986	0.186228	0.187047	0.188421	0.184454	0.183722
331	0.188589	0.190684	0.192538	0.186401	0.19043	0.190262	0.188037	0.188099	0.189484	0.189523	0.187015	0.18748	0.191154	0.185909	0.189008	0.191106	0.190085	0.186514	0.187841	0.188365	0.191088	0.186675	0.189601	0.187727	0.189044	0.187552	0.188682	0.190492	0.188124	0.185673	0.188212	0.187022	0.185351	0.186829	0.189008	0.189506	0.190313	0.186322	0.1903	0.183987	0.189048	0.186634	0.185272	0.188664	0.187531	0.185658	0.186833	0.186798	0.185839
332	0.188231	0.189087	0.187518	0.186156	0.18881	0.18971	0.187836	0.188176	0.18958	0.190488	0.18919	0.188384	0.188788	0.188659	0.188099	0.187803	0.189195	0.187534	0.187916	0.189687	0.187394	0.187682	0.187821	0.187473	0.187837	0.189132	0.186729	0.187692	0.186381	0.188646	0.188759	0.188269	0.18708	0.187283	0.187125	0.185988	0.188678	0.186631	0.186686	0.185114	0.186155	0.189635	0.188831	0.187373	0.187022	0.186414	0.188324	0.186951	0.186207
333	0.189783	0.189268	0.190283	0.190406	0.186491	0.189544	0.188995	0.186998	0.188109	0.18644	0.188937	0.188209	0.187809	0.18972	0.188809	0.190167	0.185616	0.18673	0.187615	0.188321	0.188229	0.185312	0.185231	0.186715	0.187781	0.185777	0.185468	0.186737	0.188792	0.184937	0.188736	0.186833	0.190398	0.188453	0.184789	0.187585	0.188897	0.186594	0.188575	0.184347	0.184092	0.186508	0.183929	0.187711	0.185101	0.184043	0.185267	0.186421	0.184522
334	0.188679	0.188201	0.188277	0.189932	0.188963	0.187028	0.190031	0.187394	0.187807	0.190454	0.186099	0.188756	0.184568	0.187666	0.187963	0.187512	0.186456	0.185674	0.186098	0.188875	0.18929	0.187315	0.188267	0.187006	0.188876	0.187004	0.187642	0.189247	0.189362	0.189898	0.185624	0.188706	0.188988	0.186058	0.186796	0.186061	0.188726	0.184579	0.186621	0.186162	0.186584	0.185398	0.186377	0.186305	0.185403	0.182001	0.186923	0.183991	0.183952
335	0.187572	0.186058	0.18772	0.187433	0.187152	0.18486	0.187909	0.188628	0.185551	0.187448	0.183968	0.188611	0.186255	0.190133	0.188178	0.188983	0.185991	0.187449	0.188543	0.189001	0.188708	0.188322	0.18729	0.185409	0.188789	0.185613	0.187001	0.187538	0.186191	0.186411	0.18944	0.189791	0.188554	0.186206	0.185827	0.185187	0.186579	0.185752	0.186961	0.184888	0.184755	0.180814	0.184329	0.185763	0.182149	0.181272	0.186308	0.180997	0.182161
336	0.188337	0.188934	0.187223	0.188859	0.189942	0.188087	0.187273	0.186786	0.188842	0.188487	0.186069	0.188515	0.184467	0.186543	0.187652	0.187295	0.186517	0.187581	0.185247	0.185065	0.188396	0.185087	0.185554	0.187575	0.185832	0.186589	0.18798	0.18399	0.185007	0.184966	0.187467	0.190069	0.186202	0.186769	0.186986	0.187743	0.188652	0.186271	0.185537	0.186	0.186423	0.184939	0.184618	0.185815	0.185371	0.184472	0.183601	0.188491	0.185193
337	0.185672	0.188495	0.186089	0.187748	0.18991	0.187054	0.189247	0.18725	0.188747	0.188355	0.186999	0.187776	0.185591	0.186569	0.1859	0.182749	0.185782	0.185193	0.186907	0.189654	0.18814	0.184518	0.186644	0.187111	0.187129	0.185535	0.187063	0.184457	0.186915	0.187566	0.1844	0.185289	0.188956	0.185109	0.187525	0.185426	0.18594	0.184434	0.187441	0.183671	0.185503	0.184403	0.185381	0.18293	0.183931	0.185505	0.184585	0.18409	0.182929
338	0.188016	0.187601	0.18901	0.187658	0.19005	0.18579	0.187902	0.187695	0.188252	0.186766	0.185929	0.187956	0.188542	0.188322	0.186574	0.18506	0.186287	0.185843	0.182866	0.187675	0.186338	0.185285	0.187696	0.185758	0.186634	0.187222	0.188502	0.181342	0.18667	0.187035	0.186031	0.184563	0.186941	0.18468	0.184577	0.184905	0.185044	0.186604	0.185019	0.185876	0.183704	0.182566	0.187183	0.184484	0.181704	0.183131	0.186445	0.185681	0.185367
339	0.187548	0.186313	0.188422	0.185573	0.185477	0.186255	0.18517	0.188517	0.185872	0.187	0.186214	0.186157	0.188001	0.186574	0.185394	0.183339	0.186869	0.184404	0.187497	0.186407	0.184388	0.183875	0.185181	0.186538	0.187591	0.188481	0.186882	0.185802	0.188049	0.186698	0.184664	0.185926	0.184313	0.185738	0.188163	0.184924	0.185678	0.187204	0.185244	0.186448	0.185797	0.184724	0.180643	0.185623	0.184332	0.187255	0.182939	0.183757	0.182759
340	0.185442	0.188347	0.18627	0.186728	0.186758	0.187865	0.186121	0.185254	0.189285	0.187586	0.185062	0.185911	0.188036	0.186821	0.184427	0.18426	0.184655	0.18594	0.187943	0.186038	0.184358	0.185618	0.187081	0.184701	0.183995	0.184462	0.186054	0.182686	0.185114	0.186702	0.18558	0.186399	0.184751	0.184262	0.187205	0.185232	0.187347	0.184997	0.184425	0.185938	0.183258	0.186695	0.18384	0.183005	0.185772	0.185746	0.182926	0.182315	0.18609
341	0.185652	0.186607	0.187348	0.186222	0.187057	0.186799	0.187376	0.184987	0.189012	0.189198	0.183547	0.182865	0.18689	0.186687	0.187941	0.186707	0.184929	0.182432	0.186819	0.187862	0.184853	0.18557	0.184606	0.182942	0.184772	0.185238	0.184634	0.184088	0.186128	0.1854	0.183187	0.185197	0.182637	0.184404	0.184023	0.183403	0.186216	0.184466	0.186699	0.182493	0.185324	0.183454	0.184147	0.186225	0.183318	0.181592	0.183362	0.181783	0.181815
342	0.187016	0.186405	0.184902	0.187471	0.188454	0.185221	0.186739	0.186616	0.184618	0.184591	0.187892	0.184698	0.186576	0.18286	0.184531	0.184262	0.183815	0.18111	0.183899	0.18444	0.184049	0.184318	0.184412	0.185626	0.184789	0.181486	0.183908	0.185782	0.186553	0.184075	0.183925	0.183907	0.186008	0.184496	0.187455	0.186637	0.183438	0.183173	0.183918	0.184057	0.182303	0.182811	0.185896	0.183058	0.183387	0.182947	0.184079	0.183472	0.182668
343	0.187893	0.18444	0.184545	0.186639	0.18709	0.185374	0.185633	0.187367	0.186229	0.188692	0.183646	0.184763	0.1854	0.183878	0.183022	0.186522	0.183947	0.183918	0.18487	0.18566	0.181152	0.181981	0.182658	0.18463	0.185065	0.179159	0.185188	0.183071	0.184601	0.184157	0.181179	0.185669	0.181545	0.185639	0.183903	0.183123	0.185248	0.183051	0.182132	0.183253	0.182678	0.185222	0.183385	0.183912	0.182594	0.184526	0.182417	0.18273	0.17925
344	0.183904	0.183262	0.185071	0.185008	0.183993	0.185079	0.187724	0.185043	0.183867	0.18528	0.18404	0.183083	0.183735	0.181905	0.185167	0.183847	0.183957	0.185953	0.182836	0.183924	0.184881	0.183249	0.181023	0.184434	0.186314	0.184914	0.185973	0.185281	0.183503	0.181697	0.182303	0.185057	0.183989	0.184353	0.183699	0.18079	0.185843	0.185577	0.182907	0.184506	0.185531	0.181131	0.181755	0.182215	0.183661	0.184274	0.18292	0.179504	0.181642
345	0.184202	0.185317	0.186377	0.184857	0.182174	0.183173	0.181399	0.18449	0.181415	0.186424	0.190681	0.181119	0.184164	0.184993	0.184186	0.186841	0.185751	0.185732	0.182993	0.185253	0.183235	0.185692	0.187805	0.185097	0.184513	0.182529	0.186685	0.184405	0.183957	0.182031	0.182101	0.185192	0.182512	0.183529	0.180879	0.182042	0.187434	0.183167	0.183461	0.182958	0.18448	0.186464	0.181324	0.184417	0.18188	0.18023	0.181608	0.181371	0.181466
346	0.185989	0.184985	0.184384	0.183083	0.181607	0.184089	0.18491	0.184233	0.184909	0.182883	0.186128	0.182679	0.185997	0.185101	0.184881	0.187104	0.185297	0.185221	0.185538	0.18614	0.185192	0.181266	0.184058	0.183789	0.184081	0.182457	0.183799	0.183916	0.183777	0.184603	0.182936	0.180513	0.18315	0.182806	0.182956	0.186668	0.183501	0.184386	0.18332	0.184701	0.183417	0.184943	0.181642	0.181949	0.183431	0.179405	0.182747	0.180364	0.180867
347	0.183817	0.184423	0.183033	0.1828	0.186044	0.183702	0.182266	0.184784	0.18572	0.182067	0.182916	0.184569	0.181988	0.185701	0.182477	0.184974	0.185423	0.183552	0.183391	0.185449	0.184864	0.181351	0.184522	0.183183	0.18078	0.18225	0.183244	0.182532	0.182081	0.181279	0.182752	0.182265	0.183425	0.181248	0.18171	0.182398	0.180594	0.182395	0.182079	0.182102	0.182291	0.184036	0.182232	0.182315	0.18104	0.181083	0.181618	0.181052	0.181495
348	0.183845	0.183625	0.18669	0.185517	0.183149	0.183041	0.184815	0.184249	0.184304	0.18458	0.181509	0.18411	0.183489	0.183914	0.181949	0.181755	0.183662	0.182369	0.184749	0.181204	0.184858	0.183359	0.182778	0.181035	0.183767	0.186027	0.18521	0.182132	0.183859	0.182092	0.181034	0.183957	0.182051	0.184436	0.183571	0.181483	0.183398	0.179717	0.18276	0.181175	0.179731	0.179982	0.183122	0.18641	0.181707	0.18267	0.182218	0.179279	0.181788
349	0.183295	0.186019	0.183661	0.184588	0.180985	0.180087	0.184683	0.18459	0.183865	0.186758	0.181968	0.181572	0.180471	0.182057	0.183163	0.184818	0.184592	0.183598	0.186222	0.186145	0.182582	0.180987	0.184142	0.184811	0.181336	0.181988	0.185125	0.185217	0.183629	0.18373	0.182559	0.181637	0.181778	0.18279	0.183855	0.183374	0.184808	0.181247	0.185419	0.181478	0.181755	0.181371	0.183273	0.182626	0.1799	0.183302	0.181245	0.179066	0.182228
350	0.183613	0.183081	0.18452	0.184273	0.182037	0.180673	0.183159	0.182442	0.182178	0.18474	0.182536	0.179886	0.180821	0.182323	0.182155	0.183241	0.181588	0.183839	0.185053	0.183266	0.184411	0.182106	0.184519	0.185078	0.183071	0.179018	0.182326	0.183551	0.184182	0.185606	0.183941	0.18346	0.179503	0.180609	0.181969	0.182904	0.180765	0.18383	0.181614	0.183819	0.182183	0.180126	0.179673	0.180996	0.176725	0.181505	0.180592	0.180103	0.181084
351	0.186375	0.180319	0.182269	0.184098	0.182524	0.183362	0.184957	0.182897	0.184194	0.184015	0.18322	0.180327	0.182245	0.181521	0.182895	0.183757	0.182167	0.182484	0.181974	0.185355	0.183476	0.183146	0.183779	0.183182	0.182954	0.182664	0.182346	0.183021	0.182165	0.181729	0.186665	0.182391	0.178339	0.181097	0.18194	0.18308	0.183815	0.181678	0.180505	0.18215	0.180154	0.182822	0.177954	0.180147	0.178619	0.181459	0.181712	0.179547	0.179007
352	0.184268	0.181709	0.183198	0.184156	0.181869	0.183491	0.184127	0.182527	0.180592	0.183219	0.181492	0.181258	0.182595	0.178926	0.184571	0.183186	0.182398	0.182215	0.183547	0.181847	0.184665	0.183773	0.182382	0.182918	0.184481	0.181544	0.18195	0.182957	0.181944	0.182564	0.1833	0.18294	0.181098	0.182625	0.179289	0.182311	0.182111	0.181502	0.181258	0.177677	0.179361	0.18218	0.180172	0.181337	0.180045	0.180845	0.180411	0.179755	0.178263
353	0.186229	0.182475	0.182015	0.183903	0.182728	0.181805	0.18421	0.181672	0.179911	0.180379	0.181566	0.180092	0.181254	0.182471	0.183805	0.18372	0.183381	0.182832	0.181592	0.182562	0.18149	0.184377	0.181916	0.182296	0.182396	0.180465	0.183174	0.181757	0.181107	0.183071	0.181874	0.184269	0.184052	0.181752	0.181515	0.181515	0.183264	0.182708	0.179348	0.180667	0.179604	0.181172	0.181965	0.181057	0.180712	0.179095	0.179579	0.17836	0.178391
354	0.183867	0.18342	0.186079	0.181719	0.182481	0.181815	0.180799	0.183614	0.182557	0.183941	0.183793	0.180928	0.183219	0.181513	0.181868	0.179486	0.182216	0.1815	0.181075	0.180796	0.183878	0.184739	0.182434	0.18213	0.182938	0.18199	0.180336	0.18153	0.179225	0.183471	0.181688	0.183547	0.181691	0.180833	0.183493	0.182545	0.181206	0.183889	0.179233	0.180553	0.182179	0.181561	0.179708	0.180936	0.179369	0.182054	0.180126	0.176225	0.176401
355	0.184632	0.183033	0.183697	0.18378	0.184261	0.183366	0.183032	0.184941	0.181725	0.181571	0.18258	0.185512	0.182758	0.185443	0.177848	0.18184	0.182209	0.184584	0.181696	0.178738	0.185187	0.18134	0.181937	0.181167	0.1816	0.18176	0.182652	0.181818	0.183105	0.182913	0.181432	0.184963	0.182728	0.181085	0.181104	0.179411	0.182687	0.17642	0.181864	0.183585	0.179289	0.182843	0.179372	0.177295	0.177352	0.176798	0.180108	0.179245	0.179925
356	0.180588	0.181415	0.1835	0.182821	0.184477	0.183209	0.182826	0.18129	0.182794	0.181679	0.184275	0.182966	0.183064	0.184123	0.181331	0.181063	0.18232	0.182713	0.18183	0.179468	0.183858	0.182523	0.181788	0.181096	0.180942	0.181496	0.182979	0.181117	0.182527	0.180226	0.179815	0.182835	0.178402	0.180208	0.180188	0.178786	0.183426	0.178404	0.178735	0.18138	0.181438	0.181671	0.180216	0.181025	0.179565	0.181721	0.180342	0.177595	0.180275
357	0.182475	0.183428	0.182144	0.181682	0.18305	0.183425	0.182609	0.178903	0.180277	0.184159	0.183771	0.182644	0.181321	0.18313	0.181624	0.182409	0.180777	0.181477	0.18151	0.179278	0.181158	0.181787	0.181825	0.180061	0.183031	0.18341	0.182412	0.181909	0.182599	0.182924	0.181014	0.184168	0.178731	0.180089	0.179061	0.181152	0.182573	0.180546	0.177513	0.180335	0.18137	0.179695	0.178472	0.180644	0.180851	0.181954	0.180685	0.17562	0.177434
358	0.182229	0.182253	0.181368	0.179204	0.181716	0.179468	0.184297	0.180524	0.181817	0.182503	0.183838	0.183785	0.182908	0.179267	0.182306	0.183922	0.179994	0.180653	0.183446	0.18163	0.182281	0.179126	0.182681	0.180969	0.180352	0.181381	0.184213	0.18188	0.181623	0.180727	0.183864	0.183781	0.180635	0.181304	0.18178	0.177698	0.184016	0.181513	0.17937	0.178464	0.181567	0.179805	0.180117	0.18231	0.177004	0.178574	0.180937	0.178533	0.18107
359	0.180488	0.179773	0.180394	0.178669	0.181379	0.181869	0.181001	0.179266	0.182455	0.180857	0.183088	0.182892	0.180232	0.179483	0.18251	0.181931	0.184509	0.182026	0.180031	0.18254	0.184926	0.180234	0.184872	0.180446	0.180404	0.180832	0.179236	0.18136	0.179676	0.179662	0.180363	0.183538	0.180334	0.17887	0.180791	0.180348	0.179942	0.181546	0.180447	0.179121	0.178002	0.178961	0.182569	0.181933	0.176902	0.182971	0.178734	0.177404	0.178356
360	0.183648	0.183947	0.178893	0.18277	0.182971	0.183649	0.181324	0.181014	0.179682	0.183839	0.17922	0.182426	0.180596	0.181258	0.179138	0.181716	0.183999	0.181441	0.18184	0.180678	0.183223	0.179557	0.182436	0.180675	0.182381	0.178916	0.182769	0.180689	0.182762	0.184346	0.181926	0.178556	0.179966	0.182101	0.178311	0.179875	0.18012	0.179969	0.183144	0.181441	0.177197	0.178589	0.181901	0.181078	0.180331	0.177452	0.179172	0.177289	0.17653
361	0.185671	0.179352	0.182179	0.182719	0.180804	0.182684	0.181715	0.182273	0.182371	0.181359	0.180362	0.182464	0.1824	0.180369	0.184337	0.179586	0.182443	0.182515	0.182104	0.179456	0.180197	0.181926	0.180825	0.179629	0.180483	0.181879	0.182854	0.17684	0.17951	0.180744	0.18272	0.179381	0.182379	0.179308	0.178042	0.178484	0.181168	0.180737	0.180306	0.178031	0.176399	0.179507	0.179579	0.178642	0.175616	0.180049	0.180464	0.17898	0.174875
362	0.180726	0.180518	0.179978	0.179139	0.18362	0.179061	0.178762	0.17782	0.181696	0.178644	0.180747	0.182584	0.180057	0.181313	0.180203	0.18241	0.180116	0.17799	0.178328	0.181845	0.181121	0.182155	0.181855	0.180803	0.181622	0.178179	0.180956	0.178214	0.18066	0.180282	0.183516	0.180966	0.17939	0.181298	0.18159	0.175075	0.180969	0.178883	0.17905	0.182126	0.176562	0.179401	0.178052	0.180044	0.176336	0.178606	0.175223	0.176429	0.176175
363	0.180187	0.182345	0.181838	0.179146	0.182577	0.181866	0.180282	0.180172	0.183566	0.179931	0.180705	0.177986	0.180282	0.178457	0.178954	0.180542	0.178774	0.18014	0.181286	0.180945	0.180221	0.179471	0.181998	0.180961	0.1822	0.177445	0.178005	0.179581	0.179259	0.180752	0.181887	0.178619	0.181185	0.177815	0.181721	0.180535	0.179572	0.179172	0.180075	0.181149	0.178475	0.18168	0.177126	0.179451	0.176894	0.176869	0.178301	0.175523	0.175321
364	0.180296	0.179888	0.178213	0.179478	0.181254	0.182728	0.18116	0.181954	0.183745	0.183009	0.178064	0.176531	0.177322	0.180885	0.180765	0.179948	0.180764	0.179478	0.17959	0.18241	0.178762	0.181619	0.180299	0.178659	0.178744	0.177554	0.17796	0.179615	0.179249	0.182198	0.176793	0.178642	0.178679	0.179715	0.179179	0.177775	0.178083	0.182104	0.181076	0.179691	0.177149	0.176637	0.174765	0.179814	0.175666	0.179485	0.175165	0.172799	0.173876
365	0.177259	0.182351	0.181297	0.181204	0.18258	0.180713	0.180126	0.179026	0.175823	0.179285	0.179085	0.179146	0.180391	0.180121	0.179379	0.179329	0.181179	0.177959	0.181045	0.182166	0.181069	0.181629	0.177984	0.176742	0.176411	0.181828	0.180925	0.179818	0.180802	0.179041	0.177519	0.179418	0.180543	0.17663	0.178544	0.178607	0.177629	0.177931	0.177964	0.179077	0.17787	0.179736	0.177466	0.181576	0.180854	0.180143	0.177486	0.175624	0.174916
366	0.180696	0.183283	0.182895	0.182015	0.182651	0.179938	0.180271	0.182683	0.180218	0.182133	0.179746	0.178319	0.177963	0.181696	0.17919	0.182616	0.177348	0.175937	0.178821	0.17759	0.178744	0.182455	0.177966	0.177016	0.179061	0.178274	0.178685	0.177901	0.177388	0.179412	0.179277	0.178618	0.177598	0.177127	0.179039	0.178178	0.175679	0.179471	0.17849	0.177624	0.178654	0.176592	0.177652	0.180447	0.176818	0.176622	0.172756	0.177561	0.17888
367	0.180354	0.179012	0.180729	0.179139	0.180169	0.180047	0.181811	0.179578	0.180249	0.179285	0.178683	0.18296	0.179667	0.176975	0.179899	0.180919	0.180827	0.177835	0.176242	0.178588	0.179487	0.178369	0.180011	0.182546	0.177654	0.176233	0.178478	0.176217	0.179646	0.178713	0.178537	0.178104	0.176642	0.177771	0.173999	0.176554	0.178075	0.179198	0.177378	0.179394	0.178351	0.178994	0.180079	0.180011	0.18031	0.177642	0.176883	0.177426	0.178599
368	0.180067	0.180304	0.182547	0.176411	0.180684	0.182114	0.176897	0.179087	0.181043	0.176718	0.179416	0.176049	0.180836	0.176815	0.179587	0.178737	0.178226	0.18031	0.180779	0.179459	0.176209	0.176857	0.179546	0.176829	0.177418	0.177627	0.179749	0.180398	0.179655	0.178675	0.177967	0.175527	0.177653	0.179564	0.179372	0.175867	0.177413	0.180151	0.178034	0.176785	0.180834	0.174225	0.179843	0.178905	0.178362	0.175341	0.177938	0.173502	0.175508
369	0.181694	0.179759	0.179769	0.178641	0.18085	0.177876	0.175825	0.177904	0.179704	0.178448	0.178011	0.177054	0.175403	0.179724	0.179745	0.177097	0.178732	0.178541	0.180444	0.17665	0.177042	0.1761	0.178044	0.175422	0.177331	0.176441	0.177025	0.175356	0.17828	0.17523	0.178207	0.177242	0.179706	0.178526	0.179841	0.178028	0.179407	0.178101	0.176866	0.17456	0.178467	0.174936	0.17544	0.178422	0.179276	0.176901	0.179761	0.176306	0.17626
370	0.178884	0.18062	0.180147	0.179281	0.179919	0.176643	0.176255	0.175403	0.17809	0.175931	0.174754	0.180552	0.177528	0.18102	0.17789	0.174318	0.177804	0.178728	0.177825	0.178094	0.178149	0.178092	0.178458	0.178349	0.177096	0.178299	0.178662	0.181222	0.177315	0.175266	0.176773	0.178211	0.178921	0.178412	0.177806	0.177681	0.178672	0.172893	0.17616	0.176124	0.176671	0.179431	0.17726	0.175833	0.176487	0.174853	0.175864	0.174524	0.175706
371	0.181712	0.180054	0.180268	0.175918	0.179882	0.178933	0.178985	0.180543	0.181562	0.177992	0.178582	0.180237	0.178257	0.17798	0.176572	0.177194	0.179102	0.18039	0.178259	0.18017	0.177509	0.178469	0.177166	0.177735	0.175759	0.174142	0.177732	0.179175	0.180218	0.178949	0.180934	0.180124	0.177013	0.177201	0.177807	0.176722	0.17632	0.176258	0.177401	0.175293	0.178335	0.176252	0.174838	0.179093	0.178338	0.178287	0.178151	0.174535	0.177614
372	0.180325	0.180267	0.178015	0.179581	0.178156	0.177392	0.180895	0.179975	0.179908	0.178296	0.179649	0.179595	0.177979	0.178242	0.176778	0.178191	0.17573	0.179966	0.17853	0.176597	0.179497	0.176612	0.178182	0.178826	0.177929	0.17472	0.179067	0.177846	0.175135	0.177585	0.178088	0.177885	0.17728	0.175976	0.177062	0.176838	0.177061	0.178581	0.175097	0.17318	0.17872	0.179918	0.177003	0.17881	0.177184	0.175932	0.177754	0.174983	0.176198
373	0.181774	0.176569	0.180394	0.180432	0.178993	0.179395	0.176338	0.178244	0.180417	0.177047	0.17898	0.175522	0.177746	0.173658	0.178424	0.179074	0.176006	0.177489	0.175758	0.176148	0.180009	0.177788	0.179701	0.181186	0.177747	0.175531	0.176892	0.176781	0.176724	0.177176	0.174931	0.176408	0.175368	0.175224	0.176948	0.1761	0.179549	0.176677	0.177012	0.177462	0.177901	0.17678	0.175606	0.17795	0.175603	0.174289	0.174117	0.175628	0.174297
374	0.181077	0.179342	0.181719	0.178856	0.177526	0.176545	0.182072	0.177194	0.177099	0.17792	0.179137	0.177362	0.178947	0.175445	0.176209	0.178292	0.179976	0.180965	0.17902	0.175863	0.175865	0.176919	0.180308	0.178877	0.178226	0.17668	0.177613	0.173764	0.178201	0.178219	0.177237	0.181277	0.178472	0.174915	0.176729	0.173688	0.180821	0.178102	0.177481	0.177037	0.174603	0.177733	0.177739	0.177286	0.175563	0.177079	0.17408	0.176174	0.174936
375	0.176579	0.176455	0.178825	0.182506	0.175403	0.179372	0.181701	0.176558	0.177608	0.179137	0.179472	0.180278	0.175523	0.178703	0.178025	0.177315	0.177124	0.177853	0.179223	0.172551	0.176982	0.175818	0.176874	0.178838	0.178146	0.177857	0.178616	0.178671	0.178972	0.176345	0.177573	0.178306	0.177139	0.176238	0.176313	0.176835	0.178031	0.176887	0.17541	0.180941	0.178133	0.173251	0.178374	0.17681	0.174452	0.176627	0.176701	0.174992	0.168821
376	0.177438	0.177683	0.177966	0.178925	0.177465	0.17591	0.176296	0.177769	0.178844	0.178808	0.176929	0.175758	0.177997	0.177352	0.180235	0.17831	0.179082	0.17478	0.177113	0.176324	0.177636	0.178724	0.176758	0.178139	0.177001	0.176309	0.178074	0.178431	0.178671	0.1817	0.175914	0.178852	0.17893	0.173943	0.175659	0.173314	0.174046	0.176681	0.180081	0.176129	0.17682	0.175661	0.174183	0.177883	0.173677	0.173187	0.174832	0.172987	0.173241
377	0.182096	0.178234	0.177105	0.177074	0.178445	0.176021	0.175471	0.179336	0.178268	0.173593	0.17717	0.175311	0.179531	0.176284	0.178542	0.176419	0.177442	0.177276	0.179045	0.177717	0.177932	0.174915	0.178002	0.177858	0.176792	0.177863	0.17823	0.179907	0.177914	0.179053	0.178245	0.177479	0.176518	0.178199	0.176164	0.179737	0.176948	0.177043	0.177587	0.174	0.176624	0.17488	0.176849	0.176006	0.177402	0.174483	0.17586	0.171881	0.17156
378	0.17527	0.17747	0.179129	0.179238	0.175815	0.17699	0.178625	0.17748	0.178091	0.175692	0.177562	0.179334	0.177666	0.175742	0.177941	0.177749	0.177688	0.179056	0.174404	0.175646	0.179656	0.17565	0.176557	0.177442	0.17667	0.178052	0.178327	0.178413	0.179326	0.175441	0.176045	0.179192	0.177782	0.173042	0.17539	0.174535	0.174733	0.178569	0.176399	0.173696	0.172756	0.17413	0.175035	0.175937	0.17154	0.170664	0.176571	0.174075	0.173997
379	0.176543	0.177047	0.177098	0.177153	0.179199	0.176565	0.177111	0.176068	0.176861	0.17847	0.175739	0.179474	0.178359	0.177965	0.177171	0.176938	0.173541	0.178651	0.178222	0.17721	0.1762	0.177881	0.178041	0.178918	0.177215	0.177246	0.174842	0.176095	0.177121	0.174552	0.171508	0.176355	0.177314	0.177619	0.17603	0.176928	0.177088	0.175525	0.17252	0.175441	0.17173	0.176814	0.172789	0.177002	0.174517	0.174246	0.172722	0.17271	0.173266
380	0.180274	0.177188	0.178292	0.181263	0.17498	0.17591	0.178651	0.176139	0.176852	0.180643	0.176198	0.173193	0.177477	0.175202	0.178858	0.176421	0.176382	0.175787	0.178976	0.175544	0.17817	0.176403	0.178286	0.177523	0.179223	0.17633	0.174312	0.175191	0.176281	0.172407	0.174675	0.17674	0.174083	0.178516	0.176737	0.174125	0.179316	0.176699	0.176054	0.177593	0.173542	0.177122	0.172582	0.172948	0.176631	0.174128	0.175318	0.175284	0.173409
381	0.178654	0.178113	0.174249	0.175189	0.176212	0.180141	0.176655	0.176048	0.178345	0.179003	0.174573	0.179721	0.175193	0.173273	0.173975	0.175198	0.173787	0.177658	0.177633	0.179088	0.177112	0.177036	0.178846	0.178156	0.175798	0.173709	0.17491	0.179157	0.17386	0.176494	0.173025	0.176182	0.178379	0.177336	0.176574	0.173558	0.175349	0.173972	0.178165	0.175036	0.173131	0.174057	0.176671	0.175269	0.177167	0.174653	0.173644	0.177449	0.172425
382	0.179227	0.176434	0.178266	0.176678	0.179747	0.176604	0.177586	0.175523	0.17936	0.178727	0.177949	0.174938	0.177148	0.177616	0.178228	0.17603	0.175094	0.176125	0.17889	0.17958	0.177971	0.175087	0.17742	0.174531	0.17778	0.174333	0.173668	0.173373	0.175408	0.176354	0.174216	0.177033	0.175667	0.174002	0.173084	0.17465	0.178751	0.174409	0.1748	0.177303	0.174816	0.173189	0.175677	0.171728	0.172965	0.174391	0.174215	0.171819	0.175216
383	0.175035	0.176863	0.175487	0.18015	0.17807	0.177166	0.177979	0.177169	0.177069	0.177388	0.17351	0.177469	0.175385	0.177969	0.177252	0.176024	0.177281	0.176876	0.176142	0.176716	0.177126	0.17839	0.178099	0.176388	0.178727	0.17474	0.177502	0.175133	0.175371	0.171844	0.176045	0.176272	0.171328	0.179241	0.174647	0.175856	0.176635	0.174712	0.174216	0.17232	0.17732	0.172508	0.173038	0.173273	0.175273	0.173597	0.174299	0.172771	0.174097
384	0.176498	0.179485	0.178784	0.179863	0.173784	0.175539	0.177747	0.176527	0.178802	0.176873	0.172288	0.176794	0.179071	0.176629	0.172642	0.173477	0.173356	0.176264	0.178137	0.175822	0.172184	0.175901	0.17637	0.176949	0.178105	0.173709	0.175563	0.174506	0.174912	0.176373	0.174886	0.177529	0.172508	0.178664	0.174558	0.175496	0.172614	0.173258	0.17243	0.173724	0.173293	0.173496	0.174303	0.176557	0.176539	0.174452	0.172721	0.171058	0.174746
385	0.176251	0.176056	0.174451	0.171217	0.175708	0.177708	0.174797	0.176682	0.17321	0.178416	0.177281	0.17648	0.177405	0.174567	0.180099	0.177038	0.179069	0.178527	0.172707	0.173607	0.173892	0.17534	0.174107	0.176595	0.173862	0.175301	0.174354	0.174912	0.174129	0.175251	0.17733	0.175531	0.17533	0.177472	0.175304	0.172089	0.172049	0.173106	0.17388	0.173418	0.174581	0.172488	0.174635	0.174977	0.176387	0.173327	0.174656	0.171206	0.173832
386	0.178255	0.174491	0.173017	0.174528	0.176797	0.178334	0.176142	0.176286	0.177634	0.171942	0.177666	0.171872	0.177147	0.177505	0.17738	0.174898	0.177485	0.175316	0.174798	0.173805	0.175559	0.171381	0.174336	0.176364	0.173658	0.173337	0.17637	0.175122	0.173574	0.177784	0.174314	0.17449	0.177216	0.177894	0.174508	0.170046	0.178552	0.173257	0.173406	0.170685	0.175104	0.174492	0.17157	0.171264	0.174412	0.176743	0.174129	0.176404	0.172346
387	0.175183	0.173368	0.176912	0.174645	0.176089	0.175522	0.172708	0.176175	0.176801	0.177266	0.172073	0.173529	0.174774	0.174134	0.173479	0.171321	0.175374	0.175378	0.17652	0.174404	0.174714	0.173558	0.175873	0.174848	0.173006	0.174255	0.178771	0.172666	0.174813	0.175976	0.174349	0.174898	0.175613	0.176036	0.172219	0.176515	0.1743	0.17529	0.174568	0.172406	0.174917	0.174157	0.171147	0.174036	0.171256	0.173123	0.169373	0.171267	0.174171
388	0.176134	0.175771	0.175134	0.175318	0.177756	0.176107	0.175761	0.174721	0.17654	0.175891	0.176066	0.176977	0.173025	0.170451	0.177125	0.174971	0.174788	0.177596	0.178204	0.174945	0.174911	0.174157	0.178685	0.17659	0.173904	0.176014	0.176003	0.173645	0.174256	0.17543	0.176349	0.173153	0.174674	0.176186	0.176106	0.180951	0.175718	0.173523	0.170587	0.17717	0.171164	0.173719	0.175769	0.174907	0.169399	0.171571	0.172015	0.172229	0.171088
389	0.172188	0.175451	0.175648	0.173688	0.174136	0.176848	0.178727	0.177474	0.179825	0.17341	0.174653	0.173612	0.174715	0.17803	0.174462	0.172649	0.174313	0.175863	0.172657	0.174908	0.174634	0.172998	0.177424	0.173752	0.176491	0.173846	0.172852	0.174573	0.175186	0.173728	0.175029	0.172509	0.172922	0.179604	0.175847	0.174252	0.17281	0.175658	0.177703	0.175418	0.174283	0.173805	0.174338	0.171679	0.169902	0.174469	0.175138	0.172677	0.172057
390	0.177419	0.175252	0.175694	0.176787	0.174197	0.176562	0.174545	0.175688	0.174242	0.173971	0.175496	0.174738	0.177836	0.172189	0.175288	0.172076	0.17455	0.175389	0.175721	0.175638	0.176139	0.176621	0.176645	0.173905	0.176508	0.174746	0.174536	0.177169	0.173653	0.17575	0.172725	0.171277	0.172517	0.175765	0.178297	0.174254	0.170964	0.175066	0.172444	0.174577	0.173714	0.170751	0.172329	0.175822	0.174136	0.170868	0.172921	0.171912	0.170948
391	0.178451	0.172933	0.175062	0.175145	0.175754	0.174792	0.178178	0.176174	0.174914	0.170804	0.172361	0.176649	0.17781	0.174155	0.173047	0.175711	0.172997	0.175123	0.174064	0.171971	0.175371	0.172431	0.176815	0.176805	0.175766	0.174921	0.179256	0.178809	0.175656	0.175734	0.175416	0.17461	0.175577	0.169305	0.17597	0.172885	0.173868	0.174176	0.172497	0.173594	0.176064	0.175008	0.174753	0.170628	0.173891	0.172582	0.172319	0.169859	0.172196
392	0.176576	0.174347	0.17491	0.173238	0.173567	0.176756	0.179298	0.176367	0.176863	0.172397	0.173841	0.174769	0.174806	0.176772	0.174166	0.173696	0.172718	0.174545	0.173764	0.177523	0.171291	0.17396	0.174458	0.175867	0.176263	0.175979	0.173678	0.175176	0.173372	0.171744	0.175365	0.172564	0.177074	0.174246	0.176802	0.174314	0.174125	0.174059	0.171006	0.175358	0.172405	0.173273	0.174761	0.174545	0.176971	0.170787	0.171549	0.171349	0.171286
393	0.176463	0.17525	0.178586	0.175715	0.174642	0.174416	0.17734	0.175046	0.173733	0.175306	0.175542	0.174365	0.174291	0.171443	0.176394	0.173705	0.173601	0.174217	0.17521	0.174891	0.175353	0.172251	0.174584	0.17587	0.174678	0.172168	0.17661	0.176397	0.172513	0.175983	0.174601	0.172058	0.176177	0.174827	0.174427	0.17032	0.175194	0.174241	0.169658	0.173792	0.177199	0.171797	0.17323	0.173336	0.171543	0.173288	0.174778	0.17107	0.173036
394	0.175511	0.176068	0.173999	0.176338	0.175351	0.172063	0.174017	0.175976	0.174816	0.174149	0.175478	0.173467	0.174719	0.17255	0.174411	0.175908	0.173145	0.173962	0.175812	0.172849	0.176254	0.17804	0.174046	0.170769	0.175476	0.171519	0.175034	0.173321	0.172413	0.171952	0.173317	0.17521	0.177959	0.171839	0.17392	0.172921	0.171045	0.174215	0.175107	0.173047	0.1735	0.173258	0.170499	0.17361	0.16962	0.172155	0.173147	0.169603	0.171815
395	0.174401	0.172385	0.174999	0.175827	0.17679	0.174782	0.173576	0.174171	0.177085	0.174233	0.174039	0.17588	0.175235	0.175868	0.173811	0.174291	0.170305	0.17341	0.173181	0.171534	0.176612	0.175662	0.176636	0.174973	0.175566	0.172159	0.172034	0.173739	0.170605	0.171968	0.173895	0.172176	0.174214	0.175375	0.17555	0.174192	0.175378	0.172789	0.174346	0.172395	0.172331	0.171877	0.172247	0.174342	0.17126	0.17221	0.172165	0.170372	0.169601
396	0.173687	0.173822	0.171681	0.174593	0.173854	0.170949	0.176251	0.172905	0.174601	0.173026	0.171652	0.172916	0.17224	0.176224	0.172558	0.173519	0.173352	0.17562	0.174459	0.173809	0.175422	0.174311	0.174109	0.176228	0.174497	0.17447	0.173104	0.172856	0.172617	0.171043	0.174725	0.170804	0.172111	0.174025	0.170838	0.173607	0.174495	0.172141	0.172165	0.172165	0.170107	0.173445	0.172796	0.169802	0.17467	0.172263	0.171702	0.171732	0.170032
397	0.174178	0.172008	0.176301	0.175698	0.174535	0.173397	0.174087	0.179076	0.17358	0.174194	0.172525	0.173985	0.174229	0.174654	0.172022	0.169527	0.172457	0.171657	0.172842	0.171514	0.172767	0.172149	0.178119	0.172372	0.172296	0.172862	0.174728	0.172486	0.175275	0.174564	0.172649	0.176645	0.171884	0.172771	0.172217	0.173087	0.173471	0.171132	0.171694	0.171159	0.169161	0.172431	0.171767	0.170667	0.173796	0.171122	0.170565	0.169033	0.171414
398	0.174638	0.175395	0.174394	0.173949	0.175295	0.172786	0.170053	0.17402	0.171796	0.174799	0.171763	0.172816	0.174733	0.174871	0.176474	0.173276	0.174984	0.175645	0.175252	0.172921	0.176042	0.170009	0.175865	0.17454	0.173619	0.170228	0.170574	0.173103	0.174524	0.174097	0.169711	0.174421	0.17164	0.172803	0.171184	0.171282	0.17542	0.172795	0.172144	0.17242	0.17202	0.172263	0.17203	0.174434	0.171381	0.171129	0.171907	0.173347	0.17027
[truncated: 50 more rows]
[truncated: 753 more columns]
