# Supplementary material for: Antisolvent controls the shape and size of anisotropic lead halide perovskite nanocrystals
Source: Nat Commun. 2024 Oct 17;15:8952. doi: 10.1038/s41467-024-53221-5 (PMC11486954; doi:10.1038/s41467-024-53221-5)
Supplement: Supplementary file 3 — Source Data [file 41467_2024_53221_MOESM3_ESM.zip › Fig04f.xlsx]

## Sheet: time (s) (early times)
	time (s)
0	8.5
1	9.0004
2	9.5008
3	10.0012
4	10.5016
5	11.002
6	11.5024
7	12.0028
8	12.5032
9	13.0036
10	13.504
11	14.0044
12	14.5048
13	15.0052
14	15.5056
15	16.006
16	16.5064
17	17.0068
18	17.5072
19	18.0076
20	18.508
21	19.0084
22	19.5088
23	20.0092
24	20.5096
25	21.01
26	21.5104
27	22.0108
28	22.5112
29	23.0116
30	23.512
31	24.0124
32	24.5128
33	25.0132
34	25.5136
35	26.014
36	26.5144
37	27.0148
38	27.5152
39	28.0156
40	28.516
41	29.0164
42	29.5168
43	30.0172
44	30.5176
45	31.018
46	31.5184
47	32.0188
48	32.5192
49	33.0196
50	33.52
51	34.0204
52	34.5208
53	35.0212
54	35.5216
55	36.022
56	36.5224
57	37.0228
58	37.5232
59	38.0236
60	38.524
61	39.0244
62	39.5248
63	40.0252
64	40.5256
65	41.026
66	41.5264
67	42.0268
68	42.5272
69	43.0276
70	43.528
71	44.0284
72	44.5288
73	45.0292
74	45.5296
75	46.03
76	46.5304
77	47.0308
78	47.5312
79	48.0316
80	48.532
81	49.0324
82	49.5328
83	50.0332
84	50.5336
85	51.034
86	51.5344
87	52.0348
88	52.5352
89	53.0356
90	53.536
91	54.0364
92	54.5368
93	55.0372
94	55.5376
95	56.038
96	56.5384
97	57.0388
98	57.5392
99	58.0396
100	58.54
101	59.0404
102	59.5408
103	60.0412
104	60.5416
105	61.042
106	61.5424
107	62.0428
108	62.5432
109	63.0436
110	63.544
111	64.0444
112	64.5448
113	65.0452
114	65.5456
115	66.046
116	66.5464
117	67.0468
118	67.5472
119	68.0476
120	68.548
121	69.0484
122	69.5488
123	70.0492
124	70.5496
125	71.05
126	71.5504
127	72.0508
128	72.5512
129	73.0516
130	73.552
131	74.0524
132	74.5528
133	75.0532

## Sheet: wavelength (nm) (early times)
	wavelength (nm)
0	390.037
1	390.399
2	390.76
3	391.121
4	391.482
5	391.844
6	392.205
7	392.566
8	392.927
9	393.288
10	393.649
11	394.01
12	394.37
13	394.731
14	395.092
15	395.453
16	395.813
17	396.174
18	396.535
19	396.895
20	397.256
21	397.616
22	397.977
23	398.337
24	398.697
25	399.058
26	399.418
27	399.778
28	400.138
29	400.498
30	400.858
31	401.218
32	401.578
33	401.938
34	402.298
35	402.658
36	403.018
37	403.378
38	403.738
39	404.097
40	404.457
41	404.817
42	405.176
43	405.536
44	405.895
45	406.255
46	406.614
47	406.973
48	407.333
49	407.692
50	408.051
51	408.41
52	408.77
53	409.129
54	409.488
55	409.847
56	410.206
57	410.565
58	410.923
59	411.282
60	411.641
61	412
62	412.359
63	412.717
64	413.076
65	413.435
66	413.793
67	414.152
68	414.51
69	414.868
70	415.227
71	415.585
72	415.943
73	416.302
74	416.66
75	417.018
76	417.376
77	417.734
78	418.092
79	418.45
80	418.808
81	419.166
82	419.524
83	419.882
84	420.24
85	420.597
86	420.955
87	421.313
88	421.67
89	422.028
90	422.385
91	422.743
92	423.1
93	423.458
94	423.815
95	424.172
96	424.529
97	424.887
98	425.244
99	425.601
100	425.958
101	426.315
102	426.672
103	427.029
104	427.386
105	427.743
106	428.1
107	428.456
108	428.813
109	429.17
110	429.527
111	429.883
112	430.24
113	430.596
114	430.953
115	431.309
116	431.666
117	432.022
118	432.378
119	432.734
120	433.091
121	433.447
122	433.803
123	434.159
124	434.515
125	434.871
126	435.227
127	435.583
128	435.939
129	436.295
130	436.65
131	437.006
132	437.362
133	437.718
134	438.073
135	438.429
136	438.784
137	439.14
138	439.495
139	439.851
140	440.206
141	440.561
142	440.916
143	441.272
144	441.627
145	441.982
146	442.337
147	442.692
148	443.047
149	443.402
150	443.757
151	444.112
152	444.467
153	444.821
154	445.176
155	445.531
156	445.885
157	446.24
158	446.595
159	446.949
160	447.304
161	447.658
162	448.012
163	448.367
164	448.721
165	449.075
166	449.43
167	449.784
168	450.138
169	450.492
170	450.846
171	451.2
172	451.554
173	451.908
174	452.262
175	452.615
176	452.969
177	453.323
178	453.677
179	454.03
180	454.384
181	454.737
182	455.091
183	455.444
184	455.798
185	456.151
186	456.504
187	456.858
188	457.211
189	457.564
190	457.917
191	458.27
192	458.624
193	458.977
194	459.33
195	459.682
196	460.035
197	460.388
198	460.741
199	461.094
200	461.446
201	461.799
202	462.152
203	462.504
204	462.857
205	463.209
206	463.562
207	463.914
208	464.267
209	464.619
210	464.971
211	465.323
212	465.676
213	466.028
214	466.38
215	466.732
216	467.084
217	467.436
218	467.788
219	468.14
220	468.491
221	468.843
222	469.195
223	469.547
224	469.898
225	470.25
226	470.601
227	470.953
228	471.304
229	471.656
230	472.007
231	472.359
232	472.71
233	473.061
234	473.412
235	473.764
236	474.115
237	474.466
238	474.817
239	475.168
240	475.519
241	475.87
242	476.22
243	476.571
244	476.922
245	477.273
246	477.623
247	477.974
248	478.325
249	478.675
250	479.026
251	479.376
252	479.726
253	480.077
254	480.427
255	480.777
256	481.128
257	481.478
258	481.828
259	482.178
260	482.528
261	482.878
262	483.228
263	483.578
264	483.928
265	484.278
266	484.627
267	484.977
268	485.327
269	485.676
270	486.026
271	486.376
272	486.725
273	487.074
274	487.424
275	487.773
276	488.123
277	488.472
278	488.821
279	489.17
280	489.519
281	489.869
282	490.218
283	490.567
284	490.916
285	491.265
286	491.613
287	491.962
288	492.311
289	492.66
290	493.008
291	493.357
292	493.706
293	494.054
294	494.403
295	494.751
296	495.1
297	495.448
298	495.796
299	496.145
300	496.493
301	496.841
302	497.189
303	497.537
304	497.885
305	498.233
306	498.581
307	498.929
308	499.277
309	499.625
310	499.973
311	500.321
312	500.668
313	501.016
314	501.364
315	501.711
316	502.059
317	502.406
318	502.754
319	503.101
320	503.448
321	503.796
322	504.143
323	504.49
324	504.837
325	505.184
326	505.531
327	505.878
328	506.225
329	506.572
330	506.919
331	507.266
332	507.613
333	507.96
334	508.306
335	508.653
336	509
337	509.346
338	509.693
339	510.039
340	510.386
341	510.732
342	511.078
343	511.425
344	511.771
345	512.117
346	512.463
347	512.809
348	513.155
349	513.501
350	513.847
351	514.193
352	514.539
353	514.885
354	515.231
355	515.577
356	515.922
357	516.268
358	516.614
359	516.959
360	517.305
361	517.65
362	517.996
363	518.341
364	518.686
365	519.032
366	519.377
367	519.722

## Sheet: intensity (norm.) (early times)
	0	1	2	3	4	5	6	7	8	9	10	11	12	13	14	15	16	17	18	19	20	21	22	23	24	25	26	27	28	29	30	31	32	33	34	35	36	37	38	39	40	41	42	43	44	45	46	47	48
0	0.0698322	0.0697136	0.0709591	0.0754075	0.0728571	0.0780172	0.079322	0.0789661	0.0779578	0.0751702	0.0783137	0.0825248	0.0840076	0.0813979	0.0755261	0.0752295	0.068646	0.0700102	0.0688833	0.0627742	0.0624183	0.0627742	0.0612914	0.0653839	0.0670446	0.0668074	0.068646	0.0741026	0.0755854	0.0743399	0.0777799	0.0793813	0.0801524	0.0765937	0.0727978	0.0767716	0.0789068	0.0767716	0.0722047	0.0662736	0.0667481	0.0682901	0.0695357	0.0701881	0.0723233	0.0719081	0.0726199	0.0768309	0.0778985
1	0.0712557	0.0683495	0.0643163	0.0644349	0.0633673	0.0651467	0.0576735	0.0597494	0.0617659	0.0630708	0.0621811	0.0575548	0.0588004	0.0663922	0.0640791	0.0672819	0.0657398	0.0736281	0.0746957	0.0749923	0.0708405	0.0746957	0.0790848	0.0806862	0.0770089	0.0828807	0.0844821	0.0887525	0.0857869	0.0831179	0.08466	0.085609	0.0831179	0.0808641	0.0781951	0.0807455	0.0748737	0.0714929	0.0704253	0.0741026	0.0762378	0.0754668	0.0726792	0.0783137	0.0820503	0.0837703	0.0848972	0.0901759	0.0931415
2	0.0889897	0.0910656	0.0850159	0.0857869	0.0814572	0.079322	0.0769496	0.0745771	0.0751109	0.0765937	0.0751702	0.0714336	0.0665108	0.0692391	0.0700102	0.0697136	0.0697729	0.0682901	0.0677563	0.0665108	0.0691205	0.0649094	0.0654432	0.0699509	0.0708998	0.0662143	0.0684681	0.0689426	0.0720861	0.0727385	0.0751702	0.0739247	0.0805675	0.0813979	0.0805675	0.0834145	0.0889897	0.0902945	0.0904725	0.0918959	0.0933194	0.0928449	0.0874476	0.0862614	0.083889	0.0844821	0.0864393	0.0821689	0.0809827
3	0.0897608	0.0878628	0.0818724	0.074933	0.0698915	0.0669853	0.0612321	0.0609949	0.0617066	0.0672819	0.0664515	0.0673412	0.0707812	0.0763564	0.0758226	0.0770089	0.0801524	0.0818724	0.0782544	0.0762971	0.0704253	0.0725012	0.0752888	0.0680529	0.0658584	0.0672819	0.0682901	0.0673412	0.0671039	0.0681122	0.0672225	0.070366	0.0701288	0.0691205	0.0742213	0.0777799	0.0752888	0.0754075	0.0753482	0.0770089	0.0776613	0.080271	0.0828807	0.0853717	0.0820503	0.0851938	0.0827027	0.0886932	0.0911249
4	0.0670446	0.065206	0.0693577	0.0613507	0.0637825	0.0652653	0.067697	0.0683495	0.067875	0.0726199	0.0797965	0.0794999	0.0823469	0.0786103	0.0777799	0.0764751	0.0707812	0.0727978	0.070366	0.0666887	0.0639604	0.0624183	0.065028	0.0698322	0.0733909	0.075704	0.077602	0.0850159	0.0845414	0.0858462	0.088278	0.0870324	0.0854904	0.0815165	0.080093	0.0848379	0.0862021	0.0852531	0.081991	0.0824655	0.0857276	0.0881	0.0920146	0.0937346	0.0983609	0.0954546	0.0921332	0.0908877	0.0929635
5	0.0840076	0.083889	0.0871511	0.0822282	0.0844821	0.0798558	0.0752295	0.0743399	0.0687053	0.0704253	0.0659177	0.0659177	0.0657398	0.0644942	0.0625963	0.0654432	0.0630115	0.0635453	0.0677563	0.0649687	0.0656805	0.0741026	0.0732723	0.0741026	0.073213	0.0762971	0.0761785	0.0782544	0.0783137	0.0738654	0.0784323	0.073035	0.066926	0.0653246	0.0656805	0.0660956	0.0674005	0.0679343	0.0727978	0.0767716	0.0788475	0.0832365	0.0851938	0.0916587	0.0905318	0.0906504	0.0933194	0.0936753	0.0940311
6	0.0727978	0.0710778	0.0733316	0.062359	0.0688833	0.0669853	0.0688833	0.0668074	0.0636046	0.0680529	0.0670446	0.063308	0.0625963	0.0609356	0.0679936	0.0624183	0.0614101	0.0614101	0.0664515	0.0679343	0.0610542	0.0650873	0.0701881	0.071315	0.0760006	0.0748737	0.0816944	0.08122	0.0803303	0.0764751	0.0769496	0.0812793	0.0824655	0.0819317	0.0861428	0.0882187	0.0911842	0.0878628	0.0885152	0.0867952	0.089227	0.0895828	0.0905318	0.0913028	0.0901759	0.0882187	0.0918366	0.0918959	0.0921332
7	0.0780172	0.0770682	0.0742806	0.0708405	0.0681715	0.0727385	0.080093	0.0808048	0.0835331	0.0876849	0.092667	0.0911249	0.0924891	0.0963443	0.101386	0.10275	0.100081	0.0899387	0.088278	0.0834738	0.0788475	0.0719081	0.0748144	0.0787882	0.0729164	0.0713743	0.0696543	0.0688239	0.0687053	0.0672225	0.0689426	0.0758226	0.0780765	0.0752295	0.0718488	0.077602	0.0768309	0.0819317	0.0854904	0.0863207	0.0906504	0.0931415	0.0904725	0.0929042	0.0929042	0.095336	0.0936753	0.0956325	0.0952767
8	0.0605797	0.0643163	0.0735688	0.0677563	0.0719081	0.0770682	0.0814572	0.0857869	0.0881594	0.0930229	0.0898794	0.0854904	0.078373	0.0743399	0.075882	0.0755261	0.0736875	0.0682308	0.0644349	0.0637825	0.0634266	0.0652653	0.0687646	0.0709591	0.0687053	0.0708998	0.0716709	0.0729164	0.073984	0.0770089	0.0789661	0.0756447	0.0770682	0.0743399	0.0770682	0.0797372	0.0751109	0.0752295	0.0754075	0.0786103	0.0756447	0.0771868	0.0762378	0.0747551	0.0789068	0.0784916	0.077602	0.0821096	0.0832958
9	0.0776613	0.0781951	0.0770682	0.0745771	0.0761785	0.0795592	0.0777799	0.0736281	0.0780765	0.0778985	0.0786696	0.0800337	0.0792627	0.0782544	0.0767716	0.0762378	0.0656805	0.0619439	0.0647315	0.0602831	0.058148	0.0577328	0.0557162	0.0538182	0.05625	0.0558941	0.0554196	0.0583852	0.0626556	0.0609356	0.0609356	0.0614694	0.0603425	0.059868	0.0630708	0.064257	0.0655618	0.0663922	0.0689426	0.070366	0.0761785	0.079322	0.0832958	0.0872104	0.0952174	0.0966408	0.0972339	0.0972339	0.0983015
10	0.0731537	0.0674005	0.0681122	0.0662143	0.0671039	0.0682901	0.0672819	0.0710185	0.0750516	0.082762	0.0835331	0.0848379	0.0920146	0.0910656	0.088278	0.089227	0.0859648	0.0817538	0.0787882	0.0724419	0.0700102	0.0675784	0.0694764	0.0649094	0.0685867	0.0704253	0.0741026	0.0764751	0.0774834	0.0784323	0.0773647	0.078373	0.0795592	0.0784916	0.0784323	0.0770682	0.0749923	0.0751702	0.0728571	0.0752295	0.0797372	0.0870918	0.0875662	0.089049	0.0891083	0.0897014	0.0895235	0.0857869	0.0828807
11	0.0771868	0.0743992	0.0698915	0.071315	0.0711964	0.073984	0.0754075	0.0757633	0.0794406	0.0745771	0.0733316	0.0674598	0.0707219	0.0753482	0.0735095	0.0733909	0.0746957	0.0721454	0.0688833	0.0658584	0.0675191	0.0768902	0.0853124	0.0789661	0.0759413	0.0773054	0.0759413	0.0796779	0.0796779	0.0815758	0.0794999	0.0797372	0.0752888	0.0691798	0.075882	0.0802117	0.0767716	0.0815758	0.0773054	0.0771868	0.0802117	0.0815758	0.0837703	0.0838296	0.0908877	0.0824062	0.080093	0.0811013	0.0805082
12	0.0712557	0.0696543	0.0653246	0.0648501	0.0660363	0.0674598	0.0663329	0.067697	0.0617066	0.0653246	0.0736281	0.0727385	0.0732723	0.0747551	0.0712557	0.073035	0.0697729	0.0701288	0.0675191	0.0718488	0.0668667	0.0641384	0.0618845	0.0630708	0.0619439	0.0637232	0.0644942	0.0645535	0.0657991	0.0679936	0.0661549	0.074933	0.0784323	0.0751109	0.0786696	0.0841855	0.0834738	0.081991	0.0837703	0.0873883	0.0892863	0.0876256	0.0852531	0.0831179	0.0885152	0.0862614	0.0848972	0.0886932	0.0905318
13	0.0762378	0.078551	0.0736875	0.0693577	0.0625963	0.0618845	0.0636639	0.0631894	0.0653246	0.0710778	0.0685274	0.0681122	0.0650873	0.0667481	0.0687646	0.0701288	0.0685867	0.0675191	0.0689426	0.0699509	0.0689426	0.0721454	0.0719081	0.0735095	0.0709591	0.0728571	0.0741026	0.0711371	0.0708405	0.0735688	0.0711964	0.0710185	0.072264	0.0743399	0.0724419	0.077602	0.0754075	0.0726792	0.0765937	0.0824062	0.0798558	0.0825248	0.0808048	0.0823469	0.0878628	0.0949801	0.0919553	0.0964629	0.102157
14	0.0694764	0.0703067	0.0730943	0.0664515	0.0668667	0.0675191	0.0683495	0.0741026	0.0741619	0.0726199	0.0722047	0.0761785	0.0712557	0.066926	0.0685274	0.0715523	0.0729757	0.073213	0.0693577	0.070366	0.0680529	0.0666887	0.0701881	0.0759413	0.0769496	0.0767123	0.0752295	0.072264	0.0698915	0.0681122	0.0646722	0.0656211	0.0664515	0.0671632	0.0644942	0.0635453	0.062359	0.0614101	0.0590969	0.0578514	0.0605797	0.0640791	0.0663922	0.0723233	0.0710185	0.0731537	0.0819317	0.0872104	0.0938532
15	0.0804489	0.0773647	0.075882	0.0701881	0.0688239	0.0698322	0.069595	0.0683495	0.0679936	0.0710778	0.064257	0.0672225	0.0659177	0.0647315	0.0661549	0.0662736	0.0660363	0.0653839	0.0624777	0.0614101	0.0582666	0.0568431	0.0559534	0.0560128	0.0617659	0.0655618	0.0701288	0.0729757	0.0733316	0.0759413	0.0754075	0.0767123	0.0794406	0.0822876	0.0831179	0.0803303	0.0759413	0.0711964	0.0685867	0.0725605	0.0729757	0.0780765	0.0794999	0.0788475	0.0777206	0.0768902	0.0787289	0.08294	0.0855497
16	0.0687646	0.0707219	0.0694171	0.0707812	0.0681715	0.0698915	0.0685274	0.0674598	0.0666294	0.065206	0.0691798	0.0663922	0.065206	0.0711371	0.0717895	0.0755854	0.0744585	0.0767716	0.0841855	0.0879221	0.0928449	0.0892863	0.0893456	0.089998	0.0857276	0.0813979	0.077424	0.0793813	0.0749923	0.0706033	0.0692391	0.0671632	0.0722047	0.0689426	0.0663329	0.0665108	0.0655618	0.0712557	0.0662143	0.067875	0.0716116	0.0698322	0.0701881	0.0692984	0.073213	0.0770089	0.080093	0.0822282	0.075704
17	0.0690019	0.0708998	0.0712557	0.0680529	0.0722047	0.0667481	0.065028	0.0719674	0.0707812	0.0710185	0.0719081	0.0708405	0.0697729	0.0679936	0.0693577	0.0683495	0.0663329	0.0676377	0.0630115	0.05969	0.0598087	0.0591562	0.0628335	0.0601645	0.0627742	0.0644349	0.0639604	0.0676377	0.0684088	0.0688239	0.0725012	0.0738654	0.0718488	0.0693577	0.0761192	0.0754668	0.0732723	0.0762971	0.0747551	0.0744585	0.0743992	0.075704	0.0768902	0.0834738	0.082762	0.080093	0.083711	0.0882187	0.0817538
18	0.0796779	0.0790848	0.0789068	0.0723233	0.0753482	0.0789661	0.0753482	0.073035	0.070366	0.0746364	0.0724419	0.0752295	0.0792627	0.0797372	0.077424	0.0711371	0.0712557	0.0725605	0.0718488	0.0706626	0.0675191	0.0675191	0.0658584	0.0639604	0.0628928	0.0619439	0.0648501	0.0597494	0.0588004	0.0629521	0.0601052	0.0630115	0.0646722	0.0653839	0.0621811	0.0637825	0.0671039	0.0634266	0.0641384	0.067875	0.0677563	0.067875	0.0687646	0.0681715	0.0654432	0.0700102	0.073213	0.0755854	0.077424
19	0.0704847	0.0662143	0.0726792	0.0728571	0.0720861	0.0750516	0.0745771	0.0752295	0.0716709	0.0778392	0.0754075	0.0751702	0.0784323	0.0720861	0.0742806	0.0719081	0.0716116	0.0694171	0.0694171	0.0747551	0.0682308	0.070366	0.0694764	0.0700102	0.0741619	0.0739247	0.0814572	0.0843634	0.0850159	0.0858462	0.0825248	0.0845414	0.0851345	0.0894049	0.0849566	0.081991	0.0795592	0.0738061	0.0743992	0.0793813	0.0770089	0.08122	0.0809234	0.0832958	0.0775427	0.0806862	0.0844821	0.0875069	0.090947
20	0.0695357	0.0701881	0.0696543	0.0635453	0.0606983	0.0679936	0.0617066	0.0586224	0.0580886	0.0612914	0.062359	0.0595121	0.0609949	0.0682901	0.070366	0.0736875	0.0701881	0.0751702	0.0778985	0.0787289	0.0794999	0.0794406	0.0793813	0.0798558	0.0760006	0.0729164	0.0709591	0.0653839	0.0630708	0.0604611	0.0618845	0.0528693	0.0564279	0.0566059	0.0523948	0.0502003	0.0518017	0.0472347	0.0516237	0.0550045	0.059868	0.0580293	0.0596307	0.0580293	0.057021	0.0592156	0.0658584	0.0647315	0.0708405
21	0.0604611	0.0620032	0.0598087	0.0585038	0.0577921	0.0598087	0.0541148	0.0603425	0.0604611	0.0647315	0.0662143	0.0674005	0.0662736	0.0679343	0.0672819	0.0660363	0.0679343	0.0720861	0.0702474	0.0701881	0.0719674	0.0762971	0.0797372	0.0815165	0.0850159	0.0872697	0.0914215	0.0934973	0.0918366	0.0905911	0.0923704	0.0881	0.0831179	0.0809827	0.0837703	0.0828807	0.081991	0.0762971	0.0734502	0.0742213	0.078373	0.0809234	0.0841262	0.0855497	0.0873883	0.0825248	0.0858462	0.0867952	0.0924891
22	0.0631301	0.0627149	0.0649094	0.0640791	0.0657398	0.0639604	0.0672225	0.0627742	0.0614694	0.0704847	0.0716709	0.0714929	0.0713743	0.0719674	0.0716709	0.0711371	0.0733316	0.0701881	0.0784916	0.0818131	0.0760599	0.0720267	0.0719081	0.0719674	0.0696543	0.0720267	0.0762378	0.0751109	0.0735095	0.0754668	0.0736875	0.0773054	0.0790254	0.0748144	0.0737468	0.0748144	0.0731537	0.0745178	0.0767123	0.0784916	0.0767716	0.0768309	0.0741026	0.0751702	0.0808641	0.0832365	0.0856683	0.0830586	0.0832958
23	0.0778392	0.0799151	0.0770089	0.0730943	0.0773054	0.0771275	0.0737468	0.0687646	0.0662736	0.0687053	0.0703067	0.0687646	0.0671632	0.0625963	0.0624183	0.0619439	0.0624777	0.0634266	0.064257	0.0609356	0.0612321	0.0630115	0.0622404	0.0608169	0.0658584	0.0640791	0.0643163	0.0653839	0.0646129	0.0664515	0.0700695	0.0662736	0.0644349	0.0630115	0.0638418	0.0645535	0.0727978	0.0728571	0.0730943	0.0767123	0.0805082	0.0811606	0.0796779	0.0786103	0.0809234	0.0844228	0.0866173	0.0816944	0.0789661
24	0.0677563	0.0665701	0.0676377	0.0698322	0.0681122	0.0692391	0.0716116	0.0671632	0.0688833	0.0741619	0.0720267	0.0702474	0.0683495	0.0675784	0.0706626	0.0714336	0.0674598	0.0631301	0.0632487	0.0620032	0.0625963	0.0639604	0.0688833	0.0688239	0.0703067	0.0639011	0.0617066	0.0601052	0.0609949	0.0656211	0.062537	0.0555976	0.0555383	0.0559534	0.0607576	0.0582073	0.062359	0.0663329	0.0706033	0.0710185	0.0694171	0.0685867	0.0727978	0.0734502	0.0677563	0.0641384	0.0655618	0.0638418	0.0576735
25	0.0637232	0.0647315	0.0592749	0.0513865	0.0503782	0.052632	0.0490734	0.0547672	0.0548265	0.0586224	0.0585038	0.0605797	0.0556569	0.0575548	0.0654432	0.0687053	0.0688239	0.0723233	0.0743992	0.0743992	0.0749923	0.075882	0.0768309	0.0778985	0.0761192	0.0739247	0.0720267	0.0740433	0.0741026	0.0674005	0.0667481	0.0657991	0.0667481	0.0665108	0.0685867	0.0719081	0.0760599	0.0726199	0.0688239	0.0682308	0.0701288	0.0715523	0.073984	0.0735095	0.0745771	0.0716116	0.073213	0.0718488	0.0771868
26	0.0788475	0.0771868	0.077424	0.0719674	0.0752888	0.0737468	0.0735688	0.0743992	0.0727978	0.0684088	0.0666887	0.059868	0.063308	0.0652653	0.0639011	0.0606983	0.0586818	0.0572583	0.0564872	0.0551824	0.0549452	0.05969	0.0614101	0.0609949	0.0654432	0.066926	0.0720267	0.0753482	0.0784916	0.0786103	0.0793813	0.0800337	0.0768902	0.0772461	0.0773647	0.0700102	0.0674005	0.0638418	0.0660363	0.0637232	0.064257	0.0639011	0.0657991	0.0700102	0.0711371	0.0679936	0.0679343	0.0655618	0.0684681
27	0.0718488	0.0725605	0.0736875	0.0711964	0.0707219	0.0716116	0.0666887	0.0662143	0.0636639	0.0613507	0.0589783	0.0555383	0.0555383	0.0582666	0.0573176	0.0529286	0.0504375	0.0558348	0.0507934	0.0502003	0.0534031	0.05453	0.0559534	0.0593342	0.0583259	0.0559534	0.0584445	0.0618845	0.0619439	0.0739247	0.0773647	0.075704	0.0717895	0.073984	0.0685867	0.0660956	0.0684681	0.0677563	0.0664515	0.0634266	0.0577921	0.0595714	0.0643756	0.0703067	0.0701881	0.073213	0.077602	0.0781951	0.0788475
28	0.0639011	0.0687053	0.0678157	0.0682308	0.0717302	0.0774834	0.0781358	0.0786103	0.0794999	0.0797965	0.0765344	0.0747551	0.0724419	0.073984	0.0732723	0.0708998	0.070366	0.0708405	0.0691205	0.0683495	0.0712557	0.0798558	0.0780172	0.0803896	0.0787289	0.0755261	0.0787289	0.073984	0.0731537	0.0697729	0.0664515	0.0637232	0.0571397	0.0590969	0.0564872	0.0576142	0.0561907	0.0554196	0.0582073	0.059868	0.062537	0.0666887	0.0665108	0.067697	0.0667481	0.065977	0.0673412	0.0677563	0.0668074
29	0.0609949	0.0600459	0.0575548	0.0555976	0.0519203	0.0552417	0.0609356	0.062359	0.0617066	0.0606983	0.062359	0.0653839	0.0660956	0.0679936	0.0741026	0.0764751	0.0771275	0.0728571	0.0723233	0.0697136	0.0730943	0.0743992	0.0729164	0.0732723	0.0764751	0.0725605	0.070544	0.0716116	0.0702474	0.0695357	0.0707812	0.0716709	0.0716709	0.0698915	0.067697	0.0667481	0.0673412	0.0717302	0.0697729	0.0754075	0.0779578	0.0782544	0.0774834	0.0792034	0.0797372	0.0796779	0.085609	0.0864986	0.0799744
30	0.0723233	0.0781358	0.0764751	0.0742806	0.0746957	0.075704	0.0693577	0.0664515	0.0690612	0.0691798	0.0723233	0.0716116	0.0685867	0.070544	0.0757633	0.0719081	0.0676377	0.0708405	0.0730943	0.0665108	0.0641384	0.0650873	0.0645535	0.0662736	0.067875	0.0635453	0.0658584	0.0699509	0.0712557	0.0654432	0.0646722	0.0684088	0.0624777	0.0602238	0.0600459	0.0617066	0.0611135	0.0601645	0.0577328	0.0560721	0.0589783	0.064257	0.0630708	0.0657991	0.0647315	0.0626556	0.0583259	0.0566652	0.0590376
31	0.0653839	0.0643756	0.0672819	0.0671632	0.0704253	0.0747551	0.0726792	0.0735688	0.0714336	0.0724419	0.0672819	0.0740433	0.0717895	0.0723826	0.0683495	0.0637232	0.0599866	0.059868	0.0634859	0.0678157	0.067697	0.0698322	0.0682901	0.073035	0.0752295	0.0767716	0.0841262	0.0834145	0.0881	0.0864393	0.0846007	0.08294	0.0853124	0.0812793	0.0745771	0.0734502	0.071315	0.0679936	0.0712557	0.068646	0.0668074	0.0666887	0.0617066	0.0610542	0.0602831	0.0626556	0.0621218	0.0648501	0.062359
32	0.057021	0.0636639	0.0656211	0.0603425	0.0591562	0.0568431	0.0558941	0.0605204	0.0603425	0.0601052	0.05797	0.0583259	0.0569024	0.0604018	0.0637825	0.0628928	0.0649687	0.0684681	0.0677563	0.0687053	0.0692984	0.0729164	0.0754668	0.0764158	0.0769496	0.0768902	0.077602	0.078551	0.0809827	0.0801524	0.0786103	0.0789661	0.0799151	0.0787882	0.0778392	0.0769496	0.0772461	0.0800337	0.0805082	0.0776613	0.0715523	0.0707812	0.0735688	0.0719674	0.0687053	0.0689426	0.0685867	0.0671632	0.0624183
33	0.0663922	0.0646722	0.0717895	0.0672225	0.0665108	0.0668667	0.0708405	0.0711964	0.0716709	0.0708998	0.0731537	0.0725605	0.0721454	0.0685274	0.0699509	0.0684681	0.067875	0.0656211	0.0629521	0.0655618	0.0669853	0.0654432	0.062359	0.0678157	0.0671039	0.0641977	0.0657991	0.0663922	0.0751702	0.0786103	0.0794406	0.0787289	0.0803896	0.080271	0.0770682	0.0805675	0.0817538	0.08294	0.0819317	0.0743399	0.0720861	0.0717302	0.0737468	0.0742806	0.0768902	0.0781951	0.078551	0.0800337	0.0767716
34	0.0601645	0.0593342	0.0622404	0.0601052	0.0622997	0.0663329	0.0687646	0.0679343	0.0682308	0.073213	0.0736281	0.0742213	0.0736875	0.0761192	0.0727978	0.073035	0.069595	0.0655025	0.0660956	0.0655025	0.0671632	0.0689426	0.0708998	0.0754075	0.0719081	0.0735095	0.0725012	0.0727978	0.0762971	0.0756447	0.0781951	0.0776613	0.0753482	0.0710185	0.0646722	0.0601645	0.0621811	0.058919	0.0582666	0.0603425	0.0593935	0.0582073	0.0560128	0.0573176	0.0571397	0.0583259	0.0636046	0.0664515	0.0724419
35	0.0804489	0.0831179	0.0794406	0.078551	0.0826434	0.0808048	0.0803303	0.0754075	0.0720267	0.0719081	0.0724419	0.0738061	0.0706626	0.0709591	0.0673412	0.0605797	0.0630708	0.0663329	0.0671039	0.0685867	0.0691798	0.0627742	0.0641977	0.0618845	0.0612914	0.0614694	0.0716709	0.0675784	0.0649094	0.0674005	0.0694171	0.0696543	0.070366	0.0684681	0.0714929	0.0741026	0.0733909	0.0716709	0.0750516	0.0737468	0.0698915	0.0669853	0.0698915	0.0729164	0.0720267	0.0687646	0.0720861	0.0759413	0.069595
36	0.0630708	0.0631894	0.0621218	0.0571397	0.0576735	0.0643163	0.0656805	0.0674598	0.068646	0.067875	0.0690019	0.0719081	0.0710185	0.0696543	0.0751109	0.0720861	0.0697729	0.0627149	0.0610542	0.0635453	0.0644942	0.0601052	0.0624183	0.0637232	0.0657398	0.062537	0.0639011	0.0641384	0.067875	0.0666294	0.0629521	0.0610542	0.0601645	0.0583259	0.0569024	0.0596307	0.0595714	0.062537	0.0645535	0.0655618	0.0644349	0.0649687	0.0668074	0.067875	0.0684088	0.0699509	0.0690019	0.0689426	0.0674598
37	0.0646722	0.0649094	0.0687646	0.0716116	0.0726199	0.0778392	0.0786696	0.0814572	0.0866173	0.0861428	0.0806268	0.0769496	0.0780172	0.073213	0.0681715	0.0662736	0.05969	0.0569024	0.0550638	0.0515051	0.0545893	0.0563093	0.0586224	0.0577921	0.0611135	0.0631894	0.0631301	0.0637825	0.0681715	0.0698322	0.0706033	0.0655025	0.0647908	0.065206	0.0657991	0.0634266	0.0649094	0.0672819	0.0684681	0.0624183	0.0609356	0.0609949	0.0648501	0.0679343	0.0687053	0.0662143	0.0694764	0.0704253	0.0681122
38	0.0503782	0.051861	0.0540555	0.0519203	0.0461078	0.0499037	0.0494292	0.0554196	0.05797	0.0585631	0.0672225	0.0664515	0.0689426	0.0697136	0.0723826	0.0719081	0.067875	0.0716116	0.0673412	0.0665108	0.0707812	0.0674598	0.0693577	0.0685867	0.0689426	0.0671632	0.0659177	0.0643163	0.060639	0.0621218	0.0617066	0.0600459	0.0654432	0.0636639	0.0605797	0.0574362	0.057199	0.0633673	0.0669853	0.0693577	0.0708998	0.0731537	0.0735688	0.0662143	0.0682308	0.0707812	0.0763564	0.0778985	0.0746957
39	0.054352	0.0550045	0.0526913	0.0513272	0.0512086	0.0517424	0.0572583	0.0600459	0.0632487	0.0639011	0.0645535	0.0671039	0.0663922	0.0690612	0.0708405	0.0697136	0.0684088	0.0712557	0.0666294	0.0613507	0.0595121	0.0620032	0.0667481	0.0657991	0.0672819	0.0616473	0.0643163	0.0651467	0.0618252	0.0629521	0.0685867	0.0671632	0.0655025	0.063308	0.0618252	0.0611135	0.0637825	0.060639	0.0586818	0.0622404	0.0612321	0.0612914	0.0653839	0.0656211	0.065206	0.0660956	0.0674598	0.0706033	0.0704253
40	0.0714929	0.0729757	0.0726792	0.0673412	0.0703067	0.0656805	0.0664515	0.065028	0.0614694	0.0679343	0.0663329	0.0669853	0.0663329	0.0651467	0.0666887	0.065028	0.0657991	0.0704253	0.066926	0.0688239	0.0632487	0.0656211	0.0636046	0.0634859	0.0637232	0.0586224	0.0578514	0.0555383	0.0533438	0.0558348	0.055479	0.0576142	0.058148	0.0573769	0.05797	0.0590969	0.0611728	0.0617066	0.0611728	0.0625963	0.0632487	0.0655618	0.0643756	0.0633673	0.0679936	0.065977	0.0660956	0.067875	0.0711371
41	0.0778392	0.0777206	0.08294	0.0779578	0.0777206	0.077424	0.0797372	0.0799744	0.0765937	0.0778392	0.0804489	0.078373	0.0771868	0.0729757	0.0720861	0.073213	0.075882	0.0701881	0.0716116	0.0701288	0.0723826	0.0745178	0.0724419	0.0775427	0.0823469	0.0818724	0.0815165	0.0819317	0.0811606	0.0812793	0.0857869	0.0794999	0.0790254	0.0798558	0.0756447	0.0758226	0.0799744	0.0814572	0.0797965	0.0850752	0.0876256	0.085609	0.0896421	0.0858462	0.0860835	0.0832365	0.0816351	0.0799151	0.0748144
42	0.0697729	0.067697	0.0681715	0.0666887	0.0638418	0.0666294	0.0692391	0.0736875	0.070544	0.0690019	0.0694171	0.067875	0.0687646	0.069595	0.0662143	0.0690019	0.067875	0.0667481	0.0652653	0.0672225	0.0684681	0.0701288	0.0720267	0.0690019	0.0690612	0.0711964	0.0672225	0.0695357	0.0710185	0.0726199	0.0739247	0.075704	0.0708405	0.0678157	0.0727385	0.0738654	0.0742806	0.0781951	0.0789661	0.0811013	0.0814572	0.0809827	0.080271	0.0831772	0.0848972	0.0840669	0.0831772	0.0860242	0.0822282
43	0.0612914	0.0618845	0.0672225	0.0626556	0.0644349	0.0697136	0.0671632	0.0741619	0.074933	0.072264	0.0715523	0.0688833	0.0723826	0.0702474	0.0701881	0.0755261	0.0728571	0.075704	0.0682308	0.0679343	0.0727385	0.0725605	0.0723233	0.0718488	0.0748737	0.0790848	0.0748144	0.0786696	0.0779578	0.08294	0.0836517	0.0823469	0.0832958	0.083889	0.0793813	0.0777206	0.0748737	0.0755261	0.0715523	0.074933	0.0713743	0.0718488	0.0736875	0.0704253	0.0698915	0.0744585	0.075882	0.0784323	0.0799744
44	0.0768902	0.0729164	0.0694171	0.0592749	0.0608763	0.0636046	0.060639	0.05797	0.0577921	0.0551231	0.0583852	0.0605204	0.0633673	0.0674598	0.0758226	0.0745771	0.0651467	0.0665701	0.0659177	0.0627742	0.0619439	0.0622404	0.0627149	0.0624183	0.059868	0.0559534	0.0564279	0.0644349	0.0584445	0.0615287	0.0651467	0.0643756	0.0628335	0.0600459	0.0604611	0.0672225	0.0670446	0.0671039	0.0622404	0.0663329	0.0665701	0.0646722	0.0646722	0.0694171	0.0714929	0.065028	0.0608763	0.0602831	0.0611728
45	0.0711964	0.0680529	0.0675191	0.060639	0.0682901	0.0729757	0.0702474	0.0719674	0.0685274	0.065206	0.0633673	0.0602238	0.0614694	0.0605204	0.0690612	0.0651467	0.0630115	0.0646722	0.0649687	0.0689426	0.0673412	0.0697136	0.0760599	0.0792034	0.0781358	0.0747551	0.0787882	0.0841262	0.0859055	0.0842448	0.0820503	0.0891676	0.0864393	0.0836517	0.0805082	0.0803303	0.0843041	0.077602	0.077602	0.0719081	0.0714929	0.0714336	0.0665108	0.0655025	0.0687053	0.0728571	0.0739247	0.0709591	0.0755261
46	0.061588	0.0601052	0.0638418	0.0620032	0.0564872	0.0611728	0.0606983	0.0647908	0.0638418	0.0649094	0.0654432	0.064257	0.0630115	0.0592749	0.05797	0.0632487	0.0656805	0.0685274	0.0660956	0.0655025	0.0643163	0.0619439	0.0609949	0.0632487	0.0646722	0.0656805	0.0688833	0.0653246	0.0651467	0.0681122	0.0716116	0.0732723	0.0746957	0.0775427	0.0730943	0.0752295	0.0753482	0.075704	0.0753482	0.0748737	0.0719081	0.0678157	0.0694764	0.0666887	0.0656211	0.0738061	0.0714336	0.0741026	0.0719674
47	0.0792034	0.0825248	0.0853717	0.0760599	0.0729757	0.0752295	0.0768902	0.0754075	0.0797372	0.0777206	0.0747551	0.073213	0.0723826	0.0755854	0.0758226	0.0748144	0.0733316	0.073984	0.0737468	0.0697729	0.0707812	0.0707812	0.0674005	0.0643756	0.0630708	0.0639011	0.0693577	0.0687646	0.0682308	0.0703067	0.070366	0.067875	0.0668667	0.0679936	0.0691798	0.0707219	0.0695357	0.0666294	0.0692984	0.0667481	0.0653839	0.065028	0.0649094	0.0700102	0.073213	0.0710778	0.0683495	0.0669853	0.066926
48	0.0615287	0.0637825	0.0674598	0.0641384	0.060639	0.0627742	0.0598087	0.0577328	0.0620032	0.0636639	0.0614694	0.0620625	0.0631894	0.0625963	0.0643756	0.0717302	0.0706626	0.0720861	0.0760599	0.0770089	0.0727978	0.0740433	0.0707812	0.070366	0.0725605	0.0733316	0.0659177	0.0656805	0.0672225	0.0668667	0.0641384	0.069595	0.070544	0.0725605	0.0717895	0.0679343	0.0655618	0.0643163	0.067875	0.0682308	0.0669853	0.0660363	0.0692984	0.0664515	0.0661549	0.0688833	0.073984	0.0737468	0.0776613
49	0.0687053	0.0668074	0.069595	0.0674598	0.0691798	0.067697	0.0711371	0.0679343	0.0697729	0.0733316	0.0775427	0.0716116	0.0700695	0.0691205	0.0688239	0.0654432	0.0653246	0.065028	0.0698322	0.0742806	0.0678157	0.0712557	0.0726792	0.0770682	0.0811606	0.0815758	0.0843634	0.0868545	0.0868545	0.0873883	0.0840669	0.0886932	0.0856683	0.0862021	0.0858462	0.085431	0.0815758	0.0784323	0.0773647	0.0746364	0.0748737	0.0769496	0.0768309	0.0755854	0.0777799	0.0773647	0.0775427	0.0827027	0.0863207
50	0.0668667	0.0692984	0.070366	0.0682308	0.064257	0.0630708	0.0621218	0.066926	0.0624777	0.0654432	0.0672819	0.0701288	0.0695357	0.0646129	0.0640791	0.0655025	0.0663922	0.0697136	0.0608763	0.0612914	0.0578514	0.0590376	0.060639	0.0580293	0.0602238	0.0593935	0.063308	0.0615287	0.0624777	0.0669853	0.0711964	0.0715523	0.0735688	0.0704253	0.0684088	0.0726792	0.0733316	0.071315	0.0694171	0.0680529	0.0653839	0.0644349	0.0684681	0.0671039	0.0657991	0.0641384	0.0626556	0.0660363	0.0659177
51	0.0740433	0.0762378	0.0713743	0.065028	0.0660363	0.0691798	0.0703067	0.0690612	0.0707812	0.0722047	0.0737468	0.065206	0.0657991	0.0628928	0.0632487	0.0653839	0.0612321	0.0628335	0.0637825	0.0665108	0.0662736	0.0630708	0.0663329	0.0663329	0.0716709	0.0708405	0.0742806	0.0760006	0.0752888	0.0761192	0.0757633	0.0728571	0.0723233	0.0704847	0.0679936	0.067697	0.0700695	0.0665108	0.065028	0.0678157	0.0627149	0.058919	0.0601645	0.0604018	0.0609356	0.0585631	0.0584445	0.0605204	0.0598087
52	0.0713743	0.0727385	0.0703067	0.0615287	0.0621811	0.0671632	0.0682901	0.0676377	0.0640791	0.0650873	0.0573769	0.0556569	0.0588004	0.0621811	0.0641384	0.0637232	0.0624777	0.0584445	0.0595121	0.0627742	0.0614101	0.0679343	0.0717302	0.0692391	0.0729757	0.0755854	0.0728571	0.0742213	0.0753482	0.0747551	0.0748737	0.0770089	0.0662736	0.0622997	0.0600459	0.05797	0.057021	0.0599866	0.058919	0.0557755	0.0583259	0.0525134	0.0505561	0.0560128	0.0559534	0.0590969	0.0617659	0.0578514	0.0538182
53	0.0789068	0.0768309	0.0767716	0.0723233	0.0698322	0.0689426	0.0656805	0.0636046	0.0614694	0.0640197	0.0583259	0.0582666	0.0574955	0.0540555	0.0557162	0.0548858	0.0538776	0.0563686	0.0578514	0.0601645	0.0592749	0.0610542	0.0632487	0.0663922	0.0704253	0.0723233	0.072264	0.0790254	0.0736875	0.0742213	0.0714336	0.0708405	0.0751702	0.0751109	0.0751109	0.076653	0.0729164	0.0740433	0.0694764	0.073035	0.0783137	0.0799744	0.0790848	0.0793813	0.0738061	0.0723826	0.0734502	0.073035	0.0713743
54	0.0808641	0.0805675	0.0799151	0.0770682	0.0725605	0.0770682	0.0737468	0.0699509	0.0702474	0.0720861	0.0718488	0.0687053	0.0730943	0.0709591	0.0711964	0.0706033	0.0657398	0.0684681	0.0708998	0.0720861	0.0665701	0.0685274	0.0698322	0.0671039	0.0697136	0.0723826	0.0762378	0.0736875	0.0702474	0.0663329	0.0617659	0.0657398	0.0656211	0.0631301	0.0628335	0.0636639	0.0620625	0.0598087	0.0639604	0.0682308	0.0733909	0.0726792	0.0720267	0.0755854	0.0786696	0.08122	0.0824655	0.0805082	0.0813979
55	0.0711371	0.0670446	0.067697	0.0647908	0.0655618	0.0684681	0.0695357	0.065028	0.0658584	0.0681715	0.0652653	0.0614101	0.0574362	0.0654432	0.0656805	0.0660363	0.0653246	0.0655618	0.0707219	0.0712557	0.0741026	0.0797372	0.0818724	0.0883373	0.0850159	0.0853717	0.0854904	0.082762	0.0821096	0.075882	0.0791441	0.0752888	0.0745178	0.0754075	0.0773054	0.0720861	0.0726199	0.0718488	0.0685867	0.0684681	0.0712557	0.0694171	0.0681122	0.0658584	0.063308	0.0593342	0.0662736	0.0662736	0.0644349
56	0.0637825	0.065028	0.0668667	0.0585631	0.0577328	0.0604018	0.062359	0.0604611	0.0648501	0.0641384	0.062537	0.0589783	0.0571397	0.0544707	0.0560721	0.0582073	0.0564872	0.0590969	0.0631894	0.0614694	0.0605797	0.0601052	0.0682308	0.0710185	0.0725605	0.0779578	0.0754075	0.0732723	0.0735688	0.0748737	0.0711371	0.0717895	0.068646	0.0629521	0.0569617	0.0557755	0.052632	0.0560128	0.0563686	0.0559534	0.0536403	0.0567245	0.0573769	0.0595714	0.0639604	0.0694171	0.0711964	0.0709591	0.0666887
57	0.076653	0.0765344	0.0773054	0.0742213	0.0767123	0.0698322	0.0680529	0.0681715	0.0688239	0.0634266	0.0622404	0.0652653	0.0690612	0.0726792	0.0760599	0.0716709	0.0738654	0.0751109	0.0737468	0.0765937	0.0775427	0.0781358	0.0824062	0.0822282	0.0802117	0.075882	0.078373	0.0780765	0.0789068	0.0771275	0.0732723	0.0765344	0.0726199	0.0695357	0.0685274	0.0665701	0.065028	0.0668074	0.0688239	0.0664515	0.0737468	0.0715523	0.0719674	0.0721454	0.0747551	0.0699509	0.0742213	0.0841262	0.0831179
58	0.0765344	0.0767716	0.0731537	0.0689426	0.0700102	0.067697	0.0605204	0.0573769	0.0555383	0.0588597	0.0621811	0.0682901	0.0697136	0.0733909	0.0706626	0.0669853	0.0708405	0.0736281	0.0740433	0.0745771	0.0761785	0.0744585	0.0698322	0.0653246	0.0612321	0.0633673	0.0665701	0.0664515	0.0676377	0.0693577	0.0680529	0.0653839	0.0646129	0.0617659	0.0643756	0.0636639	0.0639604	0.0687053	0.0692391	0.0675191	0.0639011	0.0680529	0.0675784	0.0708998	0.0727385	0.0704253	0.0744585	0.0727978	0.0643756
59	0.0719081	0.0735095	0.070366	0.0647908	0.0658584	0.0637825	0.0655025	0.0644349	0.064257	0.068646	0.0664515	0.0674598	0.0618252	0.0658584	0.0631301	0.062359	0.0650873	0.0656805	0.0664515	0.0641384	0.0602238	0.0649094	0.0656211	0.0698322	0.0712557	0.0751109	0.077424	0.073984	0.0720267	0.0733316	0.0728571	0.0722047	0.0734502	0.0646722	0.0643756	0.065977	0.0622404	0.0627149	0.063308	0.063308	0.0641384	0.0719081	0.0760599	0.0714336	0.0786103	0.081991	0.0820503	0.0855497	0.0816351
60	0.073035	0.0717302	0.0683495	0.0636046	0.067875	0.0662143	0.0692984	0.074933	0.0756447	0.0777799	0.0751702	0.0751109	0.0759413	0.0781951	0.0781951	0.077602	0.0781358	0.0723233	0.0682901	0.0655025	0.0627742	0.064257	0.0630708	0.0674005	0.0657991	0.0649687	0.0639011	0.0633673	0.0692984	0.073035	0.0729164	0.0727978	0.0738061	0.073984	0.0714929	0.0725605	0.0735688	0.0714336	0.0723233	0.0704253	0.0697136	0.0703067	0.0684088	0.0671632	0.0643756	0.0690612	0.0698915	0.071315	0.0737468
61	0.0796779	0.0855497	0.0866766	0.0820503	0.0803896	0.081991	0.0819317	0.0821096	0.0787882	0.078373	0.0788475	0.0770682	0.0729164	0.0688833	0.0661549	0.0687053	0.069595	0.0675191	0.0674005	0.0671632	0.0672819	0.0666294	0.0649687	0.0674005	0.0725012	0.0711964	0.068646	0.0659177	0.0708405	0.0717302	0.0716709	0.0689426	0.0674598	0.0685274	0.0708405	0.0692984	0.0733316	0.0761192	0.0780765	0.0776613	0.0771275	0.0799151	0.0815165	0.0848972	0.0866766	0.0791441	0.0829993	0.0808641	0.075882
62	0.0743992	0.0736875	0.0745178	0.0687053	0.070544	0.0696543	0.068646	0.0663922	0.0620625	0.0621811	0.0614694	0.0622997	0.0625963	0.0619439	0.0648501	0.0647908	0.067875	0.0699509	0.0762378	0.0773054	0.0740433	0.0734502	0.077424	0.0834145	0.0872697	0.0867359	0.0897608	0.0889897	0.0864393	0.0822282	0.0869731	0.0918959	0.0903539	0.0870918	0.0828807	0.0792627	0.077424	0.0742213	0.0742806	0.0764158	0.0737468	0.0687646	0.0650873	0.0621218	0.0624183	0.0592156	0.0679343	0.0712557	0.0732723
63	0.0688239	0.0679343	0.0689426	0.0641977	0.0645535	0.0658584	0.0679343	0.0648501	0.0596307	0.061588	0.0632487	0.0617659	0.0634266	0.0651467	0.0677563	0.0679936	0.0685867	0.0626556	0.0638418	0.0683495	0.0696543	0.0653246	0.0672225	0.0690019	0.0663329	0.0637232	0.0620032	0.0590969	0.0624777	0.0628335	0.0641384	0.0649687	0.065206	0.062537	0.0592749	0.0607576	0.05797	0.062359	0.0656211	0.0670446	0.0641977	0.0627742	0.0633673	0.0681715	0.0735095	0.073035	0.0672225	0.0703067	0.0674005
64	0.0590376	0.0621218	0.0638418	0.0606983	0.0649094	0.0685274	0.0667481	0.0691798	0.0708405	0.0679936	0.0649687	0.0633673	0.0572583	0.0563686	0.060639	0.0592749	0.0538182	0.0526913	0.0507341	0.0480651	0.0523355	0.0595714	0.0601052	0.0673412	0.0682308	0.067875	0.0671039	0.073035	0.071315	0.0721454	0.0762378	0.0748144	0.0665108	0.0670446	0.0637825	0.0654432	0.0620625	0.0624183	0.0597494	0.0613507	0.0645535	0.0597494	0.0612321	0.0681715	0.0690019	0.0727978	0.0723826	0.0720861	0.0758226
65	0.0631301	0.0663329	0.0688833	0.0666887	0.0684088	0.0643163	0.0593342	0.0608763	0.0621811	0.0643163	0.0689426	0.067875	0.0614101	0.0649094	0.069595	0.0679343	0.0681715	0.0725605	0.0750516	0.0745771	0.0744585	0.0691798	0.0735095	0.0775427	0.0761785	0.0709591	0.0743399	0.0750516	0.0707219	0.0703067	0.0696543	0.0670446	0.0684681	0.0633673	0.0653246	0.0640791	0.0648501	0.0609949	0.0615287	0.065977	0.0636046	0.0670446	0.0672819	0.0711371	0.0706033	0.0701288	0.0697729	0.0704253	0.0738061
66	0.0590376	0.066926	0.0673412	0.0612914	0.059868	0.05797	0.0611135	0.0615287	0.0611728	0.063308	0.0637825	0.059868	0.0558941	0.0571397	0.0603425	0.0617659	0.0638418	0.0613507	0.0650873	0.0652653	0.0602831	0.0650873	0.0664515	0.0654432	0.0681715	0.0633673	0.059868	0.061588	0.063308	0.0604018	0.0598087	0.0646129	0.0617066	0.0660956	0.0635453	0.0655025	0.0640791	0.0693577	0.0697136	0.0700695	0.0715523	0.0689426	0.0689426	0.0714336	0.0702474	0.0717302	0.0770089	0.0804489	0.0825841
67	0.0620625	0.0625963	0.0663922	0.0613507	0.0570804	0.0644942	0.0655618	0.0622404	0.0653839	0.0706033	0.0741026	0.0736875	0.0675784	0.066926	0.0679936	0.0720861	0.0655618	0.0667481	0.0698915	0.0675784	0.0617066	0.0624183	0.0625963	0.0690019	0.0716709	0.0754668	0.0761192	0.0729757	0.0698322	0.0672225	0.068646	0.0722047	0.0700102	0.0690612	0.0635453	0.0640197	0.0582666	0.058148	0.0606983	0.0636639	0.0692391	0.0675191	0.0672225	0.0720267	0.0734502	0.0750516	0.0702474	0.0760006	0.0765344
68	0.0579107	0.068646	0.0738061	0.0723826	0.0704253	0.0755261	0.074933	0.0767123	0.0733316	0.0746364	0.0717302	0.0714929	0.068646	0.0707812	0.0670446	0.0719674	0.0706033	0.0717302	0.0733909	0.0779578	0.0762971	0.0796186	0.0806862	0.0783137	0.0763564	0.0709591	0.0684681	0.0679343	0.0660363	0.067875	0.0637825	0.0639011	0.0645535	0.0612914	0.0612914	0.0599273	0.0647315	0.0626556	0.0618845	0.0646129	0.0608763	0.0566059	0.0555976	0.052632	0.0557755	0.0583852	0.0577328	0.0589783	0.0630115
69	0.0752295	0.0814572	0.0813386	0.0796186	0.0763564	0.073984	0.0741026	0.0754668	0.0775427	0.0803303	0.0783137	0.0771275	0.0700102	0.0723233	0.0684681	0.066926	0.0684681	0.0689426	0.0692391	0.0692391	0.0666887	0.0666294	0.0657398	0.0697136	0.0653246	0.0723826	0.0742806	0.0723826	0.0727978	0.0704253	0.0709591	0.0738654	0.0711964	0.0716116	0.0709591	0.0735095	0.0725012	0.0709591	0.0703067	0.0715523	0.0711371	0.070544	0.0682308	0.0696543	0.0698322	0.070544	0.0709591	0.0684681	0.0680529
70	0.0586224	0.0591562	0.0593935	0.0577921	0.0597494	0.0606983	0.0636639	0.060639	0.0572583	0.0595714	0.0571397	0.0632487	0.0635453	0.0628335	0.0657991	0.063308	0.0625963	0.0593342	0.0614694	0.0612321	0.0580886	0.0599866	0.0612321	0.063308	0.0698915	0.0683495	0.0721454	0.0734502	0.0794406	0.0847786	0.085431	0.0894049	0.0905911	0.0839483	0.0826434	0.0791441	0.0822876	0.0808048	0.0790254	0.0790848	0.0725605	0.0769496	0.0736281	0.0703067	0.0711964	0.0720267	0.0732723	0.0695357	0.0659177
71	0.0755261	0.0728571	0.0702474	0.0618845	0.0582666	0.059868	0.0579107	0.0596307	0.0607576	0.0679343	0.0609356	0.0579107	0.0544707	0.0529286	0.0530472	0.0571397	0.0573769	0.0598087	0.0621218	0.0593342	0.0544707	0.060639	0.064257	0.0738654	0.0803303	0.0843634	0.0849566	0.0826434	0.0815758	0.0789661	0.080271	0.0851345	0.085431	0.0844821	0.0762378	0.0717302	0.0709591	0.069595	0.0684088	0.0647908	0.0630115	0.0625963	0.0617066	0.0606983	0.0622404	0.0605797	0.0655025	0.0640197	0.062359
72	0.0704253	0.0669853	0.0650873	0.0640197	0.0649094	0.0662143	0.0624777	0.0666887	0.0671039	0.0731537	0.073984	0.0742806	0.0758226	0.0778392	0.0821689	0.083889	0.0802117	0.0837703	0.0760599	0.0770089	0.0721454	0.0682308	0.0708998	0.0727978	0.0732723	0.0734502	0.0761192	0.0778985	0.0734502	0.0736875	0.0669853	0.0662143	0.067697	0.0648501	0.0653246	0.0663922	0.0622404	0.058148	0.0573176	0.0584445	0.062537	0.0706033	0.0677563	0.0682308	0.0668667	0.0631894	0.0604611	0.0583259	0.0598087
73	0.083711	0.0851345	0.0832958	0.0753482	0.0746957	0.0755854	0.0770682	0.0774834	0.0701288	0.0692984	0.0666887	0.0616473	0.0609949	0.0620625	0.0615287	0.0627742	0.0626556	0.0615287	0.062359	0.066926	0.0635453	0.0678157	0.073213	0.0704847	0.0741619	0.0770682	0.0780765	0.0798558	0.0782544	0.0765937	0.0745178	0.073984	0.0771275	0.0738654	0.0738061	0.0658584	0.0689426	0.0660956	0.0638418	0.0632487	0.0616473	0.0611135	0.0658584	0.0590969	0.0585038	0.0614101	0.0675784	0.064257	0.0656211
74	0.0828214	0.0831179	0.0793813	0.0643163	0.0653246	0.0618845	0.0644942	0.0618845	0.0646129	0.0648501	0.0640791	0.064257	0.059868	0.0628928	0.0693577	0.0723233	0.0726199	0.069595	0.0718488	0.0704847	0.0665701	0.0689426	0.0722047	0.0760006	0.0754668	0.0707219	0.0691798	0.0716116	0.0736281	0.0721454	0.0758226	0.078551	0.0776613	0.0742806	0.0720267	0.075704	0.0749923	0.0721454	0.0711964	0.0714336	0.0716709	0.0646722	0.0668667	0.0612914	0.057021	0.0569024	0.0564872	0.0586818	0.0625963
75	0.0692984	0.0682901	0.0702474	0.0644942	0.0634859	0.0621218	0.0637825	0.0663329	0.0685274	0.0716709	0.0781951	0.0768309	0.0765937	0.0740433	0.0741619	0.0733316	0.0707812	0.067697	0.0651467	0.0624183	0.0588597	0.0559534	0.0560721	0.0593935	0.0627742	0.0627149	0.0616473	0.0669853	0.0725012	0.0730943	0.0760599	0.0794406	0.0779578	0.0798558	0.0811013	0.0830586	0.0845414	0.0858462	0.0799151	0.0784916	0.077602	0.0757633	0.0727978	0.0711371	0.0614101	0.0555976	0.0550045	0.0532844	0.0529286
76	0.0640197	0.062537	0.0665701	0.0575548	0.05625	0.0614694	0.0634266	0.0685867	0.0653839	0.0647315	0.0657991	0.0654432	0.0644942	0.0602831	0.0634266	0.0651467	0.063308	0.0577921	0.0529879	0.0523355	0.0557755	0.0564279	0.0573769	0.0600459	0.060639	0.0605797	0.0614694	0.0620625	0.0675784	0.0660956	0.0649094	0.0638418	0.0679343	0.0644942	0.0617066	0.0621218	0.0607576	0.0621218	0.0646129	0.0666294	0.0673412	0.0692391	0.0706033	0.0671632	0.0703067	0.0709591	0.0732723	0.0751109	0.0683495
77	0.0669853	0.0664515	0.0703067	0.0671632	0.0669853	0.069595	0.0658584	0.0641977	0.0549452	0.0580293	0.0594528	0.0604018	0.0548265	0.0530472	0.060639	0.0595714	0.0580886	0.0621811	0.0661549	0.0661549	0.0661549	0.0682308	0.0713743	0.0760006	0.0765937	0.0719674	0.0760006	0.0783137	0.0768902	0.073035	0.0757633	0.0672819	0.0682308	0.0675191	0.0664515	0.0689426	0.0685867	0.0677563	0.0667481	0.0689426	0.0723233	0.0694171	0.0735095	0.0690019	0.0679936	0.065028	0.0673412	0.0656211	0.0645535
78	0.0685274	0.0680529	0.0695357	0.0673412	0.0712557	0.074933	0.0738654	0.0717302	0.0690019	0.0698322	0.0655618	0.0658584	0.0652653	0.0647315	0.0615287	0.0580886	0.0548858	0.051861	0.0529286	0.0557755	0.0542927	0.0577921	0.0649094	0.0699509	0.0714929	0.0767716	0.0778392	0.0771868	0.0808048	0.0828214	0.0805675	0.0809234	0.0836517	0.074933	0.0748144	0.0754668	0.0762378	0.0760006	0.0772461	0.0752888	0.0771868	0.0781358	0.0756447	0.0726199	0.0787882	0.0779578	0.0755261	0.0715523	0.073035
79	0.0767123	0.0791441	0.0828807	0.0718488	0.0704847	0.0684681	0.0634859	0.0636639	0.0633673	0.0698322	0.072264	0.0727978	0.0717895	0.0711964	0.0776613	0.0771868	0.0756447	0.0726792	0.0664515	0.0681122	0.0636046	0.0690612	0.0669853	0.0677563	0.070366	0.0683495	0.0691798	0.0722047	0.0712557	0.0765937	0.072264	0.0694764	0.065206	0.0698322	0.0682901	0.0679936	0.0674005	0.0655618	0.0647315	0.0689426	0.0703067	0.073035	0.0743399	0.0734502	0.0710185	0.0725012	0.0758226	0.0743399	0.0747551
80	0.0585038	0.0563686	0.0605204	0.0596307	0.0630708	0.0615287	0.0609356	0.0662143	0.0681122	0.0679343	0.0739247	0.0743399	0.0745178	0.0696543	0.0719674	0.0706033	0.0747551	0.0752888	0.065028	0.0639604	0.0628335	0.0586224	0.0622997	0.0609949	0.0637232	0.0660363	0.067697	0.063308	0.0624183	0.0679343	0.067697	0.0695357	0.0692984	0.0630708	0.0611728	0.0627742	0.0587411	0.0576735	0.0627742	0.0656211	0.067875	0.0660956	0.0662143	0.0685867	0.0733316	0.0770682	0.0789068	0.0756447	0.0711371
81	0.0751702	0.0770682	0.0800337	0.0754668	0.077602	0.0759413	0.076653	0.0762378	0.0748737	0.0761785	0.074933	0.0725605	0.0710778	0.0660956	0.0621811	0.0624777	0.0645535	0.0608763	0.0617066	0.062359	0.0614694	0.0634859	0.0685867	0.0698915	0.0711964	0.0787289	0.0792034	0.0786103	0.0799744	0.079322	0.0778392	0.0779578	0.0742806	0.0682901	0.0677563	0.0674598	0.063308	0.0617659	0.0630115	0.062537	0.0637825	0.0659177	0.0639604	0.0662143	0.0673412	0.0663329	0.0710778	0.0672225	0.0685274
82	0.0636639	0.0679343	0.0658584	0.0618252	0.0611728	0.0620625	0.0647908	0.0646722	0.0578514	0.0560128	0.0573769	0.0582666	0.0554196	0.0554196	0.0548858	0.050912	0.053581	0.0493106	0.0458112	0.0544114	0.0570804	0.0580293	0.0612914	0.0608169	0.0580886	0.0593935	0.0624183	0.0619439	0.0646722	0.0634266	0.0580886	0.05625	0.0572583	0.0551231	0.0535217	0.0571397	0.0583259	0.0590969	0.0586818	0.0570804	0.0646722	0.0660956	0.0628335	0.0607576	0.0617066	0.0628335	0.0663922	0.0643163	0.065206
83	0.0674598	0.0697729	0.0704253	0.0674005	0.0691798	0.0735688	0.071315	0.0733909	0.0764158	0.0760006	0.0697729	0.0702474	0.0654432	0.0639604	0.0627742	0.0653246	0.0631894	0.0640791	0.0599273	0.0608169	0.0558348	0.0602238	0.0580293	0.0595714	0.0605204	0.0604611	0.0602831	0.0605797	0.0617066	0.0659177	0.0672819	0.0718488	0.0662736	0.0664515	0.0649094	0.0685867	0.0690612	0.0670446	0.0698322	0.0717895	0.069595	0.0627742	0.0616473	0.0647315	0.0690019	0.0714929	0.0682901	0.0681715	0.0660956
84	0.0652653	0.0665108	0.0690019	0.0626556	0.0628335	0.0651467	0.0661549	0.0677563	0.070366	0.0727385	0.0722047	0.0674005	0.0620032	0.0624777	0.0644349	0.0672225	0.0685274	0.0720861	0.0719674	0.0700102	0.0673412	0.0688833	0.0710778	0.0735688	0.0710778	0.0711964	0.0702474	0.0704253	0.0673412	0.0666294	0.0647908	0.0649687	0.0617659	0.0649094	0.067697	0.0711964	0.0723826	0.0700102	0.0677563	0.0680529	0.0706033	0.0764751	0.0774834	0.0790254	0.0735688	0.067697	0.0646129	0.0651467	0.0657398
85	0.0741026	0.0800337	0.0738654	0.0700102	0.0747551	0.0725012	0.0682901	0.0684088	0.067875	0.0678157	0.067697	0.0726792	0.0706626	0.0761192	0.0762971	0.0733316	0.0777799	0.0813386	0.0768309	0.0767716	0.0733316	0.0726199	0.066926	0.0638418	0.0662736	0.0665108	0.0654432	0.0663922	0.0637825	0.0669853	0.0704847	0.0677563	0.0671632	0.073035	0.076653	0.0753482	0.073984	0.077424	0.0715523	0.0738654	0.0748144	0.0724419	0.0746957	0.0748144	0.0717895	0.0691798	0.0700695	0.0708998	0.0701881
86	0.0702474	0.0709591	0.072264	0.0669853	0.0675784	0.0707812	0.0688239	0.0750516	0.0778985	0.0789661	0.0762378	0.0719674	0.0658584	0.0636639	0.062359	0.0614101	0.0585038	0.0599273	0.0569617	0.057021	0.0540555	0.0579107	0.0610542	0.062359	0.0662736	0.0650873	0.0671039	0.0653246	0.0602238	0.057199	0.0589783	0.0617659	0.0592156	0.0579107	0.0622404	0.0588597	0.0620625	0.0614101	0.0634266	0.0671039	0.0660363	0.0690019	0.0691205	0.0679936	0.0682308	0.0640791	0.0671039	0.0633673	0.065977
87	0.0707219	0.0717302	0.0757633	0.072264	0.0708405	0.0690019	0.070544	0.0635453	0.0616473	0.0602238	0.0632487	0.0659177	0.0670446	0.0647315	0.0640197	0.0661549	0.0656211	0.0618252	0.0673412	0.0725012	0.0711964	0.0704253	0.0727385	0.0710185	0.0744585	0.0748737	0.0748144	0.0723826	0.0777799	0.0807455	0.0789068	0.0779578	0.0731537	0.070366	0.0671039	0.0629521	0.0655025	0.0681715	0.0693577	0.0666294	0.0634859	0.0586224	0.0618252	0.0662143	0.0658584	0.0684088	0.0717895	0.0647908	0.0630115
88	0.0718488	0.071315	0.0715523	0.065977	0.0684088	0.0716116	0.0682901	0.0709591	0.0707219	0.0682308	0.0645535	0.0672225	0.0644349	0.0611728	0.0573176	0.0549452	0.0519796	0.0513272	0.0471754	0.0467009	0.0470568	0.0464637	0.0436167	0.0440912	0.0493699	0.051683	0.0523948	0.057021	0.0602238	0.0647315	0.0646129	0.0637825	0.0655025	0.0687646	0.0696543	0.0694764	0.0706626	0.0727385	0.0701881	0.073035	0.0682901	0.0717302	0.0721454	0.0738061	0.0759413	0.0789068	0.0732723	0.0695357	0.0720267
89	0.0641384	0.0673412	0.0717302	0.0707812	0.0700695	0.0681715	0.0673412	0.0667481	0.0750516	0.0751702	0.0726792	0.072264	0.0637232	0.0621811	0.0606983	0.0608169	0.0602238	0.0626556	0.0634859	0.0545893	0.0551824	0.0587411	0.0589783	0.0664515	0.0720267	0.0720267	0.0735688	0.0720267	0.0723826	0.0727385	0.0752295	0.0773647	0.0759413	0.0786103	0.0808641	0.0760006	0.0741026	0.075882	0.0787289	0.0750516	0.0731537	0.0807455	0.0804489	0.081042	0.0760599	0.0751109	0.0711964	0.0721454	0.0690612
90	0.0586224	0.0636046	0.0675784	0.0658584	0.0640791	0.0618845	0.0641384	0.0701881	0.0639604	0.0627149	0.0615287	0.0570804	0.0539962	0.0536403	0.0525727	0.0542927	0.0555383	0.0575548	0.0524541	0.0595714	0.0588597	0.0582073	0.0624777	0.0644942	0.0671632	0.0664515	0.0649094	0.0628928	0.0660363	0.065206	0.0609356	0.060639	0.0627742	0.0618252	0.0647315	0.065206	0.0656211	0.0653246	0.0685867	0.0630115	0.063308	0.0668074	0.0674005	0.0685274	0.0669853	0.0653246	0.0630708	0.0635453	0.0661549
91	0.0762971	0.0779578	0.073984	0.0701288	0.0665108	0.0676377	0.0684088	0.0692391	0.0702474	0.0736875	0.0716116	0.0656805	0.066926	0.0654432	0.0662736	0.0678157	0.0654432	0.0649094	0.0631301	0.0645535	0.0605204	0.0653839	0.0700102	0.0704253	0.0749923	0.0706033	0.0699509	0.0732723	0.0723233	0.0779578	0.0792627	0.0776613	0.0720267	0.0731537	0.0726199	0.0745178	0.0783137	0.0806268	0.076653	0.0769496	0.0719674	0.0687646	0.0682308	0.0695357	0.0695357	0.0699509	0.0691798	0.0700102	0.0651467
92	0.073213	0.0694764	0.0708405	0.0653839	0.0666887	0.0662736	0.0671632	0.0652653	0.064257	0.0656805	0.0646129	0.0682901	0.0689426	0.0640197	0.0618845	0.0577328	0.0587411	0.0614694	0.0599273	0.0631894	0.0589783	0.0569617	0.0577328	0.0583852	0.063308	0.0704847	0.0727978	0.0663922	0.0632487	0.0670446	0.0647908	0.0668667	0.0662736	0.066926	0.0662736	0.065028	0.0607576	0.0628335	0.0681715	0.0680529	0.0643756	0.0644942	0.0649094	0.0665701	0.0639604	0.0618252	0.0643756	0.0672225	0.0681715
93	0.0682308	0.0698322	0.0697729	0.0636639	0.0630115	0.0665108	0.0681122	0.0666294	0.0685867	0.0687646	0.0762971	0.0712557	0.0713743	0.0738061	0.0722047	0.071315	0.0655025	0.0657991	0.0650873	0.0688833	0.0709591	0.0728571	0.0794406	0.0790848	0.0798558	0.0831179	0.08466	0.086558	0.0796779	0.0834738	0.0826434	0.0841855	0.0824062	0.078373	0.0771275	0.0728571	0.0697729	0.0625963	0.0605204	0.065977	0.0630708	0.0611728	0.059868	0.0542927	0.0567245	0.0536996	0.0604018	0.0631301	0.0665701
94	0.0684088	0.0666887	0.0708998	0.065977	0.0694171	0.0668667	0.0690612	0.073035	0.0741619	0.0770089	0.0756447	0.0771275	0.0770089	0.0747551	0.0776613	0.0758226	0.0762378	0.0723233	0.0711964	0.0698322	0.0669853	0.0680529	0.0684681	0.0706626	0.0704847	0.0703067	0.0692984	0.0681122	0.0698915	0.0657991	0.0627149	0.066926	0.0663329	0.0620625	0.0588597	0.0586818	0.0590376	0.0594528	0.0648501	0.0649094	0.0695357	0.0714336	0.0689426	0.0669853	0.068646	0.0714336	0.0723233	0.0694764	0.0711371
95	0.0744585	0.0685867	0.0672819	0.0592156	0.0633673	0.0614694	0.0541148	0.0502596	0.0469382	0.0499037	0.0477092	0.0489547	0.0523948	0.0557162	0.0560721	0.0544114	0.0503782	0.0538776	0.0541741	0.0602238	0.0598087	0.0603425	0.0590376	0.062537	0.0615287	0.0647315	0.0668074	0.0704847	0.0685867	0.0713743	0.0644942	0.0629521	0.0608169	0.0665701	0.0604018	0.0595121	0.0598087	0.0590969	0.0614694	0.0647315	0.0631301	0.0666887	0.0684681	0.0690612	0.0672819	0.0740433	0.075704	0.075704	0.0759413
96	0.0750516	0.0750516	0.0701881	0.0657398	0.0695357	0.0672819	0.0655025	0.0650873	0.0601645	0.0588597	0.0574955	0.0578514	0.0522762	0.0528693	0.0503189	0.0505561	0.0493699	0.0545893	0.052632	0.0519796	0.05625	0.0586224	0.0649094	0.0697729	0.072264	0.0731537	0.0769496	0.0778985	0.0719081	0.0773054	0.0770089	0.0761785	0.0711964	0.068646	0.0687646	0.0690612	0.0690019	0.0634266	0.0648501	0.0684681	0.0661549	0.0666887	0.0641977	0.0682901	0.0662143	0.0660956	0.0645535	0.0678157	0.0699509
97	0.0572583	0.0610542	0.0647315	0.0602238	0.0647315	0.0698322	0.0690019	0.0687646	0.0645535	0.0675784	0.0628928	0.0636046	0.0597494	0.0606983	0.0641977	0.0604018	0.0567245	0.0604611	0.0624777	0.0605797	0.0612321	0.0621218	0.0685867	0.0683495	0.0646722	0.061588	0.0645535	0.0677563	0.0714336	0.0684681	0.0725605	0.0691798	0.0732723	0.0694171	0.0725012	0.0762378	0.0799744	0.0822876	0.0818131	0.0806268	0.0809827	0.0831179	0.0873883	0.0827027	0.0815758	0.0794999	0.0718488	0.0683495	0.0622997
98	0.0604611	0.0624777	0.0635453	0.062359	0.0651467	0.0669853	0.0660363	0.0682308	0.0691798	0.0743992	0.0701881	0.0715523	0.0711371	0.0708998	0.0681122	0.0647908	0.0644942	0.0637232	0.068646	0.0628928	0.064257	0.0673412	0.0698322	0.0691798	0.0743399	0.0774834	0.0792034	0.0777206	0.0794999	0.0755854	0.0756447	0.0712557	0.0691205	0.0655025	0.0710185	0.0694171	0.0691798	0.0693577	0.071315	0.0707219	0.0731537	0.077424	0.0787289	0.0812793	0.0839483	0.0813386	0.0774834	0.0725605	0.067697
99	0.0663922	0.0647908	0.0640197	0.0602831	0.0520982	0.0564279	0.0595714	0.0588004	0.0587411	0.0591562	0.0601645	0.0599866	0.0614101	0.0613507	0.0590969	0.0628928	0.0604611	0.0600459	0.0610542	0.0658584	0.0652653	0.0673412	0.0665108	0.0654432	0.0711964	0.0707812	0.0707219	0.0709591	0.0698915	0.078373	0.0710185	0.0737468	0.0698322	0.0700695	0.0682308	0.0644349	0.0672225	0.0679343	0.0710185	0.0742806	0.0710185	0.0738654	0.0730943	0.0773647	0.0809827	0.0847786	0.0844228	0.081042	0.0796779
100	0.0805082	0.0817538	0.0787882	0.0721454	0.0712557	0.0730943	0.0688833	0.0655025	0.0639011	0.0622997	0.0617066	0.0629521	0.062359	0.0629521	0.0656805	0.0674005	0.0660956	0.0702474	0.069595	0.0726199	0.0719674	0.0728571	0.0734502	0.0691798	0.0727385	0.0711371	0.0687646	0.0672819	0.0617659	0.0583259	0.0557162	0.0592749	0.0613507	0.0608763	0.0663922	0.0704253	0.0641977	0.0657991	0.0674598	0.0717302	0.0767123	0.0765344	0.0718488	0.0650873	0.0620625	0.0612914	0.0587411	0.0625963	0.0622404
101	0.0757633	0.0756447	0.0760006	0.0733316	0.0738654	0.0756447	0.075704	0.0722047	0.0699509	0.0690019	0.065206	0.062537	0.0604018	0.0560128	0.0560721	0.0544114	0.0534031	0.055301	0.0525727	0.050141	0.0473533	0.0497258	0.050912	0.049963	0.0542334	0.0520389	0.0525727	0.0539962	0.0557755	0.0547079	0.0529286	0.0508527	0.0525727	0.0499037	0.0480058	0.047294	0.0471754	0.0478871	0.0524541	0.0528693	0.0565466	0.0603425	0.0684681	0.0687053	0.0726792	0.0748737	0.0787882	0.0831179	0.0825841
102	0.0722047	0.0727385	0.0730943	0.0668074	0.0658584	0.0656805	0.0636639	0.065206	0.0665701	0.0637825	0.0602831	0.0574362	0.0586224	0.0607576	0.0636639	0.0605797	0.0593935	0.0575548	0.0554196	0.0573769	0.0609356	0.0607576	0.0590376	0.0588004	0.0576735	0.0593935	0.065028	0.0647315	0.0675784	0.0688833	0.0675784	0.067875	0.0713743	0.0753482	0.0751702	0.0734502	0.0714929	0.0690019	0.0726792	0.0714929	0.075882	0.0702474	0.0666294	0.065977	0.0639604	0.0627742	0.0647908	0.0660956	0.0682901
103	0.0867952	0.0821689	0.0828214	0.0771868	0.0768309	0.0762971	0.0758226	0.0727385	0.0725012	0.0721454	0.0688239	0.0665108	0.0666294	0.063308	0.0592156	0.0547079	0.0523355	0.0542334	0.060639	0.0577921	0.0580293	0.0598087	0.0624183	0.0620625	0.0646722	0.0681122	0.0742806	0.072264	0.0712557	0.0672225	0.065977	0.0663329	0.0634859	0.0622404	0.0650873	0.0659177	0.0641384	0.0620032	0.0622404	0.0639604	0.0630115	0.0668074	0.0638418	0.0670446	0.0670446	0.0618252	0.0632487	0.0649094	0.0628928
104	0.058148	0.0573176	0.0586224	0.0553603	0.0574362	0.0608169	0.0587411	0.063308	0.0638418	0.0655618	0.0692984	0.0685274	0.0669853	0.0617659	0.0615287	0.0613507	0.0590376	0.0591562	0.0606983	0.0639011	0.058148	0.0553603	0.057199	0.0583259	0.0583259	0.0550045	0.0531658	0.055479	0.0569024	0.0577328	0.0569024	0.0612914	0.0601052	0.0596307	0.0608763	0.0666294	0.0684681	0.0682901	0.065028	0.0657398	0.0643756	0.0676377	0.0679343	0.0716709	0.0703067	0.0697136	0.0687053	0.0681715	0.0665108
105	0.0688833	0.0666887	0.0711964	0.0692984	0.0717895	0.0760599	0.0717895	0.0711964	0.073984	0.0683495	0.0643163	0.0616473	0.0653839	0.0673412	0.0649687	0.0606983	0.05969	0.0613507	0.0616473	0.0620032	0.0660363	0.0665701	0.0722047	0.0708405	0.0717895	0.0735095	0.0743992	0.0728571	0.0762971	0.077602	0.0745771	0.0753482	0.0755854	0.0719081	0.0723826	0.0743399	0.0746364	0.0786103	0.0809827	0.078373	0.0803303	0.0795592	0.0833552	0.0882187	0.0895828	0.0895235	0.0908877	0.0889897	0.0793813
106	0.0736281	0.0743992	0.0682901	0.0649094	0.0681715	0.0716709	0.0684088	0.0710778	0.0673412	0.0724419	0.0722047	0.0739247	0.0738654	0.0726199	0.073035	0.0688833	0.0694171	0.0690019	0.0627149	0.0650873	0.0601052	0.0601645	0.0619439	0.0633673	0.0671039	0.0647315	0.0697136	0.0706626	0.0711371	0.0767123	0.0768309	0.0774834	0.080271	0.0806268	0.0815165	0.0818131	0.0788475	0.071315	0.071315	0.0748737	0.076653	0.0735095	0.0758226	0.0743399	0.0703067	0.0655618	0.0635453	0.0672225	0.0694764
107	0.0689426	0.0684088	0.070366	0.0593342	0.0620625	0.0604018	0.0611728	0.0631894	0.0679343	0.0690612	0.0659177	0.0671039	0.0647908	0.0577921	0.0560721	0.0520389	0.0513865	0.0538776	0.0565466	0.0541741	0.0590969	0.0606983	0.0627149	0.0654432	0.0688239	0.0730943	0.0737468	0.0740433	0.0714929	0.0725605	0.0784916	0.075882	0.0770089	0.0765344	0.0742806	0.0720861	0.0706033	0.0704253	0.0725012	0.0732723	0.0753482	0.0669853	0.0644349	0.0639604	0.0586224	0.0635453	0.0649687	0.0675784	0.0708405
108	0.0795592	0.0765937	0.0743992	0.0684681	0.0656805	0.0662143	0.0668667	0.0645535	0.0670446	0.0647908	0.0619439	0.0577328	0.05797	0.0582073	0.0596307	0.0620625	0.0612321	0.0637232	0.0674005	0.0699509	0.0685274	0.0683495	0.0662736	0.0647315	0.0618845	0.0616473	0.0641977	0.0652653	0.0634266	0.0643756	0.0651467	0.0661549	0.0647908	0.0662736	0.0672225	0.0719674	0.0728571	0.070544	0.0656805	0.0680529	0.0676377	0.0685274	0.0697136	0.0715523	0.0729757	0.0721454	0.0711371	0.0657398	0.0690019
109	0.0714336	0.073213	0.0729164	0.0668667	0.0672225	0.0734502	0.0714929	0.0697136	0.0701881	0.0663922	0.0692984	0.0672819	0.0693577	0.0663922	0.0650873	0.0666887	0.0576735	0.0602238	0.058148	0.0557755	0.0575548	0.0582666	0.0575548	0.0583259	0.0596307	0.059868	0.0573769	0.0610542	0.0601645	0.0639604	0.063308	0.065028	0.0679343	0.0639011	0.0600459	0.0635453	0.0688833	0.0704253	0.069595	0.0668074	0.0701288	0.072264	0.0724419	0.0689426	0.0684681	0.0654432	0.0700695	0.0680529	0.0637232
110	0.0658584	0.0670446	0.0630708	0.0569617	0.0621218	0.067697	0.0696543	0.0701288	0.0709591	0.0698322	0.070366	0.0679936	0.0706626	0.0745178	0.0719674	0.0738654	0.0719674	0.0727978	0.0771868	0.0782544	0.0814572	0.0821096	0.0861428	0.0862614	0.0847193	0.0899387	0.0884559	0.0893456	0.0874476	0.0854904	0.0847786	0.0768309	0.075704	0.070366	0.0649094	0.0634859	0.0617659	0.0609949	0.0576142	0.0568431	0.0545893	0.0549452	0.0595714	0.0611728	0.0603425	0.0601052	0.0672819	0.0671632	0.0665108
111	0.0619439	0.0683495	0.0741619	0.0656805	0.0655618	0.0711371	0.0719674	0.0719674	0.0715523	0.0710185	0.0747551	0.0777799	0.0700102	0.0631301	0.0691205	0.0711371	0.0667481	0.0660363	0.0658584	0.0640791	0.0655618	0.0624777	0.0644349	0.0694171	0.0772461	0.0789661	0.0771868	0.0717302	0.0677563	0.0662143	0.070544	0.0675191	0.0693577	0.0707812	0.0711371	0.0720267	0.0691798	0.068646	0.0751702	0.0772461	0.0809827	0.0787289	0.0812793	0.0824062	0.0811606	0.079322	0.0780172	0.0795592	0.0788475
112	0.0533438	0.0523948	0.057199	0.0559534	0.0560721	0.057021	0.0532251	0.0537589	0.0573769	0.0558348	0.0573769	0.0580293	0.0608169	0.0621811	0.0671039	0.0678157	0.0693577	0.0714929	0.0727385	0.0698915	0.0697136	0.0665701	0.0695357	0.0679936	0.0701881	0.0640791	0.0624183	0.0620032	0.0570804	0.0567838	0.0634859	0.0646722	0.0631894	0.0583259	0.0570804	0.0514458	0.0489547	0.0502003	0.0474126	0.0522168	0.0533438	0.0449216	0.0479464	0.0530472	0.0566059	0.0585631	0.0630708	0.0674005	0.0672819
113	0.0660956	0.0666294	0.0739247	0.0768309	0.0838296	0.0898794	0.0879221	0.0897608	0.0834145	0.0818724	0.0843041	0.0848972	0.0834145	0.0781951	0.075882	0.0719081	0.0666294	0.0626556	0.0573176	0.0595714	0.0582073	0.0609356	0.0634266	0.0620625	0.0643163	0.0640197	0.0658584	0.0694764	0.0682901	0.0707219	0.074933	0.0741619	0.0733316	0.0707812	0.0710778	0.0706626	0.0695357	0.0665701	0.0685274	0.070544	0.0725012	0.0672225	0.0697136	0.0703067	0.0704253	0.0719674	0.0757633	0.0706033	0.073213
114	0.0545893	0.0577921	0.0588004	0.0507934	0.0515644	0.0483023	0.053581	0.05797	0.0614101	0.0633673	0.0653839	0.0643756	0.0601645	0.0612914	0.0639604	0.065206	0.0687646	0.0648501	0.0624183	0.0653246	0.0637232	0.0673412	0.0761785	0.0791441	0.0787289	0.0739247	0.0704253	0.0731537	0.0786103	0.0778392	0.0745771	0.0770682	0.075882	0.070366	0.0701288	0.0710185	0.0789661	0.0801524	0.0765344	0.0719674	0.0685274	0.0685867	0.0614101	0.0602238	0.0561907	0.0537589	0.0535217	0.0507934	0.0487175
115	0.0702474	0.0696543	0.0743399	0.0714929	0.0710185	0.0746957	0.0700695	0.0717302	0.0748737	0.0708405	0.0674598	0.0662736	0.0644349	0.0630115	0.0634859	0.0635453	0.0603425	0.0638418	0.0662143	0.0662143	0.0682901	0.0678157	0.0697136	0.0746364	0.0726792	0.0723233	0.0727978	0.0748737	0.0762971	0.0789068	0.0761192	0.0724419	0.0710778	0.0661549	0.0640791	0.0649687	0.0625963	0.0599866	0.0566652	0.0564872	0.0550045	0.055479	0.0603425	0.0596307	0.0627149	0.0620032	0.0672819	0.0671632	0.0712557
116	0.0744585	0.0748144	0.0752295	0.0710778	0.0728571	0.0760006	0.0716709	0.0692391	0.0650873	0.0667481	0.0664515	0.0650873	0.067875	0.0653839	0.0657991	0.0615287	0.0565466	0.0649687	0.0663329	0.0697729	0.0718488	0.0698322	0.0697729	0.0716116	0.0752888	0.0718488	0.0754075	0.0818131	0.0759413	0.0743399	0.0717895	0.0682901	0.0681715	0.0675191	0.0643756	0.0601645	0.0621811	0.0627149	0.0546486	0.0583852	0.0580886	0.0596307	0.0575548	0.0612914	0.0598087	0.0573176	0.0593342	0.0559534	0.0516237
117	0.0656211	0.067875	0.0684681	0.0656805	0.0640197	0.0622404	0.0612321	0.0668074	0.0687646	0.0689426	0.0656211	0.0603425	0.0577921	0.0585038	0.0597494	0.0598087	0.0621811	0.0588597	0.0572583	0.0560721	0.0605797	0.0646722	0.0660956	0.0701288	0.0754075	0.0724419	0.0741026	0.0741026	0.08122	0.0805082	0.0841262	0.0822282	0.0792627	0.0790254	0.0749923	0.0752295	0.0746364	0.0745178	0.0730943	0.0662736	0.069595	0.0624777	0.0615287	0.0635453	0.0665108	0.0711371	0.0673412	0.0662736	0.0688833
118	0.0720267	0.073035	0.077602	0.0708405	0.0698322	0.0672819	0.0702474	0.0675784	0.0684681	0.0719081	0.0719081	0.0674005	0.065028	0.062359	0.058919	0.0612321	0.0626556	0.0632487	0.0694171	0.0687646	0.0635453	0.0653839	0.0641977	0.0677563	0.0701288	0.0735688	0.072264	0.0710778	0.0674005	0.0626556	0.0617066	0.0658584	0.0640197	0.065977	0.0639604	0.0629521	0.0628335	0.065977	0.0674598	0.0680529	0.0677563	0.0654432	0.0617659	0.0704847	0.0675784	0.0678157	0.0689426	0.0646722	0.0632487
119	0.060639	0.061588	0.0608169	0.0546486	0.0539369	0.0624183	0.0646129	0.0612914	0.0618845	0.068646	0.0721454	0.0742213	0.0694171	0.0736281	0.0733909	0.0683495	0.0645535	0.0576735	0.0594528	0.0582073	0.054352	0.0496665	0.0496665	0.0518017	0.0547672	0.0578514	0.0585631	0.0591562	0.0679936	0.0701288	0.0704253	0.0768902	0.0815758	0.0816351	0.0831179	0.0806268	0.0811606	0.0808048	0.0809827	0.0784916	0.0765344	0.079322	0.072264	0.0745771	0.0793813	0.0762378	0.0748737	0.0725012	0.0758226
120	0.0577921	0.0573176	0.0584445	0.0551824	0.058919	0.0593935	0.0643756	0.0694171	0.0707219	0.0704253	0.0741026	0.0697729	0.0740433	0.0774834	0.0795592	0.0756447	0.0762971	0.0760599	0.0750516	0.0745771	0.0765937	0.0746957	0.0786696	0.0760599	0.0694764	0.0692984	0.0725605	0.0694171	0.0662736	0.0640197	0.0639011	0.0633673	0.0604611	0.0589783	0.0559534	0.0615287	0.0631894	0.0620032	0.0646722	0.0649687	0.0652653	0.0639011	0.0662736	0.0657398	0.0685274	0.0707812	0.0682308	0.067875	0.0671039
121	0.0857869	0.0836517	0.0834145	0.0767123	0.0752888	0.075704	0.0675191	0.0590376	0.0621811	0.0590376	0.0592156	0.0561314	0.0586818	0.0534624	0.0539369	0.0526913	0.0555383	0.0604018	0.0620625	0.0608763	0.0582666	0.0585038	0.0627742	0.0626556	0.0634859	0.0647315	0.0669853	0.0674005	0.0681715	0.0707219	0.0692984	0.0744585	0.0771868	0.077602	0.0768902	0.0799151	0.0773054	0.0761192	0.070544	0.0697136	0.0723826	0.0745178	0.0694171	0.0679936	0.0692984	0.0720267	0.0716709	0.0761192	0.0735095
122	0.0573176	0.0595121	0.0592156	0.0571397	0.0570804	0.0576735	0.0555383	0.0569024	0.057021	0.0573176	0.0592749	0.0569617	0.052632	0.0522762	0.0544707	0.0539369	0.0530472	0.0573176	0.0605204	0.0606983	0.0626556	0.0611135	0.0591562	0.0640791	0.0644942	0.0625963	0.0649687	0.0670446	0.0667481	0.0612914	0.05797	0.0594528	0.0630115	0.0659177	0.0661549	0.0658584	0.0655025	0.0657398	0.0628335	0.0599273	0.0584445	0.0593935	0.0570804	0.0566059	0.0558941	0.0601645	0.0641384	0.0656211	0.0674598
123	0.0737468	0.0758226	0.0713743	0.0628928	0.0604018	0.064257	0.0647315	0.0647315	0.0651467	0.0644942	0.065028	0.0697729	0.0694764	0.0700102	0.0706033	0.0685867	0.0700695	0.0672225	0.0707812	0.0714336	0.0707812	0.067697	0.0645535	0.067697	0.0687053	0.0729164	0.0727385	0.0747551	0.0741026	0.0726792	0.0729164	0.0719081	0.0727978	0.0745178	0.0720267	0.0739247	0.0685867	0.0712557	0.0719674	0.0736281	0.0738654	0.0706626	0.0742806	0.0773647	0.0816351	0.0787882	0.0805082	0.0859648	0.082762
124	0.0732723	0.0701288	0.0740433	0.0679936	0.0680529	0.0693577	0.0697729	0.0742213	0.0717302	0.066926	0.0696543	0.0662736	0.068646	0.0681715	0.0721454	0.0741619	0.067697	0.0707812	0.0664515	0.0667481	0.0680529	0.0647315	0.0674005	0.0706033	0.0700102	0.0667481	0.0666294	0.0682901	0.0644349	0.0679936	0.0681122	0.0694171	0.0710185	0.0690612	0.0681715	0.0668667	0.0659177	0.0659177	0.0655025	0.0718488	0.0709591	0.0655025	0.0634859	0.0625963	0.0582073	0.0574955	0.0604611	0.0606983	0.0615287
125	0.0700102	0.0687053	0.0720267	0.0640197	0.0641977	0.0643163	0.060639	0.065206	0.0621218	0.0608169	0.0627742	0.0637232	0.0636046	0.0649094	0.0677563	0.0665108	0.0691205	0.0740433	0.0730943	0.0733316	0.0750516	0.0745771	0.078373	0.0789068	0.0736875	0.0661549	0.0682308	0.0692984	0.0618845	0.0602238	0.0609356	0.0608169	0.0590376	0.0567838	0.0559534	0.0628928	0.0692984	0.0712557	0.0673412	0.0711964	0.0745771	0.0771868	0.0771868	0.0773054	0.0786103	0.0776613	0.0744585	0.0683495	0.0649094
126	0.0687646	0.0643756	0.0665108	0.061588	0.0650873	0.065206	0.065977	0.0647315	0.0666887	0.0722047	0.0743992	0.0707219	0.0802117	0.0799744	0.0797372	0.0800337	0.0803896	0.0813979	0.0812793	0.0787289	0.0719081	0.0663329	0.0701288	0.0669853	0.0681122	0.0654432	0.0609949	0.058148	0.0594528	0.0617066	0.0643756	0.0648501	0.0646129	0.0611135	0.0639011	0.0636046	0.0649094	0.0681715	0.0720861	0.0751109	0.0681715	0.065977	0.0671632	0.0725012	0.0738654	0.0679343	0.0687053	0.0679343	0.0660363
127	0.081042	0.0806268	0.0742213	0.0685274	0.0704253	0.0718488	0.0711964	0.069595	0.0720267	0.0747551	0.0788475	0.0814572	0.083711	0.0838296	0.0762971	0.073035	0.0656211	0.0643756	0.0627149	0.0576735	0.0515051	0.046523	0.0475313	0.049192	0.0484209	0.0536996	0.0536403	0.0630115	0.0614101	0.0618252	0.0648501	0.066926	0.0675191	0.0657991	0.0639011	0.0695357	0.0708998	0.0694171	0.068646	0.073035	0.0753482	0.0764158	0.0777799	0.0773054	0.0789661	0.0816944	0.0799744	0.0765344	0.0790848
128	0.0681122	0.0736875	0.0710778	0.0660956	0.0654432	0.0681715	0.0657398	0.0691798	0.069595	0.0702474	0.0714929	0.0695357	0.0614101	0.0655025	0.0698915	0.0685274	0.0653246	0.0682901	0.0678157	0.0671632	0.0706033	0.0710185	0.0692984	0.0693577	0.0691205	0.070366	0.0722047	0.0763564	0.0815165	0.0838296	0.081991	0.0851938	0.0826434	0.0844228	0.0875069	0.086558	0.0803303	0.0804489	0.077424	0.0720861	0.0666887	0.0659177	0.0573769	0.0556569	0.0580293	0.0546486	0.0555383	0.0535217	0.0520982
129	0.0729164	0.0747551	0.0757633	0.0720861	0.0738654	0.0734502	0.0744585	0.0713743	0.0717302	0.0728571	0.0743399	0.075704	0.0754075	0.0754075	0.0764158	0.0710185	0.0688239	0.0622997	0.0605797	0.0616473	0.0612321	0.0606983	0.0538776	0.0538182	0.0538776	0.0491327	0.055479	0.0555976	0.0593342	0.0601645	0.0606983	0.0572583	0.0568431	0.0621218	0.0667481	0.067875	0.0725012	0.0747551	0.0760006	0.0715523	0.0751109	0.0718488	0.0734502	0.0779578	0.073984	0.063308	0.0629521	0.0637232	0.0632487
130	0.063308	0.0655025	0.0663329	0.0647908	0.0647908	0.0631301	0.0622404	0.0632487	0.0625963	0.0671039	0.0634266	0.0672819	0.0664515	0.0702474	0.0663922	0.0696543	0.0685867	0.0662143	0.0647315	0.0647908	0.0601645	0.065977	0.0649687	0.0676377	0.0618845	0.0603425	0.0593342	0.0586224	0.0597494	0.0612321	0.0629521	0.0646722	0.0612914	0.059868	0.0580886	0.0606983	0.0634266	0.0612321	0.061588	0.0617659	0.0576142	0.0549452	0.054352	0.0585631	0.0599866	0.0619439	0.0615287	0.0601645	0.060639
131	0.0725012	0.0727978	0.0725012	0.0621811	0.0671039	0.0640791	0.0657991	0.0637232	0.0618845	0.0685867	0.0684681	0.064257	0.0598087	0.0617066	0.0692391	0.0615287	0.0591562	0.0590376	0.0560721	0.0568431	0.0484209	0.046523	0.0491327	0.0485989	0.0503782	0.0468788	0.0535217	0.0573176	0.055479	0.0583259	0.059868	0.0618845	0.0651467	0.0640791	0.0690612	0.0672819	0.0676377	0.0667481	0.0629521	0.0640791	0.0627742	0.0656805	0.0697136	0.0694764	0.0728571	0.0706626	0.0738654	0.0796186	0.0786103
132	0.0672819	0.068646	0.0745771	0.0728571	0.0687646	0.0674598	0.0614101	0.0631301	0.0613507	0.0690019	0.0697136	0.0668074	0.065028	0.0622404	0.0599866	0.0604018	0.062359	0.0597494	0.0585631	0.0585631	0.0541148	0.0563686	0.0544114	0.0550045	0.0563686	0.055301	0.0589783	0.0620625	0.0635453	0.0640197	0.0661549	0.0685867	0.0640197	0.0683495	0.0704253	0.0691798	0.0669853	0.0645535	0.0630115	0.0666887	0.068646	0.0643163	0.0698322	0.0712557	0.0721454	0.0719674	0.0747551	0.0743399	0.0724419
133	0.0638418	0.0670446	0.0708405	0.0641977	0.0719674	0.0761192	0.0756447	0.0738654	0.0754668	0.0762378	0.0796186	0.0818724	0.0767123	0.073035	0.0733316	0.0690612	0.0637825	0.0664515	0.0703067	0.0706033	0.0678157	0.0688239	0.0702474	0.0730943	0.0762971	0.0774834	0.0782544	0.0801524	0.0729164	0.073213	0.0722047	0.0709591	0.0729164	0.0674005	0.067875	0.0678157	0.0690612	0.0719674	0.0707219	0.0771275	0.0726792	0.0748144	0.0768309	0.0762378	0.0794999	0.0811013	0.0822282	0.081042	0.0777799
[truncated: 319 more columns]

## Sheet: time (s) (late times)
	time (s)
0	74.5528
1	75.0532
2	75.5536
3	76.054
4	76.5544
5	77.0548
6	77.5552
7	78.0556
8	78.556
9	79.0564
10	79.5568
11	80.0572
12	80.5576
13	81.058
14	81.5584
15	82.0588
16	82.5592
17	83.0596
18	83.56
19	84.0604
20	84.5608
21	85.0612
22	85.5616
23	86.062
24	86.5624
25	87.0629
26	87.5633
27	88.0637
28	88.5641
29	89.0645
30	89.5649
31	90.0653
32	90.5657
33	91.0661
34	91.5665
35	92.0669
36	92.5673
37	93.0677
38	93.5681
39	94.0685
40	94.5689
41	95.0693
42	95.5697
43	96.0701
44	96.5705
45	97.0709
46	97.5713
47	98.0717
48	98.5721
49	99.0725
50	99.5729
51	100.073
52	100.574
53	101.074
54	101.574
55	102.075
56	102.575
57	103.076
58	103.576
59	104.076
60	104.577
61	105.077
62	105.578
63	106.078
64	106.578
65	107.079
66	107.579
67	108.08
68	108.58
69	109.08
70	109.581
71	110.081
72	110.582
73	111.082
74	111.582
75	112.083
76	112.583
77	113.084
78	113.584
79	114.084
80	114.585
81	115.085
82	115.586
83	116.086
84	116.586
85	117.087
86	117.587
87	118.088
88	118.588
89	119.088
90	119.589
91	120.089
92	120.59
93	121.09
94	121.59
95	122.091
96	122.591
97	123.092
98	123.592
99	124.092
100	124.593
101	125.093
102	125.594
103	126.094
104	126.594
105	127.095
106	127.595
107	128.096
108	128.596
109	129.096
110	129.597
111	130.097
112	130.598
113	131.098
114	131.598
115	132.099
116	132.599
117	133.1
118	133.6
119	134.1
120	134.601
121	135.101
122	135.602
123	136.102
124	136.602
125	137.103
126	137.603
127	138.104
128	138.604
129	139.104
130	139.605
131	140.105
132	140.606
133	141.106
134	141.606
135	142.107
136	142.607
137	143.108
138	143.608
139	144.108
140	144.609
141	145.109
142	145.61
143	146.11
144	146.61
145	147.111
146	147.611
147	148.112
148	148.612
149	149.112
150	149.613
151	150.113
152	150.614
153	151.114
154	151.614
155	152.115
156	152.615
157	153.116
158	153.616
159	154.116
160	154.617
161	155.117
162	155.618
163	156.118
164	156.618
165	157.119
166	157.619
167	158.12
168	158.62
169	159.12
170	159.621
171	160.121
172	160.622
173	161.122
174	161.622
175	162.123
176	162.623
177	163.124
178	163.624
179	164.124
180	164.625
181	165.125
182	165.626
183	166.126
184	166.627
185	167.127
186	167.627
187	168.128
188	168.628
189	169.129
190	169.629
191	170.129
192	170.63
193	171.13
194	171.631
195	172.131
196	172.631
197	173.132
198	173.632
199	174.133
200	174.633
201	175.133
202	175.634
203	176.134
204	176.635
205	177.135
206	177.635
207	178.136
208	178.636
209	179.137
210	179.637
211	180.137
212	180.638
213	181.138
214	181.639
215	182.139
216	182.639
217	183.14
218	183.64
219	184.141
220	184.641
221	185.141
222	185.642
223	186.142
224	186.643
225	187.143
226	187.643
227	188.144
228	188.644
229	189.145
230	189.645
231	190.145
232	190.646
233	191.146
234	191.647
235	192.147
236	192.647
237	193.148
238	193.648
239	194.149
240	194.649
241	195.149
242	195.65
243	196.15
244	196.651
245	197.151
246	197.651
247	198.152
248	198.652
249	199.153
250	199.653
251	200.153
252	200.654
253	201.154
254	201.655
255	202.155
256	202.655
257	203.156
258	203.656
259	204.157
260	204.657
261	205.157
262	205.658
263	206.158
264	206.659
265	207.159
266	207.659
267	208.16
268	208.66
269	209.161
270	209.661
271	210.161
272	210.662
273	211.162
274	211.663
275	212.163
276	212.663
277	213.164
278	213.664
279	214.165
280	214.665
281	215.165
282	215.666
283	216.166
284	216.667
285	217.167
286	217.667
287	218.168
288	218.668
289	219.169
290	219.669
291	220.169
292	220.67
293	221.17
294	221.671
295	222.171
296	222.671
297	223.172
298	223.672
299	224.173
300	224.673
301	225.173
302	225.674
303	226.174
304	226.675
305	227.175
306	227.675
307	228.176
308	228.676
309	229.177
310	229.677
311	230.177
312	230.678
313	231.178
314	231.679
315	232.179
316	232.679
317	233.18
318	233.68
319	234.181
320	234.681
321	235.181
322	235.682
323	236.182
324	236.683
325	237.183
326	237.683
327	238.184
328	238.684
329	239.185
330	239.685
331	240.185
332	240.686
333	241.186
334	241.687
335	242.187
336	242.687
337	243.188
338	243.688
339	244.189
340	244.689
341	245.189
342	245.69
343	246.19
344	246.691
345	247.191
346	247.691
347	248.192
348	248.692
349	249.193
350	249.693
351	250.193
352	250.694
353	251.194
354	251.695
355	252.195
356	252.695
357	253.196
358	253.696
359	254.197
360	254.697
361	255.197
362	255.698
363	256.198
364	256.699
365	257.199
366	257.699
367	258.2
368	258.7
369	259.201
370	259.701
371	260.201
372	260.702
373	261.202
374	261.703
375	262.203
376	262.703
377	263.204
378	263.704
379	264.205
380	264.705
381	265.205
382	265.706
383	266.206
384	266.707
385	267.207
386	267.707
387	268.208
388	268.708
389	269.209
390	269.709
391	270.209
392	270.71
393	271.21
394	271.711
395	272.211
396	272.711
397	273.212
398	273.712
399	274.213
400	274.713
401	275.213
402	275.714
403	276.214
404	276.715
405	277.215
406	277.715
407	278.216
408	278.716
409	279.217
410	279.717
411	280.217
412	280.718
413	281.218
414	281.719
415	282.219
416	282.719
417	283.22
418	283.72
419	284.221
420	284.721
421	285.221
422	285.722
423	286.222
424	286.723
425	287.223
426	287.723
427	288.224
428	288.724
429	289.225
430	289.725
431	290.225
432	290.726
433	291.226
434	291.727
435	292.227
436	292.727
437	293.228
438	293.728
439	294.229
440	294.729
441	295.229
442	295.73
443	296.23
444	296.731
445	297.231
446	297.731
447	298.232
448	298.732
449	299.233
450	299.733
451	300.233
452	300.734
453	301.234
454	301.735
455	302.235
456	302.735
457	303.236
458	303.736
459	304.237
460	304.737
461	305.237
462	305.738
463	306.238
464	306.739
465	307.239
466	307.739
467	308.24
468	308.74
469	309.241
470	309.741
471	310.241
472	310.742
473	311.242
474	311.743
475	312.243
476	312.743
477	313.244
478	313.744
479	314.245
480	314.745
481	315.245
482	315.746
483	316.246
484	316.747
485	317.247
486	317.747
487	318.248
488	318.748
489	319.249
490	319.749
491	320.249
492	320.75
493	321.25
494	321.751
495	322.251
496	322.751
497	323.252
498	323.752
499	324.253
500	324.753
501	325.253
502	325.754
503	326.254
504	326.755
505	327.255
506	327.755
507	328.256
508	328.756
509	329.257
510	329.757
511	330.257
512	330.758
513	331.258
514	331.759
515	332.259
516	332.759
517	333.26
518	333.76
519	334.261
520	334.761
521	335.261
522	335.762
523	336.262
524	336.763
525	337.263
526	337.763
527	338.264
528	338.764
529	339.265
530	339.765
531	340.265
532	340.766
533	341.266
534	341.767
535	342.267
536	342.767
537	343.268
538	343.768
539	344.269
540	344.769
541	345.269
542	345.77
543	346.27
544	346.771
545	347.271
546	347.771
547	348.272
548	348.772
549	349.273
550	349.773
551	350.273
552	350.774
553	351.274
554	351.775
555	352.275
556	352.775
557	353.276
558	353.776
559	354.277
560	354.777
561	355.277
562	355.778
563	356.278
564	356.779
565	357.279
566	357.779
567	358.28
568	358.78
569	359.281
570	359.781
571	360.281
572	360.782
573	361.282
574	361.783
575	362.283
576	362.783
577	363.284
578	363.784
579	364.285
580	364.785
581	365.285
582	365.786
583	366.286
584	366.787
585	367.287
586	367.787
587	368.288
588	368.788
589	369.289
590	369.789
591	370.289
592	370.79
593	371.29
594	371.791
595	372.291
596	372.791
597	373.292
598	373.792
599	374.293
600	374.793
601	375.293
602	375.794
603	376.294
604	376.795
605	377.295
606	377.795
607	378.296
608	378.796
609	379.297
610	379.797
611	380.297
612	380.798
613	381.298
614	381.799
615	382.299
616	382.799
617	383.3
618	383.8
619	384.301
620	384.801
621	385.301
622	385.802
623	386.302
624	386.803
625	387.303
626	387.803
627	388.304
628	388.804
629	389.305
630	389.805
631	390.305
632	390.806
633	391.306
634	391.807
635	392.307
636	392.807
637	393.308
638	393.808
639	394.309
640	394.809
641	395.309
642	395.81
643	396.31
644	396.811
645	397.311
646	397.811
647	398.312
648	398.812
649	399.313
650	399.813
651	400.313
652	400.814
653	401.314
654	401.815
655	402.315
656	402.815
657	403.316
658	403.816
659	404.317
660	404.817
661	405.317
662	405.818
663	406.318
664	406.819
665	407.319
666	407.819
667	408.32
668	408.82
669	409.321
670	409.821
671	410.321
672	410.822
673	411.322
674	411.823
675	412.323
676	412.823
677	413.324
678	413.824
679	414.325
680	414.825
681	415.325
682	415.826
683	416.326
684	416.827
685	417.327
686	417.827
687	418.328
688	418.828
689	419.329
690	419.829
691	420.329
692	420.83
693	421.33
694	421.831
695	422.331
696	422.831
697	423.332
698	423.832
699	424.333
700	424.833
701	425.333
702	425.834
703	426.334
704	426.835
705	427.335
706	427.835
707	428.336
708	428.836
709	429.337
710	429.837
711	430.337
712	430.838
713	431.338
714	431.839
715	432.339
716	432.839
717	433.34
718	433.84
719	434.341
720	434.841
721	435.341
722	435.842
723	436.342
724	436.843
725	437.343
726	437.843
727	438.344
728	438.844
729	439.345
730	439.845
731	440.345
732	440.846
733	441.346
734	441.847
735	442.347
736	442.847
737	443.348
738	443.848
739	444.349
740	444.849
741	445.349
742	445.85
743	446.35
744	446.851
745	447.351
746	447.851
747	448.352
748	448.852
749	449.353
750	449.853
751	450.353
752	450.854
753	451.354
754	451.855
755	452.355
756	452.855
757	453.356
758	453.856
759	454.357
760	454.857
761	455.357
762	455.858
763	456.358
764	456.859
765	457.359
766	457.859
767	458.36
768	458.86
769	459.361
770	459.861
771	460.361
772	460.862
773	461.362
774	461.863
775	462.363
776	462.863
777	463.364
778	463.864
779	464.365
780	464.865
781	465.365
782	465.866
783	466.366
784	466.867
785	467.367
786	467.867
787	468.368
788	468.868
789	469.369
790	469.869
791	470.369
792	470.87
793	471.37
794	471.871
795	472.371
796	472.871
797	473.372
798	473.872
799	474.373
800	474.873
801	475.373
802	475.874
803	476.374

## Sheet: wavelength (nm) (late times)
	wavelength (nm)
0	390.037
1	390.399
2	390.76
3	391.121
4	391.482
5	391.844
6	392.205
7	392.566
8	392.927
9	393.288
10	393.649
11	394.01
12	394.37
13	394.731
14	395.092
15	395.453
16	395.813
17	396.174
18	396.535
19	396.895
20	397.256
21	397.616
22	397.977
23	398.337
24	398.697
25	399.058
26	399.418
27	399.778
28	400.138
29	400.498
30	400.858
31	401.218
32	401.578
33	401.938
34	402.298
35	402.658
36	403.018
37	403.378
38	403.738
39	404.097
40	404.457
41	404.817
42	405.176
43	405.536
44	405.895
45	406.255
46	406.614
47	406.973
48	407.333
49	407.692
50	408.051
51	408.41
52	408.77
53	409.129
54	409.488
55	409.847
56	410.206
57	410.565
58	410.923
59	411.282
60	411.641
61	412
62	412.359
63	412.717
64	413.076
65	413.435
66	413.793
67	414.152
68	414.51
69	414.868
70	415.227
71	415.585
72	415.943
73	416.302
74	416.66
75	417.018
76	417.376
77	417.734
78	418.092
79	418.45
80	418.808
81	419.166
82	419.524
83	419.882
84	420.24
85	420.597
86	420.955
87	421.313
88	421.67
89	422.028
90	422.385
91	422.743
92	423.1
93	423.458
94	423.815
95	424.172
96	424.529
97	424.887
98	425.244
99	425.601
100	425.958
101	426.315
102	426.672
103	427.029
104	427.386
105	427.743
106	428.1
107	428.456
108	428.813
109	429.17
110	429.527
111	429.883
112	430.24
113	430.596
114	430.953
115	431.309
116	431.666
117	432.022
118	432.378
119	432.734
120	433.091
121	433.447
122	433.803
123	434.159
124	434.515
125	434.871
126	435.227
127	435.583
128	435.939
129	436.295
130	436.65
131	437.006
132	437.362
133	437.718
134	438.073
135	438.429
136	438.784
137	439.14
138	439.495
139	439.851
140	440.206
141	440.561
142	440.916
143	441.272
144	441.627
145	441.982
146	442.337
147	442.692
148	443.047
149	443.402
150	443.757
151	444.112
152	444.467
153	444.821
154	445.176
155	445.531
156	445.885
157	446.24
158	446.595
159	446.949
160	447.304
161	447.658
162	448.012
163	448.367
164	448.721
165	449.075
166	449.43
167	449.784
168	450.138
169	450.492
170	450.846
171	451.2
172	451.554
173	451.908
174	452.262
175	452.615
176	452.969
177	453.323
178	453.677
179	454.03
180	454.384
181	454.737
182	455.091
183	455.444
184	455.798
185	456.151
186	456.504
187	456.858
188	457.211
189	457.564
190	457.917
191	458.27
192	458.624
193	458.977
194	459.33
195	459.682
196	460.035
197	460.388
198	460.741
199	461.094
200	461.446
201	461.799
202	462.152
203	462.504
204	462.857
205	463.209
206	463.562
207	463.914
208	464.267
209	464.619
210	464.971
211	465.323
212	465.676
213	466.028
214	466.38
215	466.732
216	467.084
217	467.436
218	467.788
219	468.14
220	468.491
221	468.843
222	469.195
223	469.547
224	469.898
225	470.25
226	470.601
227	470.953
228	471.304
229	471.656
230	472.007
231	472.359
232	472.71
233	473.061
234	473.412
235	473.764
236	474.115
237	474.466
238	474.817
239	475.168
240	475.519
241	475.87
242	476.22
243	476.571
244	476.922
245	477.273
246	477.623
247	477.974
248	478.325
249	478.675
250	479.026
251	479.376
252	479.726
253	480.077
254	480.427
255	480.777
256	481.128
257	481.478
258	481.828
259	482.178
260	482.528
261	482.878
262	483.228
263	483.578
264	483.928
265	484.278
266	484.627
267	484.977
268	485.327
269	485.676
270	486.026
271	486.376
272	486.725
273	487.074
274	487.424
275	487.773
276	488.123
277	488.472
278	488.821
279	489.17
280	489.519
281	489.869
282	490.218
283	490.567
284	490.916
285	491.265
286	491.613
287	491.962
288	492.311
289	492.66
290	493.008
291	493.357
292	493.706
293	494.054
294	494.403
295	494.751
296	495.1
297	495.448
298	495.796
299	496.145
300	496.493
301	496.841
302	497.189
303	497.537
304	497.885
305	498.233
306	498.581
307	498.929
308	499.277
309	499.625
310	499.973
311	500.321
312	500.668
313	501.016
314	501.364
315	501.711
316	502.059
317	502.406
318	502.754
319	503.101
320	503.448
321	503.796
322	504.143
323	504.49
324	504.837
325	505.184
326	505.531
327	505.878
328	506.225
329	506.572
330	506.919
331	507.266
332	507.613
333	507.96
334	508.306
335	508.653
336	509
337	509.346
338	509.693
339	510.039
340	510.386
341	510.732
342	511.078
343	511.425
344	511.771
345	512.117
346	512.463
347	512.809
348	513.155
349	513.501
350	513.847
351	514.193
352	514.539
353	514.885
354	515.231
355	515.577
356	515.922
357	516.268
358	516.614
359	516.959
360	517.305
361	517.65
362	517.996
363	518.341
364	518.686
365	519.032
366	519.377
367	519.722

## Sheet: intensity (norm.) (late times)
	0	1	2	3	4	5	6	7	8	9	10	11	12	13	14	15	16	17	18	19	20	21	22	23	24	25	26	27	28	29	30	31	32	33	34	35	36	37	38	39	40	41	42	43	44	45	46	47	48
0	0.0672819	0.068646	0.0745771	0.0728571	0.0687646	0.0674598	0.0614101	0.0631301	0.0613507	0.0690019	0.0697136	0.0668074	0.065028	0.0622404	0.0599866	0.0604018	0.062359	0.0597494	0.0585631	0.0585631	0.0541148	0.0563686	0.0544114	0.0550045	0.0563686	0.055301	0.0589783	0.0620625	0.0635453	0.0640197	0.0661549	0.0685867	0.0640197	0.0683495	0.0704253	0.0691798	0.0669853	0.0645535	0.0630115	0.0666887	0.068646	0.0643163	0.0698322	0.0712557	0.0721454	0.0719674	0.0747551	0.0743399	0.0724419
1	0.0638418	0.0670446	0.0708405	0.0641977	0.0719674	0.0761192	0.0756447	0.0738654	0.0754668	0.0762378	0.0796186	0.0818724	0.0767123	0.073035	0.0733316	0.0690612	0.0637825	0.0664515	0.0703067	0.0706033	0.0678157	0.0688239	0.0702474	0.0730943	0.0762971	0.0774834	0.0782544	0.0801524	0.0729164	0.073213	0.0722047	0.0709591	0.0729164	0.0674005	0.067875	0.0678157	0.0690612	0.0719674	0.0707219	0.0771275	0.0726792	0.0748144	0.0768309	0.0762378	0.0794999	0.0811013	0.0822282	0.081042	0.0777799
2	0.0726792	0.0698322	0.0697136	0.065028	0.0630708	0.0678157	0.0668667	0.0672225	0.0688239	0.0718488	0.0682308	0.0750516	0.0747551	0.0734502	0.0751702	0.070544	0.0716709	0.0726792	0.0706626	0.0685867	0.0649687	0.0608763	0.0588597	0.0531065	0.0539962	0.0551231	0.0595714	0.0577921	0.0591562	0.0608763	0.0637825	0.0637232	0.068646	0.0711371	0.0786103	0.0809234	0.0786696	0.0805082	0.0765344	0.0762971	0.0758226	0.0689426	0.0681122	0.0680529	0.0672819	0.0663329	0.0641977	0.0649687	0.0644942
3	0.0694764	0.0692391	0.0698915	0.0698915	0.0663922	0.0672225	0.0688239	0.0699509	0.072264	0.0722047	0.0666294	0.0671039	0.0681715	0.0710185	0.072264	0.0733909	0.0752888	0.075704	0.0765344	0.0727385	0.0761192	0.0824655	0.0793813	0.0799744	0.0831179	0.0822876	0.0799744	0.0743399	0.0725012	0.0752295	0.080271	0.0771868	0.0751109	0.0777799	0.0752295	0.0754668	0.0750516	0.0799744	0.085431	0.0879221	0.0870324	0.0884559	0.0905911	0.0918366	0.0918366	0.0908283	0.0885745	0.0839483	0.0841262
4	0.0692391	0.0685867	0.0701881	0.0674598	0.0682308	0.0660956	0.0654432	0.0670446	0.0615287	0.0592749	0.0567838	0.0578514	0.0560721	0.0537589	0.0550638	0.0538776	0.057199	0.0556569	0.0526913	0.0605797	0.0601645	0.065028	0.0683495	0.0733316	0.0790254	0.0774834	0.0783137	0.0761192	0.077602	0.0792627	0.0704253	0.0741619	0.0690019	0.0711964	0.0696543	0.0678157	0.0668667	0.0667481	0.0671632	0.0677563	0.0691798	0.0738654	0.0719081	0.0768902	0.0720861	0.071315	0.0758226	0.0778392	0.0781951
5	0.0773647	0.0765937	0.0760006	0.0719081	0.0734502	0.0747551	0.0675191	0.0648501	0.0640197	0.0662143	0.065206	0.0674598	0.0682901	0.0688833	0.0704253	0.068646	0.0698322	0.0712557	0.0702474	0.0698322	0.0696543	0.0691798	0.0724419	0.0698915	0.0673412	0.0670446	0.0675784	0.0678157	0.070366	0.0699509	0.0671039	0.0711964	0.0688239	0.0624183	0.0653246	0.0647908	0.0649094	0.0652653	0.0651467	0.0639604	0.0643756	0.0675191	0.0639011	0.0674005	0.0670446	0.0656211	0.0679343	0.0669853	0.0665108
6	0.0677563	0.0723826	0.0739247	0.0727385	0.0746364	0.0779578	0.0774834	0.0782544	0.0829993	0.0822876	0.0784323	0.0822876	0.0761785	0.0762378	0.0748144	0.0738654	0.0725012	0.0691798	0.0700695	0.0696543	0.0660363	0.0657398	0.065028	0.0668667	0.065977	0.0640791	0.0671632	0.0685867	0.0761785	0.0751702	0.0765937	0.0788475	0.0795592	0.078551	0.079322	0.0811013	0.0837703	0.0768309	0.073984	0.0724419	0.075704	0.0726199	0.0724419	0.0708998	0.0702474	0.0665701	0.0688239	0.0617066	0.0648501
7	0.0681715	0.0713743	0.0726199	0.0635453	0.0627149	0.0599866	0.0636046	0.0657991	0.0618845	0.0635453	0.0613507	0.0622404	0.0583852	0.0544114	0.0620625	0.0635453	0.0639011	0.0546486	0.0507934	0.0504968	0.0518017	0.0577921	0.0609949	0.0625963	0.0644349	0.0605204	0.0627742	0.0604611	0.0643756	0.0649094	0.0671632	0.0634266	0.0601052	0.0621811	0.0614101	0.0625963	0.0629521	0.0611728	0.0602831	0.05797	0.0590376	0.0580293	0.0564872	0.05969	0.0561907	0.0577921	0.0611135	0.0645535	0.0622404
8	0.0735688	0.0741619	0.0725012	0.0637825	0.0636639	0.0656211	0.0663922	0.0683495	0.0694171	0.0699509	0.0681122	0.0647908	0.0618252	0.0611728	0.062359	0.0609356	0.0602831	0.060639	0.0618252	0.0591562	0.0600459	0.0629521	0.0682901	0.0738061	0.073035	0.0723233	0.067697	0.0633673	0.0580293	0.0601052	0.0651467	0.0639604	0.0609949	0.0563686	0.0528693	0.0547672	0.0541741	0.0615287	0.0612914	0.0675784	0.063308	0.0605797	0.0577921	0.0571397	0.05969	0.0608763	0.0607576	0.0653839	0.0635453
9	0.0704847	0.0746957	0.0822282	0.0790848	0.0790848	0.0798558	0.0787289	0.0735095	0.0819317	0.0813979	0.0813386	0.0748737	0.0746364	0.0674005	0.0674598	0.0697136	0.0745178	0.0770089	0.0797965	0.0746957	0.0767716	0.0767123	0.0808048	0.0824655	0.0867359	0.0840669	0.085431	0.0809234	0.0815165	0.0791441	0.0782544	0.0790848	0.0752295	0.0725605	0.0700102	0.0672225	0.0671039	0.0673412	0.0704847	0.065206	0.0689426	0.0662736	0.0671632	0.0716709	0.0754075	0.0789068	0.0815758	0.0818131	0.0780765
10	0.0684088	0.0688833	0.0670446	0.0637825	0.0645535	0.0672225	0.0736281	0.0720861	0.0653839	0.0691798	0.067875	0.0636046	0.0621811	0.0643163	0.0665108	0.0647315	0.0626556	0.0578514	0.0600459	0.068646	0.068646	0.0694171	0.0715523	0.0739247	0.0752888	0.0734502	0.0763564	0.0770682	0.0764158	0.0755261	0.0714929	0.070544	0.0708998	0.0702474	0.0675191	0.0695357	0.0703067	0.0682901	0.0691798	0.0723826	0.0720861	0.0704253	0.0711964	0.0714336	0.0697136	0.0706626	0.065206	0.0638418	0.0636639
11	0.0662736	0.0622404	0.068646	0.0604611	0.0602238	0.0666294	0.0681122	0.0700695	0.0670446	0.0655618	0.064257	0.0644942	0.0663329	0.0611135	0.0625963	0.0592156	0.0550638	0.0587411	0.0571397	0.0603425	0.0638418	0.0637825	0.0661549	0.0655618	0.0682308	0.065977	0.0697729	0.0683495	0.0662736	0.0727385	0.0713743	0.068646	0.0663329	0.0659177	0.0706626	0.0725605	0.0729757	0.0725012	0.0723826	0.0706626	0.0665108	0.0671039	0.0666887	0.0687053	0.0658584	0.0620032	0.0617659	0.0616473	0.0618845
12	0.0710185	0.0669853	0.0717895	0.071315	0.0706033	0.0688239	0.0703067	0.0707812	0.0674005	0.0662736	0.0604018	0.0606983	0.0634266	0.0615287	0.0613507	0.0635453	0.0626556	0.0615287	0.0602831	0.0647908	0.0660363	0.0707219	0.0745771	0.0750516	0.0738654	0.0736281	0.0731537	0.0740433	0.0743399	0.0756447	0.0748737	0.0742806	0.0694764	0.0650873	0.0652653	0.0675784	0.0673412	0.0657398	0.0654432	0.0654432	0.0657991	0.0641977	0.0641977	0.0666887	0.0694764	0.0719081	0.0729164	0.0720267	0.0695357
13	0.0676377	0.0687646	0.0694764	0.0697729	0.0675784	0.0697136	0.0720267	0.0738654	0.0720267	0.0748144	0.0769496	0.0768902	0.0716116	0.0701881	0.0676377	0.067875	0.0709591	0.0734502	0.0735095	0.075704	0.0813979	0.078373	0.0753482	0.0699509	0.075882	0.0760599	0.0747551	0.0723826	0.0688239	0.0709591	0.067697	0.0609356	0.0569617	0.0535217	0.058148	0.0554196	0.0580293	0.0560721	0.0538182	0.0542334	0.0478871	0.0447437	0.0467602	0.051861	0.0549452	0.0547672	0.0541148	0.0520982	0.0536996
14	0.0698915	0.0764751	0.0807455	0.077602	0.0768902	0.0790848	0.0761192	0.0755854	0.0723826	0.0727385	0.0709591	0.0710778	0.0643163	0.062359	0.0645535	0.0601052	0.0514458	0.0513865	0.0548265	0.0571397	0.0592156	0.0551824	0.0564279	0.0546486	0.0527506	0.0557755	0.0584445	0.065028	0.068646	0.0651467	0.0617659	0.0586818	0.0611135	0.058148	0.0593342	0.0609356	0.0576735	0.0592749	0.0621811	0.0595714	0.0585631	0.05969	0.0611135	0.0631301	0.0677563	0.0669853	0.0678157	0.0647315	0.0617066
15	0.0656211	0.0637232	0.065206	0.0585631	0.0572583	0.054352	0.057021	0.05969	0.0611135	0.0697729	0.0691798	0.064257	0.0682901	0.0617659	0.0652653	0.0662143	0.0678157	0.0648501	0.067875	0.067697	0.0674005	0.070366	0.0736281	0.0708405	0.0728571	0.0712557	0.0699509	0.0692391	0.0697729	0.0661549	0.05969	0.0605797	0.0605204	0.0596307	0.0612914	0.0644942	0.0660363	0.0675784	0.0723826	0.0720861	0.072264	0.0755854	0.0720861	0.0747551	0.0761785	0.0752295	0.0723826	0.0690612	0.070544
16	0.0772461	0.0821689	0.0780172	0.0707219	0.0668074	0.0661549	0.0631894	0.0653246	0.0667481	0.0698915	0.0700695	0.067875	0.0663922	0.0674005	0.0669853	0.0679343	0.0654432	0.0622997	0.0624183	0.0611728	0.0594528	0.0575548	0.0593935	0.0604018	0.0601645	0.0605204	0.0661549	0.0688239	0.0668667	0.0688833	0.0736875	0.0736281	0.0734502	0.0733909	0.0685274	0.0682901	0.0713743	0.0666887	0.0678157	0.0706626	0.0656805	0.0605204	0.0555383	0.0542334	0.0548265	0.0532844	0.050912	0.0432609	0.0444471
17	0.0545893	0.0513272	0.0547672	0.0527506	0.0459892	0.0517424	0.0522168	0.0551231	0.0515051	0.0541148	0.0553603	0.0538776	0.0558348	0.0551824	0.0531658	0.0580886	0.0591562	0.0632487	0.0625963	0.0627149	0.0662143	0.0625963	0.0616473	0.0646722	0.0671039	0.0685274	0.0683495	0.0660363	0.0628335	0.0675191	0.0639604	0.0622997	0.0658584	0.0701288	0.0716116	0.0722047	0.0745178	0.0748737	0.0773054	0.0824655	0.0798558	0.0844821	0.0816351	0.0842448	0.0818724	0.0823469	0.0856683	0.0811606	0.0753482
18	0.0655025	0.0612321	0.0578514	0.0502003	0.0538182	0.0587411	0.0580293	0.0583852	0.0579107	0.0595121	0.0612914	0.0598087	0.0598087	0.0631894	0.0637232	0.0644942	0.0619439	0.0564279	0.0617066	0.0619439	0.0645535	0.0640791	0.0672819	0.0715523	0.0725012	0.0681122	0.0644942	0.0659177	0.0728571	0.0701881	0.0685867	0.0691205	0.0660363	0.0665701	0.0618845	0.0604018	0.0619439	0.0649687	0.0639011	0.068646	0.070544	0.0679936	0.0657991	0.0714336	0.0668074	0.0707219	0.0697729	0.0727385	0.0685274
19	0.0725012	0.0726792	0.0745771	0.0646722	0.061588	0.0598087	0.0582073	0.0582073	0.0604018	0.0575548	0.0611135	0.0605204	0.0564279	0.0493106	0.0545893	0.0595714	0.0573176	0.0631894	0.0637825	0.0605204	0.0565466	0.0563686	0.0602831	0.0622997	0.070544	0.0687053	0.0668667	0.0735095	0.0694764	0.0701881	0.0691798	0.0755261	0.0741026	0.0692984	0.0711371	0.0698322	0.0682308	0.0681715	0.0659177	0.0687646	0.0711371	0.0723826	0.0672819	0.0699509	0.073213	0.0723233	0.0742213	0.0760599	0.0717302
20	0.0671632	0.0657991	0.0690612	0.0649094	0.0679936	0.0682308	0.0684088	0.0675784	0.0688239	0.0684681	0.0714929	0.0684681	0.0687646	0.0671039	0.0709591	0.0650873	0.0688833	0.0694171	0.0662143	0.0636046	0.0655618	0.0633673	0.0641384	0.0656805	0.0640197	0.0601645	0.0649687	0.0645535	0.0673412	0.0707812	0.0739247	0.0712557	0.0726199	0.073213	0.069595	0.0723826	0.0746364	0.0733316	0.0682308	0.065028	0.0616473	0.059868	0.0582073	0.0611135	0.0599866	0.0609949	0.0617659	0.0596307	0.0600459
21	0.0770682	0.0772461	0.0733909	0.0681122	0.0637232	0.0648501	0.0602238	0.0544114	0.0476499	0.0471754	0.0450402	0.0477092	0.0432016	0.0445657	0.046523	0.047472	0.0500223	0.0520982	0.0588597	0.0622404	0.0655025	0.0704253	0.0701881	0.077424	0.0786103	0.0788475	0.0830586	0.0803303	0.0787289	0.080271	0.0818724	0.0832958	0.0797372	0.074933	0.0697136	0.0707219	0.0708405	0.0689426	0.0701288	0.0720267	0.0709591	0.0695357	0.0700102	0.0704253	0.0681122	0.0706626	0.0688239	0.0729757	0.0665108
22	0.0777799	0.080271	0.0813386	0.0760599	0.0776613	0.0727978	0.0735095	0.0768309	0.0754075	0.071315	0.0656211	0.05969	0.0548265	0.0536403	0.0531065	0.0532251	0.0593935	0.0628928	0.0611728	0.058148	0.0619439	0.0656211	0.0720267	0.0736875	0.0757633	0.0788475	0.0780765	0.0746364	0.0744585	0.0733316	0.0752295	0.0727978	0.0719674	0.0641384	0.0633673	0.0621811	0.0608169	0.0639011	0.0657991	0.062359	0.061588	0.0610542	0.0617066	0.0574955	0.0617066	0.0608763	0.0616473	0.0585631	0.0598087
23	0.0523355	0.0496665	0.0534031	0.0485989	0.051861	0.0561314	0.0574362	0.0602238	0.0634859	0.0601645	0.0628928	0.0647315	0.0666294	0.0621811	0.0653246	0.0649094	0.0675191	0.0653839	0.0701288	0.0699509	0.0692391	0.0684088	0.0682901	0.0711371	0.0765937	0.0771868	0.0806268	0.078551	0.0794406	0.0742213	0.0691798	0.0730943	0.0682901	0.0708998	0.0720861	0.0679936	0.0679936	0.0679343	0.0687053	0.0697136	0.0726199	0.0729164	0.0659177	0.0713743	0.0729757	0.0663329	0.0691798	0.0649094	0.0638418
24	0.0717895	0.0822282	0.0848972	0.0798558	0.0825841	0.0816351	0.0770089	0.0762378	0.0781951	0.0753482	0.0727978	0.0684088	0.058919	0.0586818	0.0574955	0.0550638	0.0557755	0.0599273	0.0604018	0.0546486	0.0523948	0.0504375	0.0561314	0.0590376	0.0584445	0.05969	0.0638418	0.0610542	0.0630115	0.0699509	0.0734502	0.0746364	0.0774834	0.0719674	0.0701881	0.0723826	0.0692984	0.0668667	0.0660363	0.063308	0.05281	0.0522762	0.051683	0.0484209	0.0502596	0.0468788	0.0487175	0.0519796	0.0514458
25	0.0614101	0.0612321	0.0636639	0.0589783	0.0560721	0.0525727	0.0579107	0.0569024	0.0592156	0.05969	0.0573176	0.0617066	0.0601645	0.0595121	0.0595714	0.0624183	0.0662143	0.0640791	0.0620032	0.0652653	0.0631301	0.0611728	0.0627742	0.0685867	0.0679343	0.067697	0.0682901	0.0654432	0.060639	0.060639	0.0618252	0.0631301	0.0611728	0.0577921	0.054352	0.0527506	0.0539962	0.0570804	0.0599866	0.0641977	0.0675784	0.0664515	0.0683495	0.0743992	0.0747551	0.0706033	0.0759413	0.0719674	0.0675784
26	0.0703067	0.0682901	0.0657398	0.0636046	0.0626556	0.0590969	0.0574955	0.0610542	0.0589783	0.0595121	0.0569024	0.0572583	0.0557755	0.0545893	0.0546486	0.0558941	0.0533438	0.0561314	0.0553603	0.060639	0.0612321	0.0637825	0.0643163	0.0662736	0.0675191	0.0719674	0.0731537	0.0733316	0.0678157	0.068646	0.0618252	0.0679936	0.0688239	0.0654432	0.0620032	0.0609356	0.0593342	0.0570804	0.0605797	0.059868	0.0597494	0.0641384	0.0598087	0.0636046	0.0670446	0.0688833	0.0722047	0.0669853	0.0674005
27	0.0678157	0.0695357	0.0658584	0.0588597	0.0565466	0.0640197	0.0679936	0.0651467	0.0640791	0.0611728	0.0615287	0.0610542	0.0630708	0.0653839	0.0693577	0.0754668	0.0733316	0.0698915	0.0698322	0.0659177	0.0671632	0.0648501	0.0643163	0.0631301	0.0632487	0.0639011	0.0615287	0.0621218	0.0655025	0.0672225	0.0703067	0.0748144	0.0775427	0.0790848	0.0815165	0.0825248	0.0774834	0.0729164	0.0683495	0.0625963	0.0593935	0.0583259	0.0576735	0.0549452	0.053581	0.0506748	0.0525134	0.05797	0.0616473
28	0.0665108	0.0683495	0.069595	0.0668667	0.0656211	0.0653839	0.0614694	0.0586818	0.0580886	0.0573769	0.0604018	0.0536996	0.0510899	0.0480651	0.0465823	0.0481244	0.0471754	0.0498444	0.0545893	0.0580293	0.0537589	0.0535217	0.0545893	0.057199	0.0637232	0.0645535	0.0636046	0.0657991	0.0639011	0.0640197	0.0604611	0.0620032	0.0611728	0.0634859	0.0630115	0.0605204	0.062537	0.0609949	0.0585631	0.0609356	0.0610542	0.0609356	0.0621811	0.0619439	0.0605204	0.0588597	0.0637232	0.0626556	0.0634859
29	0.076653	0.0776613	0.0758226	0.0741619	0.0726792	0.0716709	0.0727978	0.0697729	0.0684681	0.0690612	0.0710185	0.0720267	0.0691205	0.0710185	0.073213	0.0719674	0.073213	0.0748144	0.073984	0.0728571	0.0714929	0.0676377	0.0660363	0.0663329	0.0703067	0.0688239	0.0762971	0.0760599	0.0751702	0.0794406	0.0797372	0.0803896	0.0811013	0.080093	0.0851345	0.0811606	0.083889	0.078551	0.0742213	0.073984	0.0728571	0.0729757	0.0740433	0.077424	0.0805082	0.0799151	0.0825248	0.0822876	0.0848379
30	0.0672225	0.065206	0.0644942	0.0559534	0.057199	0.0586818	0.0594528	0.0588004	0.05797	0.0615287	0.0605797	0.0575548	0.05625	0.0530472	0.0532844	0.0520389	0.0534031	0.0574362	0.0516237	0.0523948	0.0481244	0.0472347	0.0523355	0.0512679	0.0534031	0.0570804	0.0582073	0.0550638	0.0529879	0.0560721	0.0564872	0.0573769	0.0544707	0.049192	0.0563093	0.0582073	0.0531658	0.0515644	0.0539962	0.0548265	0.0597494	0.062359	0.0624777	0.0668074	0.0701881	0.0671039	0.0660956	0.0692984	0.0654432
31	0.0732723	0.0722047	0.070366	0.0693577	0.067875	0.0662143	0.0671632	0.0671039	0.0644349	0.0655618	0.0671632	0.0659177	0.0647315	0.0643756	0.0611728	0.0627742	0.0673412	0.065206	0.065977	0.0687646	0.0652653	0.0634859	0.0673412	0.0684681	0.0667481	0.0685867	0.0706626	0.0646722	0.0648501	0.0627149	0.0619439	0.0646129	0.0668667	0.0624777	0.0646722	0.0685274	0.0660956	0.0636639	0.0682308	0.0710778	0.0721454	0.0726199	0.0792034	0.0786696	0.0777206	0.0735688	0.0752888	0.078373	0.0752888
32	0.0811606	0.0773054	0.0764158	0.0787289	0.0743399	0.0756447	0.0787882	0.0789068	0.0797372	0.0805082	0.0751702	0.0748737	0.0738654	0.0740433	0.0663329	0.0698915	0.0706626	0.0657991	0.0646129	0.065028	0.0649094	0.0669853	0.0654432	0.0674005	0.0694171	0.0704253	0.072264	0.0717302	0.0761192	0.073035	0.0646129	0.0610542	0.0606983	0.061588	0.0544707	0.0574955	0.0564872	0.0563093	0.0548858	0.0566652	0.0592749	0.0675784	0.0711371	0.072264	0.0756447	0.0797372	0.0781358	0.0773647	0.0771275
33	0.0707219	0.0700695	0.0685867	0.0656211	0.0649687	0.0663922	0.0655025	0.0653246	0.0640791	0.0685274	0.0674005	0.0649094	0.0634266	0.0588597	0.0517424	0.0542334	0.0496665	0.0563686	0.0576142	0.0561314	0.0509713	0.050141	0.0561907	0.0590376	0.062537	0.0700102	0.0692984	0.0725605	0.0679936	0.0676377	0.0655618	0.0653246	0.0673412	0.0624183	0.0609949	0.0594528	0.0573176	0.0555976	0.0522762	0.0492513	0.0489547	0.0510899	0.0519203	0.055301	0.0572583	0.0604018	0.0625963	0.0636639	0.0629521
34	0.0617659	0.067697	0.0761192	0.0725605	0.0727385	0.0723233	0.0690019	0.0720861	0.0720861	0.0770089	0.0813979	0.0813979	0.0754668	0.0667481	0.0573769	0.0609356	0.0624777	0.0681715	0.0660956	0.065206	0.065028	0.0602238	0.0582073	0.05625	0.0603425	0.0658584	0.064257	0.0628928	0.0613507	0.0622404	0.0641977	0.0622404	0.0625963	0.0663922	0.0698915	0.0673412	0.0647315	0.0640197	0.0636046	0.0657398	0.0640197	0.0612321	0.0609356	0.0627149	0.0626556	0.0643163	0.0704847	0.0723233	0.0703067
35	0.0781358	0.0789661	0.08122	0.0773054	0.0800337	0.0755854	0.0712557	0.0708998	0.0687053	0.0665701	0.065206	0.0644942	0.0601645	0.0541148	0.054352	0.0544707	0.0606983	0.0691205	0.0657398	0.0661549	0.0656805	0.062537	0.0634266	0.0668074	0.0710778	0.0741619	0.0734502	0.0743399	0.072264	0.0762971	0.0792627	0.0816944	0.0815165	0.0800337	0.0768902	0.0746957	0.0711371	0.0708405	0.0687646	0.0668667	0.0633673	0.0579107	0.0526913	0.0534031	0.0529286	0.052632	0.0526913	0.0538182	0.0480651
36	0.0794999	0.0776613	0.0746957	0.0711371	0.0665108	0.0652653	0.061588	0.067875	0.0636639	0.0576142	0.0563093	0.0547079	0.0532251	0.0589783	0.0573176	0.0611135	0.0571397	0.0608169	0.0560128	0.0566059	0.0613507	0.0608169	0.0652653	0.0655618	0.0653839	0.068646	0.0687053	0.0714929	0.0717302	0.0732723	0.0742213	0.0724419	0.0701881	0.0673412	0.0657398	0.0667481	0.0652653	0.0678157	0.0649687	0.0599866	0.0593342	0.0624777	0.0593935	0.0601052	0.0613507	0.0622404	0.0557162	0.0557162	0.0544114
37	0.0674598	0.0742213	0.0720267	0.0677563	0.0690612	0.0726792	0.0768309	0.072264	0.0745771	0.0716709	0.0718488	0.0727385	0.0712557	0.0707812	0.0691205	0.0641977	0.0632487	0.0640791	0.0665108	0.0660956	0.0662143	0.0644349	0.0690019	0.0711964	0.0752295	0.077424	0.0775427	0.0726792	0.0719674	0.072264	0.0729757	0.0712557	0.0727978	0.0692391	0.065206	0.0660956	0.0636639	0.0646129	0.0666294	0.0680529	0.067697	0.0657398	0.0670446	0.0647315	0.0648501	0.0643163	0.0657398	0.0633673	0.0622404
38	0.0700102	0.0671632	0.0660363	0.0616473	0.0625963	0.0622997	0.0662736	0.0719081	0.0700695	0.0671632	0.0711964	0.068646	0.0655025	0.0697136	0.0679936	0.0698915	0.0662143	0.0576142	0.05281	0.0525134	0.0526913	0.0497851	0.0538776	0.0602238	0.0561907	0.0588004	0.0614101	0.0650873	0.0676377	0.0621218	0.0656805	0.062359	0.0668074	0.0628928	0.0593342	0.0585631	0.0565466	0.05969	0.0606983	0.0622404	0.0656211	0.0663922	0.0710185	0.0692391	0.0698322	0.0660363	0.0706033	0.073984	0.0691798
39	0.0647315	0.0640197	0.0660363	0.0647315	0.0634266	0.0621218	0.0604018	0.0567245	0.0584445	0.0601052	0.0582073	0.0572583	0.053581	0.0549452	0.0548858	0.0620032	0.0610542	0.0644942	0.0673412	0.0704253	0.0719081	0.0689426	0.0696543	0.0729757	0.0709591	0.0690612	0.0626556	0.0672819	0.0646129	0.0617659	0.05625	0.0583259	0.058919	0.0538776	0.051861	0.0512086	0.049963	0.0478278	0.047294	0.0502003	0.0525727	0.0558941	0.0523948	0.0582073	0.0580886	0.0619439	0.0621811	0.0627742	0.0668074
40	0.0639011	0.0620625	0.0649094	0.0631301	0.0634266	0.0673412	0.0701881	0.0657398	0.0687053	0.0679343	0.0657991	0.0691205	0.065206	0.0594528	0.0580293	0.0603425	0.0586818	0.0572583	0.0614694	0.0601052	0.0608763	0.059868	0.0535217	0.0551231	0.0541741	0.0529879	0.0525134	0.0533438	0.0569024	0.0577328	0.0583259	0.0575548	0.0596307	0.0595121	0.05969	0.0612914	0.0635453	0.0582666	0.0597494	0.0615287	0.058919	0.0602831	0.0650873	0.0665108	0.0685274	0.0737468	0.0764158	0.0750516	0.0860242
41	0.0450995	0.0494292	0.0577328	0.0564279	0.05453	0.0565466	0.0597494	0.0580886	0.0539962	0.052632	0.0532251	0.0547079	0.0576735	0.0537589	0.0493106	0.048243	0.0496072	0.0504968	0.0498444	0.0522168	0.0551824	0.0590969	0.0592156	0.0569617	0.0577921	0.0591562	0.0614694	0.0605204	0.0604018	0.0663329	0.0697136	0.0690612	0.0685867	0.0700102	0.0718488	0.0717302	0.0724419	0.0720861	0.0762971	0.0742806	0.0680529	0.0620625	0.0682901	0.065028	0.067875	0.065028	0.0672819	0.0667481	0.0658584
42	0.0607576	0.0631301	0.0659177	0.0678157	0.0612914	0.0644942	0.0628928	0.0630115	0.0604018	0.0577921	0.0585631	0.0632487	0.0617659	0.0567838	0.0525134	0.0580293	0.0565466	0.0574955	0.0602238	0.0616473	0.0637825	0.0622997	0.0639011	0.0666887	0.070366	0.073035	0.0718488	0.0760599	0.0746957	0.0693577	0.0712557	0.0730943	0.0750516	0.0694171	0.0661549	0.065977	0.0636639	0.0637825	0.0600459	0.0601645	0.0621218	0.0611135	0.0640791	0.0629521	0.0644349	0.0627149	0.0613507	0.0588597	0.0601052
43	0.0628335	0.0656805	0.0699509	0.0652653	0.0652653	0.0647908	0.0688833	0.0646129	0.0673412	0.0721454	0.0732723	0.0716116	0.0663329	0.0652653	0.0663922	0.0665701	0.0637232	0.0622997	0.0640791	0.0613507	0.058148	0.0605204	0.0614101	0.0628335	0.064257	0.0629521	0.0577328	0.0603425	0.05797	0.0601052	0.0597494	0.0592749	0.0566059	0.0524541	0.0519796	0.0514458	0.0513865	0.0579107	0.058148	0.0648501	0.0637232	0.0644349	0.0643163	0.0662143	0.0663922	0.0656805	0.0648501	0.0651467	0.0619439
44	0.0608169	0.0580293	0.0635453	0.0601645	0.0602831	0.0671632	0.0688239	0.0640197	0.0655618	0.0643756	0.0609949	0.0593342	0.0615287	0.0566652	0.0579107	0.0559534	0.0478871	0.0503189	0.0533438	0.0464637	0.0500223	0.0478871	0.0520389	0.0529286	0.0577921	0.0559534	0.05969	0.0630708	0.0594528	0.0606983	0.0671039	0.0672225	0.0708998	0.073035	0.0725012	0.0723233	0.071315	0.0698915	0.0698915	0.0738061	0.0743992	0.0706033	0.0710185	0.070366	0.0647908	0.064257	0.0639011	0.0627742	0.0622997
45	0.0653839	0.0653246	0.0655025	0.0723826	0.0780765	0.076653	0.0758226	0.0711964	0.0684088	0.0672819	0.0664515	0.0691205	0.0682308	0.0653246	0.0604611	0.0567838	0.0570804	0.0575548	0.0622404	0.0608763	0.0657398	0.067875	0.0647315	0.0670446	0.0690019	0.0688239	0.0673412	0.0656211	0.0639604	0.0609949	0.0606983	0.061588	0.0611135	0.0647908	0.0630115	0.0629521	0.0614694	0.0640197	0.0650873	0.0656805	0.0672819	0.0684681	0.0630115	0.0606983	0.0578514	0.0575548	0.0611728	0.0611728	0.0616473
46	0.0717895	0.0727385	0.0664515	0.0674005	0.0661549	0.0677563	0.0694171	0.0700102	0.0706626	0.0712557	0.0666887	0.0651467	0.0647908	0.069595	0.0650873	0.0663329	0.0672225	0.0708998	0.072264	0.0741026	0.0763564	0.0850159	0.0835924	0.0839483	0.086558	0.0824655	0.0838296	0.0835331	0.0764158	0.0748144	0.0681715	0.0605797	0.0589783	0.0599866	0.0591562	0.0621218	0.0671039	0.0630115	0.0618252	0.0664515	0.065977	0.0665701	0.0662143	0.0654432	0.0679936	0.0685867	0.066926	0.0614101	0.0619439
47	0.0746364	0.0767716	0.0746364	0.070544	0.0685867	0.0691798	0.0717302	0.0768902	0.0692984	0.0599273	0.0605797	0.0556569	0.05281	0.0528693	0.0477092	0.0522168	0.0517424	0.0522168	0.0466416	0.0488954	0.0579107	0.0528693	0.0634859	0.059868	0.0622997	0.0680529	0.0627742	0.0583852	0.058148	0.0651467	0.0637232	0.0582073	0.0641384	0.0577921	0.0558941	0.0575548	0.0520982	0.0586224	0.0629521	0.0611135	0.0542334	0.0568431	0.0589783	0.0534624	0.0519796	0.0557162	0.0552417	0.0580886	0.0504968
48	0.0687053	0.0687053	0.0646722	0.0584445	0.0584445	0.0547672	0.0568431	0.0559534	0.0541148	0.0579107	0.0580293	0.0585631	0.0598087	0.061588	0.0665108	0.0647315	0.0668074	0.0710778	0.0697136	0.0741619	0.0719081	0.0666887	0.0726199	0.0662736	0.0675784	0.0655618	0.0684088	0.0700695	0.0699509	0.0742806	0.0707812	0.0695357	0.0714929	0.0697136	0.0716709	0.0684681	0.0652653	0.0635453	0.0622997	0.0614101	0.0601645	0.0613507	0.0599273	0.0655618	0.0636046	0.064257	0.0672225	0.0714929	0.0685867
49	0.0773647	0.0769496	0.0807455	0.0742806	0.0748737	0.0746957	0.0738061	0.0708405	0.063308	0.0656805	0.0680529	0.069595	0.0679936	0.0664515	0.0706626	0.0625963	0.0603425	0.0585631	0.0639011	0.0697136	0.0741619	0.0715523	0.0699509	0.0694171	0.0717895	0.0717895	0.0782544	0.0762971	0.0804489	0.0790254	0.0822282	0.0732723	0.0743399	0.0711964	0.070544	0.0643756	0.0604018	0.0583259	0.0615287	0.0601645	0.0602831	0.05625	0.0605797	0.0593935	0.0594528	0.0593342	0.0621811	0.0603425	0.0567838
50	0.0634266	0.0641384	0.0635453	0.0537589	0.0550638	0.0507934	0.0525727	0.0489547	0.0461671	0.0473533	0.0485989	0.0506748	0.0491327	0.0525134	0.0557755	0.055479	0.0556569	0.0572583	0.0565466	0.0591562	0.0598087	0.0561907	0.0539962	0.0566652	0.0546486	0.055479	0.0585631	0.0532251	0.0531658	0.0550045	0.0554196	0.0544707	0.0556569	0.0524541	0.0547079	0.0550638	0.0585038	0.0593935	0.0628335	0.05797	0.058148	0.0595121	0.0605797	0.0631301	0.0637825	0.0621218	0.0651467	0.0612914	0.0573176
51	0.0601052	0.0586224	0.0595714	0.0550638	0.0580293	0.0574955	0.0592156	0.0633673	0.0588004	0.0583259	0.0622997	0.0607576	0.0585038	0.0587411	0.0622404	0.0577328	0.0605797	0.0594528	0.0585631	0.0536403	0.0491327	0.0442099	0.0503782	0.0532251	0.0551231	0.0544114	0.0542334	0.052632	0.0574362	0.0588597	0.0644349	0.0661549	0.0677563	0.0636639	0.0666294	0.0638418	0.0641384	0.0671039	0.0666294	0.0663922	0.0675191	0.065206	0.0675191	0.0714336	0.0657991	0.0630708	0.061588	0.0574362	0.051683
52	0.0728571	0.0710185	0.0741619	0.0688239	0.0657398	0.0646722	0.0591562	0.059868	0.0537589	0.0520389	0.0525134	0.0481244	0.0496072	0.0469382	0.043854	0.0446843	0.0433795	0.0512679	0.0476499	0.0526913	0.0572583	0.0550045	0.0584445	0.0593342	0.0590969	0.058148	0.0615287	0.0621811	0.0625963	0.0673412	0.0662143	0.0640791	0.0653839	0.0661549	0.0635453	0.0662143	0.0688239	0.0672225	0.0696543	0.0667481	0.0647908	0.0627149	0.0648501	0.0656211	0.0641384	0.0663922	0.0647315	0.0644942	0.0647315
53	0.0640791	0.0636046	0.0644349	0.0640197	0.0593935	0.064257	0.0592749	0.0645535	0.0659177	0.065977	0.0669853	0.0670446	0.0641977	0.0622404	0.0602238	0.0631301	0.0601052	0.0666294	0.0632487	0.0626556	0.0650873	0.0660363	0.066926	0.0720861	0.0748737	0.0737468	0.0790848	0.0814572	0.0799744	0.0807455	0.0817538	0.0784916	0.0803896	0.0771868	0.067875	0.0682308	0.0716116	0.0701288	0.065977	0.0611135	0.0566059	0.0571397	0.0593342	0.053581	0.0529286	0.057199	0.0540555	0.0557162	0.0541148
54	0.0710185	0.069595	0.0683495	0.0626556	0.0624777	0.0670446	0.0670446	0.0694764	0.0622997	0.0680529	0.0672819	0.0725605	0.0687053	0.0701288	0.0715523	0.0682308	0.0693577	0.0727385	0.0700102	0.0753482	0.0646129	0.0640791	0.0644942	0.0719081	0.070544	0.0745771	0.0789068	0.0762971	0.0729757	0.0753482	0.0710778	0.0770682	0.0745771	0.0741026	0.068646	0.0672819	0.0621218	0.0542334	0.0529879	0.0493699	0.0477092	0.0499037	0.0471754	0.0479464	0.0464637	0.0502596	0.0546486	0.0551824	0.0566059
55	0.0553603	0.0590376	0.0566059	0.0542334	0.0510899	0.0532251	0.0568431	0.0564872	0.0565466	0.060639	0.0601645	0.0557755	0.0518017	0.0511492	0.0555976	0.0574362	0.0533438	0.0569617	0.0588597	0.0554196	0.0512679	0.0539962	0.0604611	0.0640791	0.0666887	0.0602238	0.0630115	0.0650873	0.062537	0.0649687	0.0726199	0.072264	0.0692984	0.0675784	0.0674598	0.0637232	0.0648501	0.0628335	0.0608169	0.0611728	0.0590969	0.0578514	0.0621811	0.0665701	0.070544	0.0682308	0.0702474	0.0706033	0.0698915
56	0.0679936	0.0691205	0.0667481	0.0630115	0.0615287	0.0662143	0.0643756	0.0609356	0.0628928	0.0629521	0.0630115	0.0618252	0.062537	0.0619439	0.0641384	0.0624777	0.0577921	0.0627149	0.0621218	0.0614101	0.0647315	0.0622404	0.0629521	0.0608763	0.0634266	0.0601645	0.0589783	0.0611728	0.0569024	0.0599273	0.0601645	0.0579107	0.0561907	0.0580293	0.0565466	0.0547079	0.0509713	0.0465823	0.0467602	0.049963	0.0486582	0.051683	0.0498444	0.0526913	0.0517424	0.0522762	0.0542334	0.0571397	0.0628928
57	0.0681122	0.0735688	0.0778392	0.0752295	0.077424	0.076653	0.0748737	0.0727385	0.0666887	0.0661549	0.0610542	0.05969	0.0606983	0.0604018	0.0568431	0.0566059	0.052632	0.0487768	0.0494885	0.0513272	0.0515644	0.0559534	0.0569024	0.0544114	0.05797	0.05969	0.0628335	0.0691798	0.0752295	0.0738654	0.0709591	0.067697	0.0691205	0.0636046	0.0683495	0.0655618	0.0674005	0.0678157	0.0654432	0.0658584	0.0671632	0.0714336	0.0731537	0.0712557	0.0733316	0.065028	0.0660956	0.0669853	0.0634859
58	0.0613507	0.0600459	0.058919	0.0595714	0.0590969	0.0633673	0.0657398	0.0664515	0.0644942	0.0602831	0.0624183	0.0586224	0.0592156	0.0560128	0.0515051	0.0488954	0.0417188	0.0388719	0.041956	0.0423119	0.0486582	0.0472347	0.0466416	0.0522168	0.051683	0.0539962	0.0545893	0.0578514	0.0602831	0.0627742	0.065206	0.0601645	0.0592156	0.0576142	0.0471161	0.0505561	0.0515051	0.0524541	0.0584445	0.063308	0.0631894	0.0634859	0.0627149	0.0668667	0.0678157	0.0720267	0.0735095	0.0710778	0.0708405
59	0.0704847	0.0684088	0.0710185	0.0656211	0.0641384	0.0633673	0.0618845	0.0604611	0.0624777	0.0659177	0.0668667	0.0687646	0.0659177	0.0662736	0.0670446	0.0663922	0.0661549	0.0681715	0.0638418	0.0672819	0.0666887	0.0676377	0.0660956	0.0630708	0.064257	0.0617066	0.0627742	0.0583259	0.0583259	0.0652653	0.0611728	0.0618252	0.0628928	0.0636046	0.0682308	0.0666887	0.0673412	0.0708405	0.0765344	0.0756447	0.0710185	0.0692391	0.0650873	0.0630115	0.0585038	0.0584445	0.0609356	0.0601645	0.0558348
60	0.0622404	0.0647908	0.059868	0.0595121	0.0622997	0.0636046	0.0636046	0.0625963	0.0624777	0.0617659	0.0598087	0.0584445	0.0550638	0.0611135	0.0573176	0.0569617	0.0555383	0.0598087	0.0550045	0.0569617	0.0573176	0.0611728	0.0638418	0.0636639	0.0637232	0.0697729	0.0720267	0.0768309	0.0745771	0.0776613	0.0813386	0.0854904	0.08122	0.0799744	0.0800337	0.0815165	0.0762378	0.0745178	0.0727385	0.0687053	0.0657991	0.0609949	0.0570804	0.0634859	0.0643163	0.0671039	0.0682901	0.0708405	0.0713743
61	0.0736281	0.0806268	0.0786103	0.075704	0.0803896	0.0826434	0.0799151	0.0783137	0.078373	0.0709591	0.0681715	0.0646129	0.0603425	0.062537	0.0644942	0.0647315	0.0600459	0.0603425	0.0605204	0.0594528	0.0641384	0.0708405	0.0713743	0.0663329	0.0678157	0.0643756	0.0645535	0.0682308	0.0649687	0.0669853	0.0626556	0.0635453	0.0611728	0.0564872	0.0588004	0.0574955	0.05625	0.0551824	0.0556569	0.0576735	0.0561907	0.0542334	0.0564872	0.0551824	0.055479	0.0539369	0.058919	0.0612321	0.0627742
62	0.0512679	0.0527506	0.0525727	0.0510306	0.0490734	0.0499037	0.0491327	0.0538182	0.05625	0.0586224	0.0618845	0.0643756	0.0669853	0.0687646	0.0638418	0.065977	0.0644942	0.0662736	0.0626556	0.058148	0.0600459	0.0593342	0.0603425	0.0578514	0.0617659	0.065977	0.0684681	0.0707812	0.0700102	0.0689426	0.0684088	0.0620625	0.0589783	0.0597494	0.058919	0.060639	0.0590376	0.0555976	0.0576735	0.057021	0.0604018	0.0629521	0.0650873	0.0630115	0.0643756	0.0637825	0.0608169	0.0635453	0.067697
63	0.0662736	0.0684088	0.0740433	0.0678157	0.0668667	0.0668667	0.065028	0.0683495	0.0685274	0.0647315	0.063308	0.0646722	0.0661549	0.0704253	0.0680529	0.0674598	0.0635453	0.0605204	0.0586224	0.053581	0.0565466	0.0573769	0.0571397	0.0567838	0.0493699	0.0523355	0.0590969	0.0640197	0.0665108	0.0609356	0.0647908	0.0662736	0.0628335	0.0611728	0.0634859	0.0675191	0.0680529	0.0636046	0.0613507	0.0622404	0.068646	0.0707219	0.0681715	0.0716116	0.0720267	0.0666887	0.0625963	0.0630708	0.0646129
64	0.0679936	0.0710778	0.0718488	0.070544	0.0691205	0.0677563	0.0656805	0.0611135	0.0567245	0.0550638	0.0572583	0.0552417	0.0630708	0.0622997	0.060639	0.0596307	0.0599866	0.0590376	0.0622404	0.0570804	0.0599866	0.059868	0.0613507	0.0566652	0.0585631	0.0563093	0.0595121	0.0546486	0.0593342	0.0627149	0.065028	0.0671039	0.0637825	0.0608169	0.0621218	0.0629521	0.0592749	0.0607576	0.0657991	0.0674598	0.0605204	0.0610542	0.0621811	0.0640791	0.062537	0.0604018	0.0583852	0.0611728	0.0555383
65	0.0698915	0.0752295	0.0754075	0.0698915	0.072264	0.0696543	0.0639604	0.058919	0.0539962	0.0529286	0.0565466	0.0601645	0.0576142	0.0583852	0.0598087	0.0608169	0.0659177	0.0729164	0.0757633	0.0764751	0.078373	0.0779578	0.073213	0.0720861	0.0748737	0.0727385	0.0720267	0.0640197	0.0577921	0.0612914	0.0628928	0.0619439	0.0614694	0.0660956	0.0678157	0.0698322	0.0715523	0.0719081	0.073984	0.0768309	0.0721454	0.0698915	0.0717895	0.0744585	0.0718488	0.0728571	0.0682308	0.0660956	0.0654432
66	0.062359	0.0608763	0.0573176	0.0541741	0.0521575	0.0580293	0.057021	0.0529286	0.0477685	0.0521575	0.0483616	0.0453961	0.0520389	0.0468195	0.0477685	0.0488361	0.0450402	0.0506748	0.0481244	0.0457519	0.0475313	0.0523355	0.0586818	0.0555976	0.0602238	0.0609949	0.0636639	0.0638418	0.0550638	0.0578514	0.0636639	0.0628928	0.0650873	0.0627742	0.0600459	0.0618252	0.0624183	0.0645535	0.0645535	0.0724419	0.0715523	0.0688239	0.0726792	0.0673412	0.0645535	0.0646722	0.0674598	0.065206	0.0638418
67	0.0711371	0.0738061	0.075704	0.065028	0.0644942	0.0636046	0.0668074	0.0629521	0.0599866	0.065206	0.0648501	0.0611728	0.060639	0.0538182	0.0572583	0.0542927	0.0560128	0.0557162	0.05453	0.0519796	0.0523948	0.0525727	0.0614694	0.0640791	0.0655618	0.0649687	0.0713743	0.0701288	0.0679936	0.0707219	0.0744585	0.0724419	0.0723826	0.0660956	0.0659177	0.0675191	0.0672819	0.0624777	0.0630708	0.0652653	0.0632487	0.0631301	0.0617066	0.0609356	0.0611135	0.0569024	0.0558348	0.0564279	0.05453
68	0.0732723	0.0709591	0.0755854	0.0723826	0.0697136	0.0690019	0.0646722	0.0641384	0.0580293	0.0589783	0.0627149	0.0595714	0.0636046	0.0622404	0.0606983	0.0620625	0.060639	0.0618845	0.0653839	0.0634266	0.0612321	0.0647315	0.0676377	0.0657991	0.0650873	0.0659177	0.0659177	0.0656805	0.0640791	0.0631301	0.0621218	0.0626556	0.0564872	0.0554196	0.0502003	0.0568431	0.0550045	0.0538776	0.0558348	0.0574362	0.0583852	0.0643756	0.0655618	0.0684088	0.0679343	0.0724419	0.0691798	0.0725605	0.0696543
69	0.0628928	0.063308	0.0679936	0.0662736	0.062537	0.0609949	0.0604018	0.0620032	0.0603425	0.0620625	0.0651467	0.0630708	0.0608763	0.0603425	0.0560128	0.05625	0.0582666	0.0570804	0.0578514	0.0586818	0.0578514	0.05969	0.0615287	0.0636046	0.065977	0.0706626	0.0703067	0.0698915	0.0726792	0.0693577	0.068646	0.0717895	0.0722047	0.0720267	0.0668074	0.0669853	0.0610542	0.0594528	0.0552417	0.0510306	0.050141	0.0495478	0.0484802	0.0483616	0.0497258	0.0518017	0.0503189	0.0517424	0.0512086
70	0.0684681	0.0660363	0.0643756	0.0602831	0.0613507	0.0609949	0.0595714	0.058148	0.0582073	0.0640791	0.0566652	0.0520982	0.0500223	0.0477092	0.0500223	0.0492513	0.049963	0.0472347	0.0488954	0.049014	0.0436761	0.0494885	0.0491327	0.0515644	0.0518017	0.0504375	0.0515644	0.0542927	0.0582666	0.05281	0.0504968	0.0549452	0.0542927	0.0580886	0.0559534	0.0571397	0.0577328	0.0572583	0.0567245	0.0555976	0.061588	0.0652653	0.0644349	0.0675191	0.0647908	0.0659177	0.0684088	0.0676377	0.0685867
71	0.0587411	0.0539962	0.0593342	0.0546486	0.0498444	0.0533438	0.0523355	0.0561314	0.0515051	0.0520982	0.0537589	0.0567838	0.0585038	0.0576142	0.05625	0.0579107	0.0579107	0.0582666	0.0536996	0.0546486	0.0566652	0.0636639	0.0671039	0.0709591	0.0711964	0.0736281	0.0728571	0.0738654	0.0724419	0.0761785	0.0745771	0.0733316	0.070366	0.0655618	0.0583852	0.0590376	0.0573769	0.0598087	0.0571397	0.0570804	0.0544114	0.0514458	0.0533438	0.0526913	0.0551824	0.0564279	0.0584445	0.058148	0.0548265
72	0.0593935	0.0593342	0.0637232	0.0602238	0.059868	0.0675191	0.0653839	0.0617066	0.0593342	0.0558348	0.0525727	0.0531065	0.0539962	0.0551231	0.0525134	0.0497851	0.0433202	0.046345	0.045574	0.050912	0.0550045	0.0573769	0.0596307	0.0619439	0.0619439	0.0645535	0.0688833	0.0733316	0.0655618	0.0625963	0.060639	0.0583259	0.0583852	0.0580886	0.0552417	0.0538182	0.0573176	0.0538182	0.0488361	0.0519796	0.0567838	0.0598087	0.05969	0.0610542	0.0643756	0.0614101	0.0614101	0.0592749	0.0602238
73	0.0640197	0.0601645	0.0674598	0.0611135	0.0614694	0.065977	0.0687646	0.0682901	0.0691798	0.0697136	0.0725012	0.0716116	0.0740433	0.0703067	0.0700102	0.0644942	0.0615287	0.0627742	0.0653246	0.0663329	0.0697729	0.0660956	0.0681715	0.0701881	0.0669853	0.0614101	0.0697729	0.0693577	0.0665108	0.0608169	0.0590969	0.0589783	0.0603425	0.0592749	0.0588004	0.0663922	0.068646	0.0637825	0.0657398	0.0672819	0.0688239	0.0624777	0.0574362	0.0599866	0.0595121	0.0599866	0.0563093	0.0569617	0.0557162
74	0.0588597	0.0558348	0.0579107	0.0461078	0.0473533	0.0514458	0.0532844	0.050912	0.0531658	0.054352	0.0533438	0.0499037	0.0502596	0.0494885	0.0564872	0.055301	0.0569024	0.0555976	0.0582073	0.0583259	0.0580293	0.0609949	0.0713743	0.0714336	0.0710185	0.0724419	0.0678157	0.0673412	0.0698322	0.0715523	0.0680529	0.0647908	0.063308	0.0571397	0.0596307	0.0578514	0.0529879	0.0559534	0.0532251	0.0532251	0.0480058	0.050912	0.0520389	0.051683	0.0497258	0.0498444	0.0528693	0.0558941	0.0553603
75	0.0639604	0.0615287	0.0612321	0.0504375	0.0461671	0.0486582	0.0499037	0.0452774	0.0445064	0.0462857	0.0448623	0.0411257	0.0363215	0.0371518	0.041956	0.044803	0.0462857	0.0408291	0.0467009	0.0464044	0.0442692	0.0439133	0.050912	0.0522762	0.0510899	0.0519796	0.0507341	0.0519796	0.0553603	0.0552417	0.0538776	0.0519203	0.0544114	0.0481244	0.0437947	0.0481837	0.0467602	0.0519203	0.0513865	0.0489547	0.0443878	0.0471161	0.0494885	0.0449216	0.046523	0.0476499	0.0509713	0.0537589	0.0516237
76	0.0726199	0.0720861	0.0742213	0.0720861	0.0724419	0.0694171	0.0687053	0.0646722	0.0636639	0.0673412	0.0692984	0.0676377	0.0655618	0.0658584	0.0617659	0.0618252	0.0633673	0.0613507	0.0665108	0.064257	0.0617659	0.0626556	0.0627149	0.0643756	0.0662143	0.0681715	0.070366	0.0674598	0.0708998	0.0671039	0.0697136	0.0691205	0.0711964	0.070544	0.0719081	0.0655025	0.0625963	0.0597494	0.0604018	0.0560721	0.0585631	0.0565466	0.0560721	0.053581	0.0522168	0.0483023	0.0557755	0.05625	0.0561907
77	0.0681122	0.0685274	0.0701288	0.0699509	0.065028	0.0624183	0.0596307	0.0597494	0.0599273	0.0604018	0.0580886	0.0586818	0.053581	0.0517424	0.0506154	0.0542334	0.0569024	0.0595714	0.0622404	0.0657398	0.0644349	0.0682901	0.0671039	0.0703067	0.0697729	0.0716116	0.0717302	0.073213	0.0716709	0.0698322	0.0676377	0.0685274	0.0672819	0.0669853	0.0660363	0.0643756	0.0619439	0.0583259	0.0573769	0.0569024	0.0578514	0.0569024	0.0551824	0.0535217	0.0528693	0.0572583	0.0627149	0.0594528	0.0563686
78	0.05797	0.0560128	0.0588597	0.051683	0.0500223	0.0478278	0.0465823	0.0479464	0.047472	0.0540555	0.0513272	0.0447437	0.0456333	0.0411257	0.043854	0.0468788	0.0476499	0.0523948	0.0532251	0.0549452	0.0564279	0.0569024	0.0608763	0.0561314	0.0569617	0.0548265	0.0582073	0.0593342	0.0570804	0.0546486	0.0500816	0.0472347	0.0443285	0.0422526	0.0472347	0.0503189	0.0500223	0.0468195	0.0511492	0.0507934	0.0523948	0.0531065	0.0557755	0.0600459	0.05969	0.059868	0.0620032	0.0651467	0.0634266
79	0.0647908	0.0662143	0.0700102	0.0658584	0.0628928	0.0627149	0.062359	0.0645535	0.0628928	0.059868	0.0647908	0.0596307	0.0550045	0.0488361	0.0489547	0.0472347	0.0493106	0.0504375	0.0479464	0.0494292	0.0513272	0.049963	0.0596307	0.0591562	0.0621218	0.0624183	0.0630115	0.0622404	0.0624777	0.0697729	0.0662736	0.0641977	0.0643163	0.0590376	0.0631301	0.0608169	0.0620625	0.0687646	0.0679936	0.0697136	0.0663329	0.0695357	0.0673412	0.0679936	0.0655025	0.0641977	0.0684088	0.0662736	0.0584445
80	0.0701881	0.0707812	0.0733909	0.0674598	0.0639011	0.0618845	0.0603425	0.0569024	0.0549452	0.0518017	0.055479	0.0526913	0.054352	0.054352	0.0504375	0.0558348	0.058148	0.0602238	0.0611135	0.058919	0.05797	0.0584445	0.0583852	0.0590969	0.0636046	0.0676377	0.066926	0.0671632	0.0622997	0.0633673	0.0627149	0.0672819	0.0664515	0.0672819	0.0691205	0.0671039	0.0663329	0.0681715	0.0691798	0.0699509	0.0703067	0.0786103	0.0771275	0.0788475	0.0776613	0.0765937	0.0780172	0.0783137	0.0730943
81	0.063308	0.0640791	0.0660363	0.0573769	0.0569617	0.050912	0.0480651	0.0503782	0.0493699	0.0476499	0.0456926	0.0499037	0.0470568	0.0458706	0.0515644	0.0523355	0.0545893	0.0630708	0.0621811	0.0599273	0.0590969	0.0574362	0.0631301	0.0636639	0.0665701	0.0692984	0.0729757	0.0752888	0.0731537	0.074933	0.0771275	0.0796779	0.0760006	0.0650873	0.0666887	0.0684088	0.0621811	0.0627149	0.057021	0.0564872	0.0577921	0.058148	0.0593935	0.0587411	0.0588597	0.058919	0.0535217	0.055301	0.0510899
82	0.0646129	0.0653839	0.0609356	0.0603425	0.0615287	0.0560128	0.0525134	0.0535217	0.0506154	0.0498444	0.0477685	0.0439726	0.0382194	0.0416002	0.0425491	0.0423119	0.0449216	0.0443878	0.0448623	0.0478278	0.0492513	0.0529879	0.0602238	0.0646722	0.068646	0.0691798	0.0712557	0.0727978	0.0790254	0.0745771	0.0738654	0.0682901	0.0657991	0.0614694	0.0612321	0.0550638	0.0551824	0.0467009	0.0450995	0.0395836	0.0425491	0.0457519	0.0504375	0.0514458	0.0514458	0.05281	0.0526913	0.0502596	0.0547672
83	0.0720861	0.0722047	0.0697136	0.0661549	0.0688833	0.0652653	0.0647908	0.0583259	0.0579107	0.0588597	0.0556569	0.0594528	0.0557162	0.0561314	0.0554196	0.0516237	0.0485396	0.0533438	0.0550045	0.0538182	0.0520982	0.0549452	0.0567245	0.0585038	0.0574362	0.0590969	0.0583852	0.0596307	0.0546486	0.0595714	0.0646722	0.0663329	0.0641384	0.0604018	0.058919	0.0583852	0.0589783	0.058919	0.0611135	0.0637825	0.058919	0.0557162	0.0555976	0.058919	0.0591562	0.0609949	0.0586224	0.0602831	0.060639
84	0.071315	0.0687646	0.0711371	0.0670446	0.0687646	0.0719081	0.0754668	0.0670446	0.0615287	0.0600459	0.0614694	0.0599273	0.0582073	0.058919	0.0583852	0.0519796	0.0514458	0.0506154	0.0573176	0.0557162	0.0588597	0.0571397	0.0535217	0.0549452	0.0560128	0.0589783	0.0608763	0.0614101	0.0579107	0.0558348	0.0578514	0.0594528	0.0626556	0.0665108	0.0667481	0.0681715	0.0646722	0.0648501	0.0617066	0.0628335	0.0640791	0.0624183	0.058919	0.0593935	0.0593935	0.060639	0.0583259	0.0592156	0.0555383
85	0.0707812	0.0681122	0.0712557	0.0684088	0.0662736	0.0637232	0.0613507	0.0617066	0.0614101	0.0582666	0.0557162	0.0529879	0.0510899	0.0497851	0.0497851	0.051861	0.0542334	0.0525727	0.051861	0.0529286	0.0569024	0.0580293	0.0602831	0.065028	0.0622997	0.0631301	0.0616473	0.0655618	0.065206	0.0718488	0.069595	0.0688239	0.067697	0.0653839	0.0625963	0.0688239	0.0574362	0.0569024	0.0510899	0.0544114	0.0475906	0.049014	0.0495478	0.0513865	0.0532844	0.0544114	0.0526913	0.0626556	0.0643756
86	0.0634266	0.0692984	0.0711964	0.0665701	0.0634266	0.0633673	0.0606983	0.0585631	0.0576142	0.0607576	0.0590376	0.0542334	0.0525727	0.0530472	0.0535217	0.0557755	0.0566059	0.0608169	0.0630708	0.0635453	0.0644349	0.063308	0.0653246	0.0597494	0.0631894	0.0603425	0.0608169	0.0544707	0.0560721	0.0550638	0.0518017	0.0515644	0.0560128	0.0555976	0.0630115	0.0574955	0.0579107	0.0551824	0.0570804	0.0560721	0.0566652	0.0592749	0.0563093	0.0534031	0.0554196	0.0459892	0.0467602	0.0473533	0.0430829
87	0.0780765	0.0792627	0.083711	0.0764158	0.0783137	0.0780765	0.0786696	0.0723233	0.0692391	0.0693577	0.0638418	0.0609356	0.0601645	0.0577921	0.0557755	0.0510899	0.0530472	0.0484802	0.0532251	0.0533438	0.0558348	0.0576735	0.05625	0.0592156	0.0595121	0.0656211	0.0688239	0.0675784	0.0702474	0.0723233	0.0733909	0.0659177	0.0643756	0.0633673	0.0591562	0.0617066	0.0615287	0.0673412	0.0651467	0.0641384	0.0594528	0.0601052	0.0624183	0.0673412	0.0660363	0.0612914	0.0595121	0.0593342	0.0492513
88	0.0573769	0.0520982	0.0538182	0.0506154	0.0534031	0.0618845	0.0674005	0.0669853	0.0620625	0.0673412	0.0618845	0.0605204	0.0617659	0.0568431	0.0592749	0.0553603	0.0526913	0.046345	0.0483616	0.0494885	0.0470568	0.0494292	0.0561314	0.0577921	0.0627742	0.0608763	0.0651467	0.0653839	0.0706626	0.0674598	0.0649687	0.0621218	0.0668074	0.0575548	0.0544707	0.0542927	0.0520389	0.0548265	0.0535217	0.0517424	0.0554196	0.0588597	0.0607576	0.05625	0.0618252	0.0644942	0.0624777	0.0622997	0.0609949
89	0.059868	0.0620032	0.0684681	0.0627742	0.0588004	0.0571397	0.0504375	0.0507934	0.0512679	0.0549452	0.05281	0.0530472	0.0522168	0.0469382	0.0488954	0.0484209	0.0560128	0.0605797	0.0641977	0.0656805	0.0647908	0.0717302	0.0735095	0.0773054	0.08122	0.0778985	0.083889	0.0778985	0.0755854	0.0743399	0.0768309	0.0792627	0.076653	0.0755854	0.0730943	0.069595	0.0695357	0.0689426	0.0678157	0.0719674	0.0679936	0.0668667	0.0647315	0.0665108	0.0674005	0.0679343	0.0706033	0.0716709	0.0713743
90	0.0728571	0.0750516	0.0742213	0.0725605	0.0748737	0.0726199	0.0723233	0.0682308	0.0639604	0.0619439	0.05969	0.0568431	0.055301	0.0560721	0.0515644	0.0497258	0.0489547	0.0468788	0.0532251	0.0599273	0.0599273	0.0612321	0.0645535	0.0628335	0.0646129	0.0615287	0.065206	0.0662736	0.0640791	0.0607576	0.0577921	0.0557162	0.0560128	0.049963	0.0493699	0.0490734	0.0522762	0.049014	0.0507934	0.0523948	0.0519203	0.0540555	0.0551824	0.0560721	0.0609949	0.0582073	0.0614101	0.0629521	0.065977
91	0.0746957	0.0761785	0.0741619	0.0660363	0.065206	0.0650873	0.0580293	0.0539962	0.0548265	0.0564872	0.0513272	0.0464637	0.0452774	0.045574	0.0503189	0.0547672	0.0557162	0.055301	0.0564872	0.0536403	0.0493699	0.0551231	0.0555976	0.0582666	0.0616473	0.0575548	0.0559534	0.0531065	0.05453	0.0548858	0.0561907	0.0604018	0.0539369	0.0569024	0.0599866	0.055479	0.0585631	0.0590969	0.0629521	0.0627742	0.0639011	0.0678157	0.0626556	0.0666294	0.0655618	0.0592156	0.0601645	0.0571397	0.0538182
92	0.0574362	0.0579107	0.0647908	0.0609949	0.0597494	0.0639011	0.0619439	0.0669853	0.0687053	0.0689426	0.0667481	0.0630115	0.0583259	0.0554196	0.0528693	0.0494292	0.0520982	0.0517424	0.0499037	0.0467602	0.0469975	0.0483616	0.0497851	0.0497851	0.0455147	0.0472347	0.0489547	0.0499037	0.0500816	0.0507934	0.0539369	0.0506748	0.0492513	0.0445064	0.047294	0.0557162	0.0533438	0.0529286	0.051861	0.0528693	0.0507934	0.049963	0.0526913	0.0547079	0.059868	0.0602238	0.0586224	0.0580886	0.0561314
93	0.0679343	0.0718488	0.0747551	0.0714336	0.0658584	0.0638418	0.0640197	0.0631301	0.0628335	0.0599273	0.0607576	0.0620625	0.0594528	0.0576735	0.0547079	0.0576142	0.05625	0.05281	0.0532844	0.0563686	0.0578514	0.0617659	0.0615287	0.0605204	0.0660363	0.0672225	0.0665108	0.0679936	0.0718488	0.0726199	0.0718488	0.0712557	0.0674005	0.0653246	0.0663329	0.0620625	0.0613507	0.0618845	0.0600459	0.0573176	0.0569024	0.0587411	0.0582073	0.05797	0.0576142	0.0560721	0.0620625	0.060639	0.0586818
94	0.0559534	0.0603425	0.0599866	0.0600459	0.0608763	0.0566652	0.0585631	0.0548265	0.054352	0.0504968	0.0531658	0.0554196	0.0527506	0.0571397	0.0580886	0.0607576	0.0614101	0.05969	0.0614694	0.0621218	0.0630708	0.0606983	0.0630708	0.0624183	0.0601645	0.0546486	0.0519203	0.0532844	0.0559534	0.0589783	0.0601052	0.0574362	0.0583852	0.0555383	0.0554196	0.0534624	0.0561907	0.0606983	0.0634859	0.0630708	0.0645535	0.0666887	0.0761192	0.0788475	0.0799744	0.0803896	0.0832365	0.0853124	0.0818131
95	0.0699509	0.0676377	0.0701881	0.0663922	0.0629521	0.0621811	0.065977	0.0616473	0.0601052	0.0590376	0.0572583	0.0551231	0.0563093	0.0509713	0.0496072	0.0508527	0.0520389	0.051683	0.0490734	0.0483023	0.0532251	0.0559534	0.0626556	0.0631894	0.0700695	0.0696543	0.0723233	0.0694764	0.0684088	0.0677563	0.0654432	0.0640197	0.0609949	0.0548265	0.0547079	0.0542334	0.0560721	0.0568431	0.0563686	0.052632	0.0554196	0.0580886	0.05625	0.0566059	0.0587411	0.0557755	0.0575548	0.0549452	0.0503189
96	0.0564872	0.0580293	0.0571397	0.0523355	0.0497851	0.0488954	0.0497851	0.0522168	0.0573176	0.0568431	0.0556569	0.0599273	0.0573176	0.0592749	0.0586224	0.0592156	0.057021	0.05625	0.0522762	0.0520389	0.0508527	0.0507934	0.0519796	0.0566652	0.0567838	0.055301	0.0595121	0.0647315	0.0644942	0.0666294	0.0631301	0.0653246	0.0652653	0.0612321	0.0605204	0.0601052	0.0624183	0.0579107	0.0585038	0.0613507	0.0628335	0.0630115	0.0603425	0.0584445	0.0591562	0.0617066	0.0635453	0.0617066	0.0618252
97	0.0591562	0.0611135	0.0594528	0.05625	0.0570804	0.0604611	0.0640197	0.0679936	0.0644942	0.0636639	0.0662736	0.0671632	0.0628928	0.0668074	0.0648501	0.0665701	0.0654432	0.0605204	0.0610542	0.0608763	0.0636046	0.0608763	0.0610542	0.0682901	0.0656211	0.0700695	0.0677563	0.0655618	0.0725605	0.0746364	0.0758226	0.073213	0.075882	0.0745771	0.0714929	0.0707812	0.0707812	0.0719081	0.0733909	0.0690019	0.0687646	0.0687646	0.0707219	0.0699509	0.0678157	0.065206	0.071315	0.0706033	0.0654432
98	0.0751109	0.0709591	0.0628335	0.0580293	0.0552417	0.0578514	0.0566652	0.0603425	0.0609356	0.0621218	0.0611135	0.0567245	0.0576735	0.0618845	0.0626556	0.0644942	0.0663329	0.0649094	0.0618845	0.0601645	0.0590969	0.0563093	0.0606983	0.0603425	0.0573769	0.0589783	0.0604611	0.0607576	0.0618845	0.0598087	0.061588	0.0607576	0.0614101	0.0567838	0.0578514	0.0609356	0.0575548	0.0564279	0.0523948	0.0519796	0.057199	0.0547079	0.0541148	0.0569617	0.0606983	0.0615287	0.0628928	0.0684088	0.0674005
99	0.0724419	0.0743399	0.0723826	0.0646129	0.0634859	0.0692984	0.0648501	0.0643756	0.0662143	0.0575548	0.0604018	0.0568431	0.0589783	0.0574955	0.0550638	0.0566059	0.054352	0.0548265	0.0496665	0.048243	0.0567245	0.0560721	0.0583852	0.0545893	0.0570804	0.0555383	0.0583259	0.0585038	0.0608763	0.0603425	0.0600459	0.0597494	0.0612914	0.0556569	0.0573176	0.0559534	0.05969	0.05625	0.0546486	0.0561314	0.0612914	0.0622404	0.0601645	0.0582666	0.059868	0.0544707	0.0571397	0.057199	0.0630708
100	0.0521575	0.054352	0.0603425	0.0548265	0.060639	0.0637825	0.0679343	0.0691798	0.0704847	0.0731537	0.0690612	0.0662736	0.0636046	0.0626556	0.0620625	0.0561314	0.051683	0.0505561	0.0475906	0.0457519	0.043854	0.0487175	0.0511492	0.0510306	0.0502003	0.0546486	0.0536403	0.0557755	0.0538182	0.0555383	0.0560721	0.0600459	0.0593342	0.0588004	0.0603425	0.0660956	0.065206	0.0663329	0.0690019	0.0725012	0.0708405	0.0709591	0.0704253	0.0637825	0.0636639	0.0620032	0.0617659	0.0588004	0.0567245
101	0.0703067	0.0678157	0.0637232	0.0613507	0.0615287	0.058148	0.0601052	0.0549452	0.0577921	0.0614694	0.055301	0.0567838	0.0598087	0.0660363	0.0627149	0.0609356	0.0622404	0.0584445	0.0618845	0.0574362	0.0554196	0.0568431	0.0570804	0.0531658	0.0487175	0.052632	0.05281	0.0534031	0.0547672	0.0533438	0.0541148	0.0580886	0.0595714	0.0547672	0.0575548	0.0592749	0.0568431	0.0525134	0.0515051	0.0547079	0.0549452	0.0546486	0.0499037	0.0519203	0.0557755	0.054352	0.0563093	0.0557162	0.0620625
102	0.0657991	0.0639604	0.0648501	0.0621218	0.0590969	0.0547672	0.0586818	0.0586224	0.0547672	0.0541741	0.0547079	0.0536996	0.049014	0.0503189	0.0527506	0.0529879	0.0556569	0.0553603	0.0524541	0.0506748	0.0542927	0.054352	0.0573176	0.0566652	0.0542927	0.0554196	0.0575548	0.0570804	0.0555383	0.0604018	0.0605204	0.0632487	0.062537	0.0585038	0.0616473	0.0639604	0.0608763	0.05797	0.0555383	0.0574362	0.0559534	0.0595714	0.0568431	0.0589783	0.0555383	0.0503189	0.0518017	0.0513865	0.0510899
103	0.0568431	0.0558941	0.0563686	0.0555976	0.0625963	0.068646	0.0645535	0.062537	0.0641977	0.0592156	0.0622997	0.0627149	0.0600459	0.0612321	0.0573769	0.0544707	0.0520982	0.0538776	0.0556569	0.0579107	0.0650873	0.0636046	0.0647315	0.0665108	0.0636639	0.0688833	0.0712557	0.069595	0.0706626	0.0765937	0.073984	0.067875	0.0714336	0.0718488	0.0715523	0.076653	0.0735688	0.0694171	0.072264	0.0682901	0.0653839	0.0653839	0.0698322	0.0660956	0.0654432	0.0624183	0.0611728	0.060639	0.0624183
104	0.0614694	0.0621811	0.059868	0.055301	0.0542927	0.0526913	0.0545893	0.0539962	0.0541741	0.0539962	0.0539369	0.0532251	0.0485989	0.0453368	0.0471754	0.0475313	0.0456333	0.0445657	0.0432016	0.042905	0.0428457	0.046345	0.049192	0.0507341	0.0535217	0.0561314	0.0550045	0.0577328	0.0574362	0.0569024	0.0578514	0.0558941	0.0515644	0.0460485	0.0496665	0.0514458	0.0498444	0.0537589	0.0538182	0.0563686	0.0560721	0.0570804	0.053581	0.0573769	0.0586224	0.0553603	0.0552417	0.0547672	0.054352
105	0.05969	0.0627149	0.0618252	0.0519796	0.0520389	0.0545893	0.0552417	0.0515644	0.0517424	0.0579107	0.0588597	0.0552417	0.0515051	0.0496072	0.0496072	0.0487768	0.0515051	0.0502003	0.0537589	0.0568431	0.0533438	0.058148	0.0612914	0.0638418	0.0673412	0.0681122	0.0728571	0.0721454	0.075882	0.0719081	0.0697729	0.0701881	0.0669853	0.0661549	0.0637232	0.0639604	0.0637825	0.0604018	0.0570804	0.0534031	0.0574362	0.05625	0.0580886	0.0580293	0.058919	0.0596307	0.0625963	0.0636639	0.0628928
106	0.0612321	0.0635453	0.0668074	0.0621218	0.0551824	0.0515644	0.0526913	0.05281	0.0507341	0.0517424	0.0515051	0.0473533	0.047294	0.0475906	0.0478278	0.050912	0.0557755	0.0557755	0.0556569	0.0549452	0.0560128	0.0580886	0.0583852	0.0541148	0.0513272	0.0514458	0.0488361	0.0468195	0.048243	0.0510306	0.0510306	0.0472347	0.0458112	0.0451588	0.0458706	0.0498444	0.0494885	0.0542927	0.0566059	0.0561314	0.0532844	0.0560128	0.0567245	0.0558348	0.0545893	0.0576735	0.0577921	0.0577328	0.0557162
107	0.0542334	0.0552417	0.0537589	0.0458112	0.0424898	0.0480058	0.0530472	0.0517424	0.0481837	0.0493699	0.0504375	0.0517424	0.05281	0.0523355	0.0574362	0.0639604	0.0650873	0.0614694	0.0636639	0.0618252	0.062537	0.0637232	0.0633673	0.0674005	0.0704253	0.0683495	0.0647315	0.0618845	0.0633673	0.0604018	0.0614101	0.0576735	0.0542334	0.0524541	0.0483023	0.0494885	0.046523	0.0448623	0.0457519	0.0452181	0.0489547	0.0504968	0.0536403	0.0541741	0.050912	0.0534031	0.0529879	0.0568431	0.0615287
108	0.0708998	0.0726199	0.0687646	0.065206	0.0653839	0.0754075	0.0769496	0.0775427	0.0777206	0.0759413	0.0718488	0.0728571	0.0675784	0.0649094	0.064257	0.0620032	0.0567245	0.0531658	0.0512679	0.0475906	0.0474126	0.046345	0.0458706	0.0455147	0.0494292	0.0456926	0.0484209	0.0491327	0.0507934	0.0569024	0.0571397	0.0569024	0.060639	0.0583852	0.0655618	0.0616473	0.0663922	0.0663329	0.0640791	0.0608169	0.0546486	0.0545893	0.0561907	0.0569024	0.0596307	0.0558941	0.0622997	0.0572583	0.0542927
109	0.0662736	0.0636639	0.0658584	0.0601052	0.0573176	0.0590376	0.05969	0.0603425	0.0634266	0.062537	0.055479	0.0548265	0.0516237	0.0505561	0.0478871	0.0496072	0.0468788	0.0460485	0.0512679	0.0430236	0.0452181	0.0530472	0.0532844	0.0586818	0.064257	0.0701288	0.0744585	0.0792034	0.0794406	0.0767123	0.0739247	0.0739247	0.0733316	0.0711371	0.0665701	0.0612914	0.0599866	0.058148	0.0545893	0.0542927	0.0534031	0.0591562	0.0568431	0.0576735	0.0595121	0.0616473	0.0618845	0.058148	0.0577921
110	0.0503782	0.05281	0.055301	0.052632	0.0506154	0.0574362	0.0586224	0.057199	0.0568431	0.0538182	0.0525727	0.0495478	0.0503189	0.0534031	0.0558348	0.0545893	0.0511492	0.0532251	0.0618845	0.064257	0.0685274	0.0735688	0.0778392	0.077602	0.0748737	0.0746364	0.0767123	0.076653	0.0697136	0.0603425	0.0586224	0.0582073	0.0570804	0.0532251	0.05453	0.0566059	0.0567245	0.0538776	0.0517424	0.055301	0.0553603	0.0546486	0.0539962	0.0536996	0.0569024	0.0528693	0.0507934	0.0483023	0.0509713
111	0.0628928	0.0663922	0.0683495	0.0691798	0.0673412	0.0684681	0.0656211	0.0640791	0.0644942	0.0649094	0.0614694	0.057021	0.05797	0.053581	0.0531658	0.0577921	0.0547079	0.0566059	0.0550638	0.0523948	0.0558941	0.05797	0.0627149	0.060639	0.065028	0.0612321	0.0573176	0.0613507	0.0651467	0.0659177	0.0698322	0.0677563	0.0660956	0.0633673	0.0616473	0.0610542	0.0621218	0.0625963	0.0612914	0.0576735	0.0555383	0.0548858	0.0541148	0.0529879	0.0580293	0.0589783	0.0610542	0.0596307	0.0579107
112	0.0531658	0.055301	0.05625	0.0506154	0.0542334	0.0538776	0.05281	0.0528693	0.0510306	0.0561907	0.0553603	0.0523948	0.049192	0.0445657	0.0509713	0.0471754	0.0461671	0.051683	0.0538776	0.0516237	0.0511492	0.0590376	0.0627742	0.0655025	0.0719674	0.0748144	0.0749923	0.0697729	0.0660363	0.0618845	0.0660956	0.0701881	0.0641977	0.064257	0.0595714	0.0622997	0.0547079	0.0579107	0.0576142	0.0618252	0.0662736	0.0676377	0.0615287	0.0634266	0.0646722	0.0649094	0.0587411	0.055479	0.0531658
113	0.0575548	0.0620032	0.0618845	0.0551824	0.0549452	0.0550638	0.0534624	0.0574955	0.0537589	0.0534624	0.0545893	0.0494292	0.0475313	0.0457519	0.0504968	0.0496072	0.0497851	0.0517424	0.0489547	0.0515051	0.0541741	0.0532251	0.0550045	0.057199	0.058148	0.0592156	0.0586818	0.0663922	0.0704253	0.0718488	0.0689426	0.066926	0.0684088	0.0716116	0.0684681	0.070544	0.0704847	0.0720861	0.0719081	0.075882	0.0765937	0.0789661	0.0761192	0.0761785	0.0757633	0.0752888	0.0787289	0.0770682	0.0797965
114	0.063308	0.0682308	0.0687646	0.0662143	0.0648501	0.0618252	0.0590376	0.0588597	0.0601645	0.0612321	0.0579107	0.0523355	0.0496665	0.0549452	0.0496665	0.0522762	0.0539369	0.0564872	0.0573769	0.0601052	0.0544707	0.0570804	0.0621811	0.0605204	0.0624777	0.0668667	0.0700695	0.0716116	0.0647315	0.0667481	0.060639	0.0673412	0.0664515	0.0657398	0.0692391	0.065977	0.0659177	0.0630115	0.0593935	0.0624777	0.0620625	0.0683495	0.0687053	0.0681715	0.0682901	0.0684681	0.0673412	0.0620032	0.0610542
115	0.0588597	0.0576142	0.0636046	0.0578514	0.0582666	0.0555383	0.0568431	0.0600459	0.0561907	0.0593935	0.0590969	0.0560721	0.055301	0.0523948	0.0566059	0.0574362	0.0629521	0.0599866	0.0574362	0.060639	0.0580886	0.0580293	0.0565466	0.0576735	0.0611728	0.05453	0.0606983	0.0567245	0.0544114	0.0544707	0.0536996	0.0519203	0.0483023	0.0525727	0.0531065	0.0514458	0.0507341	0.0503189	0.0493699	0.0558348	0.0524541	0.053581	0.0614694	0.0631301	0.0608169	0.0572583	0.058919	0.0585038	0.0548858
116	0.0690019	0.0679936	0.0644349	0.0617659	0.0687053	0.0738654	0.0708998	0.0663329	0.058148	0.05969	0.0553603	0.0595121	0.05625	0.0612321	0.0614694	0.0547079	0.0524541	0.0521575	0.0520389	0.05625	0.0531658	0.0588597	0.0547079	0.0560128	0.0523948	0.0524541	0.0569617	0.0561907	0.0600459	0.0587411	0.0572583	0.0534624	0.0542927	0.0565466	0.057199	0.0618845	0.0620032	0.0589783	0.0594528	0.0574955	0.0615287	0.0653839	0.0666294	0.0592749	0.0551824	0.0524541	0.0508527	0.0480651	0.0466416
117	0.0550045	0.0594528	0.061588	0.0614694	0.0590376	0.0557755	0.0588597	0.05969	0.0599866	0.0602238	0.0567838	0.0578514	0.0545893	0.053581	0.05453	0.0567838	0.0583852	0.0567245	0.0585038	0.0649687	0.0663922	0.0696543	0.0684681	0.0720267	0.0704847	0.0720861	0.0748144	0.0813979	0.0816351	0.08122	0.0777799	0.0751702	0.0724419	0.0715523	0.0674598	0.0725012	0.0708405	0.0679343	0.0612914	0.0610542	0.0582073	0.0569024	0.0596307	0.0604018	0.0585631	0.0588004	0.0595714	0.0588004	0.05797
118	0.0742806	0.0756447	0.0748144	0.0666887	0.0644349	0.0689426	0.0691205	0.0709591	0.0658584	0.0633673	0.0588597	0.0554196	0.0541741	0.0540555	0.0598087	0.0595714	0.0631301	0.05797	0.0540555	0.0567245	0.0541148	0.05625	0.0608763	0.0617659	0.0675191	0.0662143	0.0665108	0.0618845	0.0666294	0.0633673	0.0637232	0.0657991	0.066926	0.0655025	0.0666294	0.0629521	0.0641977	0.0640197	0.064257	0.0614101	0.064257	0.0637232	0.0639011	0.0648501	0.0608763	0.0595121	0.0617066	0.0567245	0.0526913
119	0.0706626	0.0709591	0.0743399	0.0668074	0.0675191	0.0678157	0.0597494	0.0585038	0.0507341	0.0531065	0.0569024	0.0575548	0.0567838	0.0497851	0.051683	0.0515051	0.0534031	0.0526913	0.0550045	0.0548858	0.0540555	0.0517424	0.0570804	0.0576735	0.0625963	0.0597494	0.0641977	0.0590969	0.0580886	0.0550638	0.0576735	0.0568431	0.0536996	0.0461078	0.0473533	0.0480651	0.055479	0.0519203	0.0578514	0.0595121	0.0622404	0.0621218	0.0639011	0.0674598	0.0704253	0.0662736	0.0685274	0.0656805	0.0649094
120	0.0599866	0.0635453	0.0660956	0.0641384	0.0618252	0.0653246	0.0610542	0.0585631	0.0510306	0.0551231	0.053581	0.055479	0.0561314	0.05625	0.0544707	0.05797	0.0558941	0.058148	0.0582073	0.0628928	0.0632487	0.0681715	0.0664515	0.061588	0.0606983	0.0602831	0.0572583	0.0609356	0.0636046	0.0627149	0.0666294	0.0618252	0.0600459	0.0646129	0.0649687	0.0687646	0.0706626	0.0691205	0.0657398	0.0658584	0.0702474	0.0664515	0.0671632	0.0617066	0.0602831	0.0626556	0.0564872	0.0577921	0.0610542
121	0.0599273	0.0627742	0.0615287	0.0593342	0.0614101	0.0644349	0.0636639	0.062537	0.0633673	0.0641977	0.0666887	0.0634266	0.0621811	0.065206	0.0700102	0.0710778	0.065206	0.0619439	0.0661549	0.0644942	0.0631894	0.0631301	0.070544	0.0694764	0.0647315	0.0617066	0.0555976	0.0603425	0.0643756	0.0653246	0.0674005	0.0671039	0.0647908	0.0571397	0.0567245	0.0622404	0.0603425	0.0639604	0.0593342	0.0585038	0.0558348	0.0537589	0.0542927	0.0533438	0.0538776	0.0519796	0.0504968	0.0496665	0.0511492
122	0.0519203	0.0503782	0.05281	0.0509713	0.0521575	0.0540555	0.0507934	0.0467009	0.0449216	0.0466416	0.048243	0.0467602	0.0488954	0.0505561	0.0512679	0.051861	0.0547672	0.0583259	0.0616473	0.065206	0.0641384	0.064257	0.0668667	0.0648501	0.0609949	0.0619439	0.0626556	0.0590376	0.0552417	0.0529286	0.0523355	0.0520982	0.049014	0.046345	0.0423712	0.0389905	0.0353725	0.0332373	0.0337711	0.0344828	0.0328221	0.0322883	0.0290855	0.0335932	0.0396429	0.0391684	0.0474126	0.0480058	0.0445657
123	0.069595	0.0690019	0.069595	0.0604611	0.0561907	0.0517424	0.0514458	0.0492513	0.0424898	0.0360249	0.0398801	0.0440912	0.041956	0.0385753	0.0360249	0.0388719	0.0388125	0.0369146	0.0385753	0.0440319	0.0494292	0.0504968	0.0532251	0.0542334	0.0564872	0.0592156	0.0598087	0.063308	0.0685867	0.0657991	0.0632487	0.0613507	0.0588597	0.05797	0.0573176	0.0614694	0.0612321	0.0626556	0.0624183	0.0585631	0.0557162	0.0557755	0.0588004	0.0608169	0.0628335	0.0673412	0.0666294	0.0700695	0.0679936
124	0.0533438	0.0547672	0.0493106	0.0485989	0.0535217	0.0485396	0.0469382	0.0494292	0.0492513	0.0500816	0.049963	0.0527506	0.0510306	0.0536996	0.0571397	0.0554196	0.0569617	0.0608169	0.0571397	0.0561907	0.0588004	0.0622404	0.0608169	0.0605204	0.0617066	0.0608763	0.063308	0.0596307	0.0583852	0.0611728	0.060639	0.0601052	0.05453	0.0512086	0.0507934	0.0489547	0.0517424	0.0511492	0.0551231	0.0570804	0.0621218	0.0625963	0.0630115	0.0652653	0.0653839	0.0679343	0.0737468	0.0707812	0.0624777
125	0.0505561	0.0468195	0.0469382	0.0499037	0.051683	0.0557755	0.0573176	0.0541741	0.0541741	0.0548858	0.0561907	0.0589783	0.0614694	0.0579107	0.0580293	0.0570804	0.0585631	0.0569024	0.0599866	0.0566059	0.0568431	0.0542927	0.0558348	0.0569617	0.0593935	0.0601052	0.0607576	0.0606983	0.0627149	0.0594528	0.0610542	0.0624777	0.0630115	0.0605797	0.0596307	0.0592749	0.0594528	0.0604018	0.0621218	0.0625963	0.0606983	0.0603425	0.0547672	0.0580293	0.0548858	0.0512679	0.0531658	0.051861	0.0541148
126	0.0566652	0.0541148	0.055301	0.0530472	0.05625	0.0566059	0.055301	0.0592749	0.0523355	0.0481244	0.0499037	0.051861	0.0553603	0.0554196	0.0558941	0.0525727	0.0527506	0.050912	0.0462264	0.0512086	0.049963	0.0472347	0.0495478	0.0458112	0.0442692	0.0457519	0.0452181	0.047472	0.0497258	0.0565466	0.0590969	0.0617659	0.0618252	0.05969	0.0619439	0.0635453	0.0608763	0.0636639	0.0618845	0.0657398	0.059868	0.0607576	0.0643163	0.0667481	0.0701288	0.0735688	0.0733316	0.0736875	0.0682308
127	0.0627149	0.0631894	0.0666294	0.0576735	0.0585038	0.0533438	0.0540555	0.0550638	0.0522762	0.0519796	0.0549452	0.0484209	0.0449809	0.0420153	0.0435574	0.0409477	0.042134	0.0408291	0.0397022	0.0414222	0.0426085	0.0405919	0.044803	0.0471161	0.0468195	0.0488361	0.0525134	0.0575548	0.0571397	0.0594528	0.0592156	0.0624777	0.0620625	0.0583259	0.0569617	0.0577921	0.0582666	0.0573176	0.051861	0.0491327	0.0507341	0.0460485	0.0395243	0.0410071	0.043854	0.0437947	0.0450402	0.0423712	0.038516
128	0.0521575	0.0550638	0.0570804	0.0574955	0.0515644	0.0568431	0.0560721	0.0550045	0.0564872	0.0538182	0.0478278	0.0487768	0.0461671	0.0455147	0.0416595	0.0464637	0.0444471	0.0483023	0.050141	0.0531658	0.0566059	0.0631894	0.0611135	0.0620625	0.0606983	0.0643163	0.0661549	0.0647908	0.0594528	0.0599273	0.0609949	0.0574362	0.0557162	0.0542334	0.0574955	0.0591562	0.0590969	0.0551231	0.0526913	0.054352	0.0534031	0.0500223	0.0506748	0.041185	0.0449809	0.0420153	0.0439133	0.0424898	0.0450402
129	0.0663922	0.069595	0.0647908	0.0574362	0.061588	0.0611135	0.0614694	0.0588004	0.0621811	0.0621218	0.0656211	0.0656211	0.0611728	0.0586224	0.0634859	0.0647908	0.0637232	0.0626556	0.059868	0.062359	0.0570804	0.0547672	0.057021	0.0593935	0.0656805	0.0615287	0.0586818	0.0575548	0.0580293	0.0639011	0.0604018	0.0639011	0.0631894	0.060639	0.0576735	0.0579107	0.0644349	0.0618845	0.0653839	0.0646722	0.063308	0.062359	0.0639604	0.0688239	0.0698915	0.0714929	0.0665701	0.0613507	0.062537
130	0.0680529	0.0720267	0.0738061	0.0670446	0.065977	0.0618252	0.0647908	0.063308	0.0599866	0.0579107	0.0547672	0.0568431	0.0534031	0.0553603	0.0561907	0.0560721	0.0535217	0.0487175	0.0474126	0.0445064	0.0440319	0.0522762	0.0532844	0.0550638	0.0516237	0.0519203	0.054352	0.0600459	0.0599273	0.0610542	0.0660363	0.0656211	0.0595714	0.0540555	0.0524541	0.0530472	0.0534624	0.0519203	0.0510899	0.0558941	0.0577921	0.0558941	0.0584445	0.0605204	0.0644349	0.0668074	0.0649687	0.0610542	0.0573176
131	0.0614101	0.064257	0.0631301	0.0604611	0.0585631	0.0566652	0.0518017	0.048243	0.0466416	0.0487175	0.0507341	0.0519796	0.0486582	0.0523355	0.0504375	0.0529286	0.0551231	0.055301	0.0560721	0.0585631	0.0558348	0.0554196	0.0539369	0.0565466	0.0547672	0.0545893	0.0561314	0.0559534	0.054352	0.046523	0.046345	0.0471161	0.0453368	0.0468788	0.0456333	0.0461078	0.0417781	0.0414222	0.0391091	0.0426085	0.0504968	0.051861	0.0529879	0.0584445	0.0564872	0.0526913	0.0548858	0.0552417	0.0548858
132	0.0555383	0.0536996	0.0571397	0.0564279	0.055301	0.0548265	0.0539962	0.0551824	0.0513865	0.053581	0.0537589	0.0590376	0.0621811	0.0609949	0.0640197	0.0661549	0.0657398	0.0666294	0.0649094	0.0666294	0.0656211	0.0673412	0.067697	0.0678157	0.0691205	0.0665108	0.065206	0.067697	0.0720861	0.0684681	0.0665701	0.0630708	0.0609949	0.0591562	0.0592749	0.0558941	0.0551824	0.0528693	0.0467602	0.0452181	0.0484802	0.0484802	0.0541741	0.0502596	0.0458112	0.0440912	0.0494885	0.0505561	0.0511492
133	0.0600459	0.0685867	0.0652653	0.0609356	0.0617066	0.0628928	0.0577921	0.0592156	0.0595714	0.0622404	0.0636046	0.0641977	0.057021	0.0619439	0.064257	0.0659177	0.067875	0.0631894	0.0671039	0.068646	0.0691205	0.070366	0.0697136	0.0710778	0.0682901	0.0597494	0.0588597	0.058148	0.0604611	0.0599273	0.0561314	0.0539369	0.0544707	0.0549452	0.0532844	0.0541148	0.0595121	0.0593342	0.0560128	0.0611135	0.0557755	0.0536996	0.050912	0.0480058	0.0452181	0.0431423	0.0425491	0.0430829	0.0410664
134	0.0666887	0.0634266	0.0578514	0.058148	0.0588597	0.0577921	0.0582073	0.0572583	0.0574362	0.0560128	0.0520389	0.048243	0.0493699	0.0532844	0.0517424	0.0519796	0.0533438	0.0531065	0.0529286	0.0524541	0.052632	0.05625	0.0580886	0.0564279	0.0557755	0.0545893	0.0558348	0.0546486	0.0557162	0.0583259	0.0592156	0.0551231	0.0554196	0.0529879	0.0544707	0.0576142	0.0583259	0.0604018	0.0608169	0.0614101	0.0639604	0.0669853	0.0668074	0.0637232	0.0681715	0.0658584	0.065028	0.0654432	0.0589783
135	0.062537	0.0620625	0.0621811	0.0551231	0.0577328	0.064257	0.0609356	0.0567838	0.0551824	0.0544707	0.049963	0.0500816	0.0448623	0.0448623	0.0496072	0.0489547	0.0478871	0.047294	0.0479464	0.049014	0.0512679	0.0570804	0.0605797	0.0635453	0.0635453	0.0624777	0.0635453	0.0640197	0.0652653	0.0701288	0.0697136	0.0699509	0.0667481	0.060639	0.0627742	0.0632487	0.0604018	0.0606983	0.0630708	0.0631894	0.0605797	0.0624777	0.0606983	0.0646722	0.0665108	0.0644942	0.0663922	0.0676377	0.0660956
136	0.0563093	0.0573769	0.0601645	0.0588597	0.0577921	0.0585631	0.0577921	0.0521575	0.0477685	0.0435574	0.0434981	0.0447437	0.0431423	0.0420747	0.0409477	0.0429643	0.0433795	0.0439133	0.0407698	0.0406512	0.0426085	0.0435574	0.0428457	0.039465	0.0428457	0.0424305	0.0362622	0.0356691	0.0324069	0.0334152	0.0359656	0.033949	0.0333559	0.0311614	0.0370925	0.0371518	0.0381008	0.0424305	0.0429643	0.0475906	0.0506154	0.0515051	0.0561314	0.0576142	0.0601052	0.0597494	0.0588597	0.0542927	0.0558941
137	0.057021	0.0591562	0.0644349	0.0643756	0.0658584	0.0723233	0.0724419	0.0738654	0.0728571	0.0723233	0.0713743	0.0652653	0.0664515	0.0649094	0.0663329	0.0611135	0.0554196	0.0580886	0.057021	0.0583852	0.0598087	0.0630115	0.0677563	0.0726199	0.071315	0.0688239	0.0746957	0.0789661	0.0736875	0.0729164	0.0748144	0.0702474	0.0647908	0.0664515	0.0584445	0.0553603	0.0564872	0.0558941	0.0538776	0.05797	0.0588004	0.0582666	0.063308	0.0678157	0.0643163	0.0646722	0.0716709	0.0716709	0.0711371
138	0.0530472	0.0500816	0.0544707	0.0553603	0.0535217	0.0488361	0.0468788	0.0453368	0.0454554	0.0450995	0.0476499	0.0447437	0.0467009	0.0410071	0.0410664	0.0426085	0.0469975	0.0507934	0.0454554	0.0472347	0.0472347	0.046345	0.0470568	0.045574	0.0496665	0.0439726	0.0443878	0.0495478	0.0461078	0.0492513	0.0500223	0.0460485	0.0443285	0.0449809	0.0452774	0.0456926	0.0466416	0.0464637	0.0421933	0.0449809	0.0475906	0.0468788	0.0468788	0.0508527	0.0469382	0.0486582	0.0461671	0.051861	0.0522168
139	0.0697136	0.0688239	0.0704253	0.0640197	0.0637232	0.0675784	0.0668667	0.0632487	0.0585631	0.0618845	0.0611135	0.0558941	0.0537589	0.0546486	0.0557162	0.0555976	0.0514458	0.050141	0.0507341	0.0516237	0.0481244	0.0464044	0.0476499	0.0529879	0.0539962	0.0532844	0.0525727	0.0580293	0.0592156	0.0627742	0.066926	0.0660956	0.0655025	0.0634266	0.0630708	0.062359	0.0617659	0.0604611	0.0554196	0.062537	0.0633673	0.0611728	0.0618252	0.063308	0.0650873	0.0653839	0.0653839	0.068646	0.068646
140	0.058148	0.0533438	0.0503189	0.0437947	0.0430829	0.0416595	0.0382194	0.0405326	0.0404733	0.0422526	0.0401174	0.0450402	0.0512086	0.0514458	0.052632	0.0539962	0.0511492	0.0555976	0.0551824	0.0519796	0.0496072	0.0508527	0.0485396	0.0456333	0.0481837	0.0481837	0.0474126	0.0494885	0.046523	0.047294	0.0485396	0.0494885	0.0461078	0.0464637	0.0497851	0.0513272	0.0507934	0.053581	0.0513272	0.0566059	0.0535217	0.0524541	0.0538182	0.0572583	0.0547079	0.057021	0.0578514	0.0602831	0.061588
141	0.0644349	0.0667481	0.070366	0.0631301	0.0665701	0.0687646	0.0700695	0.0681122	0.0638418	0.0679936	0.0661549	0.067697	0.0636639	0.0604611	0.0632487	0.0593342	0.0574362	0.0582073	0.055479	0.0567838	0.051861	0.0534624	0.0521575	0.0510306	0.0550638	0.0511492	0.0488361	0.0520389	0.0510899	0.0520982	0.0514458	0.050141	0.0500223	0.0469382	0.0445657	0.0417781	0.0414815	0.0488361	0.0431423	0.041956	0.0462264	0.0426678	0.0456333	0.0468788	0.0498444	0.054352	0.0567838	0.0590376	0.0509713
142	0.0504968	0.0551824	0.0523355	0.049963	0.0497258	0.0509713	0.0529879	0.0538182	0.0487175	0.0476499	0.0427864	0.041956	0.0399988	0.0449809	0.0408884	0.0408291	0.0407698	0.0406512	0.0445657	0.0458706	0.0426678	0.044625	0.0465823	0.046523	0.0461671	0.0490734	0.0541148	0.055479	0.0540555	0.0503782	0.0511492	0.0558941	0.0577921	0.0607576	0.0591562	0.0596307	0.0602831	0.060639	0.0610542	0.0653839	0.0662736	0.0696543	0.0702474	0.0665108	0.0583852	0.0630708	0.066926	0.0639604	0.0601645
143	0.0503782	0.0483023	0.0503189	0.0462857	0.0488954	0.0520389	0.0510899	0.0551231	0.0539962	0.05453	0.0530472	0.0522168	0.0540555	0.0535217	0.0566059	0.0532251	0.0515644	0.0546486	0.0518017	0.0503782	0.0541148	0.0538776	0.0564872	0.0549452	0.0532844	0.0495478	0.0510306	0.0494292	0.0494292	0.0528693	0.0572583	0.0548265	0.05797	0.0622997	0.0687053	0.0734502	0.0749923	0.0764158	0.0789661	0.0762378	0.0748737	0.0743992	0.073035	0.0704253	0.0630708	0.0530472	0.0549452	0.0544114	0.0516237
144	0.0560721	0.0586818	0.0605797	0.0555976	0.055479	0.0577328	0.0566652	0.0586224	0.0512679	0.0498444	0.0389312	0.0447437	0.0446843	0.0442692	0.0454554	0.0427864	0.0423712	0.0433795	0.0409477	0.0462264	0.0439133	0.0457519	0.043854	0.0459892	0.044803	0.0458112	0.0445064	0.0462857	0.0475906	0.05453	0.0529879	0.0611728	0.0647908	0.0608763	0.0588004	0.0618252	0.0605204	0.066926	0.0663329	0.0646129	0.0627149	0.0627149	0.0584445	0.0596307	0.0626556	0.0648501	0.065977	0.0661549	0.0559534
145	0.0727385	0.070544	0.0714929	0.0633673	0.0632487	0.063308	0.0647315	0.0682901	0.0644349	0.0612321	0.0574955	0.0548858	0.0523948	0.047294	0.0534031	0.0494885	0.045574	0.0498444	0.0466416	0.0493699	0.0514458	0.0554196	0.0519796	0.0541741	0.0582073	0.0532844	0.0534624	0.0542334	0.05453	0.0572583	0.0561907	0.0559534	0.0526913	0.0576142	0.0539369	0.0537589	0.0542927	0.0584445	0.0593935	0.0590969	0.0611135	0.0633673	0.0640197	0.0646722	0.0645535	0.0664515	0.0637825	0.0647908	0.0626556
146	0.0572583	0.0545893	0.0582073	0.0540555	0.051683	0.0548858	0.0536996	0.0540555	0.0522168	0.047472	0.0452774	0.0509713	0.0519203	0.0503782	0.0539962	0.0523948	0.0529879	0.0541741	0.0515051	0.0467602	0.0493699	0.0550045	0.0558941	0.0611135	0.0604611	0.0579107	0.0611728	0.0632487	0.0609949	0.0633673	0.0701881	0.0699509	0.0692984	0.0662736	0.0635453	0.062537	0.0668667	0.0676377	0.0643163	0.0647315	0.0614101	0.0564279	0.0599866	0.0569024	0.060639	0.0589783	0.0649094	0.0619439	0.0612914
147	0.065977	0.0650873	0.0643163	0.057021	0.0528693	0.0582666	0.063308	0.0604611	0.055479	0.0587411	0.0529286	0.0561907	0.0536403	0.0537589	0.0548858	0.0576142	0.0554196	0.0516237	0.0516237	0.0546486	0.0550638	0.058148	0.0575548	0.0621218	0.0625963	0.0643756	0.065977	0.0660956	0.065977	0.0636046	0.065206	0.0637825	0.0654432	0.061588	0.0612321	0.0647908	0.0600459	0.0559534	0.05625	0.0585631	0.0611728	0.0593935	0.0579107	0.0575548	0.0603425	0.0585631	0.0573769	0.0616473	0.0631894
148	0.0488954	0.0535217	0.0541148	0.0509713	0.0544707	0.0558941	0.0596307	0.0580293	0.0604018	0.0613507	0.0580886	0.0564872	0.05453	0.0579107	0.0582073	0.0593342	0.061588	0.0602831	0.0608169	0.0582666	0.0588597	0.0632487	0.0661549	0.0660363	0.0656211	0.0654432	0.065977	0.061588	0.0645535	0.0682308	0.0729757	0.0724419	0.0698322	0.0670446	0.0687646	0.0665108	0.0631894	0.063308	0.0614694	0.0616473	0.0625963	0.0620625	0.0630115	0.0595121	0.0601052	0.0578514	0.0640791	0.0631301	0.0621218
149	0.0641977	0.0639604	0.0656211	0.0567838	0.0576735	0.0531065	0.055479	0.0561314	0.0551824	0.0527506	0.0534031	0.0537589	0.0554196	0.054352	0.058148	0.0601645	0.0603425	0.0541148	0.0554196	0.0539962	0.0551824	0.0522762	0.0491327	0.0532251	0.0535217	0.0531065	0.0541148	0.0552417	0.0583852	0.054352	0.0571397	0.0566059	0.0621811	0.0637232	0.0604611	0.0612321	0.0601645	0.0588597	0.0583259	0.0547079	0.0580293	0.0573769	0.0613507	0.0590376	0.0575548	0.0583259	0.0542927	0.0578514	0.0586818
150	0.0565466	0.0594528	0.0609356	0.0565466	0.0571397	0.0582073	0.0532844	0.05453	0.0529879	0.0547079	0.0506748	0.0508527	0.0467602	0.0452774	0.0475313	0.0456333	0.0436761	0.0464637	0.0452774	0.0448623	0.0449216	0.0450402	0.0450995	0.0485989	0.05281	0.0519796	0.0512086	0.0550638	0.0566652	0.0545893	0.0604018	0.0608763	0.0611728	0.061588	0.0637232	0.065206	0.0652653	0.0646129	0.0628335	0.0604018	0.0624183	0.0582666	0.0586224	0.0590969	0.0598087	0.0555383	0.0518017	0.0496072	0.0535217
151	0.0621811	0.0621811	0.0624183	0.0591562	0.0630115	0.0634266	0.0628928	0.0597494	0.0551231	0.0600459	0.0634266	0.0644942	0.0654432	0.0687053	0.0710778	0.0694171	0.0633673	0.0602831	0.0597494	0.0616473	0.0558348	0.0576735	0.0572583	0.05969	0.0599866	0.0593935	0.0583852	0.0610542	0.0648501	0.0636639	0.062537	0.0658584	0.0621811	0.0567245	0.0538182	0.0499037	0.0509713	0.0561907	0.0566059	0.0513865	0.0563093	0.0573769	0.0551231	0.0534624	0.0564872	0.0566652	0.0580886	0.0592156	0.0570804
152	0.0602831	0.0582073	0.0546486	0.0503189	0.0494885	0.0494292	0.0510306	0.0509713	0.05281	0.0515051	0.0547672	0.049963	0.0506154	0.0532251	0.0573769	0.0568431	0.0531065	0.0523948	0.0529286	0.0522168	0.0536996	0.0548858	0.0567245	0.0555383	0.0537589	0.0498444	0.0523948	0.0522168	0.0515051	0.0518017	0.049192	0.0494885	0.0510306	0.0544707	0.052632	0.0547079	0.0538182	0.046345	0.0442692	0.0480651	0.044625	0.0443285	0.0430829	0.0411257	0.0378636	0.0382787	0.038516	0.0370332	0.0440912
153	0.0634266	0.057199	0.0624777	0.060639	0.058919	0.0618845	0.062537	0.0605204	0.0627149	0.0647908	0.0609949	0.0574362	0.0597494	0.0536403	0.0538776	0.0566059	0.0504968	0.0506748	0.0561314	0.0480651	0.0512086	0.051861	0.05625	0.0545893	0.0571397	0.0567838	0.0552417	0.0547079	0.0525727	0.0476499	0.050912	0.0473533	0.0481837	0.047294	0.0464637	0.0488954	0.050912	0.0538182	0.0591562	0.0624183	0.065028	0.0602238	0.0610542	0.0611135	0.0599273	0.0617659	0.064257	0.0622404	0.0596307
154	0.0578514	0.0563686	0.0553603	0.0494292	0.0469975	0.0520389	0.0500816	0.0496665	0.0498444	0.0459892	0.0449216	0.0493106	0.0446843	0.0440319	0.0402953	0.0418967	0.0418967	0.045574	0.0440319	0.0443878	0.0464637	0.0495478	0.0511492	0.0545893	0.0630708	0.0682308	0.0721454	0.0707219	0.069595	0.0725605	0.070544	0.0694764	0.0692984	0.0629521	0.0687053	0.0616473	0.060639	0.05797	0.0561314	0.0565466	0.057199	0.0579107	0.0567838	0.0584445	0.0590969	0.0536996	0.0564872	0.0523355	0.0483023
155	0.0478871	0.0517424	0.0499037	0.042905	0.0449216	0.0456926	0.0478278	0.0484209	0.0505561	0.0535217	0.0520982	0.0580886	0.0542334	0.0592749	0.0568431	0.0569024	0.0538182	0.0528693	0.0481244	0.0477685	0.0487175	0.0480651	0.0437354	0.0455147	0.0468195	0.0492513	0.0520389	0.0541741	0.0555976	0.0574955	0.0548265	0.0556569	0.0628928	0.0684088	0.0710778	0.0660363	0.0637825	0.0644942	0.0672819	0.0643756	0.0655025	0.0677563	0.0649094	0.0621218	0.0541148	0.0488954	0.0555976	0.0548858	0.0505561
156	0.036796	0.0357284	0.0367367	0.0361435	0.0323476	0.0387532	0.036796	0.0406512	0.0402953	0.0398801	0.0432609	0.0446843	0.047294	0.0477092	0.0470568	0.0434981	0.0388125	0.038516	0.0395836	0.042905	0.0417781	0.0481244	0.0504375	0.0508527	0.0545893	0.0605797	0.0649687	0.0709591	0.0714929	0.0682308	0.0716709	0.0709591	0.0634859	0.0576735	0.055479	0.0590376	0.0532844	0.0536403	0.0511492	0.0506748	0.0535217	0.0464637	0.0514458	0.051861	0.0583259	0.0599866	0.055479	0.0590376	0.0587411
157	0.0706033	0.0690612	0.0685274	0.0684681	0.0639604	0.0628928	0.0592749	0.0588597	0.0561314	0.0558941	0.0583259	0.0602238	0.0602831	0.0572583	0.0544707	0.0586224	0.0570804	0.0617659	0.0618252	0.0607576	0.0618252	0.0628335	0.060639	0.0590969	0.0602238	0.0569617	0.0551824	0.0542927	0.0542927	0.0538776	0.0567245	0.0548858	0.0584445	0.0563093	0.0590969	0.0583852	0.0591562	0.0580293	0.0593935	0.0557162	0.0554196	0.0524541	0.0508527	0.0461078	0.0479464	0.0432016	0.0443878	0.0417781	0.0447437
158	0.0426085	0.0468195	0.0420153	0.0384567	0.0407698	0.0442099	0.0447437	0.0460485	0.0461671	0.0416595	0.0434981	0.0521575	0.0548265	0.0634266	0.0617659	0.0603425	0.0604018	0.0554196	0.0547672	0.0570804	0.0561314	0.057021	0.0545893	0.0542927	0.0488361	0.0502003	0.0531658	0.0522762	0.0580293	0.059868	0.0567838	0.0609949	0.0578514	0.0569024	0.0564872	0.0587411	0.0585038	0.0533438	0.0559534	0.0555976	0.0577921	0.0612321	0.0612321	0.060639	0.0602831	0.0584445	0.0592156	0.0624183	0.0647315
159	0.0534624	0.055479	0.0522168	0.0468195	0.0462857	0.0483616	0.0496665	0.0476499	0.0467009	0.0450995	0.0439726	0.0415409	0.0395836	0.0389312	0.0397022	0.0427271	0.0437947	0.0423119	0.0473533	0.0496665	0.0520982	0.0531065	0.0564872	0.0573176	0.0601645	0.0607576	0.05797	0.0588004	0.0624183	0.0630708	0.0633673	0.0634266	0.0640791	0.0649687	0.0673412	0.0674598	0.0661549	0.0666294	0.0643163	0.0634859	0.0651467	0.0661549	0.0612914	0.0637825	0.0634266	0.0602831	0.0637825	0.0653839	0.0682901
160	0.0519203	0.0500223	0.0515051	0.0452774	0.0469975	0.0488361	0.0500816	0.0479464	0.0455147	0.0489547	0.0514458	0.0467009	0.0477685	0.0461078	0.0511492	0.0529879	0.0536996	0.0569024	0.0610542	0.0635453	0.0663922	0.0608169	0.061588	0.0662143	0.0688239	0.0682308	0.0662736	0.0622404	0.0586818	0.0576735	0.0569617	0.0546486	0.055479	0.0601645	0.0590969	0.0588597	0.0584445	0.058148	0.058148	0.0584445	0.0579107	0.0567245	0.0545893	0.0538776	0.051683	0.0459892	0.0450402	0.044625	0.0411257
161	0.0685867	0.0683495	0.0728571	0.0662736	0.0631301	0.0639011	0.0626556	0.0559534	0.0556569	0.0576735	0.0632487	0.0621811	0.0657991	0.063308	0.0631301	0.0582073	0.05281	0.0507341	0.0532251	0.0536403	0.0529879	0.0527506	0.0547079	0.0507341	0.0473533	0.0533438	0.0554196	0.0576142	0.0591562	0.0603425	0.0637825	0.0644349	0.0643756	0.062537	0.0680529	0.0716116	0.0666887	0.0742806	0.073984	0.0777799	0.076653	0.0733316	0.0682308	0.0692984	0.0695357	0.0641977	0.0627149	0.0611728	0.0586818
162	0.0617659	0.0586818	0.0619439	0.0602831	0.060639	0.0620625	0.0609356	0.0678157	0.0659177	0.0657398	0.0656211	0.0662736	0.0697729	0.0654432	0.0671039	0.0653839	0.0663329	0.0660956	0.0612914	0.0591562	0.0577921	0.0549452	0.0591562	0.0600459	0.0661549	0.0621218	0.0682901	0.0641977	0.065206	0.069595	0.0737468	0.073984	0.0761192	0.0711964	0.0694171	0.0694764	0.0688239	0.0627742	0.0644942	0.0641384	0.0640197	0.0637825	0.0624183	0.0628335	0.0643163	0.0656211	0.0627149	0.0653839	0.064257
163	0.0641977	0.0653839	0.0691798	0.0646722	0.065977	0.0653246	0.0655025	0.0652653	0.062537	0.0609949	0.0619439	0.0600459	0.0555976	0.0480058	0.0507341	0.0485989	0.0502003	0.0471161	0.0456926	0.0452181	0.045574	0.0460485	0.0453368	0.0505561	0.0507934	0.0447437	0.0466416	0.0488361	0.0494885	0.0515051	0.0527506	0.0539962	0.0519796	0.0542334	0.0528693	0.05797	0.0622404	0.0624183	0.0624777	0.0644942	0.0665108	0.0672819	0.0633673	0.0618252	0.0563686	0.0555383	0.0587411	0.0564872	0.0560128
164	0.0459299	0.05281	0.0599273	0.0627149	0.0636639	0.0644942	0.0652653	0.0655618	0.0627742	0.0614694	0.058919	0.0561907	0.0481244	0.0428457	0.0408291	0.0378043	0.0363215	0.0324663	0.0283145	0.0335932	0.0353725	0.0381008	0.0459299	0.05625	0.05625	0.0585631	0.0611728	0.0615287	0.0627149	0.0674005	0.0643756	0.0664515	0.070366	0.0659177	0.0624777	0.0629521	0.0609356	0.0626556	0.0611135	0.0679343	0.0682308	0.0690612	0.0622404	0.0597494	0.0626556	0.0587411	0.0602831	0.0634266	0.0641384
165	0.0598087	0.0624777	0.0631301	0.0574955	0.0570804	0.0591562	0.0588597	0.0614694	0.0639604	0.05969	0.0607576	0.060639	0.058148	0.0576735	0.0580886	0.0637232	0.060639	0.0624777	0.0589783	0.0622404	0.0639604	0.0665108	0.0681715	0.0730943	0.0742806	0.0736281	0.0682901	0.0691205	0.0706626	0.0707219	0.0665108	0.0685867	0.0651467	0.0607576	0.0526913	0.0506748	0.0519203	0.0522168	0.0502003	0.0481837	0.0479464	0.0504968	0.0488361	0.0539369	0.0555383	0.0632487	0.0660363	0.0670446	0.0660363
166	0.0602238	0.065206	0.0679343	0.0638418	0.0649687	0.0631301	0.0670446	0.0618845	0.0609356	0.0560721	0.0584445	0.0569617	0.0510306	0.0491327	0.0492513	0.042905	0.0429643	0.0392277	0.0407698	0.044625	0.0480651	0.0468788	0.0496665	0.0523355	0.0542334	0.0499037	0.054352	0.0566652	0.0582666	0.0620625	0.0605797	0.0577328	0.0570804	0.0531065	0.0527506	0.0500223	0.0516237	0.0476499	0.0443878	0.0437354	0.0437947	0.0437947	0.0493106	0.0489547	0.0529879	0.0547079	0.0593342	0.0595714	0.0624183
167	0.0600459	0.065206	0.0677563	0.0618252	0.0600459	0.0600459	0.0614694	0.0618252	0.0605797	0.0606983	0.0586224	0.0595714	0.0519203	0.0569024	0.059868	0.0630708	0.0657991	0.0662143	0.0614694	0.0624777	0.0586224	0.0536996	0.057021	0.0612321	0.0605797	0.05969	0.0588004	0.0569617	0.0539962	0.05969	0.0625963	0.0666294	0.0738061	0.0713743	0.0682308	0.0756447	0.073035	0.0730943	0.070366	0.0682901	0.0655618	0.0598087	0.0598087	0.0558348	0.0549452	0.0574362	0.0503189	0.0512086	0.0470568
168	0.0670446	0.0689426	0.0644942	0.0660956	0.0597494	0.0631894	0.0625963	0.0621811	0.0607576	0.0593342	0.0590376	0.0564872	0.0577328	0.0582666	0.0637232	0.0647315	0.0609949	0.0620625	0.0590969	0.0600459	0.0627742	0.0625963	0.061588	0.0641384	0.0661549	0.0586224	0.0605797	0.0592156	0.0533438	0.0538182	0.0500223	0.0461078	0.0470568	0.0459299	0.0431423	0.0413629	0.0440319	0.0436761	0.0456926	0.0500816	0.0504968	0.0510306	0.0536403	0.0564279	0.0622997	0.064257	0.0677563	0.0681122	0.067875
169	0.0521575	0.0605797	0.0680529	0.0657398	0.0644349	0.065028	0.0738654	0.075882	0.0688239	0.0696543	0.0691798	0.0710185	0.0685867	0.0674598	0.0658584	0.0656211	0.0615287	0.0534031	0.0496072	0.0530472	0.05453	0.05453	0.0569617	0.058148	0.0522168	0.0508527	0.0548858	0.0584445	0.0606983	0.0641384	0.0649094	0.0650873	0.0611728	0.0611728	0.0618252	0.0603425	0.0603425	0.0590969	0.0594528	0.0598087	0.0611135	0.0609356	0.058919	0.0659177	0.0607576	0.0578514	0.0656805	0.0673412	0.0617659
170	0.0760599	0.0764158	0.0764751	0.0702474	0.0636639	0.0627149	0.0585631	0.0594528	0.0574362	0.0495478	0.0474126	0.0480651	0.0509713	0.0531065	0.057021	0.0615287	0.0596307	0.0590969	0.0563093	0.0560128	0.0578514	0.0633673	0.0666887	0.0681715	0.0685867	0.0638418	0.0650873	0.0618252	0.063308	0.0672225	0.0643756	0.0640791	0.0601052	0.0568431	0.0532844	0.0534031	0.0574955	0.0576735	0.0601645	0.0620032	0.0590969	0.0586818	0.0534624	0.057021	0.0586224	0.0605204	0.0639604	0.0620625	0.0643163
171	0.0608763	0.0613507	0.060639	0.0573769	0.0589783	0.0619439	0.0636046	0.0631301	0.0564279	0.0550638	0.0539962	0.0471754	0.0437354	0.0452774	0.0445657	0.0429643	0.0462857	0.0440912	0.0456333	0.0497258	0.0513272	0.0553603	0.0666887	0.0701881	0.0688239	0.0675784	0.0707219	0.0681122	0.0722047	0.0679936	0.0691205	0.0695357	0.0676377	0.0541148	0.052632	0.0551231	0.0604018	0.0612914	0.0602238	0.061588	0.0659177	0.067875	0.0646722	0.0655025	0.0697729	0.0694171	0.0716116	0.0679343	0.0617659
172	0.0707219	0.065977	0.0711964	0.0635453	0.0605204	0.0567245	0.0538776	0.0494885	0.0449809	0.0406512	0.0373891	0.0391091	0.0432016	0.0434388	0.0457519	0.0467602	0.0505561	0.0503782	0.0498444	0.0516237	0.0528693	0.0585631	0.0625963	0.0624183	0.062537	0.0620032	0.0633673	0.0662143	0.0672225	0.0709591	0.0697729	0.0646129	0.0592156	0.0557162	0.0538182	0.0520982	0.0548265	0.0536403	0.050912	0.0537589	0.0515051	0.0531658	0.0614694	0.0620032	0.058919	0.0595121	0.0606983	0.0618252	0.0626556
173	0.0681122	0.0671039	0.0643163	0.0599273	0.0573769	0.0542927	0.0552417	0.0608763	0.0576735	0.0606983	0.0589783	0.0621811	0.058919	0.0624183	0.0672225	0.0714929	0.0790848	0.0737468	0.0685274	0.0667481	0.0634266	0.0643756	0.0630708	0.0597494	0.0577328	0.0536403	0.0520982	0.047294	0.0488361	0.0561907	0.0608169	0.0621811	0.0613507	0.0617066	0.0671632	0.0701288	0.0726792	0.0748737	0.0732723	0.075704	0.0685867	0.0617066	0.0583852	0.0590969	0.05969	0.0570804	0.0554196	0.0533438	0.0490734
174	0.0560721	0.0542334	0.0560128	0.0579107	0.0582666	0.0621811	0.0640197	0.0679343	0.0645535	0.0626556	0.0620032	0.0592749	0.0631894	0.0644942	0.0625963	0.0618845	0.0603425	0.0584445	0.0573769	0.0620032	0.0608763	0.0631301	0.0620032	0.0608763	0.0612914	0.0569024	0.0593342	0.062537	0.0640197	0.0654432	0.060639	0.0580886	0.0585038	0.0586818	0.0572583	0.0558941	0.0564872	0.0566059	0.0532844	0.049014	0.046523	0.0522168	0.0552417	0.0546486	0.0542334	0.0536403	0.0571397	0.0626556	0.0605204
175	0.0646129	0.0669853	0.0664515	0.063308	0.0683495	0.069595	0.0743992	0.073213	0.0767123	0.0716116	0.0719674	0.0729164	0.0720267	0.0707812	0.0727385	0.0668667	0.0612914	0.0523948	0.0494292	0.0460485	0.0497258	0.0506748	0.0484802	0.0461078	0.0466416	0.0445064	0.048243	0.0485989	0.0546486	0.0539962	0.0506748	0.0525134	0.0509713	0.0485396	0.0489547	0.0529286	0.0525134	0.0553603	0.0563686	0.0578514	0.0568431	0.0610542	0.0625963	0.0609356	0.0601052	0.0644942	0.0633673	0.0593935	0.0566059
176	0.0523948	0.05625	0.0592749	0.0595121	0.0583852	0.0600459	0.0605797	0.0618845	0.0621218	0.0622997	0.0606983	0.0582073	0.0575548	0.053581	0.0527506	0.0542334	0.0529286	0.0506154	0.047294	0.0445657	0.0443285	0.045574	0.0485989	0.0462264	0.0487175	0.045574	0.0415409	0.0404139	0.0426085	0.0483616	0.0512086	0.0504968	0.0569617	0.0555383	0.0566059	0.0569617	0.0549452	0.0579107	0.0612914	0.0604018	0.0529879	0.0552417	0.0555383	0.0551231	0.0573176	0.0575548	0.0573769	0.0608169	0.0599866
177	0.0513272	0.051683	0.0559534	0.050912	0.0514458	0.0528693	0.0496072	0.0505561	0.0493699	0.0514458	0.0518017	0.051683	0.049014	0.0437947	0.0472347	0.0485989	0.0519796	0.0512679	0.0513865	0.05625	0.0539962	0.0563093	0.05797	0.05969	0.0653839	0.064257	0.0617066	0.0561314	0.0639604	0.0599866	0.0555976	0.0561907	0.053581	0.0548858	0.0553603	0.0582073	0.0565466	0.0592749	0.0632487	0.0594528	0.0646129	0.0605204	0.0628928	0.0660363	0.0620032	0.0598087	0.0553603	0.0556569	0.0560128
178	0.0563093	0.0565466	0.0572583	0.053581	0.052632	0.05281	0.0584445	0.058148	0.0592749	0.0604611	0.05625	0.0546486	0.054352	0.05453	0.0566652	0.0551231	0.0544114	0.0538182	0.0572583	0.0564872	0.0573176	0.0632487	0.0643756	0.0652653	0.0679343	0.0656211	0.0619439	0.0657991	0.061588	0.0576142	0.0595121	0.0595714	0.0547079	0.0488954	0.0481244	0.0500223	0.0491327	0.0490734	0.0481837	0.0477092	0.0498444	0.0427864	0.044803	0.0465823	0.0485989	0.0531658	0.0553603	0.0542927	0.0564872
179	0.0725012	0.0671039	0.0622997	0.0607576	0.0613507	0.0630115	0.0628335	0.0646722	0.0586224	0.061588	0.0588004	0.0577921	0.0580886	0.0607576	0.0659177	0.070544	0.0688239	0.0677563	0.0687646	0.0731537	0.0698915	0.0697136	0.0654432	0.0626556	0.0624183	0.0542334	0.0540555	0.0558941	0.0590376	0.0573176	0.055301	0.05797	0.0551231	0.0524541	0.0586818	0.064257	0.0640197	0.0609949	0.0611135	0.0612914	0.0645535	0.065206	0.0632487	0.0674005	0.073213	0.0677563	0.0646129	0.0699509	0.0703067
180	0.0545893	0.0484209	0.0456333	0.0372705	0.0397615	0.0357877	0.0387532	0.0437354	0.0442099	0.0450402	0.0471754	0.0470568	0.0517424	0.0479464	0.0528693	0.0512679	0.0517424	0.051683	0.0531658	0.0567245	0.0587411	0.0563093	0.0571397	0.0579107	0.0632487	0.062537	0.0619439	0.0599273	0.0596307	0.0569024	0.0580293	0.0550638	0.0560128	0.0536403	0.0461078	0.0427864	0.0388125	0.0405919	0.0376263	0.0353725	0.0388125	0.0360842	0.037567	0.0395836	0.0397022	0.042134	0.0444471	0.0455147	0.0467602
181	0.0605797	0.0590969	0.0593342	0.0575548	0.0525134	0.0523355	0.0452774	0.0483023	0.0494885	0.0492513	0.0545893	0.0566059	0.0576735	0.0592749	0.0565466	0.0519203	0.0459892	0.0496665	0.0464044	0.0424898	0.0424305	0.0403546	0.0399395	0.0417781	0.0436761	0.0457519	0.0512086	0.0594528	0.0574955	0.0567838	0.0600459	0.0624777	0.0624183	0.0551824	0.0520982	0.0557162	0.0500223	0.053581	0.0513865	0.0538776	0.0567838	0.0559534	0.0548265	0.0602831	0.0599866	0.0603425	0.0551824	0.0554196	0.0496665
182	0.0591562	0.0639604	0.0599866	0.0544114	0.0547672	0.053581	0.0541741	0.0529286	0.0467602	0.0445064	0.0476499	0.0441505	0.0427271	0.0421933	0.0388719	0.0385753	0.034898	0.0362029	0.0360249	0.0365587	0.0382787	0.0418967	0.0421933	0.040236	0.0432016	0.0462857	0.0519203	0.058148	0.060639	0.0614101	0.0639011	0.063308	0.0601052	0.0617066	0.0620625	0.0643163	0.0656805	0.0595714	0.0559534	0.0564279	0.0565466	0.0592156	0.058919	0.057021	0.0548858	0.057021	0.0566059	0.0567838	0.0584445
183	0.0559534	0.0540555	0.0503782	0.0439133	0.045574	0.0460485	0.0458112	0.049192	0.0477685	0.0457519	0.0491327	0.0476499	0.051683	0.0522762	0.0554196	0.0538182	0.0499037	0.0481244	0.0449809	0.0487175	0.0504968	0.0496665	0.055301	0.051861	0.0552417	0.0606983	0.0612914	0.0694764	0.070366	0.0685274	0.0675784	0.069595	0.0647315	0.0580293	0.0548265	0.0507341	0.0433795	0.0464044	0.0437947	0.0458706	0.0474126	0.0487768	0.0497258	0.0532251	0.0560721	0.0616473	0.0649094	0.0656805	0.0641384
184	0.049192	0.049192	0.0567245	0.0518017	0.0489547	0.0457519	0.049963	0.0443878	0.0445064	0.0469975	0.0477685	0.047294	0.0443878	0.0383381	0.0384567	0.0407105	0.0445064	0.039465	0.0433795	0.049014	0.0464044	0.0487768	0.0500223	0.0508527	0.0570804	0.0560128	0.0609949	0.0610542	0.0631894	0.0675784	0.0691205	0.0656211	0.0655618	0.0628335	0.0607576	0.0592749	0.0558348	0.0480651	0.0454554	0.0478871	0.0450402	0.0389312	0.0434981	0.042905	0.0392277	0.0461078	0.0481837	0.0519203	0.0538182
185	0.0532251	0.054352	0.057021	0.0514458	0.0461078	0.0462264	0.0492513	0.049014	0.0467009	0.0478278	0.0502596	0.048243	0.046345	0.0496665	0.0526913	0.0539962	0.0536996	0.0526913	0.0520982	0.0566059	0.0574955	0.057199	0.0637232	0.0620032	0.0610542	0.0658584	0.0687646	0.0708405	0.0659177	0.0675784	0.0624183	0.0583852	0.0582073	0.0547079	0.0609356	0.0601645	0.052632	0.0523948	0.0535217	0.0563686	0.0576735	0.0604611	0.0603425	0.0601645	0.061588	0.0590969	0.0646129	0.0704847	0.0704847
186	0.0622404	0.0595121	0.057021	0.0541148	0.0532251	0.0531065	0.0520982	0.0485396	0.0428457	0.0454554	0.0484802	0.0457519	0.0440912	0.0468195	0.0471754	0.0487768	0.049192	0.0488954	0.0512086	0.0504375	0.0502003	0.0503189	0.0503782	0.051683	0.0556569	0.0552417	0.0536403	0.054352	0.0515051	0.0508527	0.0585631	0.060639	0.0609356	0.0617659	0.0591562	0.0539962	0.05281	0.0518017	0.0475906	0.0508527	0.0497851	0.0481244	0.0461671	0.0451588	0.0497851	0.053581	0.0573176	0.05625	0.0539369
187	0.0535217	0.0506748	0.0537589	0.0507934	0.0481837	0.0503189	0.0489547	0.0511492	0.0488361	0.0485989	0.0511492	0.0542927	0.0538776	0.0515051	0.0493106	0.0507341	0.0493106	0.0497258	0.0451588	0.0514458	0.0504375	0.0470568	0.0450402	0.0519796	0.0536996	0.0557755	0.0577921	0.0576735	0.0590376	0.0628928	0.05797	0.0569617	0.0586224	0.0568431	0.0539369	0.0538776	0.0570804	0.0515644	0.0519203	0.0514458	0.0537589	0.0582666	0.0611135	0.0614694	0.0655025	0.0660956	0.0721454	0.0666294	0.0700102
188	0.0588597	0.061588	0.0660956	0.0651467	0.0679343	0.0696543	0.0726792	0.0694171	0.0663329	0.065977	0.0650873	0.065206	0.0621811	0.0602238	0.0580886	0.0591562	0.0571397	0.0547672	0.054352	0.0560721	0.0582073	0.0579107	0.0556569	0.0630708	0.0634859	0.0630115	0.0590376	0.0611135	0.0667481	0.0650873	0.0656211	0.0621218	0.0622404	0.0590376	0.0487768	0.0498444	0.0510306	0.0467009	0.0472347	0.0413036	0.0421933	0.0442692	0.0422526	0.0483023	0.0510899	0.0579107	0.0575548	0.0574362	0.0653839
189	0.0561907	0.0629521	0.0633673	0.0563686	0.05797	0.0662736	0.0731537	0.0777206	0.0754075	0.0672225	0.0666887	0.0614101	0.0549452	0.0580293	0.0561907	0.0590969	0.0599273	0.0537589	0.0507341	0.0497258	0.0538776	0.0532844	0.0533438	0.0525134	0.055301	0.05797	0.0550638	0.0481244	0.0529879	0.0514458	0.0498444	0.0506748	0.0503189	0.0500816	0.0551231	0.0555383	0.0525727	0.0556569	0.0594528	0.0580886	0.0582073	0.0604018	0.0564872	0.0576142	0.05453	0.052632	0.0550638	0.0561314	0.0528693
190	0.0605204	0.0628335	0.0573176	0.0541741	0.0522168	0.0551824	0.0545893	0.0580886	0.0523355	0.0500816	0.0481244	0.0477092	0.0432609	0.0480058	0.0516237	0.0525727	0.052632	0.0560128	0.0548265	0.0590376	0.0578514	0.0582666	0.0627149	0.0672819	0.0687053	0.0666294	0.0655618	0.0634859	0.0631894	0.0602238	0.0548265	0.0576735	0.0570804	0.0557755	0.0542927	0.0513865	0.0471161	0.0478871	0.0477092	0.0483023	0.0511492	0.0541148	0.0522762	0.0502003	0.0477092	0.0444471	0.0475906	0.0466416	0.0475313
191	0.0574362	0.0552417	0.0596307	0.052632	0.051861	0.0480651	0.047294	0.0485989	0.0529879	0.0590376	0.0531658	0.0512086	0.0542334	0.0492513	0.0555383	0.0588004	0.0583259	0.0571397	0.0585038	0.0580886	0.0532844	0.0544707	0.0567245	0.0555383	0.054352	0.0571397	0.052632	0.0540555	0.0557755	0.053581	0.0520389	0.05281	0.0519203	0.0487768	0.0520389	0.0531658	0.0490734	0.0548858	0.0544114	0.0538182	0.0561907	0.0612321	0.0636639	0.0655025	0.0657991	0.0643163	0.0728571	0.0685274	0.065206
192	0.05281	0.0494885	0.0513272	0.0458112	0.0444471	0.0455147	0.0456333	0.0462857	0.044803	0.0444471	0.0480058	0.0517424	0.0507341	0.0510306	0.0510306	0.0511492	0.0469382	0.0449809	0.0445064	0.0478278	0.0484802	0.0483616	0.0503782	0.0497851	0.050912	0.05281	0.0519203	0.0534031	0.0551231	0.0591562	0.0549452	0.0593342	0.055479	0.0552417	0.0532844	0.0504968	0.0503189	0.0515644	0.047294	0.0428457	0.0369146	0.0399395	0.0342456	0.0355504	0.0354318	0.0403546	0.041956	0.0420747	0.0415409
193	0.0507934	0.0428457	0.038516	0.0369146	0.0410664	0.0418967	0.0462264	0.0453961	0.0488361	0.0519796	0.0525727	0.0545893	0.0588004	0.0648501	0.0674005	0.0691205	0.072264	0.0665701	0.0694764	0.0665701	0.0685274	0.0681122	0.0725012	0.072264	0.0698915	0.0651467	0.0640791	0.0641384	0.0657991	0.063308	0.0636639	0.0608169	0.0596307	0.0559534	0.0523948	0.0536996	0.0567245	0.0573176	0.0533438	0.0536403	0.0537589	0.0516237	0.0565466	0.0529879	0.0577921	0.0601052	0.0580293	0.0549452	0.055301
194	0.0486582	0.0534624	0.0499037	0.0478278	0.0478278	0.0499037	0.0522762	0.0504968	0.0506154	0.0525727	0.0575548	0.054352	0.0566059	0.0606983	0.0628928	0.0651467	0.067697	0.0698915	0.0720861	0.0704253	0.0671039	0.0684088	0.0708405	0.0662143	0.069595	0.0700102	0.0737468	0.0704847	0.0672225	0.0684088	0.0695357	0.0711371	0.0727978	0.0723233	0.0762971	0.0710185	0.0691798	0.0637232	0.0626556	0.065977	0.0629521	0.0611135	0.0602238	0.0550638	0.0560721	0.0566652	0.0600459	0.0545893	0.0585631
195	0.05281	0.0596307	0.0611728	0.0550045	0.0508527	0.0529286	0.0477092	0.0494885	0.0493106	0.0499037	0.0537589	0.0555976	0.0539962	0.0539369	0.0611135	0.0634859	0.0675784	0.0711964	0.0720861	0.0717895	0.0700102	0.0700102	0.0652653	0.0668667	0.0655618	0.0603425	0.0646722	0.0592749	0.0584445	0.055479	0.0576142	0.0584445	0.0595714	0.0621811	0.0596307	0.063308	0.0609356	0.0608763	0.0617066	0.0617066	0.0606983	0.0574955	0.0561314	0.055479	0.0513865	0.0499037	0.0509713	0.0560721	0.055479
196	0.0476499	0.0494885	0.0526913	0.0492513	0.0485989	0.0504375	0.0494292	0.0552417	0.0563093	0.0563093	0.055479	0.0628928	0.062359	0.0621218	0.0565466	0.05453	0.0535217	0.0509713	0.0494885	0.048243	0.0485396	0.049963	0.0486582	0.0471161	0.0467009	0.0459892	0.0477685	0.0466416	0.0507341	0.0477092	0.0493106	0.0477092	0.0439133	0.0457519	0.0452181	0.0458112	0.0487175	0.0538776	0.0548858	0.047472	0.0475313	0.0443285	0.0477685	0.05281	0.0528693	0.0522168	0.0529879	0.0546486	0.0508527
197	0.0548858	0.0538182	0.0569617	0.0576142	0.058148	0.0563093	0.0586224	0.060639	0.0617066	0.0647315	0.0625963	0.0633673	0.060639	0.0574955	0.0542334	0.0515644	0.0561907	0.0603425	0.0514458	0.0477092	0.0458112	0.0456926	0.0459299	0.051861	0.0588597	0.0564872	0.0576142	0.0564279	0.0499037	0.0547079	0.052632	0.0532251	0.0520389	0.0534031	0.0495478	0.0452181	0.0436761	0.0488361	0.0497258	0.051683	0.0538776	0.0560721	0.05797	0.0588004	0.0534031	0.0531658	0.0560128	0.0605204	0.0540555
198	0.0612321	0.0618845	0.0561907	0.0509713	0.0485989	0.0476499	0.0516237	0.0486582	0.0429643	0.0423119	0.0398208	0.0342456	0.0288483	0.0293228	0.0334745	0.037567	0.0404139	0.0421933	0.0414815	0.0454554	0.0468788	0.0449809	0.0507934	0.0548858	0.0574362	0.0561907	0.0548265	0.0555383	0.0515644	0.0552417	0.0538182	0.0560721	0.05453	0.0515644	0.0546486	0.0588004	0.0618845	0.0611728	0.0586818	0.0591562	0.0556569	0.0559534	0.055479	0.0578514	0.0631301	0.0637825	0.0628928	0.0561907	0.0586818
199	0.058148	0.0589783	0.0569024	0.0573769	0.0548265	0.0556569	0.0508527	0.0557755	0.0514458	0.0502003	0.0512086	0.0487768	0.0486582	0.0530472	0.0525134	0.0532844	0.051861	0.0539369	0.0539962	0.0585631	0.062537	0.0613507	0.0656805	0.0609949	0.0574362	0.0559534	0.0550638	0.0555976	0.0575548	0.054352	0.0515644	0.0512086	0.0518017	0.05453	0.0548265	0.0586818	0.0609356	0.0609949	0.0637232	0.0633673	0.0663329	0.0691205	0.0653246	0.0657398	0.0594528	0.062537	0.0607576	0.0585038	0.0568431
200	0.0540555	0.0534031	0.0511492	0.0485396	0.0502003	0.045574	0.0475313	0.0475313	0.0478871	0.0504968	0.0437354	0.044625	0.0449216	0.0450402	0.0451588	0.0486582	0.050141	0.0499037	0.0525727	0.0520389	0.0513272	0.0569024	0.0605204	0.060639	0.0612321	0.0614101	0.0644349	0.0687053	0.0731537	0.0691205	0.0684088	0.0663329	0.0656211	0.0630708	0.0602831	0.0590969	0.0620032	0.050141	0.049014	0.0466416	0.0458112	0.0534031	0.0532844	0.0544114	0.0523948	0.05453	0.0582073	0.0522762	0.0586224
201	0.0491327	0.049014	0.0531658	0.047472	0.0467009	0.0488954	0.0537589	0.0536403	0.051683	0.0539962	0.0522762	0.0513272	0.0503189	0.0483616	0.0519203	0.0555976	0.0584445	0.0564279	0.0592156	0.0627742	0.0593342	0.0637825	0.0660363	0.0651467	0.0604611	0.0542334	0.052632	0.0483023	0.0441505	0.0400581	0.0389905	0.0397615	0.0376856	0.0340677	0.0365587	0.0381008	0.0440319	0.0444471	0.0443878	0.0478278	0.049192	0.0461078	0.0483616	0.0484802	0.0542927	0.0541148	0.0594528	0.0584445	0.0599866
202	0.0666294	0.0647908	0.0658584	0.0604018	0.0595121	0.0590969	0.0567838	0.0524541	0.0484209	0.0487768	0.0469975	0.0434981	0.0440912	0.042905	0.0437354	0.0470568	0.0474126	0.0451588	0.046345	0.0483023	0.0453368	0.0444471	0.0464044	0.0468195	0.0473533	0.0461078	0.0465823	0.0403546	0.0455147	0.0490734	0.045574	0.0446843	0.0437947	0.0461078	0.0480058	0.0500223	0.0500816	0.0458112	0.0532844	0.0513865	0.0491327	0.0520389	0.0538182	0.0542334	0.0532844	0.0509713	0.0527506	0.0572583	0.05969
203	0.0533438	0.0529286	0.0536996	0.0578514	0.0547079	0.0574955	0.0593935	0.0595714	0.0586818	0.0576142	0.0555976	0.0542334	0.0561314	0.0523948	0.05453	0.0559534	0.0537589	0.052632	0.0528693	0.0580293	0.0584445	0.0575548	0.0577921	0.0588004	0.0641977	0.0577921	0.0586224	0.0589783	0.0577921	0.0620625	0.0544707	0.0555383	0.0590376	0.0547672	0.0551231	0.0531658	0.0510899	0.0538182	0.0546486	0.0577921	0.0492513	0.049014	0.0486582	0.0461078	0.0507934	0.0502003	0.0526913	0.0557755	0.0551231
204	0.0551824	0.0563093	0.0551231	0.0485396	0.0511492	0.0564872	0.0551824	0.0537589	0.0545893	0.0534031	0.049192	0.0491327	0.0446843	0.0508527	0.0561907	0.052632	0.0490734	0.0542334	0.0567838	0.05969	0.0556569	0.0617066	0.0607576	0.0662736	0.0612321	0.0580293	0.0625963	0.0635453	0.0587411	0.0575548	0.0539962	0.05969	0.0555976	0.0545893	0.0558348	0.0585038	0.0572583	0.0536403	0.0544707	0.0597494	0.0579107	0.0586818	0.054352	0.0533438	0.0536403	0.0465823	0.0473533	0.0467602	0.0469975
205	0.0541148	0.0568431	0.05453	0.0471161	0.0452181	0.0395243	0.0383381	0.0407698	0.0365587	0.0370332	0.0439726	0.0426678	0.0414815	0.0449809	0.052632	0.0567245	0.0564279	0.0541148	0.0507934	0.0484209	0.0481837	0.0467009	0.0520389	0.051683	0.05281	0.0505561	0.054352	0.0552417	0.05969	0.058919	0.05969	0.0561314	0.0537589	0.051683	0.0528693	0.0487175	0.0452181	0.0360249	0.0360249	0.0388719	0.0410664	0.0395836	0.0381008	0.0378043	0.0347201	0.0376856	0.0421933	0.0406512	0.0467009
206	0.0433795	0.0439726	0.0480058	0.0421933	0.0426085	0.0469382	0.046523	0.0542334	0.058148	0.0616473	0.0605797	0.0614101	0.0596307	0.0582073	0.0619439	0.0587411	0.0555976	0.0547079	0.0445064	0.0473533	0.0464637	0.0500223	0.0483616	0.0506154	0.053581	0.0510306	0.0546486	0.055301	0.0560721	0.0585038	0.0546486	0.0599866	0.059868	0.0604611	0.0576735	0.0534031	0.0522762	0.0478871	0.0441505	0.0461671	0.0477092	0.0509713	0.0421933	0.0414815	0.0414815	0.0415409	0.0424898	0.0412443	0.0371518
207	0.065206	0.0682901	0.0665701	0.0617659	0.0619439	0.0609356	0.0595714	0.0595714	0.0544114	0.0511492	0.0519203	0.0464044	0.0477092	0.0515644	0.0548265	0.0576142	0.0516237	0.0542334	0.0477092	0.049963	0.0541741	0.0532251	0.0614694	0.0628335	0.0621811	0.0595714	0.0603425	0.0628335	0.0586818	0.0605204	0.0604018	0.05969	0.0624777	0.0557162	0.0513865	0.0500816	0.0505561	0.0468195	0.0494292	0.0551824	0.0593935	0.061588	0.0602238	0.0591562	0.0600459	0.0608763	0.0590376	0.0599273	0.0627742
208	0.0522168	0.0538776	0.0627149	0.0526913	0.0508527	0.0560721	0.0569024	0.0532251	0.0497258	0.0558941	0.0531065	0.057021	0.0542927	0.0481244	0.0499037	0.0487175	0.0480651	0.0461078	0.0478278	0.0506748	0.050912	0.0517424	0.0492513	0.0536996	0.0534031	0.0536403	0.0595121	0.0592156	0.0621218	0.0646722	0.0620032	0.0550045	0.0561314	0.0488361	0.0455147	0.0477092	0.0475906	0.0415409	0.0405326	0.0384567	0.0387532	0.0403546	0.0408884	0.0384567	0.0448623	0.0464637	0.0458112	0.0481837	0.0505561
209	0.0726199	0.0711964	0.0657991	0.0616473	0.0591562	0.0574955	0.0525134	0.0529879	0.0525727	0.0516237	0.0484209	0.046345	0.0493106	0.049963	0.0504375	0.0513272	0.0549452	0.0627149	0.0612321	0.0599273	0.0534624	0.0505561	0.0489547	0.0477092	0.0515644	0.0495478	0.0488361	0.0460485	0.0407105	0.0454554	0.0451588	0.0489547	0.052632	0.0521575	0.0512086	0.0480651	0.0506154	0.0483023	0.0458112	0.0437354	0.0459892	0.0471161	0.0459299	0.045574	0.0421933	0.0413629	0.0430236	0.0430829	0.0413629
210	0.0509713	0.0513865	0.0532844	0.0518017	0.0493106	0.049014	0.0555383	0.0515051	0.0483616	0.0519796	0.0529286	0.0469382	0.0455147	0.0427864	0.0375077	0.0377449	0.0337118	0.0296786	0.033178	0.0351946	0.0368553	0.0404733	0.0432016	0.0423119	0.0458706	0.0481837	0.0485989	0.0555383	0.0586818	0.0591562	0.0603425	0.0589783	0.0575548	0.0586224	0.0540555	0.0538182	0.0531065	0.0576142	0.0544114	0.0496072	0.0480058	0.0455147	0.0485989	0.0487175	0.048243	0.0532844	0.0529879	0.0542334	0.0516237
211	0.0475313	0.0500816	0.0480058	0.0481244	0.0450402	0.0488954	0.0519203	0.0534031	0.0551824	0.0571397	0.0605797	0.0624777	0.0588004	0.0627742	0.0572583	0.0561314	0.0531658	0.0481244	0.0504375	0.0539962	0.0523948	0.0525134	0.0539962	0.0593342	0.0579107	0.0586224	0.0618845	0.0605797	0.065977	0.0628335	0.0576735	0.0585038	0.0563093	0.051683	0.0506748	0.0519203	0.0544707	0.0493106	0.0458112	0.0440319	0.0435574	0.0486582	0.0493699	0.0502596	0.0531658	0.0514458	0.0489547	0.0452181	0.0440912
212	0.0436167	0.0481837	0.050912	0.0457519	0.0481837	0.049192	0.0488361	0.0449216	0.0414222	0.0445657	0.0462264	0.042905	0.0433795	0.042134	0.0404733	0.0397615	0.0370925	0.0399988	0.0423119	0.0407698	0.0413629	0.0434388	0.0502003	0.0453961	0.0413036	0.0422526	0.0442692	0.043854	0.0435574	0.0487175	0.0507341	0.0441505	0.0448623	0.0425491	0.0510306	0.0563093	0.0561907	0.0542927	0.0563093	0.0530472	0.0532251	0.0517424	0.0558348	0.0493106	0.0558348	0.0496072	0.0504375	0.0502003	0.0507341
213	0.0483616	0.0536403	0.0557162	0.0519203	0.0507934	0.0564279	0.0563093	0.0601052	0.0604611	0.0609356	0.0604611	0.0544707	0.0567838	0.0544707	0.0523948	0.0499037	0.0499037	0.0462264	0.0469382	0.0430236	0.0475906	0.0474126	0.0521575	0.0483023	0.0498444	0.0494885	0.0570804	0.0537589	0.0530472	0.0509713	0.0502003	0.0394057	0.0430829	0.0418374	0.039287	0.0416002	0.0475313	0.0469975	0.0478871	0.0485396	0.0471161	0.0511492	0.0574955	0.0574362	0.0585038	0.0608763	0.0621218	0.0625963	0.0558941
214	0.0452774	0.0488361	0.0477685	0.0428457	0.0437947	0.0437354	0.0414815	0.0434981	0.043854	0.0454554	0.0464637	0.049192	0.0480058	0.0474126	0.0494292	0.0464637	0.0470568	0.0469382	0.0472347	0.0464637	0.0485396	0.0513865	0.0512086	0.0489547	0.0530472	0.0576142	0.052632	0.0464044	0.0468195	0.0468195	0.0473533	0.0471754	0.0481837	0.0456926	0.047294	0.0450995	0.0375077	0.0450995	0.0483023	0.0480651	0.0440912	0.0472347	0.0459892	0.045574	0.0473533	0.0513272	0.0537589	0.0547079	0.0534031
215	0.0576142	0.0585038	0.0648501	0.060639	0.0622997	0.0655618	0.0672819	0.0663922	0.0628335	0.0653839	0.0652653	0.0646722	0.0613507	0.0590969	0.0593342	0.0595121	0.0548265	0.0531658	0.0531065	0.05453	0.0551231	0.0544707	0.0535217	0.055301	0.0548858	0.0529879	0.0519796	0.0567245	0.0598087	0.0590376	0.0576735	0.0590969	0.0660363	0.0644942	0.062537	0.0592156	0.0594528	0.05453	0.0524541	0.0475906	0.0448623	0.0464637	0.0465823	0.0421933	0.0427864	0.0456333	0.0533438	0.0546486	0.0609949
216	0.0459892	0.0460485	0.0462857	0.0389312	0.0377449	0.0375077	0.0329407	0.0332966	0.0299752	0.0319918	0.0332966	0.0363808	0.0322883	0.029738	0.0340677	0.0348387	0.0367367	0.0359063	0.0373298	0.0414222	0.0399988	0.044803	0.0469382	0.0493699	0.0527506	0.0502596	0.0519796	0.0556569	0.0593935	0.0583259	0.0573769	0.05625	0.05625	0.0511492	0.0538182	0.0549452	0.0550045	0.0539369	0.0467602	0.046345	0.0458112	0.0476499	0.0512086	0.0498444	0.0462264	0.0434388	0.0433202	0.0427271	0.0423712
217	0.053581	0.053581	0.0618252	0.0576735	0.0560128	0.0617659	0.0576735	0.0561314	0.0515051	0.0526913	0.0484209	0.041185	0.0376856	0.030509	0.0287297	0.0290855	0.0317545	0.0373891	0.0372705	0.0436167	0.0410071	0.0460485	0.0534031	0.0542334	0.0567838	0.0571397	0.0606983	0.055479	0.0523355	0.0563686	0.0518017	0.0547079	0.0507934	0.0472347	0.0500223	0.0531658	0.0558941	0.0529879	0.0606983	0.0630115	0.0652653	0.0675191	0.0666294	0.0671632	0.0641384	0.063308	0.062359	0.0630708	0.058919
218	0.0492513	0.0527506	0.0531065	0.0484802	0.0471754	0.0494885	0.0461671	0.0462264	0.0478871	0.0473533	0.0496072	0.0509713	0.0487175	0.0512679	0.0485989	0.0506748	0.0471754	0.0544114	0.0499037	0.0536996	0.049192	0.0487175	0.0498444	0.0512086	0.0504375	0.0489547	0.0517424	0.0519203	0.046345	0.0478278	0.0449216	0.0493699	0.0518017	0.0500816	0.0436167	0.0439133	0.0467602	0.0426678	0.048243	0.0484209	0.0495478	0.0467602	0.0472347	0.0459299	0.0470568	0.0464044	0.0507341	0.0493106	0.0519203
219	0.0579107	0.0585631	0.0614694	0.0633673	0.0678157	0.077424	0.0725605	0.0764751	0.0710185	0.0663329	0.065977	0.0559534	0.0534624	0.0496665	0.0475906	0.0444471	0.0420153	0.0417188	0.0383974	0.037567	0.0431423	0.046523	0.0529286	0.0533438	0.0539369	0.054352	0.0574362	0.05797	0.0611728	0.0638418	0.0676377	0.0640197	0.0621218	0.0599273	0.0622404	0.062359	0.0643756	0.0652653	0.0639011	0.0665108	0.0631301	0.0636639	0.0632487	0.0611728	0.058919	0.0590969	0.0567838	0.0555383	0.0508527
220	0.0574955	0.0583852	0.0560128	0.05281	0.05453	0.0545893	0.0552417	0.0519796	0.0493106	0.0487768	0.0484209	0.0456333	0.0434981	0.0426678	0.0405919	0.0359063	0.0350759	0.0335932	0.0353132	0.038516	0.0388719	0.0417781	0.0483616	0.0476499	0.0538776	0.0536996	0.05453	0.0594528	0.0609356	0.0599866	0.0599866	0.0605797	0.0587411	0.0542334	0.05797	0.053581	0.0532251	0.0544707	0.0484209	0.0441505	0.0442692	0.0407105	0.0413629	0.0433795	0.0442692	0.0424898	0.0422526	0.0441505	0.0433202
221	0.0655025	0.0675191	0.0736281	0.071315	0.0704253	0.070544	0.0675191	0.0706626	0.0695357	0.0669853	0.0691205	0.0664515	0.0627149	0.057199	0.0575548	0.057199	0.0541741	0.0561907	0.0523948	0.0506748	0.0456926	0.0462857	0.0481244	0.0502596	0.0487175	0.045574	0.0462264	0.0496072	0.0519796	0.0507934	0.0496665	0.0542927	0.0510306	0.0497258	0.0478278	0.051683	0.0485396	0.0467009	0.0464637	0.0432609	0.0480058	0.0499037	0.0485989	0.0465823	0.0462264	0.043854	0.0414815	0.0450402	0.0423712
222	0.0622997	0.0634266	0.0699509	0.0628335	0.062537	0.0622997	0.0599273	0.0607576	0.0614101	0.0554196	0.0499037	0.0522168	0.0518017	0.0492513	0.0502003	0.0488361	0.049192	0.0520389	0.0493699	0.051861	0.0617066	0.0611728	0.0605204	0.0614694	0.0629521	0.064257	0.063308	0.0661549	0.0640197	0.0649094	0.05797	0.0530472	0.0561907	0.0538182	0.0539369	0.0521575	0.0507934	0.0541148	0.0510899	0.0523948	0.0518017	0.0546486	0.0552417	0.0518017	0.05281	0.0551824	0.0577921	0.0569024	0.0527506
223	0.0564279	0.0551824	0.0548265	0.0512679	0.0527506	0.0520982	0.0532251	0.0544114	0.0487768	0.0528693	0.0538776	0.0511492	0.0519796	0.0526913	0.0534624	0.0523948	0.0485989	0.0526913	0.0539962	0.0599273	0.0589783	0.0582073	0.0598087	0.0635453	0.0619439	0.0572583	0.0583259	0.0598087	0.0576142	0.0545893	0.0496072	0.0468788	0.0467009	0.0464044	0.0434981	0.044625	0.0488361	0.0494292	0.0476499	0.0483616	0.0499037	0.0478871	0.0485396	0.0470568	0.044625	0.0417188	0.0388719	0.0392277	0.0384567
224	0.0451588	0.0424305	0.0468195	0.0422526	0.0475906	0.0472347	0.0449216	0.0471754	0.0497258	0.0540555	0.0550045	0.0522168	0.052632	0.0519796	0.0530472	0.050141	0.049963	0.0555383	0.0549452	0.0483023	0.0440319	0.0411257	0.0420153	0.047294	0.0464044	0.0519203	0.052632	0.0488361	0.0520389	0.053581	0.05281	0.0534031	0.0574362	0.0567245	0.0544707	0.0560721	0.0523355	0.0519796	0.0566059	0.049963	0.0465823	0.041185	0.044625	0.0445657	0.0430829	0.0411257	0.0426678	0.0440912	0.0429643
225	0.0519203	0.0516237	0.0516237	0.0512086	0.0556569	0.058148	0.0573176	0.0554196	0.0554196	0.0560721	0.0598087	0.0573176	0.0564872	0.0576735	0.0539962	0.0481837	0.0505561	0.0515644	0.0527506	0.0538776	0.0548265	0.05625	0.0576142	0.0579107	0.0574362	0.0638418	0.0663329	0.0638418	0.064257	0.0690612	0.0679936	0.068646	0.0630115	0.0620625	0.0655618	0.0664515	0.0561314	0.0548265	0.0537589	0.0525134	0.0525134	0.051861	0.0504968	0.0539369	0.0550045	0.0515051	0.0530472	0.0609356	0.0626556
226	0.0607576	0.057021	0.0564279	0.0534031	0.0453961	0.0455147	0.0450995	0.0461078	0.0452181	0.0457519	0.0432016	0.0420153	0.0473533	0.0469975	0.0487768	0.0504968	0.0472347	0.0456926	0.0422526	0.047294	0.0487768	0.0530472	0.0539962	0.0548858	0.0569617	0.0570804	0.0579107	0.0599273	0.0639604	0.0696543	0.0671039	0.0668667	0.0666294	0.0640791	0.0586818	0.0592156	0.0612321	0.0617659	0.0620625	0.0576735	0.053581	0.0557162	0.0547079	0.051861	0.0550045	0.0603425	0.0633673	0.057199	0.052632
227	0.0592156	0.0635453	0.0643756	0.0586818	0.0568431	0.0557162	0.0539962	0.0561314	0.0498444	0.0484209	0.0440912	0.0433202	0.0413629	0.0392277	0.0405326	0.0402953	0.0341863	0.0363215	0.0353132	0.0414815	0.0444471	0.0468195	0.0529879	0.0516237	0.0567838	0.0553603	0.0582073	0.0614694	0.0611728	0.0593342	0.0595121	0.0573176	0.0590376	0.0593342	0.0602238	0.0575548	0.0588004	0.0569617	0.0597494	0.0614101	0.0598087	0.0590376	0.0588004	0.0561314	0.0478278	0.0496665	0.05281	0.0550638	0.0548858
228	0.0534624	0.0500816	0.0524541	0.0503189	0.0493106	0.0416002	0.0401767	0.0404139	0.0392277	0.046345	0.0439726	0.0461671	0.0458112	0.0407105	0.0388719	0.0391684	0.0442692	0.0430829	0.0443285	0.0404733	0.0356691	0.0397615	0.0380415	0.041956	0.0446843	0.0469382	0.0488361	0.047294	0.0503782	0.0498444	0.0500816	0.0510306	0.0445064	0.0471754	0.0427864	0.0468195	0.0437354	0.041185	0.040236	0.0416002	0.0436167	0.0456926	0.042905	0.0451588	0.0430236	0.0432016	0.0425491	0.0414222	0.0408291
229	0.0592749	0.05281	0.0542334	0.0449809	0.0423119	0.0418374	0.0390498	0.0378636	0.0372705	0.0317545	0.0346015	0.0318731	0.0343642	0.0328221	0.0392277	0.0455147	0.0446843	0.0478871	0.049014	0.0493106	0.0520389	0.0508527	0.050912	0.050141	0.0526913	0.0490734	0.0440912	0.043854	0.0435574	0.0424305	0.0464637	0.0467009	0.0500223	0.0502596	0.0477092	0.0502003	0.05281	0.0537589	0.0547079	0.05281	0.053581	0.0534031	0.05625	0.0513272	0.048243	0.0515051	0.0512086	0.0504968	0.0497258
230	0.0487768	0.0477092	0.0477092	0.0444471	0.0398801	0.0436167	0.0420747	0.0433795	0.0413036	0.0346015	0.0362622	0.035847	0.0377449	0.0403546	0.0379229	0.0404733	0.0337118	0.0313987	0.0315173	0.0311021	0.0330594	0.0302124	0.0329407	0.03128	0.0279586	0.0315173	0.0356097	0.0426678	0.0484209	0.0525134	0.0520389	0.0530472	0.0563686	0.0556569	0.0622404	0.0665108	0.0665108	0.0663329	0.0619439	0.0579107	0.0539369	0.058148	0.0566059	0.0505561	0.0499037	0.0432016	0.0458112	0.0453368	0.0433795
231	0.0633673	0.0628928	0.0596307	0.0568431	0.0610542	0.057021	0.0582666	0.0602238	0.0575548	0.0523948	0.0534031	0.0553603	0.0541741	0.0534031	0.0488954	0.0467009	0.0459892	0.0405326	0.041185	0.0415409	0.0406512	0.0407698	0.0386346	0.0417188	0.0451588	0.051861	0.0531065	0.05625	0.0564872	0.0589783	0.0616473	0.0662736	0.0654432	0.0630708	0.0592156	0.0586224	0.0567838	0.05969	0.0564279	0.0557162	0.0506154	0.0423119	0.0426085	0.0490734	0.0499037	0.0507934	0.0498444	0.0496665	0.0432016
232	0.0603425	0.0612321	0.0596307	0.0507341	0.0530472	0.0523948	0.0493699	0.048243	0.0449809	0.0456926	0.0450402	0.039287	0.0327035	0.032229	0.0343642	0.0332373	0.0290855	0.0323476	0.036796	0.0409477	0.041185	0.0391684	0.0423712	0.046523	0.045574	0.0478278	0.0497258	0.05281	0.0507341	0.0506154	0.0496665	0.0532844	0.055301	0.0531658	0.0504968	0.0561314	0.0529879	0.0521575	0.0546486	0.0556569	0.0529286	0.0530472	0.0496665	0.047472	0.049963	0.0530472	0.0497258	0.0473533	0.0487768
233	0.0590969	0.0574955	0.0617659	0.0545893	0.0489547	0.049192	0.0453961	0.0477685	0.0480058	0.0478871	0.044625	0.0424305	0.0405919	0.0403546	0.0409477	0.0442692	0.0475906	0.049963	0.0531658	0.0514458	0.0540555	0.0536403	0.0557162	0.0603425	0.0596307	0.0579107	0.0567245	0.0529286	0.0508527	0.0464044	0.0475906	0.0447437	0.0467009	0.0491327	0.0487175	0.0502003	0.0494292	0.0448623	0.0480651	0.0515051	0.0535217	0.0513272	0.0536996	0.0492513	0.0469975	0.0439133	0.0467009	0.0485989	0.0525134
234	0.0541148	0.0531065	0.0552417	0.0506154	0.0505561	0.0504375	0.0493106	0.0458706	0.0473533	0.048243	0.0430829	0.0461078	0.0440319	0.0439726	0.0472347	0.0468788	0.0461078	0.0468195	0.0531658	0.0504968	0.0478278	0.0493699	0.0506748	0.0538182	0.0544707	0.0550045	0.0550045	0.0561907	0.0582666	0.0580886	0.0564872	0.0564872	0.0601052	0.0577328	0.0567838	0.0555976	0.050141	0.0505561	0.0532844	0.0539369	0.0524541	0.051861	0.0528693	0.0485396	0.0434981	0.0387532	0.0423712	0.0453961	0.0472347
235	0.0651467	0.0694171	0.0687646	0.0604611	0.0596307	0.0614101	0.0574955	0.05281	0.0490734	0.0453368	0.0405919	0.0354318	0.0290262	0.0284924	0.0306276	0.0296193	0.0293228	0.0337711	0.0357877	0.0408291	0.0408291	0.0425491	0.0461671	0.0496665	0.0495478	0.0499037	0.0523948	0.0557755	0.05281	0.0542927	0.0506748	0.0547672	0.0523355	0.0507934	0.0520389	0.0523355	0.0496665	0.0473533	0.0454554	0.0483616	0.0454554	0.0480651	0.0469382	0.0460485	0.0453368	0.0437354	0.0485396	0.048243	0.047472
236	0.0583852	0.052632	0.0560128	0.0560721	0.0542927	0.0547079	0.0529879	0.0514458	0.0524541	0.0491327	0.0510899	0.050141	0.0538776	0.0539962	0.0516237	0.054352	0.0498444	0.0485989	0.0491327	0.0452181	0.0471161	0.0517424	0.0582073	0.0578514	0.0523355	0.052632	0.0515051	0.0556569	0.0530472	0.0549452	0.0512679	0.049192	0.0468788	0.0442099	0.0430829	0.0532251	0.0533438	0.0530472	0.0503189	0.0527506	0.0534031	0.0576735	0.0595121	0.0560128	0.0567838	0.0560721	0.0523355	0.0529286	0.0557162
237	0.0598087	0.0605204	0.0577921	0.0503782	0.0471754	0.0486582	0.0456926	0.0450402	0.0428457	0.0433202	0.0403546	0.0418967	0.0420747	0.0405326	0.0433795	0.0452181	0.0402953	0.0403546	0.0404733	0.0443878	0.0421933	0.0453368	0.0483616	0.0462857	0.0459299	0.0437354	0.0465823	0.0515051	0.0497851	0.0530472	0.0466416	0.0453368	0.0467009	0.0433202	0.044803	0.0437354	0.0432609	0.0402953	0.0396429	0.0461078	0.0468788	0.0508527	0.0525134	0.0523355	0.0534624	0.0572583	0.0653839	0.0646722	0.0667481
238	0.0480651	0.046523	0.0510899	0.0512086	0.0523355	0.0498444	0.0473533	0.0512086	0.0524541	0.0547079	0.0526913	0.0515644	0.0502003	0.0467009	0.0458112	0.0500816	0.0488361	0.0526913	0.047294	0.0516237	0.0475313	0.0538182	0.0574955	0.0578514	0.0631301	0.0618845	0.0582666	0.0586818	0.0555976	0.0547672	0.0517424	0.051861	0.0489547	0.0455147	0.0447437	0.0382787	0.0376856	0.0399988	0.0394057	0.0415409	0.0426678	0.0425491	0.0434981	0.0416595	0.0453961	0.0483023	0.0550045	0.0568431	0.0584445
239	0.0700102	0.0681715	0.0711371	0.0631894	0.0634859	0.0641977	0.0604018	0.0604018	0.055301	0.0535217	0.0480058	0.0436167	0.0426085	0.0389905	0.0427864	0.0424898	0.0403546	0.0381008	0.0410071	0.0418967	0.0416002	0.0441505	0.0462857	0.0417188	0.0450402	0.0442099	0.0480058	0.0494292	0.0528693	0.0535217	0.0526913	0.0530472	0.0489547	0.0489547	0.0537589	0.0537589	0.0551824	0.0545893	0.0522762	0.0519203	0.0533438	0.0534031	0.0569024	0.0630708	0.0608763	0.0599273	0.0576142	0.0566652	0.0542334
240	0.0649094	0.065977	0.0664515	0.0580886	0.0563093	0.0574362	0.0577328	0.0557755	0.0529286	0.0540555	0.0558941	0.050141	0.0426085	0.0378636	0.0381601	0.0378043	0.0391091	0.0417781	0.0352539	0.0364994	0.0320511	0.028789	0.0316952	0.0381008	0.0391091	0.0388719	0.0410071	0.0384567	0.0337118	0.0401767	0.0396429	0.0468788	0.0484209	0.0440912	0.0404139	0.0394057	0.0407105	0.0397022	0.0388719	0.0387532	0.0388719	0.0423712	0.0344235	0.0349573	0.0399395	0.0410664	0.0427271	0.041956	0.041956
241	0.0486582	0.0497851	0.0525727	0.0423712	0.0428457	0.0417188	0.0417781	0.044803	0.048243	0.0484802	0.0418967	0.0399988	0.0420153	0.0417781	0.0462264	0.0423119	0.0417781	0.0400581	0.0408291	0.0377449	0.0362622	0.0437947	0.0453368	0.0444471	0.0442099	0.0436761	0.0475313	0.0496665	0.0488954	0.0558348	0.0555383	0.0618845	0.0569024	0.057021	0.0588004	0.05625	0.0555976	0.0561907	0.0577921	0.0558941	0.0480058	0.0471161	0.0407105	0.0471161	0.0459299	0.0458112	0.0560721	0.0567245	0.0551824
242	0.0582073	0.0577921	0.0580293	0.0536996	0.050141	0.0462857	0.0448623	0.0499037	0.0459892	0.0459892	0.0401174	0.0471161	0.0458112	0.0453961	0.0437947	0.0398208	0.0407105	0.0372111	0.032229	0.034898	0.0338304	0.0352539	0.035847	0.0368553	0.0401174	0.0405919	0.0469382	0.0510306	0.0585631	0.0607576	0.0609356	0.0601052	0.0615287	0.0593935	0.0643756	0.0580886	0.0595714	0.055479	0.053581	0.0487175	0.0449809	0.0441505	0.0420747	0.0391091	0.0366773	0.0340083	0.042134	0.0383381	0.0390498
243	0.0513865	0.0506154	0.0519203	0.0520389	0.049963	0.0551231	0.060639	0.0643163	0.0608763	0.0599866	0.0538182	0.0525134	0.05281	0.0483023	0.0466416	0.0529879	0.047472	0.0474126	0.0458112	0.0432609	0.0456333	0.0474126	0.0493106	0.0512086	0.0552417	0.058919	0.0560721	0.0574362	0.051683	0.0522168	0.0504968	0.0504968	0.0489547	0.0483616	0.0478871	0.0440912	0.0369739	0.0351946	0.0364401	0.0406512	0.0395836	0.0427864	0.0442692	0.0450402	0.0448623	0.0445064	0.0516237	0.0530472	0.0529286
244	0.0610542	0.0636046	0.0620625	0.0567838	0.0580886	0.0583852	0.057021	0.0614694	0.0586224	0.0582666	0.0567838	0.0609949	0.0591562	0.0557162	0.0580293	0.0576735	0.0608763	0.063308	0.055479	0.0547672	0.0523355	0.0522762	0.0478278	0.0510306	0.051861	0.0511492	0.0504968	0.0557755	0.0504375	0.0539369	0.0560128	0.0538182	0.0485989	0.0486582	0.0503782	0.0504375	0.0519796	0.0490734	0.0412443	0.0470568	0.048243	0.0457519	0.0504968	0.0526913	0.0539369	0.0506748	0.0534624	0.0504375	0.0508527
245	0.0555383	0.0577328	0.0613507	0.0564872	0.0564872	0.0582666	0.0598087	0.0596307	0.0590969	0.055301	0.0569024	0.0513272	0.0534624	0.0471161	0.0475313	0.0483616	0.0444471	0.047472	0.0497851	0.0499037	0.052632	0.0563093	0.0592156	0.0556569	0.0573176	0.0539962	0.0531065	0.0554196	0.058148	0.0574955	0.0570804	0.0588597	0.0595714	0.0615287	0.0650873	0.0643756	0.0640791	0.0598087	0.05453	0.0487175	0.045574	0.0440319	0.0437354	0.0427271	0.0395836	0.0335339	0.036618	0.033949	0.0342456
246	0.068646	0.0692984	0.063308	0.0632487	0.0624183	0.0654432	0.0689426	0.065977	0.0633673	0.0632487	0.0614694	0.0602238	0.0583852	0.0621811	0.0593935	0.0567245	0.0553603	0.0529879	0.0548858	0.0538182	0.0569617	0.0567245	0.05625	0.0571397	0.0586818	0.0605797	0.0582666	0.0630115	0.0643163	0.0685867	0.0723233	0.0707219	0.0663329	0.0620032	0.0607576	0.0671632	0.0611135	0.0647908	0.0616473	0.0582666	0.0512086	0.0454554	0.0451588	0.0485989	0.0534624	0.0555976	0.0494292	0.0533438	0.0499037
247	0.0617066	0.0595714	0.0625963	0.0571397	0.0507934	0.0487768	0.0477685	0.0426085	0.039287	0.0382787	0.0411257	0.036618	0.0359656	0.0338897	0.0379822	0.0416002	0.0397022	0.0398208	0.0401174	0.0448623	0.0408884	0.038516	0.039287	0.0459299	0.0467602	0.0488361	0.0537589	0.0546486	0.058148	0.0585038	0.055301	0.057199	0.0604611	0.0603425	0.0606983	0.0586224	0.055479	0.053581	0.0541148	0.052632	0.0527506	0.0519203	0.0556569	0.0539369	0.0538776	0.0457519	0.0480058	0.049192	0.0481837
248	0.0590969	0.0588597	0.0604611	0.0599866	0.0618252	0.0657398	0.0644942	0.0637825	0.0614694	0.0595714	0.0542927	0.0561907	0.0520389	0.053581	0.0517424	0.0500816	0.0471754	0.0471161	0.0464637	0.0483616	0.0468195	0.0505561	0.0491327	0.0531065	0.0517424	0.0497851	0.0512679	0.0527506	0.0550638	0.0550045	0.0539962	0.0586818	0.0593342	0.0601052	0.0592749	0.0575548	0.0573769	0.0557162	0.0545893	0.049963	0.0521575	0.0539962	0.0507341	0.0484802	0.0446843	0.0475906	0.0453368	0.0475313	0.0481244
249	0.0564872	0.0605204	0.0637825	0.0619439	0.0601645	0.0568431	0.0568431	0.0532844	0.0510899	0.0485396	0.0497258	0.0553603	0.0564872	0.0555976	0.0502003	0.0507934	0.0502596	0.0500223	0.0507934	0.0521575	0.0572583	0.0589783	0.0557755	0.0514458	0.0555976	0.0620625	0.0593342	0.0625963	0.0630115	0.0626556	0.0618845	0.0551824	0.0536403	0.0538776	0.0530472	0.052632	0.0504968	0.0520982	0.0510306	0.0525134	0.0535217	0.0530472	0.057199	0.0582666	0.0605797	0.0657398	0.0661549	0.0639604	0.0624777
250	0.0636639	0.0602831	0.0611728	0.0569024	0.0564279	0.0558941	0.0520389	0.0475906	0.0374484	0.0356097	0.0371518	0.0428457	0.0431423	0.0414222	0.0364994	0.0373298	0.0344828	0.0340677	0.0383974	0.0461078	0.0461671	0.047294	0.0416595	0.0445657	0.0483616	0.0491327	0.0469382	0.0471754	0.0434388	0.0456333	0.0457519	0.0462264	0.0426085	0.0440912	0.0421933	0.0433202	0.0455147	0.0450995	0.0475313	0.0538182	0.0544707	0.0481837	0.0517424	0.0524541	0.0508527	0.0467009	0.0479464	0.049963	0.0503189
251	0.0593342	0.058148	0.0566059	0.0504968	0.0465823	0.0442099	0.0412443	0.0386939	0.0378043	0.0363808	0.0385753	0.0396429	0.0397615	0.0366773	0.0409477	0.041185	0.0443285	0.0436167	0.0454554	0.0487768	0.0499037	0.0495478	0.0490734	0.0496072	0.0549452	0.0546486	0.0544114	0.0544114	0.0532844	0.0542927	0.0554196	0.0554196	0.0585038	0.0612914	0.062359	0.0627742	0.0618252	0.0632487	0.0582073	0.064257	0.0605204	0.0527506	0.0530472	0.0513272	0.0474126	0.0459892	0.0468195	0.0443878	0.0442099
252	0.0547672	0.0560721	0.0502003	0.0471754	0.0442692	0.0461671	0.0545893	0.0539962	0.0544707	0.0564872	0.0585038	0.0614694	0.0567838	0.060639	0.0621811	0.0637232	0.0628928	0.0565466	0.0580886	0.0574362	0.0566652	0.0577921	0.0563686	0.0593342	0.0601052	0.0580293	0.0620032	0.0626556	0.0655618	0.0655025	0.0598087	0.0563686	0.0526913	0.0507934	0.0520389	0.049963	0.0480651	0.0432609	0.0469975	0.0457519	0.0461078	0.0525727	0.0494885	0.0488361	0.0502003	0.0462264	0.0495478	0.0464044	0.0488361
253	0.0609356	0.0599866	0.0595121	0.0559534	0.0602831	0.05969	0.0574362	0.0585631	0.0520389	0.0503782	0.0515644	0.0503782	0.0497851	0.0481837	0.0480058	0.0485396	0.0456926	0.0442099	0.0458706	0.0490734	0.0528693	0.0484802	0.0519796	0.0515051	0.0539369	0.0485396	0.047294	0.0490734	0.0487175	0.0469382	0.0478871	0.0480058	0.0504375	0.0505561	0.0510306	0.0523948	0.0588597	0.0593935	0.0579107	0.0593342	0.0615287	0.0614101	0.0602831	0.0594528	0.0544114	0.0538182	0.0566059	0.0556569	0.0540555
254	0.0533438	0.0536403	0.0546486	0.0530472	0.0547079	0.0513272	0.0533438	0.0529286	0.0465823	0.044625	0.0437947	0.0416595	0.0404733	0.0388719	0.038516	0.0367367	0.0364994	0.0320511	0.0346015	0.0332373	0.0324069	0.0293228	0.0292635	0.0290855	0.0334152	0.0303311	0.0344235	0.0333559	0.0367367	0.0340677	0.0385753	0.0427864	0.0472347	0.0483616	0.0544707	0.0529879	0.0561907	0.0510899	0.0564872	0.0569024	0.0556569	0.0563093	0.0541148	0.0522762	0.0497851	0.0441505	0.0431423	0.0437947	0.0424898
255	0.049014	0.0515644	0.0512086	0.0461078	0.0423119	0.0436761	0.047472	0.0519203	0.0505561	0.0513865	0.0524541	0.0522762	0.0521575	0.0548265	0.0577328	0.0538182	0.0509713	0.0529286	0.0531065	0.0504968	0.0506748	0.055301	0.0592749	0.0599273	0.0612321	0.0601052	0.0677563	0.0660363	0.0634266	0.05969	0.0631301	0.0663329	0.0621218	0.0584445	0.0559534	0.0568431	0.0588597	0.0542334	0.0552417	0.0563093	0.0554196	0.0535217	0.0535217	0.051683	0.0516237	0.0512679	0.0494885	0.0458112	0.0483023
256	0.0612321	0.0586224	0.0613507	0.0565466	0.0520389	0.0515051	0.0526913	0.0531065	0.0538776	0.054352	0.0539369	0.0523355	0.0532251	0.049963	0.0492513	0.0504968	0.0518017	0.0458706	0.0445064	0.0460485	0.0459892	0.0456333	0.0487768	0.0523355	0.0549452	0.0514458	0.0503782	0.0515051	0.0499037	0.0473533	0.0441505	0.0417781	0.0443878	0.045574	0.0442099	0.0393463	0.0413036	0.046523	0.0443285	0.0467009	0.0513272	0.0576142	0.0628928	0.0625963	0.0570804	0.0550045	0.0569024	0.0573769	0.0529879
257	0.0382787	0.0355504	0.0357877	0.030509	0.0316359	0.0338897	0.0356097	0.0328814	0.0357877	0.0357877	0.0370925	0.0413629	0.0396429	0.0431423	0.0452774	0.0433795	0.0401767	0.0368553	0.0378043	0.0383381	0.0396429	0.0426085	0.0425491	0.049192	0.0491327	0.050141	0.0517424	0.051861	0.0573176	0.0584445	0.0600459	0.0560721	0.0533438	0.051861	0.0452774	0.0486582	0.0486582	0.0475313	0.0469975	0.0445064	0.0480651	0.0456333	0.0478871	0.0455147	0.0417188	0.0439726	0.041185	0.0395243	0.0397022
258	0.0521575	0.0523948	0.054352	0.0480651	0.049963	0.0466416	0.0470568	0.0393463	0.0367367	0.0381601	0.0338304	0.0322883	0.0296193	0.0282552	0.0262386	0.0231544	0.0235103	0.0237475	0.0301531	0.0334745	0.0362029	0.038516	0.0471161	0.0532844	0.0485396	0.0529879	0.0576142	0.05625	0.0590376	0.0565466	0.0569024	0.0502003	0.050141	0.0434981	0.0384567	0.0442692	0.0453368	0.0412443	0.0383381	0.0415409	0.0397615	0.0403546	0.0430829	0.0408884	0.0435574	0.045574	0.0490734	0.0468195	0.0489547
259	0.0583259	0.0592156	0.0572583	0.0561907	0.0590376	0.0611135	0.0584445	0.0628335	0.0643163	0.0618845	0.055301	0.0550638	0.0483616	0.0483023	0.0434388	0.0408291	0.0401767	0.0377449	0.0326442	0.0325849	0.0311021	0.0321697	0.0350759	0.036618	0.0359656	0.0391684	0.041956	0.0432609	0.0422526	0.0453368	0.0452181	0.0450995	0.0462264	0.0440319	0.0469975	0.0477092	0.046523	0.0430236	0.0420747	0.0468788	0.0447437	0.0396429	0.0436761	0.0414222	0.040236	0.0382787	0.0388125	0.0417188	0.0445064
260	0.0643756	0.0602831	0.0563686	0.0504375	0.0441505	0.0469382	0.0467009	0.0440319	0.0405919	0.0382194	0.0364401	0.0362029	0.0376856	0.0396429	0.0413036	0.0426085	0.0449809	0.0453368	0.0439133	0.0447437	0.0434981	0.0440319	0.0442692	0.0434388	0.0416595	0.0400581	0.0434388	0.0426678	0.0389905	0.0422526	0.0424305	0.0404139	0.0397615	0.0365587	0.0368553	0.034898	0.0383381	0.0370925	0.0364401	0.0364401	0.0332373	0.0359656	0.0418374	0.0408291	0.0418967	0.0407698	0.0464044	0.0430236	0.0428457
261	0.0416595	0.0417781	0.0489547	0.0447437	0.0412443	0.0420747	0.0389905	0.0378636	0.0393463	0.0424898	0.0457519	0.041956	0.0392277	0.0374484	0.0427271	0.0418967	0.0413629	0.0408291	0.0436167	0.0447437	0.048243	0.0462264	0.0507934	0.0542927	0.0561907	0.0542334	0.0582073	0.0576735	0.0599866	0.058919	0.0586224	0.0563093	0.0580886	0.0560128	0.0521575	0.0530472	0.0551231	0.0509713	0.0532844	0.0504375	0.0485989	0.0426678	0.0397022	0.0414222	0.0397615	0.0394057	0.0384567	0.0398801	0.0430829
262	0.0663329	0.069595	0.0701881	0.061588	0.0589783	0.0614101	0.0629521	0.059868	0.0554196	0.0549452	0.0469382	0.0456333	0.0353725	0.035847	0.0378636	0.0378043	0.0390498	0.0389312	0.0408884	0.0420747	0.040236	0.0483023	0.0502596	0.0565466	0.0563686	0.0593342	0.0659177	0.0608763	0.0584445	0.0542927	0.0547672	0.0595121	0.0566059	0.0546486	0.0557755	0.0566652	0.0529879	0.0462264	0.0479464	0.0461671	0.0549452	0.0544114	0.0511492	0.0490734	0.0485396	0.0452774	0.0439133	0.043854	0.0468788
263	0.0558941	0.0611728	0.0616473	0.0507934	0.0541148	0.0566059	0.050141	0.0450995	0.0497851	0.049014	0.0519796	0.0503782	0.0461078	0.0456926	0.0467009	0.0443878	0.0429643	0.0467602	0.0469382	0.0470568	0.0497851	0.0461671	0.0497258	0.0480058	0.0472347	0.0481837	0.0513272	0.0509713	0.0490734	0.0535217	0.0520389	0.0494292	0.0545893	0.0477092	0.0478871	0.0500816	0.051861	0.0507341	0.0487768	0.0532251	0.051683	0.0539369	0.052632	0.0480058	0.0540555	0.0570804	0.0555383	0.0573176	0.0592156
264	0.0504968	0.047294	0.0431423	0.0392277	0.0407698	0.0469975	0.0445064	0.0513272	0.0499037	0.0435574	0.0452774	0.0477685	0.0475906	0.0502596	0.0471754	0.0491327	0.0424898	0.0424305	0.039287	0.039465	0.0433795	0.0458112	0.0427864	0.0418374	0.040236	0.0429643	0.0416595	0.0461078	0.0507341	0.0529286	0.05453	0.0537589	0.0523355	0.0481837	0.0460485	0.049014	0.046523	0.0472347	0.0461078	0.0430829	0.0415409	0.0432609	0.0439133	0.0435574	0.0492513	0.0517424	0.0555383	0.0593935	0.0571397
265	0.0555383	0.058919	0.0567838	0.0510306	0.0506748	0.0512679	0.0453961	0.0412443	0.0372111	0.0335932	0.0343049	0.0360249	0.0308649	0.0315173	0.0260014	0.0247558	0.0202482	0.0252896	0.0274841	0.0258234	0.026891	0.0260014	0.0293821	0.0296786	0.0329407	0.0429643	0.0436167	0.0494292	0.0496665	0.0531065	0.05453	0.0580886	0.0635453	0.0607576	0.0609949	0.0553603	0.0485989	0.0490734	0.0436761	0.0429643	0.0437947	0.0467602	0.0461078	0.0436167	0.0469975	0.0470568	0.0534624	0.057021	0.0523948
266	0.0431423	0.0428457	0.0439726	0.0389312	0.0372111	0.0435574	0.0460485	0.0483023	0.0483616	0.0445657	0.0424898	0.0449216	0.0483023	0.0500816	0.0487175	0.0472347	0.0454554	0.042905	0.0443285	0.044803	0.0447437	0.047472	0.0456926	0.0447437	0.0450995	0.0490734	0.0560721	0.0550045	0.0592156	0.0563093	0.0555976	0.0571397	0.0561314	0.0530472	0.0540555	0.0548265	0.0547079	0.0515051	0.0487768	0.0494885	0.0506154	0.0521575	0.0531065	0.047294	0.0540555	0.0550638	0.0535217	0.0493106	0.0476499
267	0.0457519	0.0417781	0.0454554	0.0442099	0.0462264	0.0495478	0.0448623	0.0432016	0.0430829	0.0467009	0.0453961	0.0436761	0.0478871	0.0485989	0.0483616	0.0464637	0.0475313	0.0453961	0.0516237	0.0506154	0.0480651	0.0522168	0.0548265	0.0577921	0.0555976	0.0556569	0.0618845	0.0644942	0.0667481	0.0635453	0.0629521	0.062359	0.0648501	0.0612321	0.0579107	0.058148	0.0551231	0.0526913	0.0504375	0.0522168	0.0539369	0.0537589	0.057021	0.0586224	0.0601052	0.0580293	0.0548858	0.0563686	0.0553603
268	0.0545893	0.0540555	0.0506748	0.0459892	0.0412443	0.0430829	0.0443285	0.0424898	0.0413036	0.0446843	0.0432609	0.042905	0.042905	0.041185	0.0436761	0.0476499	0.0451588	0.0469382	0.0448623	0.0480651	0.0440912	0.0451588	0.0450402	0.0462264	0.051683	0.0483616	0.0471161	0.0506748	0.0480651	0.0471754	0.051861	0.0547079	0.0525134	0.0525134	0.0524541	0.0534624	0.0529879	0.0517424	0.0512086	0.0542927	0.0553603	0.0515644	0.051861	0.053581	0.0508527	0.0515051	0.0504375	0.0537589	0.0527506
269	0.0504968	0.0541741	0.0585038	0.0557162	0.0577921	0.0598087	0.0576142	0.0596307	0.0625963	0.0632487	0.0595121	0.0620032	0.058919	0.0564279	0.0576735	0.05453	0.053581	0.0546486	0.0525727	0.0531065	0.051683	0.0550638	0.0566652	0.0609356	0.059868	0.0590969	0.0599866	0.0585038	0.0582666	0.0583259	0.0571397	0.0608169	0.0620625	0.0604018	0.0596307	0.0632487	0.0599866	0.0609949	0.0643163	0.0610542	0.0546486	0.0523355	0.0485396	0.0538776	0.0551824	0.0541148	0.0528693	0.05453	0.0529286
270	0.0452774	0.0455147	0.0485396	0.0492513	0.0437947	0.0433202	0.0439726	0.0466416	0.0493106	0.0525134	0.0515051	0.051683	0.0514458	0.051861	0.0572583	0.055479	0.0567838	0.055479	0.0585631	0.0564872	0.0503782	0.0443878	0.0458112	0.0456926	0.0468195	0.0426678	0.0488361	0.049014	0.0503782	0.0480651	0.0480058	0.0535217	0.0636046	0.065028	0.065977	0.0617066	0.0607576	0.0588597	0.0614101	0.0619439	0.0605204	0.0597494	0.0589783	0.0531065	0.0496072	0.0471754	0.0551231	0.0539369	0.0552417
271	0.0408291	0.0421933	0.0436761	0.042134	0.0408291	0.042905	0.0412443	0.0401767	0.0399988	0.0417781	0.0444471	0.0458112	0.0448623	0.0437354	0.0442692	0.0460485	0.0439726	0.044803	0.0428457	0.0433795	0.0464637	0.0408884	0.0398801	0.0382194	0.0408291	0.0383381	0.0404139	0.0379229	0.0369739	0.0399395	0.0455147	0.0436167	0.049014	0.0485396	0.0511492	0.0517424	0.0531658	0.0494885	0.0511492	0.0529879	0.0500816	0.044625	0.0456926	0.0487175	0.0494292	0.0508527	0.0502596	0.0526913	0.0533438
272	0.0530472	0.0498444	0.0452181	0.042905	0.0441505	0.0445657	0.0470568	0.0450402	0.044625	0.0416595	0.0435574	0.0435574	0.0442099	0.0494292	0.0539962	0.0557755	0.0545893	0.0517424	0.0486582	0.0485396	0.0504968	0.0477685	0.0468788	0.0484209	0.0476499	0.0446843	0.0456926	0.0471754	0.0466416	0.0478871	0.0497851	0.0495478	0.0514458	0.0486582	0.0477685	0.050141	0.0478278	0.0462264	0.0439726	0.0468788	0.047472	0.0428457	0.0400581	0.0386346	0.0394057	0.0420747	0.0415409	0.043854	0.0408291
273	0.0441505	0.0484802	0.0523355	0.046523	0.0489547	0.0513272	0.0477685	0.0487175	0.0529286	0.0533438	0.0526913	0.0547672	0.0487768	0.0431423	0.0439133	0.0408291	0.0391091	0.0404139	0.043854	0.0396429	0.0405919	0.0434981	0.0437947	0.0473533	0.0520389	0.0513865	0.0541148	0.0552417	0.0564279	0.0554196	0.0509713	0.0494885	0.050141	0.0502596	0.0514458	0.0475313	0.0465823	0.0507934	0.0502003	0.0487175	0.052632	0.0593935	0.0636639	0.0618252	0.0636046	0.0619439	0.0666887	0.0683495	0.0604018
274	0.0520982	0.0455147	0.0466416	0.044625	0.0481244	0.0472347	0.0474126	0.041956	0.0433795	0.0440912	0.0379229	0.0412443	0.0424898	0.0426678	0.0381008	0.0352539	0.0344828	0.0347794	0.0354911	0.0353132	0.0350759	0.0404733	0.0393463	0.0414815	0.0411257	0.0414222	0.0449809	0.0464044	0.0469382	0.0531658	0.0513272	0.0523355	0.0484209	0.0512679	0.0552417	0.0590969	0.0634266	0.0611135	0.0605204	0.0622997	0.0575548	0.0601645	0.0551231	0.0557755	0.0526913	0.0464044	0.0461078	0.0417188	0.0418374
275	0.0513272	0.0529286	0.0566059	0.0528693	0.0533438	0.0545893	0.0574362	0.0549452	0.0569024	0.05281	0.05797	0.0631894	0.0592749	0.0600459	0.0585631	0.0566059	0.0585631	0.0593935	0.0579107	0.0559534	0.0559534	0.0561314	0.0547672	0.0541148	0.0536996	0.0579107	0.0558348	0.0541148	0.0506154	0.0504968	0.0531065	0.0497258	0.0471754	0.0407105	0.0397022	0.0427864	0.0404733	0.0436167	0.0426678	0.0472347	0.0478278	0.0483023	0.0488954	0.049963	0.0544707	0.0552417	0.0521575	0.0507341	0.0477685
276	0.0474126	0.0513272	0.0524541	0.0534031	0.0520389	0.0536403	0.0510899	0.0511492	0.0500223	0.0494292	0.049192	0.0510306	0.0458112	0.0457519	0.0455147	0.0408884	0.0362029	0.0383974	0.0408884	0.0388719	0.0402953	0.0429643	0.045574	0.0475906	0.044803	0.0430236	0.0472347	0.0510306	0.0495478	0.0504968	0.05453	0.0517424	0.0525134	0.0458706	0.0470568	0.047472	0.0477685	0.0471754	0.0459892	0.0486582	0.0497258	0.0509713	0.0538776	0.0509713	0.0541741	0.053581	0.0564279	0.059868	0.0600459
277	0.0502003	0.0442099	0.0404139	0.033178	0.0296193	0.0252896	0.0304497	0.0324663	0.0273655	0.027069	0.026891	0.0239255	0.0267724	0.0227986	0.0262979	0.0258234	0.02612	0.022502	0.023451	0.023273	0.0245779	0.028611	0.0315173	0.0309835	0.0380415	0.0354318	0.0424898	0.0411257	0.0437947	0.0461671	0.0493106	0.0514458	0.0479464	0.0497258	0.0565466	0.0576142	0.0551824	0.0497258	0.055301	0.0534031	0.0560128	0.05625	0.0525134	0.0550045	0.0533438	0.0498444	0.0476499	0.051861	0.0524541
278	0.0464044	0.0508527	0.0450995	0.0407698	0.040236	0.0407698	0.0432016	0.0467602	0.0430829	0.0440319	0.0439133	0.0452181	0.044625	0.0473533	0.0455147	0.0464637	0.0416595	0.0388125	0.039465	0.0387532	0.0420747	0.0417781	0.0420153	0.045574	0.046523	0.0467009	0.0509713	0.0548858	0.0595121	0.0557755	0.0577328	0.0545893	0.0568431	0.0573176	0.0530472	0.0534031	0.0548858	0.053581	0.0558941	0.0521575	0.0537589	0.059868	0.0612914	0.0601052	0.0582073	0.0591562	0.0618252	0.0639011	0.0621218
279	0.0572583	0.059868	0.0615287	0.0596307	0.0559534	0.0542334	0.0503782	0.0503782	0.0523948	0.051683	0.0488361	0.0499037	0.0481244	0.0462264	0.0428457	0.0424898	0.0453961	0.0486582	0.044625	0.0446843	0.0461671	0.0464044	0.0472347	0.049963	0.0496072	0.0515051	0.0523355	0.0509713	0.0483023	0.0529286	0.0495478	0.0452181	0.0473533	0.0469975	0.0407105	0.0396429	0.0399395	0.0387532	0.0354911	0.0390498	0.0372705	0.0415409	0.0469975	0.0497258	0.0446843	0.0507934	0.0560128	0.0560128	0.0573176
280	0.0468788	0.0456333	0.0454554	0.0386939	0.0378636	0.0369739	0.0375077	0.0308649	0.0288483	0.0312207	0.0297973	0.0330001	0.0332966	0.0379229	0.0410071	0.0422526	0.0465823	0.0440319	0.0413629	0.0457519	0.0439133	0.0475906	0.0493106	0.0504968	0.0470568	0.0434388	0.0442099	0.0439726	0.0458112	0.0506748	0.0489547	0.0447437	0.0443878	0.0384567	0.0392277	0.0444471	0.0431423	0.0425491	0.0449809	0.0446843	0.049192	0.0453368	0.0422526	0.0399395	0.0452181	0.0427864	0.0393463	0.0414815	0.0364401
281	0.0582073	0.0531658	0.0523948	0.0474126	0.0433795	0.0450995	0.0450995	0.0435574	0.0423119	0.0408884	0.0409477	0.0410664	0.040236	0.0392277	0.0417188	0.0487768	0.0495478	0.0502003	0.0486582	0.0471754	0.0489547	0.052632	0.0585631	0.0634859	0.0639011	0.062537	0.0577328	0.0565466	0.0533438	0.0546486	0.0552417	0.0550045	0.0483023	0.0432609	0.0368553	0.0367367	0.0370925	0.0415409	0.0439133	0.0462264	0.0452181	0.044625	0.0382787	0.0462264	0.0497258	0.0550045	0.0577921	0.0588004	0.0531065
282	0.0597494	0.0593342	0.061588	0.0590969	0.0577328	0.052632	0.0553603	0.0573769	0.0487175	0.0487768	0.047294	0.0454554	0.0442692	0.0433202	0.0440319	0.0472347	0.0507934	0.041956	0.0379229	0.0446843	0.0453961	0.0432609	0.0423119	0.0436761	0.0436761	0.0416002	0.0395836	0.0457519	0.0503782	0.0545893	0.0542334	0.0495478	0.0523355	0.0539369	0.0522168	0.0510899	0.0507934	0.0549452	0.0494885	0.0503782	0.0464637	0.0469382	0.0491327	0.0483023	0.0448623	0.0465823	0.0461078	0.0458112	0.0395836
283	0.0588597	0.0595714	0.0548858	0.0531065	0.0570804	0.0550638	0.0537589	0.05969	0.0601645	0.0588597	0.0586818	0.0557162	0.0506154	0.0522762	0.0496665	0.0441505	0.0442099	0.0432016	0.0372705	0.0354318	0.0359063	0.0384567	0.0459892	0.0500816	0.0487768	0.0453961	0.0479464	0.047294	0.0503782	0.0537589	0.0548265	0.0549452	0.0521575	0.0461078	0.050141	0.0558941	0.0580293	0.0561907	0.0558941	0.0536996	0.0502003	0.0524541	0.0529879	0.0532844	0.0531658	0.0478871	0.0447437	0.0461671	0.0443878
284	0.0447437	0.0467602	0.0496665	0.0437354	0.0450995	0.0427864	0.0422526	0.046345	0.0439726	0.0478871	0.0445657	0.0462857	0.041956	0.0432016	0.0436761	0.044625	0.0480651	0.0503189	0.0499037	0.0538776	0.0467009	0.0492513	0.0487768	0.0494292	0.0466416	0.0449216	0.0516237	0.0503189	0.049192	0.0502596	0.047472	0.0519203	0.0512679	0.0503782	0.0494885	0.0490734	0.050912	0.048243	0.0506748	0.0526913	0.0512086	0.05281	0.057021	0.0561907	0.0599273	0.0602831	0.0611135	0.0599866	0.0541741
285	0.0495478	0.0520982	0.0518017	0.0462857	0.0477685	0.0522168	0.0472347	0.0437947	0.0407698	0.0469382	0.0523355	0.0502596	0.0468788	0.045574	0.0461671	0.0446843	0.0415409	0.0446843	0.0458112	0.0471161	0.0484209	0.0491327	0.051861	0.0548858	0.058919	0.0591562	0.0603425	0.0586818	0.0525727	0.0525134	0.0531065	0.0500223	0.0500816	0.0477092	0.0488361	0.0469975	0.0485989	0.0444471	0.0428457	0.0488361	0.0471754	0.0481837	0.0481244	0.0486582	0.0475906	0.0459892	0.0551231	0.0547672	0.0587411
286	0.0354911	0.034898	0.0390498	0.037567	0.0385753	0.0436761	0.0458706	0.0535217	0.0491327	0.0493699	0.0504968	0.0502596	0.0527506	0.0493699	0.0515051	0.0484209	0.0476499	0.0456333	0.0442692	0.0499037	0.0533438	0.0519203	0.0536403	0.055301	0.0557162	0.0525134	0.0550638	0.0558941	0.0630115	0.0599273	0.0599273	0.0604611	0.0603425	0.05797	0.0606983	0.0648501	0.0653246	0.0663922	0.0657991	0.0602238	0.0595714	0.0547079	0.0579107	0.0608169	0.0564279	0.0519203	0.0522168	0.0471754	0.0447437
287	0.0516237	0.0523355	0.0502003	0.0467602	0.0439726	0.0455147	0.0460485	0.0498444	0.0523948	0.0546486	0.0488954	0.0467009	0.045574	0.0493106	0.0547079	0.0619439	0.0609949	0.0634266	0.0647315	0.0608763	0.0567838	0.0605204	0.0599866	0.0609949	0.0601052	0.0585038	0.0551231	0.0555976	0.0550638	0.0548858	0.0522168	0.052632	0.0507934	0.0497258	0.047294	0.0508527	0.0538182	0.0548265	0.0558348	0.0603425	0.0577328	0.0614694	0.0614694	0.0639011	0.0612914	0.0614101	0.0595121	0.0565466	0.0567838
288	0.0506154	0.050141	0.0545893	0.0521575	0.0525727	0.0472347	0.046345	0.0458112	0.0500223	0.0532844	0.0505561	0.0497258	0.0532844	0.047294	0.047472	0.0469382	0.0504968	0.0510306	0.053581	0.05281	0.0532844	0.052632	0.0539369	0.0505561	0.0536403	0.0526913	0.0522762	0.0517424	0.0512679	0.0498444	0.0502596	0.0507341	0.0480651	0.0497851	0.0498444	0.0474126	0.0427271	0.0434981	0.0420153	0.0422526	0.0390498	0.0398208	0.0391684	0.0398801	0.0380415	0.039287	0.0413629	0.0480058	0.0470568
289	0.046345	0.0447437	0.0435574	0.0418374	0.0407105	0.0381601	0.0375077	0.0383381	0.0406512	0.0396429	0.0434388	0.0420747	0.049192	0.0455147	0.0432609	0.0442099	0.0426678	0.0425491	0.0426678	0.039465	0.0383974	0.0357877	0.0418374	0.0390498	0.0443285	0.0486582	0.0505561	0.0518017	0.0533438	0.0542334	0.051861	0.0589783	0.0618252	0.0582666	0.0561907	0.0566652	0.051861	0.0510306	0.0526913	0.0512679	0.0550638	0.0593342	0.0526913	0.0505561	0.0519796	0.0539369	0.051861	0.053581	0.0524541
290	0.047294	0.0487768	0.0475906	0.0465823	0.0502596	0.0494885	0.0475906	0.0488954	0.0476499	0.0478871	0.0479464	0.0416002	0.0389312	0.0382787	0.0369146	0.0325256	0.0320511	0.0364994	0.0337118	0.0335339	0.0328814	0.0330001	0.0352539	0.0384567	0.0412443	0.0403546	0.044803	0.0420153	0.043854	0.0453961	0.0483616	0.0552417	0.0520982	0.0537589	0.0541741	0.0538182	0.0519203	0.0513865	0.0542927	0.0541741	0.0538776	0.0531065	0.0475313	0.0484209	0.0432609	0.0417781	0.0433795	0.0407105	0.0380415
291	0.0529879	0.0548265	0.0519796	0.051861	0.0515644	0.0503189	0.057021	0.0525727	0.0515644	0.0479464	0.0497851	0.0494885	0.0427271	0.0446843	0.044803	0.0457519	0.0442099	0.0391684	0.045574	0.0443285	0.0435574	0.0461671	0.0493699	0.0548265	0.0574362	0.0565466	0.0552417	0.0545893	0.0561907	0.0577328	0.0574955	0.0590376	0.0592749	0.0534624	0.0503189	0.0498444	0.0499037	0.0539369	0.054352	0.051683	0.0489547	0.0484209	0.0467602	0.0405919	0.0423119	0.0460485	0.0459299	0.0424305	0.038516
292	0.0495478	0.0507934	0.0530472	0.0502596	0.0442692	0.0408291	0.0468788	0.0444471	0.0446843	0.0431423	0.0389905	0.0397615	0.0330001	0.0302124	0.0354911	0.0383974	0.041185	0.0399988	0.0401174	0.0430829	0.0442099	0.0480651	0.0470568	0.0478278	0.0502596	0.0432016	0.0462857	0.0441505	0.0408884	0.0440912	0.0450402	0.0457519	0.0433202	0.0451588	0.0475313	0.0449809	0.0461671	0.0458706	0.0416002	0.0405919	0.0367367	0.0343049	0.0302124	0.0289669	0.0253489	0.023451	0.0230951	0.0264165	0.0235103
293	0.0464637	0.0496665	0.0494885	0.042134	0.0417781	0.0413629	0.0461671	0.0480651	0.0443878	0.0427271	0.0422526	0.0403546	0.0377449	0.039465	0.0411257	0.0418374	0.0424305	0.0388719	0.0357877	0.0335932	0.0334745	0.0359656	0.0412443	0.0440912	0.0423712	0.0434981	0.0490734	0.0520389	0.0524541	0.055301	0.0608169	0.0628928	0.0570804	0.055301	0.0549452	0.0546486	0.0507341	0.0467009	0.0430829	0.0461671	0.0443878	0.0434981	0.0443285	0.0485989	0.0487175	0.0478871	0.0487768	0.050912	0.0517424
294	0.0397615	0.040236	0.0416002	0.0414222	0.0408291	0.0453368	0.0433202	0.039287	0.0408291	0.0423712	0.0379229	0.0396429	0.0354318	0.0382787	0.0386939	0.0386346	0.0381008	0.0406512	0.0425491	0.0393463	0.0378636	0.0391091	0.0365587	0.0352539	0.0376263	0.0372705	0.0403546	0.038516	0.0346608	0.0328814	0.0308649	0.0257641	0.0290262	0.0324069	0.0344828	0.0290855	0.0331187	0.0331187	0.0329407	0.0374484	0.0389312	0.0425491	0.0484802	0.0504375	0.0468195	0.0492513	0.0527506	0.0500816	0.0494885
295	0.0589783	0.0537589	0.0572583	0.0523948	0.0500816	0.0485396	0.0485989	0.0512086	0.0519796	0.0496665	0.0504375	0.0467009	0.0507341	0.0461671	0.0452774	0.0461078	0.0481837	0.0469975	0.0439133	0.0478278	0.0459892	0.0459299	0.0499037	0.0490734	0.0483023	0.0474126	0.0529286	0.0475313	0.0494885	0.0551231	0.0513865	0.0517424	0.0509713	0.0437354	0.0417781	0.0440319	0.0432016	0.0390498	0.0429643	0.0467009	0.0423119	0.0410664	0.0450402	0.0418967	0.0481244	0.0496072	0.0493699	0.0515051	0.0489547
296	0.0454554	0.046345	0.0467009	0.045574	0.0448623	0.0397022	0.0348387	0.0337118	0.0296193	0.0331187	0.0330594	0.028611	0.027069	0.0275434	0.025171	0.0253489	0.0285517	0.0343049	0.036796	0.038516	0.0390498	0.0426085	0.0487175	0.0506154	0.053581	0.0526913	0.0527506	0.0506748	0.0504968	0.0534031	0.0525727	0.0539369	0.0497851	0.0478871	0.0491327	0.0493106	0.0510306	0.0512086	0.055479	0.0510306	0.0533438	0.0580293	0.05625	0.060639	0.0587411	0.0569024	0.0552417	0.0521575	0.050912
297	0.0540555	0.0532844	0.0529879	0.0479464	0.0488954	0.049014	0.0529286	0.0527506	0.0563686	0.0556569	0.0525727	0.0481837	0.0459892	0.041185	0.040236	0.0374484	0.0366773	0.0353132	0.0343642	0.0321104	0.0324663	0.032229	0.0318138	0.0363808	0.0389312	0.0434981	0.0487768	0.050141	0.0492513	0.0538182	0.0516237	0.0535217	0.0518017	0.0568431	0.0553603	0.0568431	0.0506748	0.0503189	0.0510306	0.0533438	0.0486582	0.0503782	0.0496072	0.0531658	0.0489547	0.0498444	0.0507341	0.0532251	0.0476499
298	0.0493699	0.0502003	0.0539369	0.0492513	0.0510306	0.0484802	0.0492513	0.0525134	0.0496072	0.050141	0.0480058	0.0471161	0.0455147	0.046523	0.046523	0.0529879	0.0515051	0.0451588	0.0396429	0.0360249	0.0368553	0.0424305	0.043854	0.0443878	0.0423119	0.046523	0.0398801	0.0427271	0.0502003	0.0551231	0.0588004	0.0586818	0.0549452	0.0563686	0.0570804	0.0595121	0.0582666	0.0605204	0.0547079	0.0518017	0.050141	0.048243	0.0422526	0.047294	0.0427271	0.0418374	0.0420153	0.0399395	0.0397615
299	0.0494292	0.0460485	0.0411257	0.0351353	0.0343049	0.0370332	0.041185	0.044803	0.0434981	0.041185	0.0371518	0.0352539	0.0364401	0.0417781	0.0433202	0.0443878	0.046345	0.0393463	0.0336525	0.036618	0.0417781	0.0426678	0.0456926	0.0483616	0.0477685	0.0476499	0.0494885	0.0450402	0.0469975	0.0520389	0.0514458	0.0481837	0.0520389	0.0509713	0.0483023	0.0529286	0.0530472	0.055301	0.0574955	0.0569024	0.0567838	0.0585038	0.0597494	0.0587411	0.0564279	0.0590376	0.0570804	0.0593935	0.0522762
300	0.051683	0.0506154	0.050141	0.0451588	0.0410071	0.0385753	0.0418374	0.0422526	0.0383974	0.0359063	0.0311021	0.0351946	0.0366773	0.0384567	0.0396429	0.0432016	0.0423712	0.0410664	0.0431423	0.044625	0.0471754	0.0539962	0.0522168	0.0557162	0.0546486	0.0537589	0.0556569	0.0578514	0.0554196	0.0547672	0.0475313	0.046523	0.0448623	0.0433202	0.0387532	0.0442692	0.0455147	0.0372705	0.0365587	0.0408291	0.0388719	0.0480651	0.0474126	0.0504968	0.049014	0.0491327	0.0442099	0.0450995	0.0514458
301	0.0704847	0.0681715	0.0625963	0.0599866	0.0573769	0.0513865	0.0494292	0.0496665	0.0473533	0.0458706	0.0444471	0.044803	0.0454554	0.0443285	0.0429643	0.0424898	0.0433795	0.0435574	0.0401174	0.0354911	0.042134	0.0471161	0.0499037	0.050912	0.0507934	0.0488361	0.047472	0.0481244	0.0453368	0.0452181	0.0504375	0.0471161	0.0473533	0.0461078	0.0476499	0.0487768	0.0497851	0.0472347	0.0472347	0.051861	0.0583852	0.0553603	0.0580293	0.0517424	0.0503782	0.0469975	0.0487768	0.0488954	0.0525727
302	0.0571397	0.0539962	0.0574362	0.0555976	0.0556569	0.0592156	0.0522168	0.0533438	0.0485989	0.0396429	0.0417781	0.043854	0.0437354	0.039465	0.0392277	0.0373891	0.0330594	0.0422526	0.0403546	0.0394057	0.0404139	0.0433202	0.0411257	0.0445064	0.0452774	0.0471161	0.049014	0.0574362	0.0558348	0.0509713	0.0508527	0.0530472	0.0507341	0.0550638	0.0538182	0.05797	0.0554196	0.0553603	0.0524541	0.0496665	0.0519796	0.0521575	0.0508527	0.045574	0.0427864	0.0387532	0.039465	0.0351946	0.0320511
303	0.0618252	0.0644942	0.0649687	0.0622997	0.0621218	0.0628335	0.0588004	0.0559534	0.0531065	0.0551231	0.05453	0.0497851	0.0499037	0.045574	0.0431423	0.0396429	0.0385753	0.0388719	0.0377449	0.0378043	0.039465	0.042134	0.0434981	0.0418374	0.0408884	0.0436761	0.0504375	0.0475906	0.0534624	0.0537589	0.0535217	0.0531658	0.0520982	0.0525727	0.0554196	0.0541741	0.0505561	0.046345	0.0473533	0.0449809	0.0442692	0.0461078	0.0437947	0.0436761	0.046523	0.0449809	0.0518017	0.0495478	0.0531065
304	0.0510899	0.052632	0.0519203	0.046345	0.0445064	0.0469382	0.0523948	0.0504375	0.050912	0.0487175	0.05453	0.0511492	0.0454554	0.0480058	0.0459299	0.0440319	0.0411257	0.0385753	0.0398208	0.0377449	0.0417781	0.0386939	0.0382787	0.0423119	0.0416595	0.0436761	0.048243	0.0538776	0.0487768	0.0447437	0.044803	0.041185	0.0380415	0.0369146	0.0378043	0.0383381	0.0369146	0.0381008	0.0360842	0.0396429	0.0411257	0.0437354	0.0468788	0.0509713	0.0515644	0.0480058	0.0471161	0.0494292	0.0481837
305	0.0566652	0.0563093	0.0565466	0.0491327	0.0525134	0.0523948	0.0520982	0.0472347	0.0495478	0.0507934	0.0471754	0.0481244	0.0464044	0.0453961	0.0538776	0.0476499	0.0459892	0.0462264	0.0488954	0.0483616	0.0468195	0.0493699	0.055479	0.0539962	0.0529286	0.0494292	0.0515051	0.0526913	0.0500816	0.0520389	0.0479464	0.0461671	0.0436167	0.0389312	0.0422526	0.0454554	0.0478871	0.0513272	0.0513865	0.0519203	0.0504968	0.050912	0.055301	0.0537589	0.0505561	0.047294	0.0450995	0.0415409	0.0378636
306	0.0462857	0.040236	0.0412443	0.0397022	0.0427271	0.0416595	0.0362622	0.0340677	0.029738	0.0313393	0.0303311	0.0291448	0.0324069	0.0297973	0.0332966	0.0312207	0.0304497	0.0327035	0.0353725	0.0399988	0.044625	0.0410664	0.0442099	0.0464044	0.0537589	0.0484802	0.0515051	0.0558348	0.0551824	0.0585038	0.0605797	0.051683	0.0580886	0.0531658	0.055301	0.0559534	0.0530472	0.0526913	0.0523948	0.0535217	0.0506748	0.049192	0.0557162	0.0554196	0.0590376	0.0548265	0.0480651	0.0496072	0.0513865
307	0.0510899	0.0522168	0.0560721	0.0484802	0.0430236	0.0481244	0.0496072	0.0522762	0.0536403	0.0522168	0.0492513	0.0449809	0.0457519	0.0439133	0.0446843	0.0469975	0.0440319	0.0448623	0.0443878	0.0450995	0.0430236	0.0452774	0.0480651	0.0498444	0.0538776	0.054352	0.0604611	0.0634859	0.0622404	0.0575548	0.0536996	0.0575548	0.0586818	0.0567245	0.0523948	0.0483023	0.0467009	0.041956	0.0365587	0.0346015	0.0389312	0.0424898	0.0386346	0.0344828	0.0397615	0.0464637	0.0515644	0.0523355	0.0502596
308	0.0424898	0.0411257	0.0412443	0.0423712	0.0471754	0.0450995	0.0449809	0.0487768	0.0494292	0.0522762	0.0537589	0.050141	0.0513272	0.0534624	0.0506748	0.046523	0.0439726	0.0464044	0.0464044	0.0504375	0.0497851	0.0450402	0.0452181	0.0442099	0.0447437	0.049014	0.0510306	0.0553603	0.0548265	0.0557162	0.0487175	0.0461078	0.0466416	0.0458112	0.0429643	0.0457519	0.0437354	0.0397022	0.0384567	0.0350166	0.0346608	0.0404139	0.0362622	0.0360249	0.0384567	0.0405919	0.0411257	0.0371518	0.0398208
309	0.0609949	0.0580293	0.0550045	0.0491327	0.0465823	0.0459892	0.0434388	0.0425491	0.0460485	0.0468788	0.041956	0.0407698	0.0393463	0.0376263	0.0369146	0.0374484	0.0380415	0.0399395	0.0404733	0.036796	0.0350759	0.0356097	0.0342456	0.0382787	0.0408884	0.0372705	0.0405326	0.0436761	0.0422526	0.0442692	0.0449216	0.0471161	0.047472	0.0496665	0.0444471	0.0478871	0.0522762	0.0513865	0.0489547	0.0518017	0.0497851	0.0493106	0.0473533	0.0500816	0.0474126	0.0526913	0.0560721	0.0533438	0.05625
310	0.046523	0.0457519	0.0440319	0.0378043	0.0418374	0.0382194	0.0354318	0.0433202	0.0417188	0.0469975	0.0451588	0.0477092	0.0431423	0.0427271	0.0440319	0.0404733	0.0433795	0.0407105	0.0359063	0.0363215	0.0329407	0.0362029	0.0376263	0.0405326	0.0412443	0.0433795	0.047472	0.049963	0.0532844	0.0527506	0.0565466	0.0584445	0.0586818	0.0585631	0.052632	0.0522762	0.0494885	0.0469382	0.0430236	0.0456926	0.0461078	0.042905	0.0443285	0.0499037	0.0468788	0.0545893	0.0576142	0.0572583	0.0566652
311	0.0379822	0.0416595	0.0435574	0.0388125	0.0349573	0.0386939	0.0369146	0.0364401	0.0276028	0.0298566	0.0276028	0.0326442	0.0306869	0.028789	0.0288483	0.0329407	0.0296786	0.0329407	0.0315173	0.0353725	0.0344828	0.0362622	0.0353132	0.0396429	0.0420153	0.0440319	0.0440912	0.0458112	0.0466416	0.0521575	0.055479	0.0608169	0.0574955	0.0547672	0.0544707	0.0577921	0.0564872	0.0539962	0.0503782	0.0521575	0.0491327	0.0475906	0.0430829	0.0430829	0.0439726	0.0411257	0.0347201	0.0337711	0.0351946
312	0.0393463	0.0383974	0.038516	0.0376856	0.0329407	0.0331187	0.0374484	0.0364994	0.0354911	0.0309242	0.0321104	0.0334745	0.0327628	0.0284924	0.0248151	0.0296786	0.0283738	0.0327035	0.0382787	0.0396429	0.046345	0.0449216	0.0471754	0.0531065	0.0594528	0.0644349	0.0609949	0.0590376	0.0529286	0.0547079	0.0569617	0.0505561	0.0498444	0.0480651	0.0444471	0.0425491	0.0407105	0.0430829	0.0435574	0.0481244	0.0469382	0.045574	0.0525727	0.0575548	0.0580886	0.0548265	0.0566652	0.05797	0.0591562
313	0.0487768	0.0483616	0.0509713	0.0495478	0.0471161	0.045574	0.0444471	0.0421933	0.0395836	0.0452181	0.0393463	0.0378636	0.0366773	0.0391091	0.0361435	0.0401174	0.0389312	0.0414222	0.041956	0.044803	0.0376263	0.049014	0.0503189	0.0521575	0.046523	0.0474126	0.0467009	0.0514458	0.0481837	0.0476499	0.0433795	0.0469382	0.0436761	0.0456333	0.0472347	0.0503189	0.0550045	0.0539962	0.0449216	0.0433795	0.0494292	0.0518017	0.0532844	0.0504968	0.0488361	0.046345	0.0532844	0.0481244	0.0478278
314	0.0360249	0.0393463	0.0345421	0.0344828	0.0334152	0.0380415	0.0353725	0.0383974	0.0356097	0.0404139	0.0415409	0.044803	0.0461671	0.0486582	0.0473533	0.0449216	0.0398208	0.0440319	0.0425491	0.0474126	0.0420747	0.0431423	0.0387532	0.0379229	0.0425491	0.0410664	0.0456926	0.0478871	0.0451588	0.041185	0.0353132	0.0408884	0.0374484	0.0374484	0.039465	0.040236	0.0404139	0.0401767	0.038516	0.0416595	0.0423712	0.0433202	0.0414815	0.0410664	0.0442692	0.0443878	0.0488954	0.0467009	0.0446843
315	0.0523948	0.0513865	0.0494885	0.0477685	0.0468195	0.0456926	0.044625	0.0440912	0.0458706	0.0431423	0.0408884	0.0432016	0.0477092	0.0473533	0.0503189	0.0525134	0.0514458	0.0542927	0.0520389	0.0488361	0.0536996	0.0522168	0.0522168	0.0538776	0.0558941	0.0534031	0.0541741	0.0582666	0.0566652	0.057199	0.0637825	0.0669853	0.0692984	0.0641384	0.0614101	0.0635453	0.061588	0.0586818	0.0583259	0.0585631	0.0592156	0.0532844	0.0468788	0.0443285	0.0521575	0.0527506	0.050912	0.0564872	0.0551231
316	0.0523355	0.0475313	0.0451588	0.0422526	0.0447437	0.0487175	0.0512086	0.0469382	0.0439133	0.0456333	0.0452181	0.0459299	0.0470568	0.0471754	0.048243	0.0459299	0.042134	0.0407698	0.0443878	0.0481244	0.0416595	0.0447437	0.0451588	0.0503189	0.054352	0.0539962	0.0510899	0.0475906	0.0503782	0.0502596	0.0480058	0.050912	0.0519203	0.0526913	0.0504375	0.0495478	0.0477685	0.0525134	0.0582073	0.0550638	0.0583852	0.0538182	0.0569024	0.05969	0.0539962	0.0516237	0.0488954	0.0488361	0.047294
317	0.0518017	0.0521575	0.0537589	0.0465823	0.041956	0.0530472	0.0508527	0.051861	0.0538182	0.0530472	0.0470568	0.0514458	0.0513865	0.046523	0.0456926	0.0461078	0.0382194	0.0370925	0.0423712	0.0440319	0.0462857	0.0507341	0.0493106	0.0477685	0.0525727	0.0515051	0.0550638	0.0545893	0.0530472	0.0529879	0.0467009	0.0458706	0.0446843	0.0409477	0.0417781	0.0430236	0.0514458	0.0497851	0.0520982	0.0541741	0.050141	0.0539962	0.0548858	0.0582073	0.0566652	0.0578514	0.0564279	0.0487175	0.0458706
318	0.0625963	0.065028	0.0620625	0.0536996	0.0536996	0.0536996	0.0536403	0.0508527	0.0497851	0.0506154	0.0488954	0.0475906	0.0452181	0.0471161	0.049192	0.0511492	0.0480058	0.0461671	0.0450402	0.0442692	0.0452774	0.0430236	0.0468788	0.0469382	0.0497851	0.0462857	0.0477685	0.049192	0.0450402	0.046523	0.0512679	0.0515644	0.0521575	0.0497851	0.0506154	0.0502003	0.0512086	0.0531658	0.0513272	0.0464637	0.049192	0.0450402	0.042905	0.0449809	0.0452181	0.0498444	0.049963	0.0493699	0.0502003
319	0.0402953	0.0376263	0.0433795	0.0389905	0.0402953	0.0382787	0.0391091	0.0397022	0.0425491	0.0444471	0.047472	0.0502003	0.0452774	0.0456333	0.0492513	0.0480058	0.0453368	0.0433795	0.0417188	0.0453961	0.0417781	0.0416595	0.0423712	0.0481244	0.0503189	0.0475906	0.0494292	0.0497258	0.0475906	0.051861	0.0486582	0.0539962	0.0522762	0.0510899	0.0524541	0.0533438	0.0542334	0.0554196	0.0595121	0.0586818	0.0589783	0.0557162	0.0564279	0.0571397	0.0531065	0.0542927	0.0532844	0.0555383	0.0506748
320	0.0563686	0.0547672	0.05969	0.0563093	0.0544114	0.0560721	0.05281	0.0475313	0.0436761	0.0503189	0.0433202	0.0469382	0.0499037	0.0410664	0.042134	0.0414222	0.0372111	0.038516	0.0441505	0.0413629	0.038516	0.0410071	0.0413036	0.0414815	0.0480058	0.0485989	0.0512679	0.0576142	0.0558348	0.0550638	0.0617659	0.0662143	0.0661549	0.0691205	0.0655618	0.0717895	0.0671039	0.0635453	0.0643756	0.0668667	0.0639604	0.0632487	0.0585038	0.0621218	0.0588004	0.0576735	0.0480651	0.0508527	0.0558348
321	0.0477092	0.0512679	0.0557162	0.0525134	0.0541741	0.0577328	0.0555976	0.0569617	0.0548265	0.0536996	0.0523948	0.0493106	0.0472347	0.0459299	0.0491327	0.0477092	0.0464637	0.049192	0.0503782	0.0548858	0.0531065	0.054352	0.0556569	0.0547079	0.0531658	0.0508527	0.0527506	0.0485396	0.0450995	0.043854	0.0380415	0.0378636	0.0379229	0.0347201	0.0350759	0.0335339	0.0357877	0.0369146	0.0433795	0.0451588	0.0458706	0.0486582	0.0524541	0.0532251	0.0542927	0.0546486	0.0582666	0.0578514	0.05453
322	0.0517424	0.0498444	0.0540555	0.0548265	0.0522168	0.0553603	0.0592156	0.0565466	0.0577328	0.0604018	0.0586224	0.0614101	0.062359	0.0580293	0.0576735	0.05969	0.0566652	0.05797	0.058919	0.0544114	0.0476499	0.0487768	0.050912	0.0504968	0.0534031	0.0522168	0.05281	0.0500816	0.0471161	0.0488361	0.0497258	0.0539962	0.0504968	0.0439133	0.0401767	0.0407105	0.0399395	0.0354318	0.0370925	0.0325849	0.0299752	0.0319325	0.0308649	0.0343642	0.0346015	0.0357284	0.0354911	0.0396429	0.0408884
323	0.0520982	0.0547079	0.0547079	0.0464044	0.0458112	0.0452181	0.0450402	0.044803	0.0415409	0.0412443	0.0383974	0.0400581	0.0425491	0.0443878	0.0477685	0.0504968	0.0478871	0.0504375	0.0509713	0.0529879	0.0572583	0.0530472	0.0536403	0.049014	0.0491327	0.0473533	0.049963	0.0506748	0.0503782	0.0502596	0.049014	0.0464044	0.0511492	0.0519203	0.0524541	0.0483616	0.0488954	0.0435574	0.0440912	0.0433795	0.0394057	0.0423712	0.0406512	0.0405326	0.0393463	0.0458706	0.0513865	0.0488954	0.0479464
324	0.0477685	0.0450995	0.0420153	0.0403546	0.042905	0.0512679	0.0496665	0.0468195	0.0493106	0.0559534	0.0586224	0.0614101	0.0580293	0.0604611	0.0604611	0.0588004	0.050141	0.0549452	0.0556569	0.0509713	0.047472	0.0450402	0.0426678	0.0441505	0.0428457	0.0402953	0.0418374	0.0478278	0.0445657	0.0448623	0.0439726	0.0435574	0.0469382	0.0502003	0.0525134	0.0565466	0.0536403	0.0532251	0.0472347	0.0450402	0.0420747	0.0450995	0.0507934	0.052632	0.0496072	0.0478278	0.0458706	0.0497258	0.047294
325	0.058148	0.0567838	0.0602831	0.0551824	0.0548265	0.054352	0.0523355	0.0500223	0.0487768	0.0478278	0.0490734	0.0447437	0.0418374	0.0403546	0.042134	0.0384567	0.0408884	0.0376856	0.0347201	0.0350759	0.0310428	0.0337118	0.0343642	0.0334745	0.036796	0.0372705	0.0399395	0.0426085	0.0487768	0.0540555	0.0522168	0.0525727	0.0491327	0.0440319	0.0440912	0.0405326	0.0372705	0.037567	0.0311614	0.0300938	0.029738	0.0284924	0.0289669	0.029738	0.0306276	0.0298566	0.031458	0.0343642	0.0374484
326	0.05281	0.0519203	0.0512679	0.0468788	0.0427271	0.0399395	0.0417188	0.0409477	0.0389905	0.0428457	0.0397022	0.0354911	0.0341863	0.0345421	0.0332373	0.0403546	0.0440319	0.0448623	0.0425491	0.0445064	0.044625	0.0451588	0.051861	0.0524541	0.0556569	0.05625	0.0521575	0.0514458	0.0494292	0.054352	0.0534031	0.0518017	0.0523948	0.0484802	0.0440319	0.0426678	0.0415409	0.0483023	0.044625	0.0479464	0.0417188	0.0440319	0.0439133	0.040236	0.0417781	0.0443878	0.0450402	0.0447437	0.0405326
327	0.0557162	0.0573176	0.0559534	0.0539962	0.0469382	0.0409477	0.0354911	0.0379822	0.0360842	0.0399395	0.0390498	0.0394057	0.0342456	0.0340677	0.0360249	0.0367367	0.0408291	0.0450995	0.0408884	0.0413036	0.043854	0.0432016	0.044625	0.0490734	0.0492513	0.048243	0.052632	0.0529879	0.0512679	0.0503782	0.0547079	0.0457519	0.0450995	0.0467602	0.0471161	0.0517424	0.0561907	0.0577921	0.0575548	0.0596307	0.0612321	0.061588	0.0655618	0.0661549	0.065028	0.0602831	0.0577921	0.0521575	0.0472347
328	0.0486582	0.0464637	0.0426678	0.0350166	0.0311614	0.0319325	0.0322883	0.0341863	0.0316359	0.030509	0.0318731	0.0269503	0.0283145	0.0246965	0.0274841	0.0354911	0.0302124	0.0325256	0.0324663	0.0338304	0.0341863	0.0408291	0.0398208	0.0424305	0.0504968	0.0513865	0.0505561	0.0538182	0.0503189	0.0475313	0.051683	0.0471161	0.048243	0.0499037	0.0455147	0.039465	0.0393463	0.0423119	0.044803	0.0455147	0.0475313	0.0477685	0.0512679	0.0485989	0.0487175	0.0507341	0.0544114	0.0542927	0.0493106
329	0.0476499	0.0510899	0.0559534	0.0473533	0.0469382	0.0464044	0.0458112	0.0474126	0.0494292	0.0467009	0.0478278	0.0433202	0.0426085	0.0423712	0.0453961	0.0462857	0.0494885	0.0502596	0.0480651	0.0470568	0.0488361	0.0493699	0.0551231	0.0576735	0.0547672	0.0500223	0.0503189	0.0499037	0.0464044	0.0471161	0.0457519	0.0499037	0.052632	0.0475313	0.0432609	0.0479464	0.053581	0.0515051	0.0491327	0.049963	0.0531658	0.0546486	0.0497258	0.0450995	0.0448623	0.0443285	0.0395836	0.0340677	0.0315766
330	0.0551231	0.0504968	0.050141	0.043854	0.0456926	0.0467602	0.0443878	0.0491327	0.0442099	0.0491327	0.0505561	0.0485989	0.0515051	0.0500816	0.0507341	0.0500223	0.0520389	0.0503782	0.0451588	0.041956	0.0445064	0.0411257	0.0412443	0.0432016	0.0461671	0.045574	0.0461078	0.0421933	0.0442099	0.0477092	0.0513272	0.0440319	0.0491327	0.051861	0.0532844	0.0486582	0.0488954	0.0449216	0.0453961	0.045574	0.0423712	0.0409477	0.0412443	0.034898	0.0293228	0.0264758	0.0276028	0.0264165	0.0273655
331	0.0617659	0.0605204	0.0583852	0.0509713	0.0549452	0.0514458	0.0465823	0.0469382	0.0504968	0.0481837	0.0461078	0.0411257	0.0384567	0.0395243	0.0437354	0.045574	0.0456333	0.0478278	0.0464044	0.0452181	0.0422526	0.0445064	0.0484802	0.0541741	0.0553603	0.0589783	0.0568431	0.0550045	0.0520982	0.0485989	0.0483023	0.0541741	0.0522168	0.0472347	0.0437947	0.0436167	0.0403546	0.0377449	0.0370925	0.0427864	0.0442692	0.0459892	0.047472	0.0506748	0.053581	0.052632	0.0560721	0.05453	0.0567838
332	0.0485396	0.0524541	0.05625	0.047472	0.0472347	0.0458706	0.0434981	0.0449216	0.0506748	0.0488361	0.0469382	0.0489547	0.0453368	0.0461078	0.0470568	0.0433202	0.0421933	0.0440912	0.0414222	0.0343049	0.0373891	0.0398208	0.0434981	0.0437947	0.042905	0.0478278	0.0532844	0.0592749	0.0569024	0.0620032	0.0648501	0.0644349	0.0632487	0.0555976	0.0555976	0.05625	0.0530472	0.0561314	0.0494885	0.049014	0.0441505	0.0420747	0.0414815	0.0416002	0.0467009	0.0409477	0.042134	0.0416002	0.0391684
333	0.0410071	0.036618	0.0404139	0.0354318	0.0349573	0.0315173	0.0337118	0.0335932	0.0333559	0.0389312	0.0397615	0.0416595	0.041956	0.0362029	0.0391684	0.0389905	0.0437354	0.0446843	0.0477685	0.0475906	0.0412443	0.0398208	0.0415409	0.0399395	0.0460485	0.0481837	0.0523355	0.0526913	0.0502596	0.0488361	0.0510899	0.0539962	0.0563686	0.0560128	0.0572583	0.0551824	0.0517424	0.0497258	0.048243	0.0504968	0.0464044	0.043854	0.0447437	0.0477092	0.044625	0.0480651	0.0522762	0.0473533	0.0445657
334	0.0470568	0.0480651	0.0507341	0.0444471	0.0509713	0.0520389	0.0511492	0.0519203	0.0507341	0.0540555	0.0521575	0.0460485	0.0453961	0.044803	0.0483616	0.0461078	0.0405919	0.0418967	0.0448623	0.0483616	0.0434981	0.0427864	0.0442692	0.0479464	0.0443285	0.0398801	0.0391091	0.041185	0.0418374	0.0394057	0.0340677	0.0338897	0.0364401	0.0418374	0.0398801	0.0434388	0.0467009	0.0510306	0.0548858	0.0541741	0.0550045	0.0593935	0.0585631	0.0552417	0.0515644	0.0488361	0.0484209	0.0493699	0.0462264
335	0.0520389	0.0510899	0.0491327	0.0451588	0.0428457	0.0435574	0.041185	0.0426085	0.0351946	0.0373298	0.0381601	0.0393463	0.0374484	0.0371518	0.0359656	0.0363808	0.0360249	0.0370332	0.0363215	0.0415409	0.0367367	0.042134	0.0445064	0.0480651	0.0470568	0.047472	0.0489547	0.0504375	0.0532251	0.055301	0.0528693	0.05797	0.0514458	0.0469975	0.0422526	0.0488361	0.0504968	0.0502003	0.044803	0.0449809	0.0413629	0.0398208	0.0406512	0.0442692	0.047472	0.0506154	0.0434981	0.0396429	0.0407698
336	0.041956	0.040236	0.0414222	0.0354318	0.0398801	0.0405919	0.0428457	0.0458706	0.0465823	0.050912	0.0536403	0.0533438	0.0557162	0.0558348	0.0559534	0.050912	0.0474126	0.0434388	0.0426678	0.0380415	0.038516	0.0402953	0.0413036	0.0425491	0.042134	0.042134	0.0485396	0.0535217	0.0574955	0.0533438	0.0566652	0.0630115	0.0557162	0.0531658	0.0542927	0.0551231	0.0530472	0.0550045	0.0555383	0.0574955	0.063308	0.0607576	0.0538182	0.0567245	0.0573769	0.0590969	0.0603425	0.0576735	0.0558348
337	0.0569024	0.0531658	0.0547672	0.0471754	0.0461671	0.0421933	0.0433202	0.0406512	0.0377449	0.0324069	0.0299159	0.0284924	0.0268317	0.0293821	0.0321104	0.0340677	0.0372705	0.0372705	0.0360842	0.0400581	0.0445064	0.0452774	0.0511492	0.0517424	0.0478278	0.0485396	0.0539962	0.0512679	0.0502596	0.0506154	0.0508527	0.0498444	0.0533438	0.0523355	0.0536403	0.0567838	0.0557162	0.0515051	0.0509713	0.0542927	0.0506748	0.0500223	0.0517424	0.0512086	0.0515644	0.0503189	0.0502596	0.0483023	0.0454554
338	0.0479464	0.049014	0.050912	0.0459892	0.0431423	0.0440319	0.0418374	0.0395243	0.040236	0.0398801	0.0404139	0.0418374	0.0376856	0.0363215	0.0404139	0.0406512	0.0393463	0.0410664	0.0386346	0.0399988	0.0407698	0.0404733	0.0424305	0.0426678	0.0421933	0.0418374	0.044803	0.0458112	0.047472	0.0532251	0.0494885	0.0480058	0.0508527	0.0483616	0.050141	0.050141	0.0461671	0.0424898	0.0380415	0.0389905	0.0382194	0.0407698	0.038516	0.0332966	0.0332966	0.0371518	0.0362622	0.0375077	0.0350166
339	0.0507934	0.0534624	0.0564872	0.0526913	0.0522168	0.0541741	0.0468195	0.0466416	0.0471754	0.0462264	0.0454554	0.0368553	0.0324069	0.0293821	0.0336525	0.0336525	0.0350759	0.0475906	0.047294	0.0452181	0.0456926	0.0455147	0.0544114	0.0597494	0.0650873	0.0628928	0.0621218	0.0639011	0.0536996	0.0535217	0.0469975	0.0420153	0.0413036	0.0397615	0.034127	0.0295007	0.030509	0.0283145	0.0250524	0.0349573	0.0384567	0.0442099	0.0478278	0.0486582	0.046345	0.0500223	0.0524541	0.0478871	0.0456926
340	0.0518017	0.0529879	0.0515644	0.046345	0.0448623	0.0430236	0.0450995	0.051683	0.0520389	0.0532251	0.0529286	0.0541148	0.0515051	0.0507341	0.0567245	0.0552417	0.05453	0.0551231	0.0493106	0.0529286	0.0531658	0.0545893	0.0515051	0.0535217	0.0538182	0.0507934	0.0512086	0.0523355	0.0468195	0.0503782	0.0467602	0.0452774	0.0431423	0.0433795	0.0427864	0.043854	0.0383381	0.0355504	0.0389312	0.0382787	0.0415409	0.0437354	0.0414815	0.0411257	0.0384567	0.0375077	0.0398208	0.0432016	0.044803
341	0.0417781	0.0472347	0.0511492	0.0472347	0.0471161	0.042905	0.0420747	0.0357877	0.0372111	0.0413629	0.0415409	0.0439726	0.0467602	0.0464637	0.0445064	0.042905	0.042905	0.0426085	0.0466416	0.0477092	0.0465823	0.0512679	0.050141	0.0454554	0.0430829	0.0448623	0.0493699	0.0518017	0.0515644	0.0499037	0.0469975	0.049963	0.0457519	0.0420153	0.0431423	0.0449216	0.0418374	0.0382787	0.0338304	0.0378636	0.0413629	0.0459892	0.0427864	0.046523	0.0471754	0.0434981	0.0449809	0.0470568	0.0485396
342	0.0570804	0.0540555	0.0576142	0.0541741	0.0453961	0.0398208	0.0356097	0.0357284	0.0318138	0.0326442	0.0292635	0.0298566	0.0312207	0.0292635	0.0264165	0.0302124	0.0332373	0.0283145	0.026891	0.0267724	0.0321104	0.0382787	0.0359656	0.0362029	0.0342456	0.0370925	0.036796	0.0399988	0.0443285	0.0489547	0.0503782	0.0494885	0.0459892	0.0465823	0.0488954	0.0492513	0.0550638	0.0547672	0.0542927	0.0575548	0.0611135	0.0601052	0.0583852	0.0627742	0.0617659	0.0572583	0.062537	0.0563093	0.0589783
343	0.0481837	0.0476499	0.0525727	0.0502596	0.0533438	0.0566652	0.0593935	0.0634266	0.0627149	0.0637232	0.0639604	0.0644942	0.0657398	0.0611135	0.0582073	0.0550045	0.0491327	0.0502003	0.0418967	0.0407698	0.0354911	0.0363808	0.0374484	0.0389312	0.0421933	0.0430236	0.0414222	0.0464637	0.0441505	0.0511492	0.0493699	0.0499037	0.0469382	0.0441505	0.0429643	0.0475906	0.0453368	0.0476499	0.0461671	0.0465823	0.0455147	0.0477685	0.0531658	0.0552417	0.0548265	0.0556569	0.0522168	0.055301	0.0548265
344	0.051861	0.0461078	0.0451588	0.0416002	0.0399988	0.0394057	0.0400581	0.0423119	0.0416002	0.0456926	0.0466416	0.0440319	0.0476499	0.0512679	0.0550638	0.0531065	0.0592156	0.0577921	0.0590969	0.0555383	0.0551231	0.0605204	0.0550045	0.0529879	0.0493106	0.0452774	0.0485989	0.0423119	0.0418967	0.0363808	0.0372111	0.032229	0.0298566	0.0325849	0.0349573	0.0340677	0.0351353	0.0345421	0.0345421	0.0326442	0.0378043	0.0408291	0.0478871	0.0447437	0.0470568	0.0437947	0.049192	0.049014	0.0472347
345	0.0473533	0.0469975	0.0494292	0.0472347	0.047294	0.046345	0.048243	0.0484209	0.0464637	0.0480651	0.0436167	0.0427864	0.0470568	0.0455147	0.0423119	0.0417188	0.0433202	0.0430236	0.0444471	0.0444471	0.0381601	0.0433202	0.0448623	0.0464044	0.0488954	0.0535217	0.0555976	0.054352	0.0488361	0.0462264	0.0480651	0.0522762	0.0495478	0.0448623	0.0376856	0.0410664	0.0395243	0.0397615	0.0406512	0.0456926	0.0471161	0.0407698	0.0452181	0.0503782	0.0534624	0.055479	0.0549452	0.0539962	0.0571397
346	0.0607576	0.0583259	0.0595714	0.0599273	0.0569617	0.0558941	0.0457519	0.0421933	0.0401767	0.0363215	0.0373298	0.034898	0.0341863	0.0347201	0.0363215	0.0418967	0.0375077	0.0443878	0.0495478	0.0456926	0.0459892	0.0439133	0.0439133	0.0429643	0.0483616	0.0459299	0.0455147	0.0439133	0.0430236	0.0401767	0.0443285	0.0453961	0.0483023	0.047294	0.0505561	0.0506748	0.0494885	0.0461671	0.0494292	0.0480651	0.0509713	0.0500816	0.0485989	0.0444471	0.0445064	0.0399395	0.0379229	0.0351353	0.0354318
347	0.0537589	0.0620032	0.058919	0.0491327	0.0507934	0.052632	0.05281	0.0525727	0.0446843	0.0488954	0.0465823	0.0458706	0.0408884	0.0397615	0.044625	0.0418374	0.0409477	0.0383974	0.0407105	0.046345	0.0465823	0.0478871	0.0509713	0.0502596	0.0559534	0.0548265	0.0574955	0.0542334	0.0534031	0.0560128	0.0536403	0.0567245	0.0540555	0.0493699	0.0497851	0.0487175	0.0465823	0.0475906	0.0539962	0.0559534	0.0509713	0.0503782	0.0494885	0.0513272	0.0520982	0.0545893	0.0549452	0.0564279	0.0520982
348	0.055301	0.0564872	0.0548858	0.0503782	0.0497851	0.050912	0.0532251	0.0539962	0.0494292	0.0483023	0.0427271	0.0470568	0.0488361	0.0469382	0.0490734	0.0516237	0.0510899	0.0512679	0.0525727	0.0538182	0.0541741	0.0574955	0.055479	0.0548858	0.0617659	0.0612914	0.0586818	0.0599866	0.0569617	0.0577328	0.0621218	0.05797	0.0566059	0.0589783	0.0604611	0.0583259	0.0600459	0.0595121	0.0587411	0.0585631	0.0529286	0.0479464	0.0456333	0.0468195	0.0452181	0.0389312	0.0423712	0.0403546	0.0409477
349	0.0524541	0.0563093	0.0547672	0.0547079	0.0523948	0.0497851	0.0472347	0.0530472	0.0540555	0.0569024	0.0557162	0.0547672	0.0520982	0.051861	0.0513865	0.0565466	0.0555383	0.0533438	0.0477092	0.0466416	0.0475906	0.0512086	0.0475313	0.0487768	0.0486582	0.0472347	0.047472	0.0505561	0.0531658	0.0569024	0.0550638	0.0528693	0.0468195	0.0478278	0.0455147	0.0474126	0.0467009	0.0488361	0.0469975	0.0459892	0.0449216	0.0433202	0.0421933	0.0469382	0.0469382	0.0477092	0.0497851	0.0493106	0.0449809
350	0.057021	0.0582666	0.058919	0.0580293	0.0576735	0.0566059	0.0506748	0.046345	0.0471161	0.0458112	0.0446843	0.0422526	0.0405326	0.0404733	0.0357877	0.0325256	0.0311021	0.0337118	0.0353725	0.0325849	0.0370925	0.0407105	0.0433795	0.0411257	0.0385753	0.0361435	0.0359656	0.0374484	0.0386939	0.0425491	0.0435574	0.0417781	0.0369146	0.0307462	0.0372111	0.037567	0.0402953	0.0427864	0.0398801	0.0397022	0.0366773	0.0405326	0.0373298	0.040236	0.0417781	0.0394057	0.0396429	0.041185	0.0406512
351	0.0535217	0.0524541	0.0503782	0.0450995	0.0462264	0.0518017	0.0536403	0.050141	0.0500816	0.0530472	0.0506154	0.0478871	0.0481837	0.051683	0.0521575	0.0507934	0.0484802	0.045574	0.0475313	0.0427864	0.0363215	0.0376856	0.0357877	0.0378636	0.0359063	0.0401174	0.0470568	0.0503189	0.050912	0.0467602	0.0497851	0.0517424	0.0491327	0.0477685	0.0443878	0.049963	0.0464044	0.0396429	0.0319325	0.0353132	0.038516	0.0396429	0.0409477	0.0453368	0.049963	0.05281	0.0492513	0.052632	0.05453
352	0.0598087	0.0630708	0.0577921	0.0515051	0.0496072	0.0496665	0.0528693	0.0541741	0.0516237	0.0507341	0.0486582	0.0436167	0.0434981	0.0516237	0.0541148	0.0550638	0.0525134	0.0551231	0.0539962	0.0568431	0.0566652	0.0598087	0.0629521	0.0638418	0.0584445	0.0555383	0.0573769	0.0553603	0.0536996	0.0539369	0.0539369	0.0510306	0.0493106	0.0465823	0.0436761	0.0450995	0.0459892	0.0393463	0.0424305	0.0431423	0.0376263	0.0379229	0.0399988	0.0399988	0.0389905	0.0381601	0.0369739	0.0373298	0.0478871
353	0.0418967	0.0442099	0.0478278	0.0444471	0.0384567	0.041956	0.0459892	0.0471161	0.0460485	0.0437947	0.0427864	0.0443878	0.0432609	0.0410071	0.0362622	0.039287	0.0391684	0.036796	0.0408884	0.0424898	0.039287	0.0389905	0.0381008	0.0384567	0.0421933	0.0483616	0.0457519	0.0467009	0.0504375	0.0485396	0.0522762	0.0567838	0.0572583	0.05625	0.0555976	0.0551824	0.0574955	0.0606983	0.0585631	0.057021	0.0599866	0.0554196	0.0570804	0.0592156	0.0583852	0.0564872	0.0576735	0.0528693	0.0529879
354	0.0418374	0.0410071	0.0382194	0.0386939	0.0395243	0.0406512	0.0418967	0.0485989	0.0502596	0.0476499	0.0569024	0.0563686	0.0550638	0.0534031	0.0525134	0.0508527	0.0500816	0.0454554	0.0407105	0.0381601	0.0370332	0.0329407	0.0336525	0.0308649	0.0345421	0.0361435	0.0416002	0.0388719	0.0404733	0.0431423	0.0407105	0.0431423	0.0458112	0.0450402	0.0475313	0.0469382	0.0457519	0.0461078	0.0479464	0.0471754	0.0452774	0.0471754	0.0460485	0.041956	0.042134	0.042134	0.0457519	0.0459299	0.0453961
355	0.0477092	0.0471754	0.0462264	0.0409477	0.0413036	0.0467602	0.0484802	0.0441505	0.0435574	0.0458706	0.0434981	0.0404733	0.0390498	0.0386346	0.0402953	0.0396429	0.0372111	0.0373298	0.0387532	0.0379229	0.0343642	0.0380415	0.0415409	0.0452181	0.0460485	0.0447437	0.042905	0.0414815	0.0467009	0.0524541	0.0557755	0.0558941	0.0551231	0.0492513	0.0475313	0.0478278	0.0453961	0.0469975	0.0510306	0.0507934	0.0459892	0.0452181	0.0435574	0.0427271	0.0467009	0.0444471	0.0451588	0.0443878	0.0446843
356	0.0564872	0.0529879	0.0563093	0.0531065	0.0559534	0.0585038	0.0518017	0.0534031	0.0468195	0.0486582	0.0488361	0.0390498	0.0417188	0.0417188	0.0401767	0.0338304	0.0310428	0.0320511	0.0269503	0.0275434	0.0227392	0.0260014	0.0334745	0.0373298	0.0405326	0.042905	0.0483023	0.0464637	0.0458112	0.0478871	0.0478871	0.0551231	0.0489547	0.0497851	0.0439726	0.0436761	0.0440912	0.0420747	0.0434388	0.0461078	0.0503189	0.0507341	0.0477685	0.0484209	0.0500816	0.0539962	0.0521575	0.0500223	0.0489547
357	0.0469382	0.0445657	0.044625	0.0366773	0.0373298	0.0411257	0.0388125	0.0357877	0.0373298	0.0434981	0.0455147	0.048243	0.0442692	0.046523	0.0535217	0.0527506	0.0471754	0.0439726	0.0471161	0.0461671	0.0421933	0.0405326	0.0379229	0.0469975	0.0446843	0.0437354	0.0452181	0.0520389	0.0510306	0.0430829	0.0436761	0.0432609	0.0435574	0.0413036	0.0351946	0.0386346	0.0374484	0.0347201	0.0309242	0.0308055	0.0346015	0.0318731	0.0326442	0.0354318	0.0353132	0.0350759	0.0347794	0.0301531	0.0320511
358	0.0424898	0.0468195	0.0503782	0.0452774	0.0488361	0.0522168	0.0536403	0.0538182	0.0506748	0.0516237	0.0537589	0.0527506	0.0522168	0.0548265	0.0576142	0.0550638	0.0515644	0.051861	0.0536403	0.0579107	0.0542334	0.0509713	0.0540555	0.0558348	0.0573769	0.0596307	0.05969	0.0592749	0.057021	0.0586224	0.05625	0.0602831	0.0599866	0.0560721	0.0513865	0.0512679	0.0453368	0.049014	0.0532251	0.0532251	0.0530472	0.0527506	0.0537589	0.0504968	0.0484802	0.0513272	0.0456926	0.0445064	0.0452774
359	0.0620625	0.0617066	0.0608763	0.0548265	0.0550638	0.0536996	0.0517424	0.054352	0.0525134	0.0511492	0.0535217	0.0528693	0.0483023	0.0512679	0.0515644	0.0504968	0.0517424	0.0524541	0.0557755	0.0583852	0.0552417	0.0523355	0.0504375	0.05625	0.0557162	0.0522168	0.051861	0.0509713	0.0512679	0.0443878	0.0398801	0.0422526	0.0453368	0.045574	0.0459299	0.0472347	0.0510306	0.0522762	0.0535217	0.0569024	0.0596307	0.0618252	0.0595121	0.0537589	0.0551824	0.0521575	0.0481244	0.0428457	0.0386939
360	0.0318138	0.0319325	0.0365587	0.0354318	0.0353725	0.0396429	0.0422526	0.0442692	0.0437354	0.0424898	0.0416595	0.0418967	0.0405919	0.0408884	0.0388719	0.0391684	0.0374484	0.0356097	0.0334152	0.0356097	0.0337711	0.0357284	0.0418374	0.0408884	0.039465	0.042905	0.0448623	0.0480651	0.0457519	0.0511492	0.0507341	0.0537589	0.0547079	0.0504968	0.0511492	0.0500223	0.0488361	0.051861	0.0477092	0.0506154	0.0431423	0.0433795	0.0452774	0.0424305	0.0465823	0.0506748	0.0547672	0.05281	0.0470568
361	0.0544114	0.0538776	0.0527506	0.0512679	0.0444471	0.0423712	0.0386939	0.036618	0.0321104	0.0318138	0.0319325	0.0382787	0.0383974	0.0373298	0.0349573	0.042134	0.0445064	0.0489547	0.0459892	0.0452774	0.0459892	0.0461078	0.0483023	0.0491327	0.0528693	0.0521575	0.0475313	0.0456333	0.044625	0.0491327	0.0506154	0.0520982	0.0509713	0.0464044	0.0474126	0.0481244	0.0475906	0.0538182	0.051683	0.0517424	0.0540555	0.0510899	0.0488954	0.0502003	0.048243	0.0507341	0.0491327	0.0489547	0.0457519
362	0.0434981	0.047472	0.0486582	0.0456333	0.0443878	0.0485396	0.0477685	0.0511492	0.0502596	0.0478278	0.0544707	0.0604611	0.0577328	0.0580293	0.0643756	0.0653839	0.0627149	0.0658584	0.0620032	0.0569617	0.0596307	0.0544707	0.0488954	0.0480058	0.0452774	0.0391684	0.0396429	0.0424898	0.0428457	0.0441505	0.0497851	0.0457519	0.0452181	0.0461671	0.0425491	0.0472347	0.0497258	0.0528693	0.0487175	0.0462264	0.047294	0.0431423	0.0443285	0.044803	0.045574	0.0475906	0.0490734	0.045574	0.0413629
363	0.050912	0.050141	0.0474126	0.0468195	0.0483616	0.0521575	0.0494885	0.0496665	0.0481244	0.0443285	0.0450995	0.0453961	0.0459892	0.0442099	0.0436167	0.049014	0.0506154	0.0487768	0.0467602	0.0471754	0.0477685	0.0462264	0.050912	0.0459299	0.0483616	0.049192	0.045574	0.0418967	0.0420747	0.0437947	0.0447437	0.0446843	0.0420747	0.034898	0.041185	0.0417188	0.0350166	0.0364994	0.0377449	0.0399395	0.0359656	0.0344235	0.0342456	0.0353132	0.0372111	0.0382787	0.0340677	0.0354318	0.0338304
364	0.0458112	0.0484802	0.0485396	0.0473533	0.0498444	0.0476499	0.0462264	0.0437947	0.0367367	0.0378636	0.041185	0.0412443	0.0373298	0.0362622	0.0308055	0.0262386	0.025171	0.0252303	0.0273062	0.0313393	0.0290262	0.0240441	0.0271876	0.0274248	0.0289669	0.0312207	0.0319918	0.0321104	0.0353132	0.0369146	0.0383381	0.0442099	0.0469975	0.0417781	0.0413629	0.0421933	0.0468788	0.0503782	0.0515644	0.0487768	0.0487768	0.0483023	0.0475906	0.051683	0.0523355	0.0503782	0.0527506	0.045574	0.0411257
365	0.0489547	0.0534624	0.0522168	0.0464637	0.0499037	0.0526913	0.05453	0.0497258	0.0456333	0.0408291	0.0399988	0.0414222	0.0407698	0.0445657	0.0468788	0.0477092	0.0414222	0.0389905	0.0382194	0.0389312	0.0427864	0.0473533	0.0450402	0.043854	0.0440319	0.0423712	0.0437947	0.0492513	0.0519796	0.0574955	0.0507341	0.0440912	0.0429643	0.0446843	0.0452774	0.0470568	0.0462857	0.0467009	0.0442099	0.0391091	0.0337118	0.0383381	0.0430829	0.0418967	0.0400581	0.0409477	0.0403546	0.0444471	0.0407698
366	0.0578514	0.0556569	0.05625	0.0525727	0.0510306	0.0515644	0.0471754	0.0405919	0.0432609	0.0401767	0.0407105	0.0370925	0.0379229	0.0379822	0.0346608	0.0316359	0.025942	0.0273655	0.0303904	0.031458	0.0373891	0.0351946	0.0399395	0.0410071	0.0422526	0.041956	0.0461671	0.0503782	0.0539369	0.0519796	0.0453368	0.0371518	0.0398801	0.0369146	0.0359656	0.0410664	0.0481244	0.0503189	0.0510899	0.0519203	0.0564279	0.0615287	0.0641384	0.059868	0.058919	0.0580886	0.0546486	0.050912	0.0467009
367	0.0640791	0.0674598	0.0656805	0.063308	0.0605204	0.0657991	0.062359	0.0592749	0.0584445	0.058919	0.0580886	0.0588004	0.0523948	0.0517424	0.0519796	0.0548265	0.052632	0.058919	0.0587411	0.0528693	0.0560721	0.0531658	0.0529286	0.0560721	0.0591562	0.0565466	0.0527506	0.0507934	0.0439133	0.0418374	0.0473533	0.047472	0.0535217	0.0494885	0.0454554	0.0449216	0.0437354	0.0461078	0.0458706	0.0471754	0.0475906	0.0407105	0.0379822	0.0360842	0.0397022	0.0424898	0.0440912	0.048243	0.0488954
368	0.0330594	0.0334745	0.0375077	0.0400581	0.0443285	0.0484209	0.0516237	0.0494292	0.0455147	0.0484802	0.0468788	0.041185	0.0418967	0.0442692	0.0434981	0.0433202	0.0426085	0.0429643	0.0447437	0.046523	0.0453368	0.0490734	0.0525134	0.0525727	0.0459299	0.0426085	0.0406512	0.040236	0.0402953	0.042134	0.0393463	0.0408884	0.038516	0.0378043	0.0380415	0.0450995	0.0471754	0.0477092	0.0460485	0.046345	0.0473533	0.049014	0.049014	0.0485989	0.055479	0.0557755	0.0541741	0.0515644	0.0548858
369	0.0460485	0.0455147	0.0445657	0.042905	0.0405919	0.0422526	0.0494292	0.0495478	0.0493106	0.051861	0.0522762	0.0488361	0.0470568	0.042905	0.0443285	0.0464044	0.0459892	0.047294	0.0464044	0.0468195	0.0446843	0.0488361	0.0555976	0.0598087	0.0613507	0.0618845	0.0661549	0.0659177	0.0618252	0.0637825	0.0573769	0.0553603	0.0500816	0.0464044	0.043854	0.0437947	0.0407105	0.0376856	0.0381008	0.0353725	0.0377449	0.0437947	0.0433202	0.0507341	0.0485396	0.0496665	0.0518017	0.0492513	0.0487175
370	0.0439133	0.0441505	0.0445657	0.0408884	0.0399988	0.0401767	0.042134	0.0413629	0.0453368	0.0446843	0.0467009	0.0485989	0.046345	0.0480651	0.049192	0.0462264	0.046345	0.0413629	0.0425491	0.0387532	0.043854	0.0436761	0.0469382	0.0448623	0.0403546	0.0408884	0.0437947	0.0423712	0.0459892	0.0471754	0.0490734	0.0451588	0.0497258	0.0464637	0.0479464	0.0533438	0.0526913	0.0513865	0.0518017	0.0510306	0.0517424	0.054352	0.0488954	0.0476499	0.0423712	0.0436167	0.0437947	0.0379822	0.0354911
371	0.0466416	0.0439726	0.046345	0.0427271	0.0432609	0.0434981	0.0449809	0.0447437	0.0396429	0.0356691	0.0356097	0.0382194	0.0398801	0.0417188	0.0378043	0.0373298	0.0386346	0.0384567	0.034898	0.0430829	0.0435574	0.0476499	0.0484802	0.0496072	0.0490734	0.0531658	0.0544707	0.0547079	0.0550638	0.055479	0.0514458	0.0528693	0.0556569	0.0548265	0.051683	0.0519203	0.0490734	0.0471754	0.0472347	0.0478871	0.0465823	0.0494292	0.0491327	0.0455147	0.0453961	0.0434388	0.0449809	0.0494292	0.0492513
372	0.0494885	0.0488361	0.0515051	0.0493106	0.050141	0.0518017	0.05281	0.0534624	0.0532844	0.0535217	0.0506748	0.0512086	0.0446843	0.0495478	0.0469975	0.0445064	0.0405326	0.0409477	0.0372705	0.0354911	0.0319325	0.0321104	0.0336525	0.0427271	0.0386939	0.0372111	0.0366773	0.0404139	0.0397022	0.0403546	0.0410071	0.0450995	0.0518017	0.0520389	0.0452774	0.0434981	0.0493106	0.0525134	0.0460485	0.0420153	0.0434388	0.0434981	0.0437947	0.038516	0.0369739	0.040236	0.0410071	0.0405919	0.0357284
373	0.0488954	0.0483023	0.0480058	0.0412443	0.0383974	0.043854	0.0453961	0.0450402	0.0414222	0.0405326	0.0368553	0.034898	0.0351353	0.0350759	0.0404139	0.0437354	0.0432609	0.0454554	0.0440912	0.0447437	0.0428457	0.046523	0.0461671	0.0465823	0.047294	0.0440912	0.0398208	0.0370332	0.0356097	0.034898	0.03128	0.0316952	0.0319325	0.0324069	0.0330594	0.0332373	0.0317545	0.0343642	0.0322883	0.0309242	0.0302717	0.0348387	0.034898	0.0380415	0.0356097	0.029738	0.0323476	0.0325849	0.0340677
374	0.0439726	0.0428457	0.0453368	0.0420747	0.0433795	0.0414222	0.0475906	0.049014	0.0434388	0.0461078	0.0456333	0.0452181	0.044803	0.0448623	0.0450995	0.0395243	0.0420747	0.0399988	0.0392277	0.0454554	0.0443878	0.0473533	0.0495478	0.0452181	0.0449809	0.0422526	0.0467009	0.0479464	0.0471754	0.0493106	0.0466416	0.0470568	0.0475313	0.0440319	0.0462857	0.0476499	0.0502003	0.0471754	0.0445657	0.0460485	0.0414815	0.0399395	0.0399988	0.0386346	0.043854	0.0453368	0.046523	0.0430236	0.0414815
375	0.050141	0.0551824	0.0539962	0.0436761	0.0433795	0.0452181	0.0485989	0.0493699	0.0448623	0.0452774	0.0471161	0.0498444	0.0504375	0.0520982	0.0558941	0.0563093	0.0506748	0.0468195	0.045574	0.048243	0.0426678	0.0476499	0.0464044	0.0491327	0.0498444	0.0500223	0.0488361	0.0545893	0.0534624	0.0553603	0.0590969	0.0628928	0.0592156	0.0583852	0.0514458	0.051861	0.0512679	0.0527506	0.05281	0.0528693	0.0555976	0.0496665	0.0537589	0.0528693	0.0528693	0.053581	0.0519203	0.0538182	0.0504968
376	0.0534031	0.0524541	0.0487768	0.0433795	0.0465823	0.0500223	0.0502596	0.052632	0.050141	0.0496665	0.042134	0.0442099	0.0376856	0.0400581	0.0412443	0.0446843	0.0428457	0.0418374	0.0475906	0.0461078	0.0487768	0.0516237	0.0479464	0.0551824	0.0555976	0.0527506	0.0508527	0.052632	0.0498444	0.0459299	0.0487768	0.0461671	0.0434981	0.0423712	0.041185	0.0382787	0.0383381	0.0382194	0.0412443	0.040236	0.0399395	0.0421933	0.0410071	0.0424898	0.0499037	0.0507934	0.0566652	0.0595121	0.0586818
377	0.0575548	0.0566652	0.058919	0.0518017	0.050912	0.0519203	0.0490734	0.0484802	0.0459892	0.0418967	0.0408884	0.0404139	0.0385753	0.0383974	0.0414222	0.0455147	0.0434388	0.0445657	0.0433202	0.042134	0.0441505	0.0449809	0.0434981	0.0476499	0.0456926	0.0474126	0.0470568	0.046523	0.0426085	0.0436167	0.0469975	0.049192	0.051861	0.0512679	0.0504375	0.0529286	0.0500223	0.0502596	0.0480058	0.0483616	0.0502596	0.0477092	0.0456333	0.0452181	0.0457519	0.0483616	0.0491327	0.0461671	0.0420153
378	0.055479	0.0575548	0.0589783	0.049963	0.0475313	0.0480058	0.0504375	0.049192	0.0476499	0.0459892	0.0449216	0.0423119	0.0404139	0.0395243	0.0408291	0.0410071	0.0364401	0.0356097	0.0346015	0.0363215	0.0337711	0.0360249	0.0391091	0.0387532	0.0415409	0.043854	0.0442099	0.0455147	0.047472	0.0502003	0.0507934	0.0499037	0.0445064	0.0427271	0.0420153	0.0427864	0.0414815	0.0479464	0.0496072	0.0507934	0.0471161	0.0443878	0.0464637	0.0507934	0.0484802	0.0478278	0.046345	0.0464044	0.0399988
379	0.0487175	0.051683	0.0524541	0.0550045	0.0551824	0.0605204	0.0616473	0.0585631	0.0576142	0.0582073	0.062359	0.0598087	0.0570804	0.0553603	0.062537	0.0633673	0.057021	0.0590969	0.0572583	0.0567838	0.0568431	0.0557755	0.0589783	0.0577921	0.0615287	0.0554196	0.0539369	0.0555383	0.0549452	0.0571397	0.0585631	0.0626556	0.0595714	0.0572583	0.0563093	0.0549452	0.0537589	0.0534031	0.051861	0.0516237	0.0461078	0.0415409	0.0356097	0.0363808	0.037567	0.041185	0.0405326	0.0397615	0.0404139
380	0.0472347	0.0477092	0.0462264	0.0395243	0.0443285	0.0506748	0.0440319	0.0467602	0.0460485	0.0404733	0.042905	0.0440319	0.0466416	0.0473533	0.0488954	0.0471161	0.0429643	0.0481244	0.0440912	0.0452181	0.0471161	0.0481837	0.049014	0.0484802	0.0470568	0.0447437	0.0425491	0.0470568	0.0434388	0.0462264	0.042134	0.0404733	0.0439726	0.039287	0.0388125	0.0430236	0.0399988	0.040236	0.0327628	0.0351946	0.0361435	0.0384567	0.0410071	0.0361435	0.0397615	0.0362622	0.0378043	0.0427271	0.0464044
381	0.0467009	0.0469382	0.0472347	0.0439726	0.042905	0.0424898	0.0381601	0.0372111	0.0315766	0.0297973	0.0320511	0.0310428	0.0300345	0.0291448	0.0272469	0.0284331	0.0277807	0.0277214	0.0290855	0.0365587	0.0398801	0.039287	0.0444471	0.0452181	0.0474126	0.0485396	0.0471161	0.0497258	0.0537589	0.0582666	0.055301	0.0520389	0.0512086	0.0480058	0.0471161	0.041956	0.0441505	0.044803	0.0414815	0.0357284	0.0298566	0.0376263	0.0416002	0.0418967	0.0444471	0.0407105	0.0467009	0.0450402	0.0432016
382	0.0475906	0.039465	0.0440319	0.0405919	0.0374484	0.0306869	0.0305683	0.0291448	0.0285517	0.0334152	0.0328814	0.0362622	0.0397615	0.0333559	0.0315173	0.0327628	0.0389312	0.041185	0.045574	0.043854	0.0417781	0.0395243	0.0383974	0.0391091	0.0461671	0.0485396	0.0492513	0.0470568	0.0488361	0.0459299	0.045574	0.0442692	0.0467009	0.0473533	0.0475313	0.0473533	0.0472347	0.0525727	0.0522168	0.0452774	0.0458112	0.044803	0.0456926	0.0462857	0.046523	0.0481244	0.0461671	0.0431423	0.0361435
383	0.041956	0.0408884	0.0417781	0.0423712	0.0439133	0.0414815	0.0416595	0.0405919	0.0417188	0.0417781	0.0382787	0.0356691	0.0376856	0.038516	0.0383974	0.0378043	0.0426085	0.0436167	0.0426085	0.0401174	0.0397615	0.0408884	0.0433795	0.0404139	0.0423119	0.0386346	0.0370925	0.0364994	0.0373891	0.0395243	0.0359656	0.0353725	0.0335339	0.0318138	0.0309242	0.0328814	0.0377449	0.0394057	0.0392277	0.0397615	0.0444471	0.0493699	0.0475313	0.0551231	0.0574955	0.0583259	0.0557755	0.0512679	0.0511492
384	0.0585038	0.0600459	0.0552417	0.0499037	0.0437354	0.0420153	0.0421933	0.042134	0.0324069	0.0335932	0.031458	0.0327035	0.0303904	0.0299159	0.0373298	0.0436167	0.0456333	0.044625	0.0443878	0.0467602	0.0383381	0.0450402	0.0476499	0.0542927	0.0574955	0.0550045	0.0541741	0.0506154	0.0491327	0.0508527	0.0531658	0.0572583	0.0519796	0.0487175	0.0433202	0.042134	0.0407105	0.0374484	0.0324663	0.0300938	0.02784	0.025942	0.0245779	0.025942	0.0242813	0.0253489	0.0282552	0.0246965	0.0241034
385	0.0377449	0.0404733	0.0397615	0.0373891	0.0379229	0.037567	0.0375077	0.0391091	0.0341863	0.0378636	0.0413629	0.0468195	0.0402953	0.0446843	0.0452181	0.0423712	0.0400581	0.0351946	0.0321104	0.0364401	0.0303904	0.0288483	0.0249931	0.0276621	0.027069	0.0290855	0.0359063	0.0348387	0.0428457	0.0450995	0.0450402	0.0471161	0.047472	0.0520389	0.0529879	0.0516237	0.0508527	0.0495478	0.050912	0.0528693	0.0485989	0.048243	0.0509713	0.0510899	0.0521575	0.0502003	0.0494885	0.0509713	0.0459892
386	0.0402953	0.0388125	0.0363215	0.0398208	0.0370925	0.0393463	0.0414222	0.038516	0.0393463	0.0361435	0.0356097	0.0373298	0.040236	0.0436761	0.0374484	0.0385753	0.0342456	0.0334152	0.032229	0.0308649	0.0356097	0.0334152	0.034898	0.0356097	0.0343642	0.0328814	0.0363808	0.0411257	0.0408884	0.0466416	0.0449809	0.0427864	0.0468195	0.0443878	0.0436167	0.0464044	0.0487768	0.0468788	0.0452774	0.0450995	0.0421933	0.0417188	0.0392277	0.0391684	0.0376263	0.0379822	0.0343049	0.0340677	0.0295007
387	0.0468788	0.0469975	0.0477092	0.0432609	0.0433795	0.0449809	0.0446843	0.0443285	0.041185	0.0381601	0.0338304	0.0292635	0.0303311	0.0340083	0.0364994	0.033949	0.0334152	0.0403546	0.039465	0.0423712	0.0488954	0.0485396	0.053581	0.0542927	0.0536403	0.0557162	0.0560721	0.0557755	0.0496072	0.0529286	0.0526913	0.0493699	0.0490734	0.0471754	0.0450995	0.0452774	0.0440319	0.0458706	0.0469975	0.0478871	0.046345	0.0459892	0.0487768	0.0510899	0.0513272	0.050141	0.051861	0.049014	0.0478278
388	0.0487768	0.0458706	0.0445657	0.0446843	0.0420153	0.0413629	0.0352539	0.0316952	0.0292635	0.0344828	0.0329407	0.0316952	0.0319325	0.0324069	0.0283145	0.0273062	0.0332373	0.0383381	0.038516	0.0391684	0.0417781	0.0444471	0.0492513	0.047294	0.0462857	0.0452774	0.0532251	0.050912	0.0502596	0.0502003	0.0468788	0.0483616	0.0444471	0.0364994	0.0401767	0.0383974	0.0408884	0.0385753	0.0356097	0.033178	0.0380415	0.0405919	0.0389312	0.0423712	0.0484209	0.0461078	0.0474126	0.0488361	0.0441505
389	0.0607576	0.0603425	0.0545893	0.0515051	0.0520389	0.0514458	0.0508527	0.0476499	0.0451588	0.0416002	0.0410071	0.0391684	0.0350759	0.0342456	0.0363808	0.0334745	0.03128	0.0317545	0.0328814	0.0377449	0.0343049	0.0363215	0.0353725	0.0360842	0.0392277	0.0382194	0.0439133	0.0456333	0.0439726	0.0445064	0.0399988	0.0434388	0.042134	0.0471754	0.0478278	0.0420153	0.0413629	0.0378043	0.039287	0.0427271	0.0456926	0.0489547	0.0476499	0.0481837	0.0442692	0.0404733	0.0455147	0.0469975	0.0427271
390	0.0413629	0.0491327	0.054352	0.0475906	0.0448623	0.0503189	0.0488954	0.0449809	0.0452774	0.0443285	0.0412443	0.0450402	0.0388125	0.0357284	0.0365587	0.0377449	0.0378043	0.0404139	0.0519796	0.0486582	0.0481244	0.0467009	0.045574	0.0448623	0.046523	0.0468195	0.0480651	0.0477092	0.0443878	0.0407105	0.0407698	0.0387532	0.0386346	0.0390498	0.0395836	0.0414815	0.0416002	0.0415409	0.0399395	0.0439726	0.0405919	0.0376856	0.0394057	0.0434981	0.0407105	0.0404139	0.0442099	0.0417188	0.0378636
391	0.0408884	0.0389905	0.0346608	0.0273655	0.0262386	0.0309242	0.0311614	0.0284924	0.0274841	0.0297973	0.02612	0.0226799	0.0237475	0.0318138	0.0360249	0.0405919	0.0343642	0.034898	0.0439726	0.0458112	0.0426085	0.0415409	0.0448623	0.0477092	0.0432609	0.0382194	0.0362622	0.0430236	0.0424898	0.0381008	0.0362029	0.0383974	0.0449809	0.0437354	0.0460485	0.0441505	0.0468195	0.0448623	0.0425491	0.0434981	0.0412443	0.0446843	0.0454554	0.0412443	0.0385753	0.0370332	0.0386346	0.0395243	0.0372111
392	0.0402953	0.0391091	0.0428457	0.0353725	0.0379822	0.0393463	0.0397022	0.0432016	0.0378043	0.0408884	0.0418967	0.0433202	0.0456926	0.0432016	0.0442692	0.0468195	0.0442692	0.0440319	0.044803	0.0504968	0.0424305	0.0404139	0.0387532	0.0399988	0.0444471	0.0451588	0.0408884	0.0461078	0.0425491	0.0378636	0.034898	0.039287	0.0409477	0.0399395	0.0402953	0.0328814	0.035847	0.0363808	0.0309835	0.0360842	0.0360842	0.0410071	0.0393463	0.0409477	0.0423712	0.0354318	0.0423712	0.0428457	0.0451588
393	0.0480058	0.0475906	0.0473533	0.044803	0.0454554	0.043854	0.039465	0.0383974	0.0372705	0.0407698	0.0414222	0.0451588	0.0410664	0.0397615	0.0387532	0.0391091	0.0351353	0.0373891	0.0407105	0.0443285	0.0395836	0.0417781	0.0405326	0.0456926	0.0469975	0.0491327	0.046523	0.0507341	0.0532844	0.0512086	0.0475313	0.0498444	0.050141	0.0469382	0.0455147	0.0472347	0.0445064	0.0487175	0.0483023	0.0465823	0.0494292	0.0490734	0.0504968	0.0447437	0.0448623	0.0451588	0.0479464	0.0523948	0.0471161
394	0.0521575	0.0502596	0.0481244	0.0461671	0.0455147	0.0424898	0.041185	0.0372705	0.0350759	0.0319918	0.0311614	0.0285517	0.0309242	0.0326442	0.0319918	0.0347201	0.0356691	0.0350166	0.0329407	0.0312207	0.0320511	0.0291448	0.0347201	0.0388125	0.0386346	0.0400581	0.0399988	0.0405326	0.0371518	0.0414815	0.0445657	0.0434981	0.0433795	0.040236	0.0404733	0.039465	0.0378636	0.0376263	0.0361435	0.0410071	0.0429643	0.0417188	0.0461671	0.0507934	0.0495478	0.0461671	0.0464044	0.0468788	0.0440319
395	0.0508527	0.0480058	0.0492513	0.0413629	0.039287	0.0396429	0.0421933	0.0395243	0.0418374	0.0421933	0.0381008	0.0366773	0.0379822	0.0321697	0.0364401	0.0382194	0.0386939	0.0415409	0.0407698	0.0414815	0.0416002	0.0443878	0.0467009	0.0451588	0.0477685	0.0475906	0.0502596	0.051861	0.049963	0.054352	0.0531065	0.0511492	0.0510306	0.0444471	0.0456333	0.047472	0.0450995	0.0424898	0.0429643	0.0395243	0.0380415	0.0382787	0.0344828	0.0328221	0.0376263	0.0404733	0.0379229	0.0383974	0.0420153
396	0.0363215	0.0340083	0.0306869	0.03128	0.0290262	0.0300345	0.0342456	0.0337118	0.0318138	0.0365587	0.0334745	0.0321697	0.0296786	0.0332373	0.0260607	0.0289669	0.0270096	0.0271876	0.0347201	0.0338304	0.0379822	0.044625	0.05281	0.0572583	0.0601052	0.0609356	0.0653839	0.0691205	0.0657398	0.0635453	0.0664515	0.0624777	0.0605204	0.0602831	0.0575548	0.05281	0.0555976	0.0542334	0.0495478	0.0474126	0.0416002	0.0382787	0.0409477	0.0414815	0.0351353	0.0360249	0.0410071	0.0395836	0.041956
397	0.039465	0.0376263	0.0451588	0.0458706	0.0461078	0.0472347	0.0432016	0.0423119	0.0404139	0.0363808	0.0360249	0.0352539	0.0359656	0.0277807	0.0239255	0.0248744	0.0273655	0.0345421	0.0341863	0.0332373	0.0344828	0.0382194	0.0395836	0.0379822	0.043854	0.0435574	0.0455147	0.0418374	0.0397022	0.0414222	0.0450402	0.044803	0.0386939	0.0379229	0.0355504	0.0356691	0.0392277	0.039465	0.0416002	0.038516	0.0372111	0.0378043	0.0436167	0.0506748	0.0495478	0.0519203	0.0518017	0.0485989	0.0449216
398	0.0436167	0.0464044	0.050141	0.0470568	0.0385753	0.0377449	0.0371518	0.0386346	0.0378043	0.0360249	0.0326442	0.0325256	0.0300938	0.0280772	0.026891	0.0310428	0.03128	0.0286704	0.0285517	0.0231544	0.0291448	0.0357877	0.0357877	0.0363808	0.0379822	0.0388125	0.0416595	0.0432609	0.0395836	0.0373298	0.0405326	0.0348387	0.0325849	0.0303311	0.0274248	0.0283145	0.0305683	0.0265945	0.0256455	0.0281366	0.0303904	0.0342456	0.0370332	0.0377449	0.0374484	0.0410664	0.0410071	0.0372111	0.0374484
399	0.0430236	0.0445657	0.0395836	0.0333559	0.037567	0.0417188	0.0472347	0.0491327	0.0515051	0.0487768	0.044625	0.0453368	0.0443878	0.0423119	0.0432016	0.0417188	0.0408291	0.0423119	0.0376263	0.0377449	0.0413036	0.0411257	0.0409477	0.0396429	0.0417188	0.0416002	0.0404733	0.035847	0.0283738	0.0317545	0.0311614	0.0316952	0.0365587	0.0343049	0.0343049	0.037567	0.0356097	0.0360249	0.0359063	0.0413629	0.0446843	0.0423712	0.0393463	0.0368553	0.0418967	0.0433202	0.0424898	0.0458706	0.0462857
400	0.0349573	0.0327035	0.0329407	0.02956	0.025171	0.027069	0.0255862	0.0236289	0.0251117	0.02612	0.0290855	0.0303311	0.0311614	0.0359063	0.037567	0.0379229	0.0390498	0.0374484	0.0370332	0.037567	0.0385753	0.0424898	0.0451588	0.0492513	0.0453368	0.0406512	0.0417188	0.0360249	0.0368553	0.0396429	0.0408884	0.0424305	0.0385753	0.0397615	0.0406512	0.0445657	0.0529286	0.049963	0.0506154	0.0510306	0.0497851	0.0483616	0.0493106	0.0469975	0.0442692	0.0413036	0.041185	0.0398801	0.0436167
401	0.0511492	0.0462857	0.0473533	0.0437354	0.0449216	0.0462857	0.0412443	0.037567	0.0381008	0.0351353	0.0334745	0.0380415	0.0434981	0.0444471	0.0421933	0.0412443	0.0403546	0.0434388	0.0445657	0.0445064	0.044625	0.0461671	0.0443878	0.0411257	0.0427271	0.0425491	0.0430236	0.0414222	0.0396429	0.0391684	0.0362029	0.0359063	0.0381601	0.0359063	0.0413629	0.0395836	0.040236	0.0376263	0.0370925	0.0386346	0.0424898	0.0450995	0.0460485	0.0449216	0.046523	0.0406512	0.040236	0.0404139	0.0430829
402	0.0405326	0.042134	0.0380415	0.0327628	0.0337118	0.0331187	0.0352539	0.0350759	0.0370332	0.0404733	0.0386346	0.0362622	0.0333559	0.0334152	0.0332373	0.033949	0.0350759	0.0375077	0.0381601	0.0364994	0.0362029	0.0391684	0.0461671	0.0494292	0.051683	0.052632	0.0531658	0.0493106	0.0386939	0.0416002	0.0442692	0.0454554	0.0424898	0.0351946	0.0377449	0.0369146	0.0338897	0.0312207	0.0330001	0.0430829	0.0436167	0.0450995	0.0443878	0.0433795	0.0476499	0.0423119	0.0416002	0.0455147	0.0446843
403	0.0377449	0.0334152	0.0299159	0.0250524	0.0242813	0.0260607	0.0296786	0.0266538	0.0249931	0.0252303	0.0307462	0.0332966	0.0364994	0.0405919	0.0409477	0.0412443	0.0374484	0.0334745	0.0353725	0.0366773	0.0371518	0.0352539	0.0410664	0.0443878	0.0461078	0.0522168	0.0522168	0.0611728	0.0628928	0.062537	0.0605204	0.0548858	0.0522762	0.0462857	0.0428457	0.0432016	0.0401767	0.0422526	0.0421933	0.0414222	0.0452774	0.047294	0.0526913	0.0593342	0.0563686	0.0561314	0.0534624	0.0468788	0.0420153
404	0.0377449	0.0369739	0.0404733	0.0398208	0.0395243	0.0424305	0.0420153	0.0417781	0.0472347	0.0538182	0.0475906	0.0468788	0.041185	0.0389905	0.0369739	0.0398801	0.0387532	0.0360249	0.0384567	0.0331187	0.0302717	0.0346015	0.0369739	0.0435574	0.0426085	0.0417188	0.0464637	0.044803	0.0493106	0.051861	0.0531065	0.0525134	0.0481837	0.0472347	0.0446843	0.0443285	0.0481244	0.0427271	0.0461671	0.042134	0.0381008	0.0347201	0.0369739	0.041956	0.042905	0.0441505	0.0462264	0.0417781	0.0388719
405	0.0437354	0.0442692	0.0414222	0.0406512	0.0440912	0.0374484	0.0352539	0.0360249	0.0335339	0.0349573	0.0333559	0.0330594	0.0320511	0.0319918	0.0283145	0.0264165	0.0321697	0.032229	0.0316952	0.0273655	0.0281366	0.0309835	0.0340083	0.0334745	0.0352539	0.0335932	0.0298566	0.028789	0.0319918	0.0318138	0.0383381	0.038516	0.037567	0.0363215	0.0378043	0.0351946	0.0332373	0.0417188	0.0436167	0.0434388	0.044803	0.0436167	0.0426678	0.0442692	0.0416595	0.045574	0.050912	0.0547672	0.0509713
406	0.05281	0.0568431	0.0586818	0.0483023	0.0430829	0.0379822	0.0386346	0.0406512	0.039287	0.0359063	0.0335339	0.0337118	0.0307462	0.028789	0.0318138	0.0387532	0.041956	0.0434388	0.0439726	0.0422526	0.0468788	0.0449809	0.0467602	0.0494885	0.0486582	0.0511492	0.0483023	0.0471754	0.0442099	0.0402953	0.0413036	0.0378636	0.040236	0.0377449	0.0332966	0.0345421	0.0289669	0.028789	0.0278993	0.0307462	0.0315766	0.0239255	0.0265945	0.0246372	0.0245779	0.0297973	0.0378636	0.0401174	0.0401174
407	0.0329407	0.0393463	0.0377449	0.0334152	0.0308055	0.0316359	0.0276028	0.0344828	0.0363808	0.035847	0.0320511	0.034127	0.0324663	0.0315766	0.0337711	0.0390498	0.0373891	0.0395243	0.0364401	0.0409477	0.0464637	0.0491327	0.0539962	0.0569024	0.0600459	0.0575548	0.0566059	0.0586818	0.0599273	0.0607576	0.0560128	0.0541741	0.0531065	0.0479464	0.0439726	0.0414222	0.0410664	0.0433795	0.042134	0.0442099	0.046523	0.0448623	0.0456333	0.0461671	0.0433202	0.0464044	0.0486582	0.050912	0.0475313
408	0.0368553	0.036796	0.0366773	0.0338304	0.0379229	0.0393463	0.0381601	0.0354911	0.0376856	0.0423712	0.041956	0.032229	0.0324069	0.0291448	0.0337711	0.030509	0.0308055	0.0315173	0.0317545	0.0318731	0.0286704	0.0304497	0.0406512	0.0407698	0.0441505	0.0397022	0.0404139	0.0364994	0.0368553	0.0381601	0.0357284	0.0431423	0.0449216	0.0404733	0.0395243	0.0385753	0.0388125	0.0403546	0.0449809	0.0428457	0.0481244	0.0483023	0.0413036	0.036796	0.0432016	0.0468788	0.046345	0.0483023	0.0475906
409	0.0390498	0.0420153	0.0417188	0.0401174	0.0407105	0.0401174	0.0350759	0.0395836	0.034898	0.0381008	0.0385753	0.0378043	0.0355504	0.0382787	0.0363215	0.0382194	0.0385753	0.039287	0.0384567	0.0458706	0.042905	0.0455147	0.0511492	0.0525727	0.0513865	0.0522168	0.046523	0.0521575	0.0525134	0.052632	0.0502003	0.0538182	0.0539369	0.0509713	0.0483616	0.0506154	0.050141	0.0555976	0.0527506	0.0519796	0.0534031	0.0533438	0.0493106	0.0484802	0.0487175	0.0510899	0.0496665	0.0467602	0.0447437
410	0.0526913	0.046345	0.0462264	0.0436761	0.0414222	0.0410664	0.0423712	0.0436761	0.043854	0.041185	0.0452181	0.0426678	0.0471754	0.0481837	0.048243	0.0515644	0.0488361	0.050141	0.0452181	0.042905	0.0460485	0.0468788	0.0502596	0.0511492	0.0484802	0.0486582	0.0487175	0.0513272	0.0473533	0.0549452	0.0559534	0.0504375	0.0507934	0.0461671	0.044803	0.0433202	0.0415409	0.039287	0.0374484	0.0384567	0.0332966	0.0343049	0.038516	0.0362029	0.0362029	0.035847	0.0400581	0.0416002	0.042905
411	0.0423712	0.0439726	0.0423712	0.0394057	0.0437354	0.0457519	0.0464044	0.0437947	0.0392277	0.0410071	0.0408291	0.0388125	0.0372111	0.0393463	0.042905	0.0442099	0.045574	0.041956	0.0464637	0.0467602	0.0486582	0.0507934	0.054352	0.052632	0.0539369	0.0522168	0.0469975	0.0402953	0.0453368	0.0455147	0.0481837	0.0453961	0.0424898	0.0421933	0.0422526	0.041956	0.0379229	0.042134	0.0453961	0.0435574	0.0420153	0.0424898	0.0452774	0.0462264	0.0479464	0.0470568	0.0452774	0.0439133	0.0424305
412	0.0566059	0.0544707	0.0559534	0.0446843	0.0442692	0.037567	0.0374484	0.0372111	0.0379822	0.0365587	0.0331187	0.0321104	0.0332373	0.0343049	0.039287	0.0408884	0.0456333	0.0458706	0.049014	0.0496072	0.0477092	0.0475906	0.0495478	0.0443285	0.0440319	0.0442099	0.0428457	0.0378636	0.040236	0.0404139	0.0397022	0.0427864	0.0414815	0.0410071	0.0414222	0.0427271	0.0399395	0.0430236	0.0457519	0.0444471	0.0431423	0.0417188	0.0451588	0.0429643	0.0436167	0.0470568	0.0469975	0.0517424	0.0477685
413	0.0350166	0.0313987	0.0318731	0.0290262	0.0308649	0.0359656	0.0292635	0.0334745	0.0309242	0.0288483	0.0280179	0.0238662	0.0265352	0.0262979	0.0262979	0.0241034	0.0201296	0.0229172	0.0247558	0.0224427	0.0286704	0.0318138	0.0351353	0.0340677	0.0362029	0.0362622	0.0391091	0.0426678	0.0453368	0.0450995	0.0483616	0.0474126	0.0473533	0.0462264	0.0483616	0.047294	0.0444471	0.0425491	0.0437947	0.0402953	0.0401767	0.0383974	0.0340083	0.0342456	0.0359656	0.0334152	0.0363215	0.037567	0.0376856
414	0.0411257	0.0487768	0.0490734	0.0502003	0.0454554	0.0423119	0.0395243	0.0373891	0.0397022	0.0389905	0.0404733	0.0414815	0.0343049	0.029738	0.0304497	0.02784	0.0283145	0.0293228	0.030509	0.0311614	0.0316359	0.0345421	0.0364401	0.0426085	0.0416595	0.0404139	0.0445064	0.0456926	0.0467602	0.0493699	0.0488954	0.0489547	0.0503189	0.0458112	0.0406512	0.0451588	0.0434388	0.0406512	0.0385753	0.0378043	0.0401767	0.0382194	0.0376856	0.0345421	0.0369739	0.038516	0.0341863	0.0342456	0.0390498
415	0.0523948	0.0492513	0.0445657	0.0364401	0.0382787	0.0348387	0.034898	0.0362029	0.0338304	0.0383381	0.0370925	0.0362622	0.0324663	0.0391684	0.0466416	0.0466416	0.0468788	0.0474126	0.0453961	0.0469975	0.0398801	0.0402953	0.0400581	0.0432016	0.0439726	0.0398208	0.0420747	0.0447437	0.0452181	0.0483616	0.0433795	0.0467602	0.0478871	0.0481244	0.0487175	0.0442099	0.0425491	0.0430236	0.0410664	0.0404139	0.0408884	0.0415409	0.0420747	0.0436761	0.0427864	0.0394057	0.0427271	0.0422526	0.0418374
416	0.0290262	0.0309242	0.03128	0.0267131	0.0306869	0.0303311	0.0338897	0.0373891	0.0364401	0.0350759	0.0340083	0.0324663	0.0334745	0.0347201	0.0383381	0.0360842	0.0354318	0.0344828	0.0315173	0.0345421	0.0399395	0.0427864	0.0462857	0.0485989	0.0415409	0.037567	0.039287	0.0390498	0.0406512	0.0417188	0.0395836	0.0351353	0.0329407	0.0290262	0.0235696	0.0320511	0.0335339	0.0344235	0.0335932	0.0325849	0.0305683	0.0303311	0.0289669	0.0288483	0.0344235	0.0359656	0.0347201	0.0332966	0.0300938
417	0.0383974	0.0427864	0.0445064	0.0374484	0.0332966	0.0371518	0.0375077	0.0364994	0.035847	0.0368553	0.0398208	0.0389905	0.0367367	0.0363808	0.0359063	0.0384567	0.0389312	0.0369739	0.0365587	0.0351353	0.0324663	0.0315173	0.032229	0.0336525	0.034898	0.0370332	0.0395243	0.0397615	0.0379229	0.0379822	0.0395243	0.0440912	0.0426085	0.0431423	0.0413036	0.0366773	0.0384567	0.0406512	0.0411257	0.0430829	0.0440319	0.0441505	0.0405919	0.0383974	0.0356691	0.0381008	0.0430236	0.0400581	0.036618
418	0.0364401	0.0349573	0.041956	0.0337118	0.0338304	0.0366773	0.0386346	0.0402953	0.0357877	0.0430236	0.0429643	0.0432016	0.0469382	0.0424898	0.0461671	0.0468788	0.0449216	0.0455147	0.0462857	0.0480651	0.0413036	0.0437354	0.0503189	0.0430236	0.0434981	0.0428457	0.0398208	0.0423119	0.0378043	0.0370925	0.0356691	0.0382194	0.0332966	0.0274841	0.0326442	0.0350166	0.0337118	0.0379229	0.0362622	0.0412443	0.0394057	0.0356691	0.0342456	0.038516	0.0369146	0.0387532	0.036796	0.036796	0.0356097
419	0.0353132	0.0371518	0.0408884	0.0379229	0.0319325	0.0302124	0.0312207	0.0291448	0.0251117	0.025171	0.0280772	0.0363215	0.0359063	0.0379822	0.0393463	0.0453368	0.0448623	0.0440319	0.0475906	0.0471161	0.0453961	0.0445657	0.0469975	0.0447437	0.0412443	0.0398801	0.0370332	0.0381008	0.0372111	0.0393463	0.0415409	0.0414222	0.0410664	0.0359063	0.0370925	0.0356691	0.0361435	0.0386346	0.0390498	0.0402953	0.0410664	0.0423712	0.0433795	0.044803	0.0485396	0.0465823	0.0450995	0.0461671	0.0429643
420	0.0473533	0.0506154	0.0541148	0.0493699	0.0516237	0.055479	0.0568431	0.0593935	0.0564872	0.0582073	0.0522168	0.0510899	0.0484209	0.0434388	0.0433795	0.0393463	0.0323476	0.0324069	0.033949	0.0368553	0.0330594	0.0386346	0.0382194	0.0407105	0.044625	0.0435574	0.0455147	0.0477685	0.042134	0.0395836	0.0369739	0.0370925	0.0350759	0.0302124	0.0236882	0.0224427	0.0226799	0.0214344	0.026891	0.0328221	0.0340083	0.0382194	0.0380415	0.0372111	0.0412443	0.0424305	0.044803	0.0418967	0.0413629
421	0.0551231	0.0513865	0.0535217	0.0455147	0.0431423	0.042134	0.0404139	0.0362029	0.0357877	0.0399988	0.0369739	0.0370925	0.0387532	0.031458	0.0344235	0.0377449	0.0359656	0.0401767	0.0423712	0.0478871	0.0480651	0.0504968	0.0499037	0.0478871	0.0527506	0.0479464	0.0442099	0.0473533	0.0467602	0.0476499	0.0421933	0.0370925	0.0374484	0.0382194	0.0400581	0.0413629	0.0457519	0.0458706	0.0442692	0.0426678	0.040236	0.0407698	0.0452774	0.043854	0.0442692	0.0436167	0.0464044	0.0427864	0.044625
422	0.0401767	0.0393463	0.0430829	0.0394057	0.0355504	0.0407105	0.0430829	0.0432016	0.0417781	0.0397615	0.0373891	0.0408291	0.0351353	0.0307462	0.0338304	0.0340677	0.0324069	0.0309835	0.0276028	0.0292635	0.0347794	0.0340677	0.033949	0.0385753	0.042905	0.0423119	0.0448623	0.0429643	0.0435574	0.0470568	0.046523	0.0460485	0.0456926	0.0395243	0.0395243	0.0413036	0.0397615	0.0407105	0.0443878	0.0459299	0.0442099	0.0426678	0.0422526	0.0452774	0.0509713	0.0492513	0.048243	0.0489547	0.0473533
423	0.0564872	0.055479	0.0552417	0.0525727	0.0517424	0.057021	0.0533438	0.0524541	0.0511492	0.0521575	0.0483023	0.0437947	0.0453368	0.0403546	0.0435574	0.0427271	0.0381008	0.0382194	0.0393463	0.0345421	0.0323476	0.0334152	0.0344828	0.0325849	0.0333559	0.0290855	0.0324663	0.0373891	0.038516	0.0399988	0.0467009	0.0466416	0.0459299	0.0433202	0.0451588	0.0530472	0.0512679	0.0461671	0.0403546	0.0413036	0.0405326	0.0370332	0.0412443	0.0427271	0.0430236	0.0415409	0.0404139	0.0414815	0.039287
424	0.0332373	0.0326442	0.036618	0.0292042	0.0300345	0.0346608	0.03128	0.0327628	0.0379822	0.0376263	0.0418374	0.041185	0.0388719	0.038516	0.0469975	0.0458112	0.0429643	0.0459892	0.0425491	0.0409477	0.0379229	0.0359656	0.0401174	0.042134	0.0420153	0.0343049	0.0369146	0.0368553	0.0362622	0.0399988	0.0352539	0.0391091	0.0425491	0.0430829	0.0470568	0.0456926	0.051861	0.0499037	0.0531065	0.0484802	0.0481244	0.050912	0.0494885	0.050141	0.049963	0.0459892	0.0485396	0.0441505	0.0486582
425	0.0309242	0.0328814	0.0388719	0.0334152	0.0402953	0.0474126	0.0441505	0.0460485	0.0473533	0.0418967	0.0464637	0.0489547	0.0506748	0.0478871	0.0493699	0.0421933	0.0404733	0.0431423	0.0406512	0.0398208	0.0451588	0.0443878	0.0454554	0.0461671	0.0444471	0.0414222	0.0457519	0.047472	0.0500223	0.0485989	0.0469382	0.0456926	0.0433795	0.041956	0.0391684	0.0424898	0.0427864	0.0420747	0.0374484	0.0343642	0.0371518	0.0383974	0.0384567	0.0402953	0.0379229	0.0401767	0.036618	0.0397615	0.0413629
426	0.0434981	0.0460485	0.0467009	0.0417781	0.041956	0.0413036	0.0401767	0.0487768	0.045574	0.0472347	0.0451588	0.0440319	0.0410071	0.0361435	0.0410071	0.0359656	0.0342456	0.0323476	0.0274841	0.0301531	0.0257641	0.0288483	0.02612	0.0323476	0.0357877	0.0323476	0.0350759	0.0361435	0.0398208	0.0413629	0.0391684	0.0436167	0.038516	0.0398801	0.0387532	0.0379822	0.0351946	0.0368553	0.0366773	0.036796	0.037567	0.0405326	0.0417188	0.0467009	0.0466416	0.0439726	0.0477685	0.0484802	0.0503189
427	0.0483023	0.0453368	0.041185	0.0388719	0.0343049	0.0319918	0.0323476	0.0316952	0.0293228	0.0283145	0.0306869	0.02612	0.0264165	0.029738	0.0300938	0.0356691	0.0368553	0.038516	0.0356691	0.0372705	0.0363808	0.0376263	0.0377449	0.0363215	0.0370925	0.0376856	0.0371518	0.0361435	0.0359656	0.0408291	0.044803	0.0479464	0.0433795	0.0405919	0.0437947	0.0435574	0.0402953	0.036796	0.0341863	0.0338304	0.0320511	0.0292635	0.030509	0.038516	0.0445064	0.0440912	0.0464637	0.0468195	0.0497258
428	0.041185	0.0376856	0.0408884	0.0350759	0.0364401	0.0430236	0.0418374	0.0426678	0.0426678	0.0395243	0.0413629	0.0402953	0.0408291	0.0426085	0.0462857	0.0449809	0.0383974	0.0386346	0.0373891	0.0421933	0.0418967	0.0475313	0.0506748	0.0504375	0.0458112	0.0410071	0.0439726	0.0486582	0.0511492	0.0522762	0.0450995	0.0496665	0.0510306	0.0488954	0.0519796	0.0542927	0.0560721	0.054352	0.0531065	0.0500223	0.0502003	0.0558941	0.0525134	0.0484802	0.0507341	0.047472	0.0503782	0.053581	0.0544114
429	0.044803	0.0426678	0.0391684	0.038516	0.0408291	0.0382194	0.0376263	0.044625	0.0466416	0.0477092	0.0412443	0.0396429	0.0369739	0.0387532	0.0379229	0.0343642	0.0356097	0.0382787	0.0379229	0.0363808	0.0335339	0.0376263	0.0353132	0.0433795	0.0409477	0.0453368	0.0506154	0.047472	0.0489547	0.0475906	0.0475906	0.0486582	0.0503782	0.0469975	0.043854	0.0471161	0.0458706	0.0404733	0.0413629	0.0388125	0.0401174	0.0401767	0.0447437	0.0399395	0.0403546	0.0417781	0.042134	0.0391091	0.0407105
430	0.0522762	0.0478871	0.0453368	0.0416595	0.0425491	0.0427271	0.0469382	0.0493106	0.0436167	0.0429643	0.0430829	0.0410071	0.0395243	0.0427271	0.0420747	0.0397615	0.0403546	0.0345421	0.0349573	0.0397022	0.0409477	0.0423119	0.0416595	0.0429643	0.0453368	0.0467009	0.049014	0.046523	0.0521575	0.049963	0.0485989	0.0477685	0.043854	0.0427271	0.0433202	0.0386939	0.0331187	0.0371518	0.0403546	0.0370925	0.039465	0.0374484	0.0385753	0.0415409	0.0425491	0.0381008	0.043854	0.0455147	0.0391684
431	0.0395243	0.0357877	0.0372111	0.033949	0.0322883	0.0313987	0.0321697	0.0335339	0.0336525	0.0372705	0.041185	0.0456333	0.0461671	0.0481837	0.0487175	0.0513865	0.0512086	0.0520389	0.0493106	0.0515051	0.0502003	0.0484802	0.0487175	0.0462857	0.0418967	0.0434388	0.0436167	0.0409477	0.0382194	0.0412443	0.0408291	0.0398801	0.0411257	0.0403546	0.0433202	0.0459299	0.0450995	0.0434388	0.0452774	0.0481837	0.0468195	0.0457519	0.0404139	0.0398801	0.0373298	0.0356097	0.0370925	0.0327035	0.0350759
432	0.0445657	0.0447437	0.0434388	0.044625	0.0478278	0.0480651	0.0487175	0.048243	0.0476499	0.043854	0.0437947	0.0416002	0.0395836	0.0346608	0.0354911	0.0326442	0.0305683	0.0311021	0.0318138	0.0318731	0.0341863	0.0333559	0.0373891	0.0375077	0.0351946	0.0252303	0.0297973	0.0318138	0.0325849	0.0411257	0.0359063	0.0360842	0.0306869	0.0333559	0.0344235	0.0372705	0.042905	0.0407698	0.0416002	0.0403546	0.0324069	0.0350166	0.0328814	0.0414222	0.037567	0.0389312	0.0406512	0.0398208	0.0389312
433	0.0520389	0.055301	0.0550045	0.0560128	0.0539369	0.0548265	0.0563686	0.0515051	0.051861	0.0548265	0.0506154	0.0485989	0.0439726	0.0467602	0.0442692	0.0430236	0.0410664	0.0373298	0.0378636	0.0353725	0.0319918	0.0348387	0.0423712	0.0420747	0.0387532	0.0408884	0.0444471	0.0433795	0.045574	0.0452774	0.0453368	0.0480651	0.0476499	0.046345	0.0452774	0.0451588	0.0449216	0.0396429	0.0379822	0.0350759	0.0376856	0.0381008	0.0416595	0.0410071	0.034898	0.0414222	0.0452181	0.0407698	0.0401174
434	0.0515051	0.0538182	0.0561907	0.0484802	0.0449809	0.0432016	0.0430829	0.0408291	0.0418374	0.0486582	0.049014	0.041956	0.0407105	0.0354911	0.0352539	0.0430236	0.0424305	0.0464637	0.0452774	0.0488361	0.0433795	0.0459892	0.0515051	0.0507341	0.0476499	0.0503782	0.0484802	0.050141	0.0497851	0.0484209	0.0499037	0.0511492	0.0469975	0.046523	0.0459299	0.0483023	0.0494292	0.0512086	0.0536996	0.0528693	0.0548265	0.0525727	0.0539962	0.051861	0.0527506	0.0484209	0.0542334	0.053581	0.047472
435	0.0595714	0.0619439	0.0652653	0.062359	0.0602831	0.0626556	0.0570804	0.0531658	0.049963	0.0427271	0.0397615	0.0351946	0.0308649	0.0233917	0.0227392	0.0222054	0.0217903	0.0219089	0.0296193	0.0325849	0.0363215	0.0431423	0.0425491	0.0427271	0.0477092	0.0432609	0.0460485	0.0447437	0.0497851	0.0462857	0.0467602	0.0452181	0.0396429	0.0397022	0.0418967	0.041185	0.0430829	0.0430829	0.0427864	0.041185	0.0395836	0.0399988	0.0421933	0.0477092	0.0433202	0.0459299	0.0494292	0.0498444	0.05281
436	0.0450402	0.0449216	0.0506748	0.0444471	0.0465823	0.0459299	0.0439726	0.0424305	0.0395836	0.0330594	0.02956	0.0344235	0.0290262	0.0252896	0.0298566	0.02612	0.0293228	0.0317545	0.0293228	0.0297973	0.0342456	0.0415409	0.0437354	0.0483616	0.0475313	0.042134	0.047472	0.0433202	0.039287	0.0445064	0.0410071	0.0384567	0.0343642	0.0299752	0.0294414	0.0322883	0.0347201	0.0342456	0.0341863	0.0381008	0.0351353	0.0379822	0.0440319	0.0426085	0.044803	0.0473533	0.0493106	0.0470568	0.044803
437	0.0410664	0.0423712	0.0459892	0.0432016	0.0493106	0.0495478	0.0478871	0.046345	0.0459892	0.0464637	0.0560128	0.0558941	0.0523948	0.047472	0.0497851	0.0435574	0.0409477	0.0402953	0.0390498	0.0388719	0.0377449	0.0344828	0.0327035	0.0341863	0.0318731	0.0277807	0.0300938	0.0321697	0.0321104	0.0327628	0.0362029	0.0386939	0.0329407	0.0348387	0.030509	0.039287	0.0344828	0.0346015	0.034898	0.033949	0.0388125	0.0342456	0.0324663	0.0329407	0.0302717	0.0338304	0.0300345	0.0357877	0.0359063
438	0.0568431	0.0592749	0.0616473	0.0590969	0.0564872	0.0531658	0.0504375	0.0467602	0.0442099	0.0480058	0.0427864	0.0462264	0.0443285	0.0385753	0.0391091	0.042134	0.0450402	0.0424305	0.041956	0.0384567	0.0364401	0.0344828	0.0356691	0.0344828	0.0352539	0.0307462	0.0334152	0.0346015	0.0334745	0.0370332	0.0378043	0.0392277	0.0443285	0.042134	0.0441505	0.0471754	0.0480651	0.0481244	0.0485989	0.0478278	0.0478871	0.0514458	0.043854	0.0429643	0.0414815	0.0378043	0.038516	0.0405326	0.0376263
439	0.0418967	0.0450995	0.0467009	0.0408291	0.0421933	0.0452774	0.0423119	0.0410071	0.0400581	0.0360249	0.0369146	0.0299752	0.0252896	0.026891	0.0336525	0.0340677	0.0348387	0.0321697	0.0343049	0.0343642	0.0372705	0.037567	0.0414815	0.0408291	0.0380415	0.0308649	0.028789	0.02612	0.034127	0.0384567	0.040236	0.0396429	0.0430236	0.0423712	0.0412443	0.038516	0.0423712	0.0432016	0.0450995	0.043854	0.0399988	0.0353725	0.0328814	0.0372111	0.0388125	0.0428457	0.0454554	0.0417188	0.0436167
440	0.0496665	0.0488954	0.0462857	0.0475313	0.0480058	0.0517424	0.0504375	0.0468788	0.0464637	0.0446843	0.0439726	0.0436761	0.0467602	0.0472347	0.0420153	0.0402953	0.0354911	0.0396429	0.0321697	0.0356691	0.0370925	0.0343049	0.0388719	0.0394057	0.0431423	0.0452181	0.0464637	0.0443878	0.042905	0.0462264	0.0424305	0.0452774	0.0410071	0.0392277	0.0346015	0.0298566	0.0252896	0.0246372	0.0284924	0.0287297	0.0293821	0.0293821	0.0242813	0.0283738	0.0265945	0.0300938	0.0290262	0.0286704	0.0260607
441	0.0408884	0.0439726	0.0464637	0.039287	0.0378043	0.0292635	0.0271876	0.0302124	0.0283145	0.0363808	0.0386939	0.0388125	0.0363215	0.0347794	0.0329407	0.0362029	0.0465823	0.038516	0.0417188	0.0428457	0.0420747	0.0396429	0.0424305	0.0485396	0.0494292	0.047294	0.0453368	0.0424898	0.0538776	0.0493699	0.049963	0.0512086	0.0525134	0.0532251	0.0495478	0.0517424	0.0509713	0.0510306	0.048243	0.0483023	0.0459892	0.042905	0.040236	0.042905	0.0388719	0.0387532	0.0344828	0.0369146	0.0373891
442	0.0359063	0.036796	0.0388125	0.0330594	0.0348387	0.0353725	0.0373891	0.0356097	0.0318138	0.0363215	0.0354318	0.0351946	0.036618	0.0317545	0.029738	0.0282552	0.0280179	0.0284924	0.0272469	0.0267131	0.019833	0.0228579	0.0246372	0.0240441	0.02784	0.0299159	0.0338897	0.0344235	0.0332966	0.0332966	0.034898	0.0395243	0.0383974	0.0393463	0.0379229	0.0420153	0.0430829	0.038516	0.0386346	0.0408884	0.0405326	0.0384567	0.0383381	0.0394057	0.0399395	0.036618	0.0340677	0.0346015	0.0403546
443	0.0404139	0.0399988	0.0436167	0.0430829	0.0408884	0.0405326	0.0415409	0.0425491	0.0436761	0.0386939	0.034127	0.034898	0.0346015	0.0290262	0.0297973	0.0298566	0.0295007	0.0323476	0.0316359	0.0308649	0.036618	0.0383974	0.0417781	0.0443878	0.044625	0.0410071	0.0418374	0.0435574	0.0437947	0.0467602	0.0425491	0.0396429	0.0434388	0.0390498	0.0397022	0.0418967	0.0417781	0.0416595	0.0436761	0.0406512	0.0386939	0.0421933	0.0430829	0.0430829	0.0426085	0.0401767	0.0424305	0.0437354	0.0436167
444	0.0590376	0.0551824	0.0515644	0.0458706	0.0394057	0.0365587	0.033178	0.0341863	0.0332373	0.0319325	0.0335339	0.0323476	0.0312207	0.035847	0.0420747	0.0472347	0.0464044	0.0436167	0.044625	0.0429643	0.0471754	0.0461078	0.0453961	0.050912	0.0523948	0.0488954	0.0520982	0.0560721	0.0566059	0.0549452	0.0537589	0.0522762	0.0534624	0.0553603	0.046523	0.0453961	0.0418967	0.0385753	0.0381008	0.0414222	0.0434388	0.0445064	0.0433202	0.0361435	0.042905	0.049192	0.0481837	0.0480058	0.046523
445	0.0385753	0.0403546	0.0439726	0.0450402	0.0467009	0.049963	0.0493106	0.0518017	0.0542334	0.0519203	0.050912	0.0430236	0.0409477	0.0413036	0.0413629	0.0414222	0.047294	0.0461078	0.0455147	0.0382787	0.0409477	0.0469975	0.0511492	0.0546486	0.0542334	0.0490734	0.0518017	0.0483616	0.0510306	0.0510306	0.0566059	0.0570804	0.0509713	0.0521575	0.0506154	0.0494885	0.0549452	0.0491327	0.0493106	0.0442692	0.0430236	0.0382194	0.0368553	0.0387532	0.0393463	0.0344828	0.0344235	0.0332966	0.0362029
446	0.0303311	0.0305683	0.0317545	0.0268317	0.0249931	0.0283145	0.0249338	0.0244	0.0226799	0.0221461	0.0198923	0.0227392	0.0235103	0.0277214	0.0265352	0.0280772	0.0265352	0.0258234	0.025171	0.0300938	0.0288483	0.0344828	0.0356691	0.0333559	0.032229	0.0338897	0.0331187	0.0354911	0.040236	0.0443878	0.0395836	0.0442099	0.0480651	0.0423119	0.0414815	0.0403546	0.0388125	0.0372111	0.0401174	0.0420153	0.0410071	0.0471161	0.0439726	0.0372111	0.0388125	0.0403546	0.0404733	0.0435574	0.0440319
447	0.070544	0.073213	0.0658584	0.0600459	0.0593342	0.055301	0.05797	0.0590969	0.0570804	0.0529286	0.0502596	0.0496665	0.0510899	0.051861	0.053581	0.0542927	0.055301	0.0502596	0.0485989	0.0430829	0.0422526	0.0413629	0.0388125	0.0369146	0.0398801	0.0420747	0.0415409	0.0424898	0.0402953	0.0394057	0.041185	0.0432609	0.0427864	0.0453961	0.0436167	0.044803	0.035847	0.0325256	0.0296786	0.0315766	0.031458	0.0312207	0.029738	0.0303904	0.0248151	0.0275434	0.0255862	0.0342456	0.0345421
448	0.03128	0.0330594	0.0351353	0.0351946	0.0404139	0.0430829	0.0423712	0.0443285	0.0443285	0.0473533	0.0517424	0.0555383	0.0558348	0.0518017	0.0502596	0.0470568	0.046523	0.0510306	0.0552417	0.0551824	0.0534624	0.0529879	0.0547079	0.0573769	0.0575548	0.0574362	0.0592156	0.0620625	0.0609356	0.0561314	0.0557162	0.055301	0.0558348	0.0548858	0.0515644	0.0499037	0.0470568	0.049963	0.0439726	0.041956	0.0433202	0.0423712	0.041956	0.0401174	0.0396429	0.0427271	0.046345	0.0484209	0.041956
449	0.0593342	0.0575548	0.0555383	0.0477092	0.0430236	0.0453961	0.0485989	0.0471161	0.0450995	0.0471161	0.0452181	0.0484802	0.0489547	0.050141	0.0511492	0.0561314	0.0510899	0.0459892	0.0454554	0.0432016	0.0434981	0.044625	0.0426085	0.0398801	0.0420747	0.0442692	0.0408884	0.0471754	0.0490734	0.0459892	0.0487175	0.0461078	0.042134	0.0349573	0.0400581	0.0411257	0.0407698	0.0392277	0.0324069	0.0324663	0.0375077	0.0334152	0.0352539	0.0384567	0.046523	0.0431423	0.0413629	0.0398801	0.0483616
450	0.0432016	0.0427271	0.0401767	0.0346608	0.0322883	0.0329407	0.0249931	0.0227392	0.0223241	0.0238662	0.028789	0.0352539	0.0332966	0.0353132	0.033949	0.0379229	0.0424305	0.0488361	0.0466416	0.0455147	0.0456333	0.0480651	0.0394057	0.0403546	0.0430829	0.049963	0.0460485	0.0427271	0.0440912	0.0432609	0.0426678	0.0402953	0.0382194	0.0365587	0.0343642	0.0338304	0.0352539	0.035847	0.0391684	0.0350759	0.0342456	0.0360842	0.0396429	0.0384567	0.0410071	0.0423119	0.0408291	0.0369146	0.0386939
451	0.0396429	0.0365587	0.0340083	0.0308055	0.0332373	0.0320511	0.0328814	0.0337711	0.0406512	0.0400581	0.0359063	0.029738	0.0313393	0.0347201	0.0341863	0.0302124	0.0266538	0.0262979	0.0230951	0.0218496	0.0222054	0.026891	0.0354911	0.0354318	0.0375077	0.0401767	0.0398801	0.0402953	0.0412443	0.0443285	0.0434981	0.0430236	0.0449809	0.0398801	0.0395836	0.0381008	0.0335339	0.0280772	0.0347794	0.0359063	0.0398801	0.0402953	0.0412443	0.0384567	0.0394057	0.0362622	0.036618	0.036618	0.0408884
452	0.0359063	0.0361435	0.0401767	0.0369146	0.0389905	0.0376856	0.0349573	0.0395836	0.0373298	0.0334745	0.0350166	0.0345421	0.0363215	0.0347201	0.0341863	0.0329407	0.0360842	0.0410664	0.0381008	0.0391091	0.0458112	0.0449809	0.0487768	0.0497851	0.0509713	0.0519203	0.0555383	0.0579107	0.051683	0.0488954	0.0471161	0.0387532	0.0410071	0.039465	0.0427271	0.0408884	0.0408291	0.0354318	0.0273655	0.0362029	0.0349573	0.0344828	0.0363215	0.0320511	0.0299752	0.0236882	0.0271283	0.0310428	0.0323476
453	0.0597494	0.0561314	0.0566059	0.0478278	0.0456333	0.0448623	0.0423712	0.0462857	0.0458112	0.0451588	0.0443878	0.0371518	0.0359063	0.0394057	0.0451588	0.0430236	0.0399395	0.0422526	0.0383381	0.0408291	0.041956	0.0434388	0.0480651	0.0502596	0.0485396	0.0416002	0.0480058	0.0504375	0.0554196	0.0583259	0.0522168	0.047294	0.0496072	0.0462857	0.0443878	0.0440319	0.0508527	0.0492513	0.0449216	0.0420747	0.0416002	0.0442099	0.0465823	0.0453368	0.0485396	0.0468788	0.0532844	0.0487175	0.0449809
454	0.0386346	0.0398208	0.0420747	0.0338304	0.0304497	0.0297973	0.0289076	0.0353725	0.0363215	0.0380415	0.0395243	0.0364994	0.0351946	0.0374484	0.0417781	0.0426085	0.0483023	0.047472	0.0477685	0.0458706	0.0467602	0.0440319	0.045574	0.0487768	0.0466416	0.0487175	0.0493699	0.0490734	0.0483616	0.0478871	0.0492513	0.0454554	0.046523	0.0443285	0.0396429	0.0451588	0.0392277	0.0392277	0.0368553	0.041185	0.0465823	0.0417188	0.0410664	0.0412443	0.0397022	0.047472	0.0442692	0.0483616	0.0497258
455	0.041185	0.0426678	0.0450402	0.0388125	0.0434981	0.0407698	0.0391091	0.0407105	0.0351946	0.0331187	0.0297973	0.0263572	0.0226206	0.0284924	0.028611	0.0282552	0.0280772	0.0302717	0.0319918	0.0391684	0.0439726	0.0466416	0.0514458	0.0504968	0.0524541	0.0483023	0.047472	0.0485396	0.0483616	0.0484802	0.0409477	0.0404139	0.0398801	0.0404139	0.038516	0.0379822	0.0461671	0.0484802	0.0484802	0.05281	0.0510899	0.0534624	0.0506154	0.0515644	0.0483616	0.05281	0.0542334	0.0478871	0.0500223
456	0.0390498	0.0378636	0.0387532	0.0347201	0.0386346	0.0382194	0.042134	0.0434388	0.0407698	0.0442099	0.0427864	0.0474126	0.0473533	0.0471754	0.0506154	0.049192	0.049014	0.0420747	0.0420747	0.0422526	0.0398208	0.0420747	0.0439133	0.0471161	0.0423712	0.0412443	0.0391091	0.0400581	0.050141	0.0502596	0.0512086	0.0500223	0.048243	0.0497258	0.0470568	0.0531658	0.0529286	0.0547672	0.0542927	0.046523	0.0477092	0.047472	0.0469975	0.0439133	0.0403546	0.042905	0.0402953	0.0443285	0.047294
457	0.0493106	0.046345	0.0469382	0.0437354	0.0449216	0.0487768	0.0467009	0.0488361	0.0460485	0.0469975	0.0519203	0.053581	0.0536403	0.0531065	0.046345	0.0429643	0.035847	0.0409477	0.0386346	0.0401174	0.0430236	0.0417188	0.0452774	0.0481244	0.0449216	0.0496072	0.0483023	0.0515644	0.0494885	0.0513865	0.0555383	0.0515644	0.0510306	0.0440912	0.0417781	0.0472347	0.0432016	0.0502003	0.0481244	0.0489547	0.0462264	0.039287	0.0427864	0.0396429	0.0417188	0.0420153	0.0410664	0.0389905	0.0327035
458	0.049963	0.0464044	0.0493699	0.0458112	0.0467009	0.0526913	0.0550638	0.0534031	0.0528693	0.0504375	0.0494292	0.0507934	0.0480651	0.0401767	0.0385753	0.0350759	0.0294414	0.0244	0.0286704	0.02784	0.02956	0.0302717	0.0254676	0.0247558	0.0289076	0.02956	0.0299752	0.0346608	0.0360842	0.0342456	0.0359063	0.0341863	0.0349573	0.0338897	0.0381008	0.0410664	0.0376263	0.0413629	0.0398208	0.0400581	0.0436761	0.0446843	0.0424305	0.0421933	0.0417781	0.0367367	0.0381601	0.0399395	0.0332373
459	0.0357877	0.0330594	0.0351353	0.028789	0.0336525	0.0369146	0.0404139	0.0405919	0.0363808	0.0394057	0.0399988	0.0412443	0.0444471	0.0376263	0.0388719	0.0406512	0.0433202	0.0445657	0.0461671	0.0459892	0.049963	0.0532844	0.0542927	0.0520982	0.0592749	0.0611135	0.0598087	0.0539962	0.054352	0.0567838	0.0551231	0.0544114	0.0483023	0.0472347	0.0455147	0.0462857	0.0447437	0.0416595	0.0464044	0.0422526	0.0362622	0.0387532	0.0398208	0.040236	0.0378636	0.0403546	0.0378043	0.0393463	0.0379822
460	0.0392277	0.0424305	0.039465	0.0354318	0.0391091	0.0462264	0.0461078	0.0480058	0.0526913	0.0521575	0.0522762	0.0506154	0.0485989	0.0473533	0.0426085	0.0431423	0.0386346	0.0387532	0.0378636	0.0343642	0.0325849	0.0350166	0.0359063	0.0398208	0.0427271	0.0430829	0.0434388	0.0475906	0.0496072	0.049014	0.0500223	0.0515051	0.0507934	0.0488361	0.0447437	0.0465823	0.0470568	0.0432016	0.0456333	0.0436167	0.0468195	0.045574	0.0436761	0.0422526	0.0424898	0.0399988	0.0407105	0.0421933	0.0453961
461	0.0458112	0.0445064	0.0409477	0.0353132	0.0372111	0.038516	0.0340677	0.0357877	0.0333559	0.0301531	0.0302717	0.0315766	0.0337711	0.0356097	0.0363808	0.0398801	0.0374484	0.0375077	0.0373298	0.0362029	0.0391684	0.0392277	0.0430236	0.0413629	0.0399395	0.0408884	0.0398208	0.0413629	0.0430236	0.0397615	0.0412443	0.035847	0.0380415	0.0313393	0.0338897	0.0394057	0.0379229	0.0321104	0.0319918	0.0273655	0.0315173	0.0310428	0.0344235	0.0296786	0.0304497	0.0290262	0.0282552	0.0300345	0.030509
462	0.0484209	0.0508527	0.0469382	0.0452181	0.0431423	0.0451588	0.0436167	0.0437354	0.0435574	0.0507341	0.0512679	0.0503189	0.0440319	0.0442692	0.0407698	0.0398801	0.0370332	0.034127	0.034127	0.0344828	0.0292635	0.0239848	0.0226799	0.0286704	0.0340083	0.0383381	0.0395243	0.0396429	0.0418374	0.0450995	0.0485989	0.0510306	0.0567838	0.0580293	0.0550045	0.0484209	0.043854	0.0424898	0.0435574	0.0456926	0.0413629	0.0355504	0.0386939	0.0379229	0.0374484	0.0371518	0.0404139	0.0394057	0.0364994
463	0.0413629	0.0446843	0.0426678	0.0409477	0.0411257	0.0424898	0.0428457	0.0403546	0.0395836	0.0408291	0.0430236	0.0443878	0.0424305	0.0412443	0.0389905	0.0386346	0.0386346	0.0410664	0.0469382	0.0450402	0.047294	0.0490734	0.0513272	0.0547079	0.05969	0.0572583	0.0555383	0.0541741	0.0535217	0.0514458	0.0553603	0.0485396	0.044803	0.039465	0.0399395	0.0369146	0.0372111	0.0375077	0.0343049	0.0340083	0.0326442	0.0281366	0.0298566	0.0301531	0.0340677	0.0317545	0.0346015	0.0301531	0.0263572
464	0.0480651	0.0500223	0.0466416	0.0388719	0.0422526	0.0432609	0.0431423	0.0437354	0.0350166	0.0353132	0.0352539	0.0312207	0.025942	0.02784	0.0262979	0.0276028	0.02612	0.0300345	0.0308649	0.0340677	0.0362622	0.0352539	0.0417781	0.0443285	0.0467602	0.0487175	0.0458706	0.0440912	0.0422526	0.0459892	0.0476499	0.0496072	0.0515644	0.0477092	0.047472	0.0485989	0.0474126	0.0432016	0.0436167	0.0452774	0.0405326	0.0388125	0.0364994	0.0383381	0.0417781	0.039287	0.0371518	0.0347201	0.0391684
465	0.0273655	0.0321697	0.030509	0.0303311	0.0316359	0.0368553	0.0382787	0.0427271	0.0426678	0.0443285	0.0391091	0.0379822	0.0374484	0.0393463	0.0432609	0.0453368	0.0420747	0.044803	0.041185	0.041185	0.0369146	0.0362622	0.0399988	0.0427271	0.0439726	0.0433202	0.0462264	0.0499037	0.0460485	0.0506154	0.0513865	0.0573176	0.0586818	0.0580886	0.0538776	0.0487768	0.0478871	0.0474126	0.0461671	0.0447437	0.0466416	0.043854	0.0398208	0.0421933	0.0417781	0.0417781	0.0461671	0.0429643	0.0400581
466	0.0337118	0.0302124	0.0318138	0.0279586	0.0315766	0.0327628	0.036618	0.0374484	0.0394057	0.0409477	0.0420153	0.0411257	0.0432609	0.0427271	0.0417781	0.0389312	0.034898	0.034898	0.0359063	0.0328221	0.0310428	0.0304497	0.0347201	0.0340677	0.0380415	0.0368553	0.0381601	0.0426085	0.0414222	0.0402953	0.0452181	0.0431423	0.0388719	0.0346015	0.0337711	0.0371518	0.0413629	0.0412443	0.0366773	0.0360842	0.0373298	0.0309242	0.0335339	0.036796	0.0394057	0.0391091	0.0334745	0.0289669	0.0271283
467	0.0454554	0.0445064	0.0415409	0.0392277	0.0386346	0.039465	0.0377449	0.0431423	0.0410664	0.0407698	0.0422526	0.0447437	0.0431423	0.0405919	0.0333559	0.03128	0.0292042	0.0342456	0.0315173	0.0303904	0.0351353	0.0292635	0.0288483	0.0319325	0.0386939	0.0455147	0.0506154	0.0521575	0.0509713	0.0530472	0.0512086	0.0514458	0.058919	0.0539962	0.0545893	0.0544707	0.0566059	0.0532844	0.0516237	0.0500223	0.0467602	0.0483023	0.0430236	0.0417781	0.0462857	0.0401174	0.0402953	0.0391091	0.037567
468	0.0440912	0.0460485	0.0446843	0.036796	0.0420747	0.0405326	0.0427271	0.0425491	0.0421933	0.0410071	0.0417781	0.0403546	0.0394057	0.0364994	0.0396429	0.0364401	0.0350166	0.030509	0.029738	0.0262386	0.0195364	0.0230358	0.0245186	0.0219089	0.0254676	0.0252303	0.0291448	0.0324069	0.0362029	0.0344235	0.0309835	0.0355504	0.033178	0.0328221	0.0334152	0.0303311	0.0313393	0.0308649	0.0319918	0.0309835	0.0329407	0.0357284	0.0362622	0.0299752	0.0313987	0.025171	0.0258234	0.0236289	0.0223241
469	0.055301	0.0510899	0.0490734	0.0495478	0.0464637	0.0461078	0.0449809	0.0404139	0.0311614	0.0293821	0.0311021	0.0302124	0.0319918	0.0325849	0.0321697	0.0370332	0.0389312	0.0391091	0.0422526	0.0443285	0.0451588	0.0449216	0.0464637	0.0437947	0.0434388	0.0458706	0.0418967	0.0397615	0.0414815	0.0383381	0.0432016	0.0418374	0.0425491	0.0379822	0.0424898	0.0446843	0.0451588	0.0481244	0.0484802	0.0485989	0.0477092	0.0404139	0.041185	0.0464637	0.0448623	0.0504968	0.0538182	0.0529286	0.0542334
470	0.0307462	0.0318731	0.0381601	0.0349573	0.039465	0.0420153	0.0444471	0.0493699	0.0502596	0.046345	0.041956	0.0430236	0.0430236	0.0372111	0.0368553	0.0363808	0.0353725	0.0338304	0.0308055	0.0264758	0.0274248	0.0312207	0.0363808	0.041185	0.0407105	0.0467009	0.0507934	0.0499037	0.0472347	0.0471754	0.049192	0.0468788	0.049192	0.0467602	0.0426085	0.0491327	0.0443878	0.0429643	0.0476499	0.0496665	0.0507934	0.05281	0.0577921	0.0573769	0.0625963	0.0634859	0.0586224	0.0590969	0.0536403
471	0.0413036	0.039465	0.0363215	0.0327035	0.0306869	0.0349573	0.0359063	0.0323476	0.0315173	0.0320511	0.0351353	0.0398801	0.039287	0.0418967	0.0434388	0.0480058	0.0406512	0.0401174	0.0434981	0.0461078	0.0457519	0.0466416	0.0435574	0.0421933	0.0418967	0.0392277	0.0410664	0.046345	0.0433202	0.0415409	0.0381008	0.0317545	0.0283145	0.0296193	0.031458	0.0352539	0.0313393	0.0290262	0.0302124	0.0345421	0.0383381	0.039287	0.047294	0.0502596	0.0478871	0.0480651	0.0487768	0.05453	0.0560721
472	0.0420747	0.0432016	0.0453961	0.0433202	0.0356097	0.0403546	0.0378636	0.0430236	0.0427271	0.0446843	0.0450995	0.0468195	0.0453368	0.0447437	0.0401767	0.0415409	0.0407698	0.0407105	0.0374484	0.0353725	0.0288483	0.0281959	0.0229765	0.0199516	0.0203668	0.0255862	0.0318138	0.0289076	0.0283738	0.0249931	0.0278993	0.026891	0.0277214	0.0285517	0.0342456	0.0331187	0.0332373	0.0302717	0.0303311	0.0323476	0.0334152	0.0290262	0.0301531	0.0321697	0.0336525	0.0294414	0.0360842	0.0328814	0.0316952
473	0.0469382	0.0460485	0.0451588	0.0351353	0.0401174	0.0471754	0.048243	0.0435574	0.0413629	0.0435574	0.0427271	0.0430236	0.0418967	0.0424898	0.0452774	0.0429643	0.0317545	0.0311021	0.0328221	0.0355504	0.0352539	0.0300345	0.02784	0.0318138	0.0325256	0.0318731	0.0303904	0.039287	0.0379229	0.0382194	0.0372705	0.0379229	0.0373891	0.0398801	0.0388125	0.0436761	0.0459299	0.050912	0.0487175	0.0499037	0.0520389	0.049014	0.0467602	0.0481244	0.049963	0.0433202	0.0414222	0.039287	0.0334745
474	0.0307462	0.0350166	0.0353725	0.0353132	0.036796	0.0356097	0.0397615	0.0437947	0.0443285	0.0461078	0.0445657	0.0456333	0.0382787	0.0319325	0.0312207	0.0310428	0.0285517	0.0296193	0.0209599	0.0222648	0.0182316	0.0190026	0.0262386	0.0340677	0.0372111	0.038516	0.0395243	0.0410664	0.0423119	0.0487768	0.0495478	0.0527506	0.0548858	0.0523355	0.0468788	0.0507341	0.0474126	0.0436761	0.0444471	0.0471754	0.0440319	0.0475906	0.0459299	0.0458706	0.0451588	0.0452774	0.046345	0.0451588	0.0471161
475	0.0456333	0.0490734	0.0531065	0.0506748	0.049963	0.0487175	0.0481837	0.0448623	0.0451588	0.0440319	0.041185	0.0381008	0.0417188	0.037567	0.0359656	0.0374484	0.0370332	0.0347794	0.0383381	0.0430829	0.0456333	0.0485396	0.0521575	0.051683	0.0554196	0.0522762	0.0527506	0.050912	0.0548265	0.0541148	0.0517424	0.0460485	0.0437947	0.0414815	0.041956	0.0420747	0.0479464	0.0459299	0.047294	0.0459299	0.0425491	0.0450995	0.0480058	0.0496072	0.0514458	0.0503189	0.0496072	0.0477092	0.0461671
476	0.0369739	0.0401174	0.0389312	0.0376263	0.0401767	0.041956	0.0404733	0.0446843	0.035847	0.0300938	0.033178	0.0346608	0.0313393	0.0325849	0.0307462	0.0274841	0.0239848	0.0254082	0.0241627	0.0295007	0.0376856	0.0368553	0.0347201	0.0370925	0.0389905	0.0425491	0.0459892	0.0481244	0.0464044	0.0486582	0.0477685	0.0462264	0.0398801	0.0449809	0.0426678	0.0437947	0.0447437	0.0425491	0.0402953	0.0401174	0.0362029	0.0362622	0.0347201	0.0397615	0.0375077	0.0390498	0.0430829	0.0403546	0.0369146
477	0.0412443	0.0408291	0.0440319	0.0415409	0.0405919	0.0379822	0.0398208	0.0369146	0.035847	0.0336525	0.0359656	0.0372705	0.035847	0.0346015	0.0337711	0.0341863	0.0354911	0.0378636	0.0429643	0.0382787	0.0410071	0.0409477	0.0446843	0.0489547	0.0462264	0.0465823	0.0456926	0.049014	0.0458706	0.0442692	0.0450995	0.0458112	0.0452181	0.0383381	0.0361435	0.0363808	0.0350759	0.035847	0.032229	0.0292635	0.0223241	0.0262979	0.0217903	0.0224427	0.0250524	0.0246965	0.0284331	0.0239848	0.0226206
478	0.0394057	0.0395836	0.0408884	0.0408884	0.0401767	0.041185	0.0453961	0.0412443	0.0408291	0.0369146	0.0308055	0.0330594	0.0301531	0.029738	0.0298566	0.0290855	0.0261793	0.0210785	0.021731	0.0265945	0.0267724	0.031458	0.0336525	0.0350759	0.0362029	0.0306869	0.031458	0.0374484	0.0398801	0.041185	0.0428457	0.0461078	0.0416595	0.0379229	0.0335932	0.0327628	0.0352539	0.0324069	0.0293228	0.0309835	0.035847	0.0340083	0.0372705	0.040236	0.041956	0.0454554	0.0466416	0.0472347	0.0494292
479	0.0449809	0.0490734	0.0488361	0.043854	0.0386346	0.0363215	0.034898	0.0338304	0.0370925	0.0365587	0.0376263	0.0401174	0.0360842	0.0382787	0.0400581	0.0418374	0.0443285	0.0539962	0.0554196	0.0548265	0.0509713	0.0509713	0.0518017	0.0576142	0.0577921	0.0544114	0.0541148	0.0532251	0.0478871	0.0489547	0.0485989	0.0520982	0.0557755	0.0533438	0.0487768	0.0488361	0.0485989	0.0500223	0.0477092	0.0527506	0.049192	0.0512086	0.0529879	0.0499037	0.0513272	0.0524541	0.0506154	0.0537589	0.0552417
480	0.0433795	0.0402953	0.0329407	0.0271876	0.0283738	0.0261793	0.0299752	0.026891	0.0245779	0.023451	0.0265352	0.0276621	0.028611	0.0337118	0.0357284	0.0348387	0.0342456	0.0280772	0.0326442	0.0322883	0.0311021	0.029738	0.02956	0.0342456	0.0325256	0.0304497	0.0310428	0.0308649	0.0374484	0.0388719	0.039465	0.0397615	0.0449809	0.0453368	0.046345	0.0481244	0.0429643	0.0432609	0.0420747	0.0410071	0.0401767	0.0370925	0.038516	0.0355504	0.0362029	0.0349573	0.0340083	0.0342456	0.0366773
481	0.0534624	0.0541741	0.0532251	0.0498444	0.0499037	0.0513865	0.0499037	0.0513272	0.0507341	0.0502003	0.0497851	0.0471161	0.0456333	0.0450402	0.0437354	0.0433202	0.0434388	0.0450995	0.0459892	0.0458706	0.0456333	0.0452181	0.0503782	0.0512679	0.0506748	0.0476499	0.0454554	0.0487175	0.0474126	0.0485396	0.0502596	0.0514458	0.0523355	0.0483616	0.0440912	0.0456926	0.0480058	0.0520389	0.0475313	0.0471754	0.0439726	0.041956	0.0393463	0.0411257	0.0439133	0.0451588	0.0472347	0.0502003	0.0491327
482	0.0388719	0.0452181	0.0507341	0.0473533	0.0483023	0.0437947	0.0394057	0.0391684	0.0399395	0.0389312	0.0359656	0.039287	0.0385753	0.0319918	0.0281959	0.0274841	0.0301531	0.0328221	0.0341863	0.032229	0.0338897	0.0362029	0.0335339	0.0356691	0.0461078	0.0489547	0.0502003	0.0475313	0.0466416	0.0475906	0.0468195	0.0481837	0.0453368	0.0464637	0.042134	0.0378043	0.0372111	0.0388719	0.038516	0.0372705	0.0360249	0.0389905	0.0371518	0.0426085	0.040236	0.0417781	0.0391091	0.0379822	0.039465
483	0.044625	0.041956	0.0461078	0.0390498	0.0404139	0.039287	0.0425491	0.0461078	0.0441505	0.0426678	0.0443285	0.0404139	0.0398801	0.0355504	0.0397022	0.038516	0.0402953	0.0401174	0.0340083	0.0379822	0.0408884	0.0411257	0.0431423	0.0440912	0.0481244	0.0432016	0.0475906	0.046345	0.0451588	0.0494885	0.0488954	0.0437947	0.0422526	0.0406512	0.044803	0.0394057	0.0382194	0.0356691	0.0377449	0.0376856	0.0370332	0.0336525	0.0355504	0.0372705	0.0413629	0.0386939	0.0488954	0.048243	0.0477685
484	0.0475313	0.044625	0.0405919	0.037567	0.0361435	0.0375077	0.034898	0.0342456	0.0353725	0.038516	0.0441505	0.0429643	0.0423712	0.0400581	0.0417781	0.0404139	0.0410664	0.0427271	0.0430236	0.0416595	0.041185	0.0398208	0.0418967	0.045574	0.0492513	0.0484209	0.0499037	0.0462857	0.0464637	0.0513865	0.0469975	0.0485989	0.0451588	0.0464044	0.0436167	0.0450402	0.040236	0.0395836	0.0387532	0.0365587	0.0373891	0.035847	0.0312207	0.0369146	0.0326442	0.0324069	0.0318731	0.0346608	0.0381601
485	0.0504968	0.0470568	0.0484209	0.0436167	0.0457519	0.0464044	0.0456333	0.0469975	0.047294	0.0434388	0.0439726	0.0458112	0.0487175	0.0466416	0.0466416	0.0456926	0.0432016	0.0416595	0.0357284	0.0369146	0.039465	0.0370332	0.0311614	0.0357877	0.0350166	0.030509	0.0292042	0.0318138	0.0307462	0.0291448	0.0261793	0.0283145	0.0280772	0.0291448	0.025942	0.0308055	0.033949	0.0334152	0.0357284	0.0363215	0.0385753	0.0418967	0.0362622	0.0414222	0.0421933	0.0389312	0.0397615	0.0406512	0.038516
486	0.0278993	0.0277807	0.0276621	0.0235103	0.0254676	0.0295007	0.0299752	0.0330594	0.0319918	0.02956	0.0306276	0.0306869	0.0357284	0.0370332	0.041185	0.0410071	0.0363808	0.0324663	0.0346608	0.0343049	0.0381601	0.0359656	0.0424898	0.0362029	0.0367367	0.0350166	0.0317545	0.0309242	0.0309242	0.0300345	0.0306276	0.0262979	0.026891	0.0201889	0.0192399	0.0175792	0.017164	0.0169268	0.0223834	0.0233324	0.0227392	0.0265352	0.0308649	0.0309835	0.0320511	0.036618	0.0389905	0.0389312	0.0408884
487	0.0436761	0.0455147	0.044803	0.0379229	0.0431423	0.0426678	0.0420747	0.046523	0.0475313	0.0467009	0.0470568	0.0490734	0.0447437	0.0450402	0.0478278	0.0472347	0.0477092	0.0433795	0.0396429	0.0361435	0.0349573	0.033949	0.0359656	0.0350759	0.0367367	0.0350759	0.0325256	0.0351353	0.0414222	0.0437354	0.049014	0.0488954	0.0499037	0.0479464	0.0544114	0.0544707	0.0577328	0.05969	0.0546486	0.0504968	0.0485396	0.0427864	0.0450995	0.0491327	0.0469382	0.0422526	0.039465	0.0389905	0.039465
488	0.0374484	0.0439133	0.045574	0.0347201	0.031458	0.0385753	0.0406512	0.0416002	0.0364994	0.0364401	0.0320511	0.0293228	0.0249338	0.0243406	0.0270096	0.0253489	0.0226799	0.0218496	0.0236289	0.030509	0.0318138	0.039287	0.0404733	0.0412443	0.0402953	0.0409477	0.0450995	0.0404733	0.0410664	0.0400581	0.0372111	0.0393463	0.0373298	0.0378043	0.0390498	0.0433202	0.0434981	0.0434981	0.0483023	0.0503782	0.0514458	0.0534031	0.0519796	0.0500816	0.0475906	0.0485989	0.0451588	0.0432016	0.0380415
489	0.0429643	0.0428457	0.0383974	0.0352539	0.0327628	0.0378636	0.0364401	0.0386346	0.0364401	0.0356691	0.0383381	0.0414222	0.0424898	0.0478871	0.0483616	0.0515051	0.0462264	0.0517424	0.0508527	0.0506748	0.0474126	0.0424898	0.0430236	0.0476499	0.0441505	0.0468788	0.0492513	0.0529879	0.0496072	0.0547672	0.051861	0.0555976	0.0547672	0.0532844	0.0508527	0.0539369	0.0525134	0.0507934	0.0524541	0.0531065	0.050141	0.0573769	0.0536996	0.0566652	0.0500223	0.0478278	0.0450995	0.0451588	0.0427864
490	0.0455147	0.0414815	0.0437354	0.034898	0.0312207	0.0315173	0.0306869	0.0251117	0.0265945	0.0268317	0.021553	0.0268317	0.0305683	0.0316359	0.0353725	0.0379229	0.0369146	0.0391684	0.0427864	0.0424305	0.0440912	0.0509713	0.0523355	0.0549452	0.0536403	0.0552417	0.0595121	0.060639	0.0552417	0.0564279	0.0538182	0.049192	0.0469975	0.0404733	0.0389905	0.0407105	0.0398801	0.0351353	0.0357877	0.0407105	0.0410664	0.0418374	0.0399395	0.0386939	0.0418374	0.0410071	0.0439726	0.0421933	0.0408884
491	0.0399395	0.0387532	0.0464637	0.0431423	0.0452181	0.0474126	0.0487175	0.0531658	0.0525727	0.0521575	0.0535217	0.05281	0.0531658	0.0453961	0.047294	0.0478871	0.0468195	0.0488954	0.0432016	0.0449809	0.0445064	0.0462264	0.0478871	0.0553603	0.0624183	0.0580293	0.0555976	0.0547079	0.0511492	0.0570804	0.0558348	0.0551824	0.0547079	0.0536403	0.0445657	0.0408884	0.0425491	0.0398208	0.0382194	0.0421933	0.0392277	0.0369739	0.0354911	0.0360249	0.0355504	0.0367367	0.0383974	0.0329407	0.0341863
492	0.0292042	0.0302717	0.0297973	0.0260014	0.0244	0.0264758	0.0312207	0.0336525	0.0321104	0.033949	0.0374484	0.0363808	0.0334745	0.0341863	0.0373891	0.0399395	0.0389905	0.0360249	0.0327035	0.0368553	0.0389905	0.0385753	0.0404733	0.0442692	0.0481837	0.0472347	0.0493106	0.0507934	0.0496072	0.0496072	0.0480058	0.0454554	0.0440319	0.036796	0.034898	0.0316359	0.0285517	0.0277214	0.0274841	0.03128	0.0296786	0.0307462	0.0307462	0.0267724	0.0281959	0.0276028	0.0288483	0.030509	0.0238068
493	0.042134	0.0410664	0.0411257	0.0403546	0.0437947	0.0414222	0.0443878	0.0455147	0.0413036	0.0440319	0.0433795	0.0436167	0.0453961	0.0462857	0.0414222	0.040236	0.0387532	0.0359656	0.0384567	0.0392277	0.0350759	0.0349573	0.033949	0.0331187	0.0327628	0.0381008	0.0397615	0.0400581	0.0418967	0.0404139	0.0428457	0.0462857	0.0510306	0.051683	0.0508527	0.0512086	0.0452774	0.0413629	0.0391091	0.0370332	0.0388125	0.0396429	0.0397022	0.0406512	0.0421933	0.0439726	0.0424305	0.0436761	0.0417781
494	0.0369739	0.0411257	0.042134	0.0388125	0.0420153	0.0506748	0.0538776	0.0522762	0.0491327	0.0466416	0.0469382	0.0435574	0.0417188	0.0413036	0.0411257	0.0454554	0.0398801	0.0388719	0.0371518	0.0367367	0.0363215	0.0405919	0.0454554	0.0459892	0.044803	0.0496665	0.0480058	0.0494885	0.0511492	0.0565466	0.0577921	0.0576735	0.0555383	0.0551824	0.0529879	0.0547672	0.0484802	0.049192	0.0477092	0.0475906	0.0477092	0.0465823	0.0439726	0.0410664	0.0412443	0.0450402	0.0432609	0.0434981	0.0428457
495	0.0283738	0.0351946	0.0383381	0.0354318	0.036796	0.0434388	0.0452181	0.0423119	0.0406512	0.0439133	0.0445064	0.0446843	0.037567	0.0323476	0.0355504	0.0346608	0.0274841	0.0235696	0.0256455	0.0239255	0.0224427	0.0299752	0.0351353	0.0401174	0.0436761	0.0402953	0.0367367	0.0427271	0.0425491	0.0421933	0.0417188	0.039287	0.0299752	0.0241034	0.0204854	0.0200109	0.0178164	0.017164	0.0149695	0.0147323	0.0148509	0.016393	0.0184688	0.0229765	0.0248744	0.02612	0.0295007	0.0353132	0.0392277
496	0.0335339	0.0357284	0.0335339	0.0279586	0.0304497	0.0292042	0.0283145	0.0255269	0.0270096	0.0268317	0.0300345	0.02956	0.0236882	0.0237475	0.0224427	0.0265352	0.0279586	0.034898	0.0386346	0.0383381	0.0343049	0.0298566	0.0332966	0.0391684	0.0431423	0.0459299	0.0424305	0.042905	0.0370332	0.0369739	0.0356691	0.0412443	0.0432016	0.0418374	0.0421933	0.0405919	0.0397615	0.0428457	0.0388719	0.0405919	0.0401174	0.0408884	0.0422526	0.0456926	0.0446843	0.0404733	0.0436761	0.0450402	0.0408884
497	0.0502003	0.0478278	0.0492513	0.0456333	0.0512086	0.0487175	0.0494292	0.0439726	0.0401767	0.0398801	0.0413036	0.0379229	0.0417188	0.042905	0.0417781	0.0407698	0.0434388	0.0424898	0.0462264	0.0434981	0.0435574	0.0429643	0.0493699	0.0480651	0.0479464	0.0518017	0.0525134	0.0489547	0.0485396	0.0472347	0.051861	0.0508527	0.0527506	0.0510306	0.0546486	0.0525134	0.052632	0.0469975	0.0468195	0.0435574	0.0433202	0.0430236	0.0407105	0.0402953	0.0380415	0.0331187	0.0362029	0.0334152	0.0405326
498	0.0286704	0.0305683	0.0322883	0.025171	0.0247558	0.0316359	0.0285517	0.0298566	0.0280179	0.0283145	0.0312207	0.0330001	0.028789	0.0301531	0.0336525	0.0321697	0.0301531	0.0313393	0.0332966	0.0349573	0.036796	0.0388125	0.0413036	0.0416002	0.0433795	0.0391091	0.0452181	0.0423119	0.042905	0.0445064	0.0434981	0.0417781	0.0367367	0.0335932	0.0332373	0.0338304	0.0317545	0.0274841	0.0280179	0.0245186	0.0271283	0.0279586	0.0325256	0.0343642	0.0325849	0.0332966	0.0332966	0.0364994	0.0350759
499	0.0505561	0.0557755	0.0592749	0.0506748	0.0469382	0.0469382	0.0360842	0.0378636	0.0373891	0.0420153	0.0443878	0.0398208	0.0394057	0.0367367	0.0364401	0.0408884	0.0393463	0.0445064	0.0435574	0.043854	0.0387532	0.0343049	0.0404733	0.0386346	0.0391684	0.0416595	0.0367367	0.0338304	0.0350166	0.0357877	0.0389905	0.0398801	0.0395243	0.0405326	0.0394057	0.0449216	0.0459892	0.0485989	0.055301	0.0513865	0.0502596	0.046523	0.0456333	0.046523	0.0442099	0.0511492	0.0498444	0.0422526	0.041185
500	0.0477092	0.0467602	0.0504375	0.0460485	0.0470568	0.0456926	0.0451588	0.049014	0.0451588	0.0456926	0.0459299	0.0446843	0.0440912	0.0411257	0.0416595	0.0379229	0.0362622	0.034898	0.0365587	0.0383974	0.0418967	0.0366773	0.0393463	0.0413629	0.0458706	0.0473533	0.0471754	0.0477092	0.0458706	0.0476499	0.046345	0.041956	0.046523	0.0464044	0.046345	0.0458706	0.0389905	0.0335932	0.0371518	0.0389312	0.0378043	0.0396429	0.040236	0.0390498	0.0365587	0.0334152	0.033178	0.0373298	0.0441505
501	0.0498444	0.0458112	0.0416595	0.0351946	0.0364401	0.0346608	0.034127	0.0300938	0.0293821	0.024222	0.0251117	0.0269503	0.028789	0.0316359	0.0337711	0.0305683	0.0303311	0.0288483	0.0372111	0.0369146	0.039465	0.0401174	0.039287	0.0395836	0.0445657	0.0452774	0.0510306	0.0522168	0.0570804	0.0497851	0.0456333	0.0451588	0.0486582	0.0445657	0.0433795	0.0372705	0.0354318	0.0351353	0.0334745	0.0280772	0.0299159	0.0349573	0.0338897	0.0305683	0.0327628	0.0322883	0.0329407	0.0360249	0.0337711
502	0.043854	0.0442099	0.046345	0.0386939	0.0337711	0.0354318	0.0397022	0.0369146	0.0343049	0.0329407	0.0278993	0.0320511	0.030509	0.0300345	0.0305683	0.0315766	0.0278993	0.0237475	0.0233917	0.0254676	0.0308649	0.0366773	0.0362029	0.0388125	0.036796	0.0368553	0.0378636	0.0405919	0.0410071	0.0444471	0.0420747	0.0369146	0.0359656	0.0343049	0.0342456	0.0343049	0.0313987	0.0292042	0.0309835	0.0293821	0.0243406	0.0277214	0.0269503	0.0243406	0.0245186	0.0222054	0.0216123	0.0260607	0.0273062
503	0.0346608	0.031458	0.0298566	0.0254676	0.0276621	0.0274841	0.0296786	0.028611	0.0291448	0.0316952	0.0283145	0.0299752	0.0293821	0.0319325	0.0320511	0.0280772	0.0299752	0.0296193	0.0345421	0.0351946	0.0370332	0.0425491	0.0444471	0.0455147	0.0447437	0.0462264	0.0481837	0.0461671	0.0442099	0.0390498	0.041185	0.0366773	0.0319918	0.033949	0.0289076	0.0257048	0.021553	0.0236289	0.0238068	0.0303311	0.0299752	0.0275434	0.0304497	0.028789	0.0296786	0.0321104	0.0369739	0.0428457	0.0410071
504	0.0332966	0.0258827	0.0279586	0.0232137	0.021553	0.028611	0.0301531	0.0285517	0.0262386	0.0294414	0.0291448	0.0265945	0.0346608	0.0350166	0.0393463	0.0458706	0.0436761	0.0458706	0.043854	0.0436167	0.0383381	0.0363808	0.0381601	0.0357877	0.0344828	0.0320511	0.0272469	0.0261793	0.0222648	0.0267131	0.0271876	0.033949	0.0315766	0.0337118	0.0332373	0.0310428	0.0318731	0.0313987	0.0315766	0.0356097	0.0341863	0.0343642	0.0304497	0.0344235	0.033949	0.0334152	0.0338304	0.0315173	0.0280179
505	0.0300938	0.041185	0.0433202	0.0353725	0.0346015	0.036796	0.0364994	0.0362029	0.0412443	0.0404733	0.044625	0.0425491	0.034898	0.0310428	0.0289076	0.0325849	0.0308649	0.0281366	0.02956	0.0302717	0.0267724	0.0252303	0.0273655	0.0293821	0.0343642	0.0405326	0.0393463	0.0377449	0.038516	0.0395836	0.0380415	0.044803	0.0512679	0.0475906	0.049963	0.0485989	0.0479464	0.0497851	0.0510899	0.0533438	0.0503782	0.0471161	0.0413629	0.0353132	0.0305683	0.0292042	0.0293228	0.0273062	0.0257641
506	0.0380415	0.0453961	0.0448623	0.0430236	0.0448623	0.0471754	0.0453368	0.0412443	0.0407105	0.0416002	0.0413036	0.040236	0.0372111	0.032229	0.028611	0.0283145	0.0268317	0.0251117	0.0257641	0.0272469	0.0298566	0.0289076	0.0347794	0.0357284	0.0366773	0.0381008	0.0364994	0.0380415	0.0350759	0.0376856	0.0369739	0.0349573	0.0368553	0.0360842	0.0328814	0.0351946	0.0325256	0.0328814	0.0304497	0.0348387	0.0362622	0.0374484	0.0376263	0.034127	0.02784	0.0283145	0.0296193	0.0321697	0.0315173
507	0.0365587	0.0381601	0.0414815	0.0340677	0.0311614	0.0303904	0.0332373	0.0299752	0.0300345	0.0305683	0.0307462	0.0329407	0.0283145	0.0245186	0.0272469	0.0295007	0.0315173	0.0302717	0.0318731	0.03128	0.0308649	0.0325256	0.0329407	0.0364994	0.0411257	0.0366773	0.0347794	0.034127	0.0337118	0.0325256	0.0300345	0.0327035	0.0336525	0.0300938	0.0290855	0.0276028	0.0287297	0.0341863	0.039287	0.0400581	0.0414222	0.0434388	0.0405919	0.0406512	0.041185	0.043854	0.0457519	0.0445657	0.0379229
508	0.0379229	0.0389312	0.0388719	0.0321104	0.0347794	0.040236	0.039287	0.0341863	0.0305683	0.0276028	0.0321104	0.0312207	0.0318731	0.0325849	0.0291448	0.0292042	0.02956	0.033949	0.036618	0.0388719	0.0393463	0.0392277	0.0427271	0.0449809	0.0424898	0.0468788	0.046523	0.0442099	0.0461078	0.0450995	0.0417188	0.0412443	0.0380415	0.0346015	0.0309835	0.0328814	0.028789	0.0300938	0.0261793	0.020604	0.023451	0.0270096	0.0241627	0.0273062	0.0252303	0.0262979	0.0277214	0.0278993	0.0282552
509	0.0407698	0.0437354	0.0492513	0.0467602	0.0475906	0.0456333	0.0446843	0.0464044	0.0490734	0.0468788	0.044625	0.0410071	0.0388125	0.0337711	0.0347201	0.0313987	0.0303311	0.0283145	0.0278993	0.0237475	0.0273655	0.0280179	0.0291448	0.0302717	0.0334745	0.033178	0.0392277	0.0380415	0.0399395	0.0410664	0.0422526	0.0405326	0.0398801	0.0436761	0.046523	0.0465823	0.0429643	0.0378043	0.0420153	0.0409477	0.0402953	0.039465	0.0418967	0.0448623	0.0433795	0.038516	0.0399988	0.0416595	0.0470568
510	0.0364994	0.0345421	0.0331187	0.0294414	0.0340083	0.0357877	0.0349573	0.033949	0.0350759	0.0386346	0.0394057	0.0405326	0.0437354	0.0437354	0.0417781	0.0395836	0.0359656	0.0350166	0.0385753	0.0370332	0.0356691	0.038516	0.0377449	0.0397022	0.0416002	0.0452774	0.0437354	0.0444471	0.0469382	0.0453961	0.0440319	0.0452181	0.0441505	0.0466416	0.044625	0.0431423	0.0427864	0.0448623	0.0442099	0.0399988	0.0407698	0.0384567	0.0336525	0.0321104	0.0276621	0.028611	0.0352539	0.0359063	0.0313393
511	0.041185	0.0412443	0.045574	0.0439726	0.033178	0.0353725	0.0311021	0.0315766	0.0300938	0.0322883	0.0322883	0.0372705	0.0370332	0.0351353	0.0327628	0.0391684	0.0359063	0.0333559	0.0306276	0.0337118	0.0324663	0.0331187	0.0303904	0.0295007	0.0282552	0.0310428	0.0330001	0.0343049	0.0369739	0.0393463	0.0379229	0.0397615	0.0350166	0.0296193	0.0326442	0.031458	0.0309835	0.0301531	0.0296193	0.028611	0.0280179	0.0251117	0.0216716	0.0273062	0.0296786	0.0275434	0.031458	0.0303311	0.0299752
512	0.0367367	0.040236	0.0412443	0.0398801	0.0401174	0.0382787	0.0318138	0.0313393	0.0226799	0.0284924	0.0304497	0.0310428	0.0257641	0.0316952	0.0279586	0.0313393	0.0317545	0.0364401	0.0408884	0.0478871	0.0469975	0.0485989	0.0504375	0.0547672	0.0507341	0.0481244	0.0460485	0.0448623	0.0440319	0.0423712	0.038516	0.0354911	0.0327035	0.029738	0.0262386	0.0266538	0.0318138	0.0316952	0.0321104	0.0317545	0.0280772	0.0271876	0.0296786	0.0316952	0.0319918	0.0330594	0.0356097	0.0376856	0.0407698
513	0.044625	0.0467602	0.0515644	0.0492513	0.0447437	0.0496665	0.0441505	0.0396429	0.0363808	0.0407105	0.0437354	0.0345421	0.0325849	0.030509	0.02956	0.0321697	0.0334745	0.0324663	0.0340083	0.0348387	0.0308649	0.0253489	0.0308055	0.0372705	0.0372111	0.0338304	0.0359656	0.0325256	0.0366773	0.0386939	0.0369146	0.0384567	0.0342456	0.0329407	0.0274841	0.0299752	0.0324069	0.023451	0.02612	0.0229765	0.0211972	0.0202482	0.020604	0.0268317	0.0257641	0.0256455	0.0268317	0.0253489	0.0311021
514	0.0389312	0.0398208	0.0376263	0.030509	0.0285517	0.0297973	0.0279586	0.0277214	0.0302124	0.0272469	0.0299159	0.0271876	0.0253489	0.026891	0.0302717	0.0277807	0.0299752	0.0298566	0.0348387	0.0321697	0.0327035	0.0283738	0.0328221	0.0321104	0.0330001	0.0300345	0.0363215	0.02956	0.0305683	0.0263572	0.0273655	0.0281366	0.0293821	0.0285517	0.0282552	0.0318731	0.0354911	0.0332966	0.039287	0.0418374	0.0420747	0.0386346	0.0415409	0.0434981	0.0414815	0.0422526	0.0391684	0.0329407	0.0310428
515	0.0525727	0.0460485	0.0477685	0.0439133	0.0466416	0.045574	0.0418374	0.039287	0.0352539	0.0353132	0.0310428	0.0337711	0.0376856	0.0389312	0.0407105	0.0398801	0.0417781	0.0452774	0.0486582	0.0459892	0.0418374	0.0402953	0.0456926	0.0449216	0.0400581	0.0388125	0.041185	0.0421933	0.0379229	0.039287	0.0430829	0.0437947	0.0437354	0.0386346	0.0347794	0.0380415	0.0362622	0.0404139	0.0395243	0.0406512	0.0370332	0.0336525	0.0370332	0.0386346	0.0378043	0.0410664	0.0416595	0.0418967	0.0369739
516	0.0468788	0.0489547	0.0461078	0.0397615	0.040236	0.0383381	0.0394057	0.0398208	0.0389312	0.0322883	0.0300345	0.0264165	0.0283145	0.0296786	0.0345421	0.0369739	0.0365587	0.0330001	0.0363215	0.0386346	0.0421933	0.044803	0.0469382	0.048243	0.0494885	0.0429643	0.0430236	0.0423119	0.0417781	0.0368553	0.034898	0.0307462	0.0249931	0.0242813	0.0188247	0.0216123	0.025942	0.0254082	0.0265945	0.0282552	0.0296193	0.0313987	0.0324663	0.0380415	0.036796	0.0371518	0.0351946	0.0315173	0.0321697
517	0.047472	0.0523948	0.0544114	0.0497258	0.0449809	0.0471161	0.0455147	0.044803	0.0447437	0.0428457	0.0451588	0.0422526	0.0338897	0.0310428	0.0360249	0.033949	0.0346015	0.0355504	0.0373298	0.0361435	0.0388125	0.0411257	0.041185	0.0485396	0.0544707	0.0547079	0.059868	0.0555976	0.0527506	0.0546486	0.058148	0.0563093	0.0517424	0.0502003	0.0464637	0.0423712	0.0386346	0.0344828	0.0382194	0.0447437	0.0372111	0.0319325	0.0317545	0.0334745	0.0344828	0.0401174	0.0407698	0.0447437	0.0484802
518	0.0375077	0.0397022	0.0381601	0.0296193	0.0298566	0.0294414	0.0280179	0.0321697	0.0329407	0.0359656	0.0376263	0.0373891	0.0374484	0.0348387	0.0406512	0.0376263	0.0373298	0.0379229	0.0336525	0.0292635	0.0276621	0.0226206	0.0229765	0.022502	0.0248744	0.0201296	0.0257641	0.0280772	0.028789	0.03128	0.0309242	0.0308649	0.0352539	0.0351946	0.0361435	0.0367367	0.0378043	0.03128	0.0319325	0.0327628	0.0284331	0.0280179	0.03128	0.0294414	0.0289669	0.0279586	0.0256455	0.0249338	0.0239255
519	0.0276028	0.0291448	0.0306276	0.0299752	0.0319325	0.0356097	0.0335339	0.0327628	0.0289669	0.0325256	0.0375077	0.0378636	0.0354318	0.0325849	0.0307462	0.0298566	0.0253489	0.0267724	0.0273062	0.0296193	0.0220868	0.0211972	0.0214344	0.0254676	0.0290262	0.028611	0.0306869	0.0330001	0.0333559	0.0360842	0.0370332	0.0408884	0.0426085	0.0413036	0.0400581	0.0406512	0.0417781	0.0414222	0.0436761	0.0444471	0.0423119	0.0424898	0.0436167	0.0461078	0.0466416	0.043854	0.0432016	0.0426678	0.0440319
520	0.0405326	0.0408291	0.0375077	0.0273062	0.0254082	0.025171	0.0229172	0.0159185	0.0130715	0.0169861	0.0178164	0.0165709	0.0179944	0.0212565	0.0281366	0.0228579	0.0227986	0.0229172	0.0299159	0.0263572	0.0288483	0.0322883	0.0316359	0.03128	0.0330594	0.0310428	0.0398801	0.0437947	0.0448623	0.0437947	0.0478278	0.0410664	0.0375077	0.0442099	0.0457519	0.0448623	0.0464637	0.0416595	0.0384567	0.0415409	0.0383974	0.0384567	0.042134	0.0420153	0.0383974	0.0364994	0.0337711	0.0357284	0.0306869
521	0.0549452	0.0530472	0.0512086	0.0436761	0.0355504	0.041956	0.0378636	0.0357877	0.0278993	0.0245186	0.0204854	0.0160371	0.015444	0.0157405	0.0170454	0.0201296	0.0156219	0.0175792	0.0200702	0.0271283	0.0281366	0.0326442	0.0352539	0.0333559	0.0375077	0.0370332	0.0405326	0.0424898	0.0440319	0.0405919	0.0405326	0.0410071	0.0383381	0.036796	0.0391091	0.036796	0.0369739	0.0350759	0.0330001	0.0340083	0.037567	0.0341863	0.0340677	0.0353725	0.0368553	0.0356097	0.0352539	0.033949	0.033178
522	0.0350166	0.0326442	0.0394057	0.034127	0.0348387	0.0338897	0.0343049	0.0338897	0.0307462	0.030509	0.0288483	0.0289076	0.0273062	0.0264165	0.0267131	0.0271283	0.0289669	0.0235696	0.0255862	0.0256455	0.0254676	0.022502	0.0231544	0.0229765	0.021553	0.0210785	0.019062	0.0204854	0.0258234	0.0297973	0.0295007	0.033949	0.038516	0.0389905	0.0389312	0.0395836	0.041956	0.0446843	0.0458706	0.0462264	0.0453368	0.0479464	0.0439133	0.0435574	0.0378636	0.0414222	0.0414222	0.0421933	0.0369146
523	0.0453368	0.0468195	0.0495478	0.0494885	0.0457519	0.0457519	0.0428457	0.037567	0.0337711	0.03128	0.0357877	0.0347201	0.0293821	0.0272469	0.0252896	0.0296786	0.027069	0.0311614	0.0342456	0.0357877	0.0388125	0.0351946	0.036618	0.0359063	0.0343642	0.0352539	0.0353725	0.0365587	0.0332373	0.031458	0.0331187	0.0293821	0.0308649	0.0335932	0.0359656	0.0377449	0.0359063	0.0327035	0.0330594	0.0323476	0.0355504	0.0393463	0.0399395	0.0375077	0.036796	0.0373298	0.0360842	0.0343642	0.0332966
524	0.0302717	0.0319918	0.0318138	0.0230358	0.0237475	0.0246372	0.0264165	0.0258234	0.0257641	0.0239848	0.0233917	0.0283738	0.0227392	0.0239255	0.0254082	0.0249338	0.021731	0.0182909	0.0203668	0.0195958	0.0258234	0.0304497	0.0324663	0.0374484	0.0374484	0.0407105	0.0424305	0.0418374	0.0457519	0.0464637	0.043854	0.0431423	0.0467009	0.0426085	0.0455147	0.0444471	0.0437947	0.046345	0.0477685	0.0448623	0.0452774	0.0503189	0.046345	0.0435574	0.0440912	0.0381008	0.0399988	0.0414815	0.0416595
525	0.0464637	0.044625	0.0440319	0.0360249	0.0292042	0.02956	0.0319325	0.0338304	0.033178	0.0334745	0.0319918	0.033178	0.0354318	0.0336525	0.0347201	0.0372111	0.0382787	0.0366773	0.0355504	0.0382787	0.0360842	0.0374484	0.0357877	0.0324663	0.0333559	0.0327628	0.0369146	0.0370332	0.0380415	0.0378636	0.0340083	0.039287	0.0364994	0.033949	0.0381601	0.0408291	0.040236	0.0389312	0.0384567	0.041956	0.0410664	0.0418967	0.0379822	0.0385753	0.0396429	0.0398208	0.0440912	0.0490734	0.0496665
526	0.0325256	0.0357284	0.0362029	0.0313393	0.0346608	0.0379229	0.0396429	0.0389905	0.0418374	0.0398208	0.0425491	0.0424898	0.0365587	0.0362029	0.0362622	0.0369739	0.0357877	0.0359656	0.0350166	0.0332966	0.0315173	0.0306276	0.0311021	0.033949	0.0291448	0.0319325	0.0320511	0.0346015	0.0331187	0.0372111	0.0337118	0.038516	0.0360842	0.0376856	0.037567	0.0389905	0.0340083	0.0334152	0.0348387	0.0319918	0.0321104	0.0331187	0.0317545	0.0354911	0.0300938	0.0290262	0.0338897	0.0335932	0.0335932
527	0.0428457	0.0345421	0.0389905	0.037567	0.0368553	0.0337711	0.0316359	0.0347201	0.0349573	0.0334152	0.0311614	0.0343049	0.0350759	0.0288483	0.0239848	0.0199516	0.0281366	0.0283145	0.019833	0.0165116	0.020782	0.0227392	0.022502	0.0257048	0.0327628	0.0336525	0.0369739	0.0321697	0.0321697	0.0372705	0.0344235	0.0299159	0.0326442	0.0350759	0.0352539	0.0368553	0.0454554	0.0500223	0.0505561	0.0508527	0.0448623	0.0498444	0.0490734	0.0461078	0.049192	0.0462264	0.0423119	0.0319325	0.0273062
528	0.0427864	0.0378043	0.0364401	0.0313987	0.0345421	0.033949	0.037567	0.0328221	0.0292635	0.0270096	0.0241627	0.0271283	0.0333559	0.02956	0.02956	0.0256455	0.0249338	0.0229172	0.0287297	0.0261793	0.0248744	0.0320511	0.0398801	0.0350759	0.0388719	0.0413036	0.0443285	0.0458112	0.0471161	0.0455147	0.0424305	0.0466416	0.0447437	0.0364401	0.0357877	0.0336525	0.0328221	0.0353725	0.0362029	0.0386939	0.0391684	0.0414815	0.033178	0.0302717	0.0316359	0.0326442	0.0388719	0.0381008	0.0351353
529	0.042905	0.0449809	0.0431423	0.0400581	0.037567	0.0379822	0.0397615	0.0400581	0.0310428	0.0330594	0.0309242	0.0274248	0.0258827	0.0270096	0.0303904	0.0318138	0.0274248	0.0225613	0.0174606	0.0244	0.0260014	0.0301531	0.0335932	0.0342456	0.0371518	0.0347794	0.0327035	0.03128	0.0361435	0.0360842	0.0350759	0.033178	0.02956	0.0265352	0.025942	0.0262386	0.028611	0.0311021	0.0338897	0.0340677	0.0403546	0.0360249	0.0330001	0.040236	0.0444471	0.0412443	0.0408291	0.0388125	0.0386939
530	0.0236882	0.0236882	0.0274248	0.023451	0.0258827	0.0294414	0.0334152	0.0386346	0.0393463	0.0362029	0.0390498	0.0382787	0.0389905	0.0393463	0.0433795	0.0423119	0.0423119	0.0407105	0.0348387	0.0311021	0.0346015	0.0287297	0.0321104	0.0335339	0.0336525	0.0319325	0.0353132	0.0383381	0.0399988	0.043854	0.0477685	0.0475313	0.0550045	0.0522168	0.048243	0.0457519	0.0475906	0.0473533	0.0435574	0.0426678	0.0423712	0.0465823	0.0467009	0.0416002	0.0437354	0.0450995	0.0425491	0.0379229	0.0341863
531	0.0227392	0.0245186	0.0260607	0.0235696	0.0223241	0.0254676	0.0237475	0.0246965	0.0195364	0.019062	0.0188247	0.0192992	0.0203075	0.0235103	0.023273	0.028789	0.0335932	0.0369146	0.0346608	0.0389905	0.040236	0.0390498	0.039287	0.0400581	0.0395243	0.0408291	0.0405326	0.0394057	0.0380415	0.0377449	0.0385753	0.0388719	0.037567	0.0401174	0.0418374	0.0405326	0.0383974	0.0364994	0.0363215	0.0375077	0.0461078	0.0451588	0.0416595	0.0439133	0.0416002	0.0360249	0.0327628	0.0302717	0.0307462
532	0.0328221	0.0366773	0.0459892	0.038516	0.0418967	0.0448623	0.046523	0.0493106	0.0433795	0.0429643	0.041185	0.0465823	0.0413629	0.0372111	0.0343049	0.0359063	0.0331187	0.0313987	0.0340677	0.0384567	0.0384567	0.0395836	0.0410071	0.0452774	0.042905	0.0453368	0.0432016	0.0442099	0.0444471	0.0436167	0.0444471	0.0452181	0.0424305	0.0384567	0.0353132	0.0386346	0.0395836	0.0397615	0.0391091	0.0406512	0.041956	0.0391684	0.0347201	0.0363808	0.0414815	0.041956	0.0440319	0.0431423	0.0425491
533	0.0292635	0.0264758	0.0321697	0.0336525	0.0360842	0.0383974	0.0387532	0.0403546	0.0398801	0.039465	0.0366773	0.033178	0.0318731	0.0271876	0.0235696	0.021731	0.0211972	0.0226799	0.0197144	0.0162743	0.0140205	0.0230951	0.0281366	0.0316952	0.0354318	0.0382194	0.0407105	0.0412443	0.040236	0.0469975	0.0531065	0.0583852	0.051861	0.0446843	0.039287	0.0384567	0.0396429	0.0329407	0.034127	0.0351946	0.0328814	0.0281959	0.0262386	0.0325849	0.0382194	0.0436761	0.0459299	0.0436761	0.0504375
534	0.028611	0.0347201	0.0373891	0.034127	0.038516	0.0391091	0.0386346	0.0408291	0.0415409	0.0386346	0.0369146	0.033178	0.0296193	0.0258234	0.0284331	0.0216123	0.0248151	0.0283738	0.0254676	0.0255269	0.02784	0.0267724	0.0315173	0.0341863	0.0378043	0.0351946	0.0382194	0.0386346	0.0341863	0.0393463	0.0359063	0.0369146	0.0396429	0.0369739	0.0338304	0.033178	0.0326442	0.0298566	0.0247558	0.0258234	0.0254676	0.0290855	0.0245186	0.0256455	0.0214344	0.0228579	0.0218496	0.0245779	0.0271876
535	0.0430236	0.0432609	0.041956	0.0346015	0.0362622	0.0369739	0.037567	0.0370925	0.0371518	0.0340083	0.0332966	0.0325256	0.0309835	0.0290855	0.0318731	0.0291448	0.0341863	0.0320511	0.03128	0.0277214	0.0323476	0.0346608	0.0360249	0.0376263	0.0359063	0.0352539	0.0398801	0.0353725	0.0382194	0.0354911	0.0388719	0.0394057	0.0357284	0.0352539	0.0323476	0.0369739	0.0388719	0.0355504	0.0350166	0.033178	0.039287	0.0382787	0.0348387	0.0378043	0.0384567	0.0391091	0.034127	0.0319918	0.035847
536	0.021553	0.0214937	0.0190026	0.0171047	0.0201889	0.0214344	0.023451	0.0273655	0.0330594	0.0350166	0.0338897	0.0345421	0.0363215	0.0348387	0.0365587	0.0327628	0.0288483	0.0274248	0.0272469	0.0262979	0.0273655	0.0296786	0.0305683	0.0330001	0.034127	0.0293821	0.0327628	0.0306869	0.0350759	0.0370925	0.0326442	0.0255862	0.0231544	0.0230951	0.0229172	0.0268317	0.0297973	0.0267131	0.029738	0.0277807	0.0252303	0.0262979	0.0265352	0.0319918	0.031458	0.0295007	0.0306869	0.0322883	0.0360842
537	0.0325849	0.0332373	0.0311614	0.0264165	0.0270096	0.0258234	0.0239848	0.0289669	0.0349573	0.0406512	0.0442099	0.0445657	0.0433795	0.0435574	0.0436761	0.0456926	0.0455147	0.0468788	0.0433795	0.0408884	0.030509	0.03128	0.0338897	0.0369146	0.0346608	0.035847	0.039465	0.0409477	0.0439726	0.0468195	0.0443878	0.0534624	0.0529879	0.0515051	0.0480651	0.0508527	0.0532251	0.0529879	0.0469382	0.0475906	0.0467009	0.0480651	0.044625	0.0445064	0.0437947	0.0467602	0.049192	0.0507341	0.0467009
538	0.0391684	0.0402953	0.0313393	0.0299752	0.0310428	0.0309242	0.03128	0.0324069	0.028611	0.0286704	0.0299159	0.0247558	0.023451	0.0218496	0.0200109	0.0230951	0.0238068	0.02612	0.0273655	0.0284331	0.0306869	0.0289669	0.0316952	0.0359656	0.0420747	0.0401767	0.0366773	0.038516	0.0377449	0.0381601	0.0373298	0.0347794	0.034898	0.0321104	0.0301531	0.0321697	0.0354911	0.0371518	0.0370925	0.0356691	0.0318138	0.0353725	0.0368553	0.0332966	0.036618	0.0329407	0.0308055	0.0293821	0.0307462
539	0.0267724	0.0284924	0.0307462	0.0293228	0.0340677	0.0368553	0.0364401	0.0410664	0.034898	0.0340677	0.0351946	0.0329407	0.0260014	0.02784	0.0246965	0.0254082	0.0283738	0.0280179	0.028611	0.0319325	0.034127	0.0334745	0.0361435	0.0422526	0.046345	0.0487175	0.0483023	0.0440912	0.042134	0.0415409	0.0432609	0.0434388	0.0421933	0.036618	0.0403546	0.0371518	0.0400581	0.0381008	0.0360249	0.0371518	0.0331187	0.0269503	0.0283145	0.0269503	0.0302124	0.0274841	0.0273655	0.0222054	0.0233917
540	0.0293228	0.0277807	0.0321697	0.0282552	0.0311614	0.0321104	0.0297973	0.0346608	0.0343642	0.0399988	0.0331187	0.0338897	0.0306869	0.0271283	0.0278993	0.0273655	0.0245186	0.0256455	0.0226799	0.0248151	0.0251117	0.0300938	0.0308055	0.0378636	0.0399988	0.0395243	0.0392277	0.0386346	0.0394057	0.0363808	0.0341863	0.0330001	0.031458	0.0319325	0.0302124	0.0299752	0.0273655	0.0273062	0.0254082	0.0294414	0.029738	0.0340083	0.03128	0.0235696	0.0182316	0.0120633	0.0131309	0.018113	0.0202482
541	0.0287297	0.0333559	0.0340083	0.0328221	0.0324663	0.035847	0.0370332	0.0424898	0.0415409	0.0369739	0.0386939	0.0319325	0.0290855	0.0287297	0.0252896	0.0253489	0.0230358	0.0195958	0.020782	0.0249931	0.0276621	0.0335932	0.0420153	0.0417188	0.0399395	0.0458706	0.0433795	0.0443285	0.0469382	0.0430236	0.0369146	0.0351946	0.030509	0.025171	0.0266538	0.0278993	0.0262386	0.0284331	0.0306276	0.0344235	0.0354318	0.0395836	0.0417781	0.0408291	0.0408884	0.0402953	0.046345	0.0483616	0.0443878
542	0.0378636	0.0356691	0.0407698	0.037567	0.0345421	0.0348387	0.0354318	0.0327035	0.0265945	0.0290855	0.0307462	0.0308649	0.0313393	0.0265352	0.0290262	0.0303311	0.0286704	0.0267131	0.0309242	0.0331187	0.0293228	0.0236289	0.0284331	0.0286704	0.03128	0.032229	0.029738	0.0340677	0.0381008	0.0367367	0.0328221	0.0355504	0.0357877	0.0340677	0.0377449	0.0343642	0.0325849	0.0300938	0.0277807	0.0209599	0.0218496	0.0290262	0.027069	0.0290262	0.0305683	0.0271283	0.0292635	0.0269503	0.0328814
543	0.0373298	0.0435574	0.0432609	0.0335932	0.0327628	0.0401767	0.0390498	0.0390498	0.0401174	0.0382787	0.0392277	0.043854	0.0372705	0.0452181	0.0476499	0.0427864	0.0390498	0.0398801	0.0381008	0.0381601	0.0383381	0.0372111	0.0387532	0.042134	0.0335932	0.0317545	0.0385753	0.040236	0.0385753	0.0363215	0.0387532	0.0372111	0.0387532	0.0356691	0.0374484	0.0395836	0.0413036	0.0398208	0.0417781	0.0425491	0.0423119	0.0413629	0.0372705	0.0393463	0.0366773	0.0366773	0.0430236	0.041185	0.0428457
544	0.0444471	0.0434388	0.0436761	0.037567	0.0330001	0.0334152	0.0345421	0.0350166	0.034127	0.0359656	0.0322883	0.0306869	0.0343049	0.0327628	0.034127	0.0392277	0.0439726	0.0459299	0.044803	0.0401767	0.0391684	0.0453961	0.0478278	0.0455147	0.0471161	0.0437947	0.0389312	0.0351946	0.0302124	0.0302717	0.0322883	0.0316952	0.0308649	0.0280179	0.0273062	0.0332373	0.0326442	0.0370925	0.0402953	0.0408884	0.0435574	0.044625	0.0442692	0.0401174	0.0393463	0.0425491	0.0368553	0.0396429	0.0337711
545	0.0321104	0.0306869	0.0299752	0.0200109	0.0179944	0.0184095	0.0214344	0.0236289	0.0222648	0.0219089	0.0244	0.0258234	0.023273	0.0223834	0.0235103	0.0241627	0.0210192	0.0222054	0.0192399	0.0227986	0.0233917	0.0267131	0.0279586	0.0328221	0.0323476	0.0360842	0.039287	0.0449216	0.0414222	0.0443285	0.0455147	0.0407105	0.0370925	0.0320511	0.0306869	0.0307462	0.0285517	0.0273655	0.0228579	0.025171	0.0240441	0.0267131	0.0257641	0.0267131	0.0292635	0.0309242	0.0317545	0.0283145	0.025942
546	0.0385753	0.0410071	0.0393463	0.0376856	0.038516	0.0386939	0.0381601	0.0378636	0.0414222	0.0390498	0.0355504	0.0376263	0.0341863	0.0350759	0.0311021	0.0302717	0.0304497	0.0245186	0.0252303	0.0231544	0.0219089	0.0221461	0.0194178	0.0203668	0.0217903	0.0239255	0.0216123	0.0210785	0.0269503	0.0293821	0.0289669	0.0309242	0.0325849	0.0312207	0.0332373	0.0326442	0.0312207	0.0363215	0.0373891	0.0383974	0.0373298	0.0398208	0.0405919	0.041185	0.0424305	0.0389312	0.0410664	0.0422526	0.0408884
547	0.0425491	0.0389905	0.0461671	0.0376856	0.0424898	0.0426085	0.0433202	0.0397022	0.0365587	0.0401767	0.0379229	0.0373891	0.0350759	0.0286704	0.0363808	0.0327035	0.0340083	0.0350759	0.0342456	0.035847	0.0347201	0.0364994	0.0399395	0.0417188	0.0426678	0.0404733	0.0418374	0.0409477	0.0379229	0.0386346	0.0382194	0.0379229	0.0371518	0.0302717	0.0265945	0.025171	0.0230951	0.0235103	0.023273	0.0237475	0.0255269	0.0228579	0.0212565	0.0241034	0.0293821	0.035847	0.0398801	0.0401767	0.0433202
548	0.0252303	0.0247558	0.0245779	0.0254676	0.0245779	0.0195364	0.0158592	0.0198923	0.0205447	0.0245186	0.0262979	0.0249931	0.0227392	0.0264758	0.0225613	0.025171	0.0255269	0.0213158	0.0200702	0.0235103	0.0210192	0.0197737	0.0220275	0.0274248	0.0307462	0.0327628	0.0346015	0.0397022	0.0453368	0.0452774	0.0446843	0.0450995	0.0442692	0.046345	0.0395243	0.0359063	0.0357877	0.0340083	0.0354911	0.033178	0.0306276	0.0267131	0.02784	0.0313987	0.0289076	0.0322883	0.0350759	0.0357877	0.038516
549	0.036796	0.0352539	0.0371518	0.0338304	0.029738	0.0286704	0.0318731	0.0313393	0.0345421	0.0344828	0.0368553	0.0369146	0.0363215	0.0370925	0.0343642	0.036618	0.0405919	0.0376263	0.0391684	0.0382194	0.0434388	0.0401174	0.039287	0.0404139	0.0432609	0.041185	0.0420747	0.0421933	0.0494292	0.0508527	0.049192	0.05281	0.0542927	0.0524541	0.0510899	0.049963	0.0499037	0.0558348	0.0532251	0.0513272	0.0518017	0.0481837	0.044625	0.040236	0.0420153	0.041956	0.0434981	0.0420153	0.0301531
550	0.0281366	0.0280179	0.0321104	0.0329407	0.0342456	0.0376856	0.0406512	0.0382194	0.0371518	0.0401174	0.0413036	0.0436761	0.0443878	0.0420153	0.0382787	0.0363808	0.0303904	0.0288483	0.0285517	0.0281366	0.0278993	0.0302124	0.0361435	0.0365587	0.0332966	0.0359063	0.0354318	0.0376263	0.0379822	0.0444471	0.0450402	0.0453961	0.0459299	0.0409477	0.0384567	0.0428457	0.0393463	0.0432609	0.0424898	0.0420747	0.0385753	0.0389312	0.0370332	0.0326442	0.0330594	0.0337118	0.0343049	0.0332373	0.0289076
551	0.0243406	0.0269503	0.0303311	0.0247558	0.0276028	0.029738	0.0303904	0.0336525	0.0338304	0.03128	0.0322883	0.0335932	0.0300345	0.0265352	0.02784	0.0258827	0.0248744	0.0276621	0.0274248	0.0271876	0.0244593	0.0239848	0.0262979	0.0316359	0.0384567	0.0368553	0.0386346	0.0369146	0.0359063	0.036796	0.0378043	0.0393463	0.0417188	0.0357284	0.0367367	0.028789	0.0291448	0.0351353	0.036796	0.0380415	0.0369146	0.0370925	0.0441505	0.0440319	0.043854	0.0476499	0.05281	0.0558941	0.0494885
552	0.0364994	0.0412443	0.037567	0.0335339	0.0321697	0.0315766	0.0283145	0.0281959	0.0286704	0.0328221	0.0321104	0.0330594	0.0283738	0.0301531	0.0320511	0.0354318	0.0293821	0.0311614	0.0342456	0.0353132	0.0325256	0.0370332	0.0397022	0.0434388	0.0437354	0.0433202	0.0417188	0.0507341	0.0510306	0.0462264	0.0503782	0.0529286	0.0497258	0.0466416	0.0418374	0.0434981	0.0401767	0.0423119	0.037567	0.0342456	0.0376263	0.02956	0.02784	0.0262979	0.0269503	0.0301531	0.0316359	0.0330594	0.0305683
553	0.033949	0.0369739	0.0383381	0.036796	0.0352539	0.0323476	0.0327628	0.0354318	0.0315173	0.0331187	0.032229	0.0333559	0.0340677	0.0336525	0.033178	0.036618	0.0410664	0.0405919	0.031458	0.0299159	0.0283738	0.0271283	0.0278993	0.0226206	0.0257048	0.025171	0.0249931	0.019062	0.0176978	0.0198923	0.0274248	0.0262386	0.0225613	0.0182316	0.0197144	0.0180537	0.0202482	0.0176385	0.0168081	0.0164523	0.0176385	0.0155626	0.0157998	0.0223834	0.0227986	0.0276028	0.0331187	0.035847	0.0362029
554	0.0329407	0.0300938	0.0257048	0.0172233	0.020782	0.0233324	0.0265352	0.0233324	0.0261793	0.027069	0.0250524	0.0293228	0.0362029	0.039287	0.0375077	0.0363808	0.0354318	0.0344235	0.0401174	0.0343049	0.0381601	0.0407698	0.0404139	0.0370925	0.0353132	0.0376856	0.0348387	0.0372705	0.0391091	0.0373298	0.0432016	0.0412443	0.0411257	0.0380415	0.0383381	0.0417781	0.0398801	0.0423119	0.0406512	0.0416595	0.0402953	0.0362622	0.0350759	0.0338897	0.0328221	0.0311021	0.0354911	0.0386939	0.0388125
555	0.0362029	0.0406512	0.0399395	0.0330001	0.0319325	0.0376856	0.0342456	0.0377449	0.0410664	0.0453368	0.0423119	0.0388719	0.0401767	0.041185	0.0472347	0.0474126	0.0477685	0.0467602	0.0443285	0.0425491	0.0397022	0.0365587	0.0376263	0.0353132	0.0375077	0.034898	0.0357877	0.0341863	0.0361435	0.0341863	0.037567	0.0381601	0.0405326	0.0373298	0.0372111	0.0350759	0.034127	0.0357284	0.0351946	0.0351353	0.036796	0.0306276	0.0283145	0.0285517	0.0292635	0.0287297	0.0312207	0.0338304	0.0307462
556	0.0320511	0.0343049	0.038516	0.0391091	0.041185	0.0457519	0.0424898	0.0428457	0.0382194	0.0335932	0.0332373	0.0333559	0.0317545	0.0282552	0.0293228	0.0306276	0.028789	0.0317545	0.0262386	0.0299752	0.0334152	0.0359656	0.0370925	0.0366773	0.037567	0.0304497	0.0268317	0.0299159	0.0324663	0.0375077	0.0336525	0.0326442	0.0311021	0.0308649	0.0283145	0.0312207	0.0356097	0.0379229	0.0402953	0.0397022	0.034898	0.0362029	0.0376263	0.0362029	0.0394057	0.0442099	0.0500223	0.0492513	0.0456926
557	0.037567	0.040236	0.0417188	0.0434388	0.0467009	0.0517424	0.0509713	0.0513272	0.0481837	0.0424305	0.0399988	0.0364401	0.0350759	0.0338897	0.0301531	0.0280772	0.0233917	0.0267131	0.0254082	0.02612	0.0262386	0.0291448	0.0315173	0.0297973	0.0349573	0.0393463	0.0426678	0.0427864	0.0397022	0.0416595	0.0448623	0.0466416	0.0440912	0.042134	0.0453368	0.0434981	0.0422526	0.0423712	0.0434981	0.0453368	0.0457519	0.0442692	0.045574	0.0487175	0.0455147	0.0450995	0.0466416	0.0443878	0.0424305
558	0.0362029	0.0378043	0.0360842	0.0343049	0.0321697	0.0397022	0.0382194	0.0348387	0.0356097	0.0313393	0.0332373	0.0322883	0.0315173	0.0346608	0.039287	0.0390498	0.0309835	0.0376856	0.0369739	0.0414815	0.039287	0.0380415	0.035847	0.0383381	0.0357284	0.0328814	0.0334152	0.0376856	0.0363215	0.0395836	0.0387532	0.0447437	0.0464637	0.0504375	0.0503782	0.0520982	0.0502003	0.0488361	0.046523	0.0436167	0.0433795	0.0416002	0.0359063	0.0390498	0.0354318	0.0324069	0.029738	0.0306276	0.029738
559	0.0258827	0.0299752	0.0353725	0.0324663	0.0303311	0.0290855	0.0255269	0.0254676	0.0257048	0.0250524	0.0253489	0.0266538	0.0208413	0.019833	0.016215	0.0169861	0.0187654	0.026891	0.0271283	0.0275434	0.0280179	0.0310428	0.0302717	0.0277807	0.02784	0.0284331	0.0319325	0.0385753	0.0368553	0.0363215	0.0357877	0.0409477	0.0354911	0.0326442	0.0364994	0.0418374	0.0433202	0.0424305	0.0432016	0.0389312	0.0407698	0.0395243	0.0340083	0.0353725	0.0340677	0.0341863	0.0344235	0.0370925	0.0382194
560	0.0311614	0.0277214	0.0324069	0.0319918	0.03128	0.0321697	0.0337118	0.0359656	0.0318138	0.0306276	0.0333559	0.0313987	0.0319918	0.0303904	0.0311614	0.0327628	0.0313987	0.032229	0.0286704	0.0328221	0.0354911	0.0356691	0.0354911	0.0404139	0.040236	0.0397615	0.0376263	0.0371518	0.0357877	0.0445657	0.0448623	0.0439133	0.0401174	0.0411257	0.0407698	0.0401174	0.0407105	0.0416002	0.0388719	0.0385753	0.0306869	0.0312207	0.0340083	0.0345421	0.0334152	0.0302124	0.0336525	0.0274248	0.0272469
561	0.0351946	0.0335339	0.0304497	0.029738	0.0282552	0.0267724	0.0310428	0.0326442	0.031458	0.0267724	0.0294414	0.0246372	0.0262386	0.0254082	0.0267724	0.0328221	0.0344828	0.0368553	0.036618	0.0395836	0.040236	0.045574	0.0459299	0.0446843	0.0448623	0.0447437	0.0458706	0.044625	0.0415409	0.0352539	0.0361435	0.0365587	0.0309835	0.0361435	0.0386346	0.0434388	0.0440319	0.0411257	0.0389905	0.0399988	0.0414222	0.0415409	0.0388719	0.0369739	0.0355504	0.0317545	0.0277807	0.0248151	0.0243406
562	0.0286704	0.025942	0.025171	0.0289076	0.0312207	0.0329407	0.0303904	0.0266538	0.0223241	0.0235103	0.0194771	0.0194771	0.0231544	0.028789	0.0258827	0.0298566	0.0249931	0.0251117	0.0255269	0.0289076	0.0277807	0.0338304	0.0378043	0.0356097	0.0337711	0.0337118	0.03128	0.0346015	0.0360249	0.0360249	0.0354318	0.0381008	0.0367367	0.0340677	0.0352539	0.0368553	0.036796	0.0367367	0.0375077	0.0395836	0.0411257	0.0382194	0.0354318	0.0350166	0.0347794	0.0345421	0.0351946	0.0350759	0.0293821
563	0.0383381	0.0321697	0.0344235	0.0257641	0.0249931	0.0313393	0.0304497	0.0348387	0.0361435	0.0391684	0.0416595	0.0423712	0.0450995	0.0405919	0.0417188	0.0414815	0.0396429	0.0410071	0.0379229	0.0366773	0.0352539	0.0354318	0.0349573	0.0340677	0.0394057	0.0420153	0.0410071	0.0413036	0.0388719	0.036796	0.037567	0.0349573	0.0393463	0.0392277	0.0377449	0.0351353	0.0316359	0.0329407	0.0327628	0.0377449	0.0399988	0.0407105	0.0426678	0.0385753	0.034127	0.0341863	0.0405326	0.0413629	0.0400581
564	0.0277807	0.0267131	0.028611	0.0310428	0.0273655	0.0290855	0.0303311	0.0248151	0.0187061	0.0225613	0.0223241	0.0214937	0.0240441	0.0256455	0.0214344	0.0222648	0.0217903	0.0224427	0.0246965	0.0301531	0.0311021	0.0266538	0.0283738	0.027069	0.0300345	0.02784	0.0284331	0.030509	0.033949	0.0354318	0.0329407	0.0324663	0.0354911	0.0319918	0.033178	0.0327628	0.0354318	0.0371518	0.0399395	0.0351946	0.0353132	0.0383974	0.0381008	0.0376856	0.0383381	0.0381008	0.0350759	0.0342456	0.0308055
565	0.0284924	0.0347201	0.0345421	0.0331187	0.0353132	0.0341863	0.0299159	0.0332373	0.0280772	0.0293821	0.0270096	0.025942	0.0197144	0.023273	0.026891	0.0213158	0.0216716	0.0252896	0.0262386	0.0304497	0.0296786	0.0325849	0.0340083	0.0378636	0.0357877	0.0362029	0.0416595	0.0420153	0.0391684	0.041956	0.0405326	0.0423119	0.0411257	0.039287	0.0350759	0.0343642	0.0334745	0.0310428	0.03128	0.0343642	0.0299752	0.0335932	0.0312207	0.0351946	0.0363215	0.0401174	0.0435574	0.0440912	0.0404733
566	0.0365587	0.0338304	0.0344828	0.0284331	0.0257048	0.0316952	0.028789	0.0273062	0.0244593	0.0237475	0.0205447	0.019062	0.0195958	0.0200702	0.0203668	0.0193585	0.0156219	0.0185875	0.0204854	0.0262979	0.0273655	0.0254676	0.0304497	0.0302124	0.0303904	0.0292635	0.0334152	0.0360249	0.0363215	0.0410071	0.0322883	0.0344828	0.0363215	0.0319918	0.0297973	0.0274248	0.0300345	0.0330001	0.0296193	0.0283738	0.0241627	0.0311021	0.0241034	0.0223241	0.0255269	0.0283738	0.0355504	0.0366773	0.033949
567	0.0384567	0.0405919	0.038516	0.0254676	0.0294414	0.0300345	0.0276028	0.0265352	0.0249338	0.0253489	0.0265352	0.026891	0.0194771	0.0160371	0.0192399	0.0167488	0.0176385	0.0185282	0.0229765	0.0222648	0.0247558	0.0265945	0.0299752	0.0378636	0.0433795	0.0418374	0.0408291	0.0430236	0.0454554	0.0408884	0.0395243	0.0343049	0.0320511	0.03128	0.0279586	0.0223834	0.0241627	0.0233917	0.018113	0.018884	0.0216716	0.0268317	0.0267724	0.0277214	0.0271876	0.0292635	0.0325849	0.0369146	0.0382194
568	0.0423119	0.0481837	0.0505561	0.0410664	0.0427864	0.044803	0.0443285	0.0453961	0.0439726	0.0410071	0.0332966	0.0340677	0.0263572	0.022502	0.02612	0.0241627	0.0208413	0.0211972	0.0197737	0.018113	0.0216716	0.0265945	0.0281366	0.0245186	0.0273655	0.0264165	0.02784	0.0346015	0.0342456	0.0303904	0.0326442	0.0303904	0.0320511	0.0258234	0.0344828	0.034898	0.0343049	0.0321104	0.0257641	0.0299752	0.0332373	0.0344235	0.0344235	0.0321104	0.0354318	0.0303904	0.0315173	0.0310428	0.02956
569	0.0469382	0.0449216	0.0453368	0.0363215	0.0387532	0.042905	0.0408884	0.0405326	0.0373298	0.0365587	0.034127	0.0362622	0.0347201	0.0323476	0.0341863	0.031458	0.0281366	0.0328221	0.0296193	0.0321697	0.0332966	0.0317545	0.0351353	0.0391091	0.0444471	0.0451588	0.0456926	0.0424305	0.0401767	0.044625	0.0429643	0.0412443	0.0433202	0.0340677	0.03128	0.0321697	0.0332966	0.0329407	0.0336525	0.0337711	0.0304497	0.0341863	0.0340677	0.0316952	0.0356097	0.0360842	0.0357284	0.0328221	0.0302124
570	0.0378043	0.0369146	0.0379822	0.0292635	0.029738	0.028789	0.0214937	0.017935	0.0172826	0.0197737	0.0235103	0.0227986	0.0247558	0.0273062	0.0370925	0.0386346	0.0413036	0.0445064	0.0485396	0.0477685	0.0488954	0.0491327	0.0507341	0.0521575	0.0491327	0.0434388	0.0455147	0.0445657	0.0453961	0.0458706	0.0471161	0.0424305	0.0396429	0.0376856	0.0353725	0.0383381	0.0354318	0.0369146	0.0369146	0.0351946	0.0310428	0.032229	0.0332373	0.0344235	0.031458	0.0298566	0.0280179	0.0290262	0.0241034
571	0.0299752	0.0335339	0.0375077	0.0364994	0.0311614	0.0352539	0.0369146	0.0413629	0.0395243	0.0401767	0.0372705	0.0383381	0.0385753	0.0364994	0.0341863	0.036796	0.0335932	0.0334152	0.0353132	0.0391091	0.037567	0.0369146	0.0334745	0.0312207	0.0322883	0.0332373	0.0325256	0.0300345	0.0317545	0.0333559	0.0320511	0.0318731	0.0319918	0.0353725	0.0323476	0.0338897	0.0292042	0.0296786	0.0346015	0.0363808	0.0292635	0.033178	0.0338304	0.03128	0.02784	0.0300938	0.0282552	0.0292042	0.0274248
572	0.0340677	0.0331187	0.0376263	0.0323476	0.0343642	0.0369146	0.0350166	0.0334152	0.036796	0.0410071	0.0423712	0.0401767	0.0378043	0.0378043	0.0379822	0.0354318	0.0289076	0.0302124	0.0283738	0.0258234	0.0202482	0.0145543	0.0173419	0.0206634	0.0174606	0.0159778	0.0132495	0.016393	0.0141985	0.0153254	0.0159185	0.0169268	0.0221461	0.0165709	0.0182909	0.0185875	0.0176385	0.0257641	0.0269503	0.0255862	0.0264165	0.0239848	0.0264758	0.0291448	0.0323476	0.03128	0.037567	0.036618	0.0327035
573	0.0335339	0.0325849	0.0299752	0.0260014	0.0293228	0.0299159	0.0289076	0.0284924	0.0317545	0.0350166	0.0398208	0.0404139	0.0413036	0.0405919	0.0381601	0.0362029	0.0347794	0.0332966	0.0332966	0.0316952	0.0289076	0.0309835	0.0325849	0.0334152	0.0340677	0.032229	0.0350759	0.0348387	0.0379229	0.0386939	0.037567	0.038516	0.0323476	0.0294414	0.0290855	0.0300938	0.0351353	0.0333559	0.0347794	0.0335932	0.0336525	0.034898	0.034898	0.0388719	0.038516	0.0423712	0.0452181	0.0424898	0.0426085
574	0.0307462	0.0284924	0.0262386	0.0207227	0.0173419	0.0213751	0.0216716	0.0278993	0.0321104	0.028789	0.0258234	0.0281959	0.0273655	0.0282552	0.028789	0.0268317	0.023451	0.0220275	0.0204854	0.0166302	0.0139612	0.0214937	0.0196551	0.0216123	0.0211378	0.0195364	0.0231544	0.0252896	0.0292042	0.0301531	0.0305683	0.0335932	0.0291448	0.0274248	0.0269503	0.0290262	0.0315766	0.0305683	0.0328221	0.0271876	0.0293821	0.0315173	0.0277807	0.0348387	0.0380415	0.0430236	0.0409477	0.0420153	0.0461671
575	0.0278993	0.0306276	0.0325256	0.0264165	0.02784	0.0269503	0.0256455	0.028789	0.0300345	0.0285517	0.0290262	0.0320511	0.0271876	0.0264165	0.028789	0.0240441	0.0251117	0.0319325	0.0267724	0.0278993	0.0330001	0.033949	0.0273062	0.0308649	0.0335932	0.0290262	0.03128	0.0335932	0.0330594	0.0382194	0.0359656	0.0369739	0.0403546	0.0440319	0.0421933	0.0373891	0.0439726	0.0481244	0.0460485	0.0453961	0.045574	0.0474126	0.0410664	0.0406512	0.0376263	0.0398801	0.0418967	0.0420747	0.0449216
576	0.0303904	0.0265352	0.028789	0.025171	0.0219682	0.0246372	0.0271283	0.0251117	0.0290262	0.0316359	0.0324663	0.0373298	0.0359656	0.0329407	0.0327035	0.0315766	0.0350759	0.0374484	0.0413629	0.0351946	0.0340083	0.0335339	0.02956	0.0362029	0.0382787	0.0386939	0.0418374	0.042134	0.0392277	0.0363808	0.044625	0.0462857	0.045574	0.0442692	0.0351946	0.0330001	0.0330001	0.02956	0.0255269	0.0309835	0.03128	0.0274248	0.031458	0.0301531	0.0290262	0.0309242	0.0313393	0.0309835	0.032229
577	0.0489547	0.0450995	0.0461078	0.0374484	0.0369739	0.0296786	0.0276621	0.028789	0.0266538	0.0281366	0.0254082	0.0209006	0.0192399	0.0211972	0.0219089	0.0204261	0.0271876	0.0244	0.0249338	0.0252303	0.0302124	0.0343642	0.0353725	0.0386939	0.0357877	0.0357284	0.0363808	0.0356691	0.0379229	0.0353725	0.0376856	0.0347794	0.0334152	0.0327035	0.035847	0.0346015	0.0335339	0.0346608	0.0310428	0.0315766	0.0344235	0.0330594	0.0316952	0.033178	0.0348387	0.0296193	0.0365587	0.0381008	0.0342456
578	0.036796	0.0351353	0.0388125	0.038516	0.0398208	0.0362622	0.0353132	0.0354318	0.0391684	0.0356691	0.0382194	0.0350166	0.0357284	0.0359656	0.0329407	0.0296786	0.0362622	0.0404733	0.0379229	0.0327628	0.0311021	0.0310428	0.0337118	0.0333559	0.0386346	0.0418374	0.043854	0.0376856	0.033949	0.0363215	0.0382787	0.0405919	0.0416002	0.0417781	0.0391091	0.034898	0.0276028	0.0254082	0.0261793	0.0241627	0.0200109	0.0191806	0.0194771	0.0117667	0.0096315	0.0117667	0.0146136	0.021553	0.0203668
579	0.0311614	0.0383381	0.0422526	0.0386346	0.037567	0.0382787	0.0346015	0.0326442	0.0328221	0.034127	0.0302124	0.0313987	0.0255269	0.0260014	0.0268317	0.0265352	0.0216123	0.0283145	0.0299159	0.0281366	0.0214937	0.0211972	0.0206634	0.0168674	0.0183502	0.0205447	0.0209599	0.0254676	0.0230358	0.0242813	0.0296786	0.0287297	0.0342456	0.0320511	0.0336525	0.0306869	0.0290262	0.0305683	0.0281366	0.0279586	0.0279586	0.0268317	0.0334152	0.0329407	0.0296786	0.0315766	0.0318138	0.0335932	0.0336525
580	0.0414815	0.0383381	0.0365587	0.0370332	0.0434981	0.0433202	0.0417781	0.0428457	0.038516	0.0401767	0.0332966	0.0327035	0.0327628	0.0357877	0.0311614	0.0258827	0.0255862	0.0241627	0.0243406	0.0279586	0.0254676	0.0309835	0.0325849	0.0330001	0.0350759	0.0413629	0.0425491	0.0432016	0.0484209	0.0481244	0.0474126	0.0496665	0.0502596	0.05281	0.0538182	0.0503189	0.0453368	0.0486582	0.0462857	0.0434388	0.0404733	0.0362029	0.035847	0.0316952	0.0299159	0.0262979	0.0267724	0.0275434	0.0213158
581	0.0257048	0.0299752	0.0294414	0.0249931	0.0245186	0.0280772	0.0281366	0.0328221	0.0330594	0.0337711	0.0363215	0.0356097	0.0312207	0.0297973	0.0312207	0.0316359	0.0281366	0.0296786	0.02956	0.0292635	0.0280179	0.0248744	0.0283738	0.0268317	0.0272469	0.0280179	0.0245779	0.0252303	0.022502	0.0205447	0.0210192	0.0274841	0.0317545	0.0292635	0.0359063	0.036796	0.0340677	0.0367367	0.0397615	0.0399988	0.0382787	0.0401767	0.0360842	0.0324663	0.0313987	0.028611	0.0326442	0.0386939	0.0395243
582	0.0402953	0.0406512	0.0423119	0.0408884	0.0386939	0.0427271	0.0386346	0.0372705	0.0308055	0.0294414	0.0245186	0.0235696	0.0277807	0.0263572	0.0267724	0.0249931	0.0254676	0.0337711	0.0326442	0.0372705	0.039287	0.047294	0.0453961	0.0461078	0.0462857	0.0453368	0.0467009	0.0452774	0.0413036	0.0403546	0.0374484	0.0363808	0.0289076	0.0318138	0.0255269	0.0235696	0.0225613	0.0255862	0.0249931	0.0245779	0.02784	0.0261793	0.0296193	0.0300938	0.0280772	0.0317545	0.0361435	0.0347201	0.0344235
583	0.0329407	0.0292635	0.025942	0.021731	0.0223834	0.020604	0.0246965	0.0244	0.0255862	0.0238662	0.0219682	0.0211972	0.021553	0.0223241	0.0279586	0.0243406	0.0281959	0.0282552	0.0324069	0.0333559	0.0359656	0.0343642	0.0360842	0.0398801	0.0426678	0.0329407	0.0363215	0.0356097	0.0328814	0.0311021	0.0274248	0.0264758	0.0298566	0.0263572	0.0244	0.0241034	0.0281366	0.02784	0.0276028	0.028789	0.0277807	0.0319918	0.0308649	0.0343642	0.039287	0.0371518	0.0399988	0.042905	0.0410664
584	0.0287297	0.0346015	0.042134	0.0399988	0.0407698	0.042905	0.041956	0.041956	0.0388125	0.0405919	0.0393463	0.0366773	0.0332373	0.029738	0.0254082	0.0261793	0.0246965	0.0220275	0.025171	0.0208413	0.0213751	0.023273	0.0239255	0.0267724	0.0276028	0.0288483	0.0303904	0.0351946	0.0383974	0.0382194	0.0424305	0.0412443	0.0416595	0.0378636	0.0337118	0.0365587	0.0357284	0.0364994	0.0311614	0.0317545	0.0329407	0.0337711	0.0338897	0.0350166	0.0401174	0.0449216	0.0444471	0.0411257	0.0367367
585	0.0355504	0.0330001	0.0313987	0.0264758	0.0281366	0.030509	0.0278993	0.0268317	0.0345421	0.0335339	0.0319325	0.0388719	0.0411257	0.0440912	0.0433202	0.0399395	0.0372111	0.0377449	0.0366773	0.0382194	0.0322883	0.0290262	0.0242813	0.0238662	0.0200702	0.0214344	0.0292042	0.02784	0.0267131	0.0243406	0.0210192	0.0255862	0.0269503	0.0266538	0.0243406	0.0244	0.0235696	0.0216123	0.0224427	0.0197144	0.0249931	0.0296193	0.02956	0.032229	0.0309242	0.0331187	0.0370925	0.0354911	0.0324069
586	0.0356097	0.0375077	0.0405919	0.0375077	0.0376856	0.0413629	0.040236	0.0341863	0.0361435	0.0386346	0.039465	0.0315766	0.0306869	0.0277807	0.0272469	0.0281959	0.0240441	0.0236289	0.025942	0.026891	0.0275434	0.0229172	0.0293228	0.0308649	0.0350759	0.0338304	0.0344828	0.0367367	0.0383381	0.0405326	0.0383381	0.0379229	0.0423119	0.0372111	0.0299159	0.0303311	0.0286704	0.0292042	0.0251117	0.0260607	0.0262386	0.0281366	0.0260014	0.0242813	0.026891	0.02956	0.0309242	0.0319325	0.0318731
587	0.0347201	0.0394057	0.0357284	0.0306869	0.0220868	0.0258234	0.0245779	0.0267131	0.0291448	0.0235103	0.0209599	0.0220868	0.0166895	0.016215	0.0160371	0.0192399	0.0139612	0.00969081	0.0106991	0.0131902	0.0181723	0.0203075	0.0241034	0.0229172	0.0262386	0.0241034	0.0294414	0.0342456	0.0399395	0.0356097	0.0299159	0.025171	0.022502	0.022502	0.0244	0.0244593	0.027069	0.0257048	0.0267131	0.0267724	0.0300345	0.0266538	0.0279586	0.0345421	0.0309835	0.0299159	0.0345421	0.0340677	0.0293228
588	0.0338897	0.0364994	0.0369739	0.0338304	0.0334152	0.0340677	0.0277807	0.0236882	0.0257048	0.0267724	0.0226799	0.0302717	0.0302124	0.0360249	0.0353132	0.0381601	0.0336525	0.0402953	0.038516	0.0397022	0.0393463	0.0376856	0.0319325	0.0340677	0.0273062	0.0239255	0.024222	0.02784	0.0280179	0.0330001	0.0295007	0.0327035	0.0303311	0.0293821	0.0307462	0.0353132	0.0426678	0.0408291	0.0379822	0.0332373	0.0324069	0.0324069	0.0316952	0.0351353	0.0349573	0.0285517	0.0266538	0.0189433	0.0180537
589	0.0360249	0.0345421	0.0323476	0.0287297	0.0309242	0.0288483	0.0241627	0.0229765	0.0246372	0.0230358	0.0269503	0.0303311	0.0273655	0.0324663	0.0348387	0.0321697	0.0293821	0.0316359	0.0308055	0.0295007	0.03128	0.0329407	0.0357877	0.0367367	0.0354318	0.0315173	0.0310428	0.0353132	0.0330594	0.0381008	0.0400581	0.038516	0.0357877	0.0337118	0.0343642	0.0348387	0.0354911	0.0364994	0.0378636	0.0352539	0.0299752	0.0297973	0.0325256	0.0356097	0.0335932	0.0335932	0.0271876	0.0238662	0.0187654
590	0.0405919	0.0342456	0.0317545	0.0289076	0.025171	0.0224427	0.0276621	0.0273655	0.025942	0.0219682	0.0184688	0.0172826	0.018113	0.0161557	0.0127157	0.0105212	0.00779286	0.00619146	0.00666594	0.00690319	0.00957219	0.0124784	0.0134867	0.0189433	0.0211378	0.0226206	0.0262979	0.0302124	0.0295007	0.0317545	0.0360249	0.0350166	0.0353725	0.0366773	0.0332966	0.0334152	0.0348387	0.0319325	0.0318731	0.031458	0.0285517	0.0239255	0.0251117	0.025171	0.021553	0.020782	0.0187654	0.0197144	0.0213751
591	0.0447437	0.0404733	0.0430829	0.0436761	0.0449216	0.043854	0.044803	0.0456333	0.0451588	0.0452181	0.0398801	0.0373298	0.033178	0.0300938	0.0286704	0.0303904	0.0317545	0.0291448	0.0292635	0.0290262	0.0271283	0.0287297	0.0282552	0.0265945	0.0290855	0.0271876	0.0295007	0.0306869	0.0289076	0.0293228	0.0262386	0.0272469	0.0239255	0.0216123	0.0257048	0.0293821	0.0303904	0.0220275	0.018884	0.020782	0.0155033	0.020782	0.0162743	0.0222648	0.0233324	0.0213158	0.0165116	0.016393	0.019062
592	0.034127	0.0347201	0.0354911	0.0350759	0.0319918	0.0297973	0.0290855	0.0264758	0.0286704	0.0306276	0.0331187	0.0332966	0.0322883	0.0276621	0.0286704	0.0288483	0.0293228	0.0280772	0.0271876	0.0281959	0.0270096	0.0230951	0.0242813	0.0237475	0.0286704	0.0302717	0.0302717	0.02956	0.0323476	0.0342456	0.0356691	0.033949	0.0306276	0.0297973	0.0326442	0.0331187	0.0307462	0.0353725	0.0335932	0.02956	0.0327628	0.0334152	0.0382194	0.0433795	0.0440319	0.0376856	0.0395243	0.0388719	0.0390498
593	0.0382194	0.0337118	0.0346608	0.0306869	0.0283738	0.0331187	0.0317545	0.0337711	0.031458	0.0328814	0.0328221	0.0372705	0.0369146	0.0377449	0.0391684	0.0387532	0.0343642	0.0320511	0.0300938	0.0309835	0.0254082	0.0255269	0.0235696	0.0214937	0.021731	0.0200109	0.0224427	0.0227986	0.0280179	0.0310428	0.0280179	0.0296193	0.0302717	0.0276621	0.0281366	0.0296193	0.0330001	0.0321104	0.0311614	0.0308649	0.0307462	0.0330594	0.0320511	0.0363808	0.0393463	0.0375077	0.0337118	0.0347794	0.0346608
594	0.0414815	0.0414222	0.0398801	0.0313987	0.0316359	0.0265352	0.0225613	0.0176978	0.0216716	0.0240441	0.0176385	0.0178757	0.0214937	0.0184688	0.0182316	0.0130715	0.0183502	0.0214344	0.0238068	0.0164523	0.0112922	0.0167488	0.0159185	0.0113515	0.014495	0.0156812	0.0204854	0.0184688	0.0170454	0.0187061	0.0237475	0.0290262	0.0265352	0.0319325	0.0310428	0.0278993	0.0263572	0.0289669	0.0255269	0.0255269	0.0222648	0.0205447	0.0203668	0.0201296	0.0204854	0.020604	0.0212565	0.0238662	0.0233917
595	0.0288483	0.0274248	0.0280179	0.0232137	0.0226799	0.0192399	0.0194771	0.0229765	0.0211972	0.0197144	0.0229172	0.0159778	0.0165116	0.0158592	0.017935	0.0195958	0.0219089	0.019062	0.0155033	0.0129529	0.0128936	0.0145543	0.0195958	0.0208413	0.019833	0.0155033	0.0172233	0.015444	0.0214344	0.0265352	0.0337711	0.0385753	0.0356691	0.0312207	0.0294414	0.0290262	0.0302124	0.0319325	0.0334745	0.032229	0.0304497	0.0283145	0.0268317	0.0308649	0.0327628	0.035847	0.0405326	0.0421933	0.039465
596	0.0197144	0.020782	0.0230951	0.0214344	0.017164	0.0232137	0.0227986	0.0189433	0.0210192	0.018884	0.024222	0.0245779	0.0223241	0.0227986	0.0230358	0.0267724	0.0249338	0.0285517	0.0337118	0.0258234	0.0293228	0.0318731	0.0321104	0.0356691	0.0351353	0.0334152	0.0362622	0.036796	0.0302124	0.0241034	0.0283145	0.0316952	0.0265352	0.0244593	0.021731	0.0269503	0.02956	0.0291448	0.0268317	0.0303311	0.0337711	0.0344828	0.0292635	0.0295007	0.0284924	0.029738	0.0308055	0.02956	0.0249338
597	0.0137833	0.0185282	0.0209599	0.0214344	0.0242813	0.02784	0.0276028	0.02612	0.02612	0.0301531	0.0310428	0.0304497	0.0284924	0.02784	0.0246372	0.0247558	0.0269503	0.0295007	0.0273062	0.0313393	0.0309242	0.0330001	0.0347201	0.0379229	0.0344235	0.0315173	0.0313987	0.0306276	0.0312207	0.0334152	0.029738	0.028789	0.0299752	0.0257048	0.0214937	0.028611	0.0347794	0.0323476	0.0308055	0.0319325	0.0355504	0.0376263	0.0369146	0.0337118	0.0354318	0.0375077	0.0306276	0.023273	0.0274248
598	0.0397615	0.0356691	0.0330594	0.0238662	0.0233324	0.0237475	0.0226799	0.0279586	0.0308055	0.0294414	0.0260607	0.0225613	0.0270096	0.0291448	0.0341863	0.0360249	0.0350759	0.0330594	0.0291448	0.0290262	0.0338897	0.0360249	0.0393463	0.0338897	0.034127	0.0328814	0.0334745	0.0349573	0.0344235	0.036796	0.0346015	0.0325256	0.034898	0.0342456	0.0336525	0.0376263	0.0403546	0.0366773	0.0318138	0.0324663	0.0324069	0.0306276	0.0290855	0.0287297	0.0290855	0.0301531	0.0276621	0.0233324	0.0236882
599	0.0346608	0.0383974	0.0351946	0.0331187	0.0368553	0.0369739	0.0376263	0.0378043	0.0325849	0.0341863	0.0356691	0.0318731	0.028611	0.0261793	0.0241627	0.0248151	0.0238068	0.0222648	0.0235103	0.0289076	0.0274248	0.0254082	0.0260607	0.0291448	0.0336525	0.0313393	0.0265945	0.0300345	0.0334745	0.0344235	0.0311021	0.0301531	0.0312207	0.0321697	0.0297973	0.0284924	0.0288483	0.0312207	0.0299159	0.0312207	0.0338304	0.0343049	0.0289076	0.0292042	0.0267131	0.0240441	0.0236882	0.0221461	0.0192992
600	0.0461671	0.0472347	0.044625	0.0373298	0.0382787	0.0317545	0.0306276	0.0319918	0.0233917	0.023451	0.026891	0.0271283	0.0283145	0.0255862	0.0292042	0.0308055	0.0332373	0.0351353	0.0285517	0.0300938	0.0357284	0.0319325	0.0347201	0.0342456	0.0406512	0.0363808	0.036618	0.0408884	0.0387532	0.0440319	0.0458706	0.0383974	0.0410664	0.041956	0.0404733	0.0394057	0.0367367	0.0327628	0.0298566	0.0306276	0.0288483	0.0340083	0.0325256	0.0360249	0.0326442	0.0295007	0.0296193	0.0338304	0.0340677
601	0.042134	0.0426085	0.0431423	0.0348387	0.0295007	0.0330001	0.0299159	0.0288483	0.0287297	0.0301531	0.0288483	0.0300938	0.0310428	0.0295007	0.0307462	0.0287297	0.0192399	0.0254676	0.023451	0.0262979	0.0240441	0.0245186	0.0241627	0.024222	0.0258234	0.0296193	0.0356691	0.0389905	0.0328221	0.037567	0.0353725	0.040236	0.0399988	0.0404139	0.037567	0.0354318	0.033178	0.0325849	0.0357877	0.0434981	0.0437354	0.0446843	0.0445064	0.041185	0.039287	0.0398208	0.0443878	0.0441505	0.0470568
602	0.0378636	0.0376263	0.0356097	0.0252896	0.0225613	0.0276621	0.02784	0.0300345	0.0302717	0.0327035	0.0302124	0.0294414	0.0306869	0.0303904	0.0384567	0.0386346	0.034127	0.0330001	0.0322883	0.0262979	0.0247558	0.0239255	0.0253489	0.02784	0.0265352	0.024222	0.0273062	0.027069	0.0298566	0.0316952	0.0390498	0.0422526	0.0431423	0.0436761	0.040236	0.0382787	0.0341863	0.0302717	0.034127	0.0316952	0.029738	0.0281366	0.0273655	0.0296193	0.027069	0.0303904	0.0388125	0.037567	0.0412443
603	0.0288483	0.0279586	0.0331187	0.0284924	0.029738	0.0269503	0.0262386	0.0303311	0.0299752	0.0297973	0.0295007	0.0323476	0.033178	0.0293821	0.0316952	0.0337118	0.0343049	0.0348387	0.0381008	0.0349573	0.0325849	0.036796	0.0368553	0.0378636	0.0410071	0.0395243	0.0382194	0.0388125	0.036796	0.0331187	0.0361435	0.0337118	0.0265945	0.0226799	0.0236882	0.0230358	0.0220275	0.0195364	0.0203668	0.0262979	0.0258827	0.0229765	0.027069	0.0301531	0.0296786	0.0262979	0.02784	0.0273655	0.0307462
604	0.0271283	0.0325849	0.0320511	0.0297973	0.0267131	0.0276028	0.0278993	0.0281366	0.032229	0.0329407	0.0303311	0.0331187	0.0287297	0.0277807	0.0239848	0.0278993	0.0233917	0.0213751	0.0209599	0.0203075	0.0194178	0.0227986	0.0246965	0.0279586	0.0302717	0.03128	0.0311614	0.0338897	0.0360842	0.0344235	0.030509	0.032229	0.0350759	0.0302124	0.0303311	0.0261793	0.0288483	0.0260014	0.0248151	0.0277807	0.0255862	0.0309835	0.0283145	0.0253489	0.0256455	0.0206634	0.021731	0.017164	0.0211378
605	0.0295007	0.0335339	0.0388719	0.0346015	0.0344828	0.0363215	0.0372705	0.0407105	0.0403546	0.0393463	0.0361435	0.0310428	0.0284924	0.0255862	0.025171	0.0229172	0.021731	0.0211972	0.0196551	0.0187061	0.0165709	0.016215	0.0202482	0.0239255	0.0271876	0.024222	0.0306276	0.0283145	0.0293821	0.0265352	0.0283738	0.0280772	0.0281959	0.0240441	0.0229765	0.0237475	0.0271283	0.0256455	0.0204854	0.0201296	0.0258234	0.0292635	0.0290855	0.0332373	0.0351353	0.034898	0.0328221	0.03128	0.0279586
606	0.0400581	0.046523	0.0468195	0.0413036	0.0426085	0.0414815	0.0372705	0.0424898	0.0377449	0.0342456	0.0363808	0.0370925	0.034127	0.033949	0.0369739	0.0349573	0.0325256	0.0351353	0.035847	0.0308649	0.0291448	0.0271283	0.0293821	0.0252303	0.0239255	0.0229765	0.0190026	0.0216123	0.0231544	0.0216123	0.0284331	0.0315173	0.0289076	0.0235696	0.0182909	0.0159778	0.0155626	0.0172233	0.0178164	0.0195364	0.0191806	0.013546	0.0080301	0.0117074	0.012775	0.0191213	0.0190026	0.0195958	0.017164
607	0.0284924	0.0311614	0.0305683	0.0315173	0.0327628	0.0387532	0.0323476	0.0292042	0.0273062	0.0257048	0.0251117	0.0287297	0.0303311	0.028789	0.025942	0.0308055	0.0264758	0.0276028	0.0340677	0.0357284	0.0427864	0.0396429	0.0414222	0.0437354	0.0444471	0.0452774	0.0393463	0.0394057	0.0388125	0.0319325	0.0295007	0.0296786	0.0342456	0.0288483	0.0246965	0.0210192	0.0221461	0.023273	0.0279586	0.0334745	0.0361435	0.0398801	0.0370332	0.0347794	0.0362029	0.0369146	0.0368553	0.0356691	0.0373891
608	0.0285517	0.0265352	0.0286704	0.026891	0.0229172	0.0255862	0.0290262	0.0290262	0.0294414	0.0308649	0.0354911	0.0386346	0.0366773	0.0344828	0.0304497	0.0340083	0.0318138	0.0227986	0.023273	0.0260014	0.0281959	0.0255862	0.0226206	0.0240441	0.0249338	0.023273	0.0242813	0.0274248	0.0273062	0.0316359	0.033178	0.0299752	0.0286704	0.0285517	0.0256455	0.0255862	0.0275434	0.0255862	0.0267724	0.0318731	0.0302124	0.0277807	0.0277214	0.0292635	0.0245186	0.0230358	0.0266538	0.0261793	0.0271876
609	0.019833	0.0192992	0.0195958	0.0217903	0.0226799	0.025942	0.0222648	0.0168674	0.0174606	0.0153847	0.0227986	0.0282552	0.0338304	0.0332373	0.0306869	0.0315173	0.0256455	0.0319918	0.0311021	0.0298566	0.0279586	0.0238068	0.0218496	0.0172233	0.0198923	0.0191806	0.0219089	0.02784	0.0267131	0.0308649	0.0334152	0.033949	0.0356097	0.0292042	0.0270096	0.0245779	0.0248744	0.0233324	0.0165116	0.0157998	0.0157405	0.0155033	0.0187654	0.0216716	0.0318731	0.0357877	0.0408291	0.0413629	0.0418374
610	0.0493699	0.0486582	0.0491327	0.0416002	0.0417781	0.0378636	0.0335339	0.0344828	0.0261793	0.0270096	0.0227986	0.023451	0.0240441	0.0192992	0.0212565	0.0199516	0.0210785	0.0207227	0.0164523	0.0204261	0.0198923	0.0174606	0.0182316	0.0190026	0.024222	0.0248744	0.0257641	0.0300345	0.0302717	0.0338897	0.036618	0.0337118	0.0367367	0.0371518	0.0362029	0.0355504	0.0356691	0.0391091	0.0362029	0.038516	0.0359063	0.0346015	0.0395243	0.0397022	0.0397022	0.0399395	0.0410664	0.0378636	0.035847
611	0.0354911	0.0382787	0.0404733	0.0340083	0.0371518	0.03128	0.0299752	0.0332373	0.0316359	0.0371518	0.0373298	0.037567	0.0362029	0.033178	0.0291448	0.0289076	0.0280772	0.0270096	0.0242813	0.0252303	0.0272469	0.0297973	0.0277214	0.0264758	0.028611	0.0370925	0.0410071	0.0395836	0.0407105	0.0423712	0.0384567	0.0321104	0.0280772	0.0315766	0.0320511	0.0277807	0.0222054	0.0220275	0.0230358	0.0241034	0.0236289	0.0278993	0.0315766	0.0311614	0.0311021	0.029738	0.0319325	0.0341863	0.03128
612	0.0282552	0.0271876	0.0301531	0.029738	0.0319325	0.0325256	0.0354318	0.0376856	0.0352539	0.0355504	0.0377449	0.0351946	0.0340677	0.0327628	0.0283145	0.0250524	0.0233324	0.0217903	0.0214344	0.0264758	0.0254676	0.0247558	0.0321104	0.0316359	0.0327035	0.0368553	0.0397615	0.0403546	0.0407105	0.0420747	0.0397615	0.0479464	0.0417188	0.0378043	0.038516	0.0373891	0.034898	0.0309835	0.0261793	0.0258827	0.0260607	0.0296193	0.0246965	0.0283738	0.0249931	0.0206634	0.0237475	0.0243406	0.0290262
613	0.0369739	0.034127	0.0352539	0.027069	0.0287297	0.0317545	0.0313987	0.0293821	0.0318138	0.0294414	0.0301531	0.0269503	0.0270096	0.0270096	0.029738	0.0273655	0.0257641	0.021553	0.0227392	0.0219682	0.0218496	0.0137833	0.0169268	0.0208413	0.0252896	0.0197737	0.0230951	0.0233324	0.0289076	0.028789	0.0244	0.0264165	0.0310428	0.0235103	0.0271283	0.0235696	0.0279586	0.0283738	0.0266538	0.0265945	0.0289669	0.033949	0.0319918	0.0374484	0.0410071	0.0362622	0.0381008	0.0407105	0.0385753
614	0.032229	0.0361435	0.0366773	0.0341863	0.0343049	0.0382787	0.0393463	0.0445657	0.0458706	0.0515051	0.0439726	0.0449809	0.0429643	0.0451588	0.0447437	0.0415409	0.0368553	0.0332966	0.0255862	0.0240441	0.0166302	0.0203668	0.0174606	0.015266	0.0134867	0.012775	0.0179944	0.0210785	0.0245186	0.0296193	0.0327628	0.0356691	0.0359656	0.0380415	0.0396429	0.0439133	0.047472	0.0430829	0.0399988	0.0349573	0.0304497	0.0309835	0.0284331	0.0241034	0.0216716	0.0228579	0.0209006	0.0194178	0.0191213
615	0.0311614	0.0303904	0.0313987	0.0264165	0.0223834	0.0262979	0.0299159	0.0311614	0.0327628	0.0336525	0.0283738	0.0289669	0.03128	0.0306869	0.0293821	0.0364401	0.0342456	0.0382194	0.039287	0.0403546	0.044625	0.0504375	0.0503189	0.049963	0.05281	0.0542334	0.0541741	0.0573176	0.0538182	0.0545893	0.0495478	0.0464637	0.0401767	0.0394057	0.0382194	0.0351946	0.0363808	0.0327035	0.0260014	0.023451	0.0220868	0.0249931	0.0211378	0.0235103	0.0211378	0.0209006	0.0194771	0.0136647	0.0177571
616	0.0408884	0.0400581	0.0416595	0.0404139	0.0380415	0.0452181	0.0444471	0.0434388	0.0416002	0.0395836	0.0374484	0.0414815	0.039287	0.0377449	0.0400581	0.0441505	0.0350166	0.0347201	0.0344235	0.0334745	0.0354318	0.0327035	0.0292042	0.0298566	0.0319918	0.0280179	0.0269503	0.0300345	0.0289669	0.0310428	0.0300938	0.0284924	0.0284331	0.02612	0.0229765	0.0208413	0.0237475	0.0187654	0.0159185	0.0160371	0.0165116	0.0187654	0.020782	0.0220275	0.0284924	0.0313393	0.0340677	0.0302717	0.0327035
617	0.0381601	0.0341863	0.0412443	0.034898	0.0374484	0.0414815	0.0344235	0.0362622	0.0376263	0.0404733	0.0398208	0.0409477	0.0423712	0.0411257	0.042134	0.0414815	0.0401767	0.0429643	0.0391091	0.037567	0.0380415	0.0389905	0.0384567	0.0399395	0.0405919	0.039465	0.0418374	0.0426085	0.0440319	0.0484209	0.0481244	0.0435574	0.042134	0.0398801	0.0391684	0.0382194	0.0389312	0.038516	0.0408291	0.0365587	0.0340677	0.0326442	0.036618	0.0403546	0.0471754	0.040236	0.0417188	0.0398208	0.0353725
618	0.0408291	0.0389905	0.0381008	0.0308055	0.0315766	0.0388719	0.0417188	0.0402953	0.0368553	0.0408884	0.0430829	0.0412443	0.0372111	0.0363808	0.0388125	0.0340677	0.031458	0.023273	0.0257048	0.0223241	0.020782	0.0194771	0.0228579	0.0274248	0.0280179	0.0251117	0.0296193	0.0302124	0.0350166	0.0334152	0.0390498	0.0428457	0.0443285	0.0418967	0.0352539	0.0402953	0.0381601	0.0379229	0.0346015	0.0364401	0.0356691	0.0316952	0.0236289	0.0210785	0.0252303	0.0321697	0.0287297	0.02956	0.0296193
619	0.0511492	0.0458112	0.042905	0.0392277	0.0345421	0.0354318	0.0355504	0.0308649	0.0255862	0.025171	0.023451	0.0190026	0.0194771	0.018884	0.0202482	0.0224427	0.0227392	0.0261793	0.0296193	0.0335932	0.0332373	0.0315173	0.0341863	0.0333559	0.0360249	0.0332966	0.0350166	0.0347794	0.0322883	0.0337118	0.0306276	0.0264165	0.0258234	0.0272469	0.0262386	0.0232137	0.0232137	0.0241034	0.0274841	0.0260014	0.0246372	0.0298566	0.0356691	0.0410664	0.0365587	0.0379822	0.0442692	0.0465823	0.0454554
620	0.0210785	0.0206634	0.0176385	0.00998736	0.0131309	0.0102839	0.0113515	0.0146729	0.0147323	0.0118853	0.0150881	0.0147323	0.0117667	0.0128936	0.016393	0.0209006	0.0281959	0.0311614	0.0328221	0.0325256	0.0351353	0.0356691	0.0414815	0.0456333	0.0481244	0.0499037	0.0453961	0.0418967	0.0344828	0.0345421	0.0336525	0.0376856	0.0357877	0.028611	0.0283738	0.029738	0.0297973	0.0318138	0.0308649	0.0321104	0.0315173	0.0318731	0.0329407	0.0315766	0.0336525	0.0310428	0.030509	0.0293228	0.0245779
621	0.0362029	0.0350166	0.0316952	0.0266538	0.0274248	0.0287297	0.0223241	0.0224427	0.0223241	0.0211378	0.017164	0.018884	0.0210785	0.0235696	0.0246965	0.0235696	0.0207227	0.0224427	0.0200702	0.0213158	0.0210192	0.0220868	0.0174606	0.0179944	0.0219682	0.025942	0.024222	0.025171	0.0292635	0.0277807	0.0264758	0.0274248	0.0284331	0.0345421	0.0310428	0.0264758	0.0195958	0.021731	0.0210192	0.0230358	0.0270096	0.02956	0.0351353	0.0378636	0.0313987	0.0303311	0.0321697	0.034127	0.0359063
622	0.0305683	0.0280772	0.0272469	0.0237475	0.0214344	0.0244	0.0210192	0.0235696	0.0248744	0.0283145	0.0248744	0.028611	0.0238662	0.0293821	0.0335932	0.0353725	0.033949	0.0338304	0.0299752	0.0264165	0.0230951	0.0271283	0.0332373	0.0410664	0.0378043	0.0420747	0.0450995	0.0403546	0.0433202	0.045574	0.0461671	0.0455147	0.0464044	0.0370925	0.0342456	0.0327628	0.0265945	0.0246965	0.0292635	0.0307462	0.0298566	0.0316359	0.0329407	0.0308649	0.0373298	0.0329407	0.0364401	0.0343642	0.0301531
623	0.0401767	0.0417188	0.0417188	0.0377449	0.0351946	0.0362622	0.0397615	0.0371518	0.0306276	0.0296786	0.0294414	0.0248744	0.0248744	0.0280772	0.0299159	0.0327035	0.0258827	0.0201889	0.0192992	0.0203075	0.0249338	0.0255862	0.0323476	0.0382194	0.0389905	0.033178	0.036796	0.0386939	0.0407105	0.0431423	0.047294	0.0422526	0.041185	0.0412443	0.0359063	0.0303311	0.0335339	0.0311021	0.0348387	0.0351353	0.0347794	0.0283738	0.0309835	0.0312207	0.0246372	0.0265945	0.0332373	0.0352539	0.0303904
624	0.0176385	0.0197737	0.0223241	0.0233917	0.0227986	0.0226799	0.0239255	0.0203075	0.0192992	0.0274248	0.0318138	0.0324069	0.0306869	0.0332373	0.0325256	0.0327628	0.0321104	0.0335339	0.0344235	0.0357284	0.0326442	0.026891	0.0300938	0.0315173	0.0276621	0.0271283	0.0277214	0.0312207	0.02784	0.0292042	0.0258234	0.0236882	0.0238662	0.0210785	0.0184688	0.020782	0.0216123	0.0236882	0.0177571	0.019062	0.0199516	0.0260607	0.0244	0.028789	0.0289076	0.0291448	0.0303311	0.0269503	0.0236289
625	0.0296786	0.0325256	0.0321697	0.0296786	0.0300938	0.0271283	0.0275434	0.0270096	0.0267131	0.0296786	0.023451	0.0229172	0.0220275	0.0245779	0.0257048	0.0229765	0.024222	0.0290855	0.0279586	0.0264758	0.0244	0.0321104	0.0363215	0.0360249	0.0319918	0.0332373	0.036618	0.0342456	0.0318138	0.0328814	0.0308055	0.0306276	0.0250524	0.019833	0.0201296	0.0252303	0.0242813	0.0209006	0.0264758	0.0238068	0.0224427	0.0288483	0.0258234	0.0275434	0.02956	0.0267131	0.0223241	0.0210192	0.0200702
626	0.02784	0.0299159	0.0317545	0.0238068	0.0229765	0.0200702	0.0179944	0.017164	0.0183502	0.0195958	0.0193585	0.0225613	0.0233324	0.0214937	0.0220868	0.0249338	0.0221461	0.0232137	0.0239255	0.0248151	0.0227986	0.0238068	0.0226206	0.0214937	0.0253489	0.0264758	0.0299752	0.0361435	0.034898	0.0330001	0.0325849	0.0328221	0.0292635	0.0321104	0.0372111	0.0375077	0.0394057	0.0400581	0.0405326	0.0427864	0.0443285	0.0426678	0.0427864	0.0467602	0.0437354	0.0381008	0.0381008	0.0334152	0.025942
627	0.0284924	0.0298566	0.0308649	0.0280772	0.0251117	0.0243406	0.0281959	0.0321697	0.0289076	0.0223241	0.0208413	0.0206634	0.0195364	0.0150881	0.0117667	0.0147916	0.017935	0.0197737	0.0223834	0.0227392	0.0289076	0.0300938	0.0284331	0.0319325	0.0360842	0.0363808	0.0369146	0.0303904	0.0260014	0.0232137	0.0254676	0.0244	0.0276028	0.0246372	0.0226206	0.0236882	0.0239848	0.0264758	0.0311021	0.0293821	0.02956	0.0261793	0.0274248	0.0258827	0.0328814	0.0323476	0.0302124	0.0309835	0.0256455
628	0.034898	0.0354318	0.0401767	0.0332373	0.0306276	0.0265945	0.0289076	0.0290262	0.0226206	0.0155626	0.0195364	0.0197737	0.0227986	0.0205447	0.0216716	0.0238662	0.0293821	0.0283738	0.0298566	0.0330001	0.0359063	0.0356691	0.0374484	0.036618	0.0401174	0.0420153	0.0423119	0.0389905	0.0440912	0.0430236	0.0399395	0.0388719	0.033949	0.0306276	0.0283738	0.0245186	0.0216123	0.0194771	0.0202482	0.0139612	0.0139612	0.0172826	0.0139612	0.0157998	0.0179944	0.0195958	0.0207227	0.0242813	0.0238662
629	0.0408291	0.0410071	0.0426085	0.0401174	0.035847	0.0380415	0.0410664	0.0416002	0.0374484	0.0378636	0.0329407	0.0281959	0.028789	0.0253489	0.0265945	0.0318731	0.0345421	0.0298566	0.02784	0.0362029	0.0356097	0.0364401	0.0390498	0.0363215	0.0356691	0.0312207	0.0313987	0.0296193	0.0254082	0.0274841	0.0231544	0.0212565	0.0180537	0.013546	0.0140798	0.0161557	0.0183502	0.0172233	0.0121819	0.018113	0.0211378	0.021731	0.0264165	0.0285517	0.0330001	0.034898	0.0323476	0.0313393	0.0274841
630	0.0319325	0.0292042	0.0248744	0.0163336	0.0174606	0.0136053	0.0173419	0.0166302	0.0188247	0.0221461	0.0209006	0.0222648	0.0188247	0.0195958	0.0288483	0.0236289	0.0265945	0.0237475	0.0184688	0.0132495	0.0141391	0.0151474	0.0159185	0.0201889	0.0229172	0.0214344	0.0269503	0.0256455	0.0235696	0.0265945	0.0292042	0.0284331	0.0281366	0.0283738	0.0292042	0.0312207	0.0244	0.0246372	0.0238662	0.0255269	0.0261793	0.0238068	0.0235103	0.0284924	0.0258234	0.0262386	0.0285517	0.0353132	0.0321697
631	0.0227986	0.0213751	0.0231544	0.0230951	0.0182909	0.0185875	0.0174012	0.0186468	0.0175199	0.0187654	0.0168674	0.0200702	0.0205447	0.0182909	0.0193585	0.0216123	0.0235103	0.0262386	0.0266538	0.0233917	0.0252303	0.0303311	0.0346608	0.0356097	0.0386346	0.0348387	0.039287	0.034127	0.0353725	0.0356097	0.0414222	0.0399395	0.0363215	0.0323476	0.0337118	0.0345421	0.0301531	0.025171	0.0275434	0.0246965	0.0241627	0.0237475	0.0239255	0.0252896	0.025171	0.0216716	0.0201889	0.0221461	0.021731
632	0.0414222	0.0383974	0.0375077	0.0315766	0.0300345	0.029738	0.0332966	0.0286704	0.0293821	0.0290262	0.0260014	0.0267131	0.0296786	0.0295007	0.0277807	0.0273655	0.0273655	0.0189433	0.0200109	0.0219682	0.0230951	0.0239255	0.0258827	0.0238068	0.0260014	0.0230358	0.0230951	0.0177571	0.0179944	0.0200109	0.0194771	0.0225613	0.0255862	0.025942	0.0272469	0.0266538	0.0283738	0.0329407	0.0356097	0.0425491	0.0409477	0.0391091	0.0351353	0.0307462	0.0241034	0.0236289	0.0284331	0.0257641	0.0222054
633	0.0354318	0.0323476	0.0360842	0.0362029	0.0363808	0.0315173	0.0309242	0.029738	0.0345421	0.0315173	0.0327628	0.0309242	0.0308649	0.0298566	0.0281366	0.0238662	0.0252896	0.023451	0.0251117	0.0230951	0.0245186	0.0263572	0.0248744	0.0235696	0.0236289	0.0252303	0.0297973	0.0327035	0.0329407	0.0271876	0.0273655	0.0268317	0.0271283	0.0296193	0.0354318	0.0382787	0.0353132	0.033949	0.0343642	0.0356691	0.0376856	0.0347201	0.0297973	0.0311614	0.0311021	0.030509	0.0330001	0.0332373	0.033178
634	0.0351353	0.0364994	0.0381601	0.0321104	0.0306869	0.0262979	0.0257641	0.0227986	0.023273	0.019833	0.0248744	0.0247558	0.0197737	0.0174012	0.018884	0.0202482	0.0271876	0.0248151	0.023451	0.0256455	0.0271283	0.0257641	0.0309835	0.0340677	0.0313987	0.0260607	0.0296786	0.0260014	0.0302124	0.0332966	0.0357877	0.0378636	0.0361435	0.032229	0.0305683	0.0344235	0.0374484	0.0328814	0.0360249	0.0347794	0.0343049	0.0290855	0.0258234	0.0299752	0.0299159	0.0303311	0.02784	0.0271283	0.0294414
635	0.0210192	0.0205447	0.0265945	0.0260014	0.0236289	0.0249931	0.0260014	0.0309835	0.0319325	0.031458	0.0298566	0.0295007	0.0315766	0.0271876	0.0282552	0.0238068	0.0203668	0.0212565	0.0220868	0.0209599	0.0273655	0.0300938	0.0292042	0.0287297	0.029738	0.0265945	0.0327628	0.0336525	0.028611	0.0283738	0.0239255	0.0178164	0.016215	0.0216716	0.0249338	0.0257048	0.0271283	0.021553	0.0235696	0.0273062	0.0266538	0.0306276	0.0283145	0.0338897	0.0327035	0.0255862	0.0257641	0.0273062	0.0296786
[truncated: 168 more rows]
[truncated: 319 more columns]
