# Supplementary material for: Antisolvent controls the shape and size of anisotropic lead halide perovskite nanocrystals
Source: Nat Commun. 2024 Oct 17;15:8952. doi: 10.1038/s41467-024-53221-5 (PMC11486954; doi:10.1038/s41467-024-53221-5)
Supplement: Supplementary file 3 — Source Data [file 41467_2024_53221_MOESM3_ESM.zip › Fig04g_PL.xlsx]

## Sheet: PL intensity < 450 nm (norm.)
	time (s)	emission < 450 nm
0	10	1.3
1	10.5	0.871597
2	11	0.814352
3	11.5	0.775878
4	12	0.729927
5	12.5	0.727123
6	13	0.757615
7	13.5	0.732063
8	14	0.742609
9	14.5	0.669985
10	15	0.66582
11	15.5	0.605905
12	16	0.567991
13	16.5	0.522601
14	17	0.498143
15	17.5	0.439163
16	18	0.394681
17	18.5	0.347875
18	19	0.326702
19	19.5	0.257095
20	20	0.189971
21	20.5	0.175873
22	21	0.148185
23	21.5	0.13067
24	22	0.109337
25	22.5	0.0795395
26	23	0.0708887
27	23.5	0.068459
28	24	0.0381544
29	24.5	0.0298507
30	25	0.0193843
31	25.5	0.00806342
32	26	0.03196
33	26.5	0
34	27	0.00568712
35	27.5	0.0134301
36	28	0.0207727
37	28.5	0.0158865
38	29	0.042373
39	29.5	0.0121485
40	30	0.0161535
41	30.5	0.0327343
42	31	0.0371131
43	31.5	0.024217
44	32	0.0423997
45	32.5	0.0449362
46	33	0.0698474
47	33.5	0.0464047
48	34	0.0889113
49	34.5	0.0821027
50	35	0.0982029
51	35.5	0.113716
52	36	0.12525
53	36.5	0.108215
54	37	0.143913
55	37.5	0.138226
56	38	0.169759
57	38.5	0.159186
58	39	0.174298
59	39.5	0.190558
60	40	0.194991
61	40.5	0.192214
62	41	0.220409
63	41.5	0.219581
64	42	0.245561
65	42.5	0.258056
66	43	0.267108
67	43.5	0.283929
68	44	0.304194
69	44.5	0.288735
70	45	0.323738
71	45.5	0.321522
72	46	0.341574
73	46.5	0.354764
74	47	0.35722
75	47.5	0.349718
76	48	0.379835
77	48.5	0.399647
78	49	0.405494
79	49.5	0.409579
80	50	0.429284
81	50.5	0.450377
82	51	0.461431
83	51.5	0.465276
84	52	0.48773
85	52.5	0.468613
86	53	0.512615
87	53.5	0.517634
88	54	0.534402
89	54.5	0.53539
90	55	0.547538
91	55.5	0.557444
92	56	0.586547
93	56.5	0.57552
94	57	0.600058
95	57.5	0.597655
96	58	0.623794
97	58.5	0.614662
98	59	0.657756
99	59.5	0.645715
100	60	0.6663
101	60.5	0.664592
102	61	0.677274
103	61.5	0.700396
104	62	0.719567
105	62.5	0.700156
106	63	0.736201
107	63.5	0.730941
108	64	0.746641
109	64.5	0.759991
110	65	0.770057
111	65.5	0.765972
112	66	0.777426
113	66.5	0.776385
114	67	0.779589
115	67.5	0.811335
116	68	0.812697
117	68.5	0.819853
118	69	0.823537
119	69.5	0.843162
120	70	0.839397
121	70.5	0.843536
122	71	0.859742
123	71.5	0.86607
124	72	0.8736
125	72.5	0.88946
126	73	0.88137
127	73.5	0.880061
128	74	0.906548
129	74.5	0.889753
130	75	0.91122
131	75.5	0.917548
132	76	0.930791
133	76.5	0.924971
134	77	0.944729
135	77.5	0.932287
136	78	0.926252
137	78.5	0.919631
138	79	0.947399
139	79.5	0.95079
140	80	0.935304
141	80.5	0.965528
142	81	0.969079
143	81.5	0.967184
144	82	0.988864
145	82.5	0.947479
146	83	0.973244
147	83.5	0.979065
148	84	0.987396
149	84.5	0.973992
150	85	0.984859
151	85.5	0.979305
152	86	0.965768
153	86.5	0.978665
154	87	0.9961
155	87.5	0.991668
156	88	0.992068
157	88.5	0.975674
158	89	0.962244
159	89.5	0.946705
160	90	0.963018
161	90.5	0.942085
162	91	0.971349
163	91.5	0.942352
164	92	0.940777
165	92.5	0.95346
166	93	0.949001
167	93.5	0.932607
168	94	0.936986
169	94.5	0.947212
170	95	0.933889
171	95.5	0.926065
172	96	0.953513
173	96.5	0.920218
174	97	0.928522
175	97.5	0.948921
176	98	0.915652
177	98.5	0.932981
178	99	0.945663
179	99.5	0.936211
180	100	0.920912
181	100.5	0.91939
182	101	0.920218
183	101.5	0.927214
184	102	0.930952
185	102.5	0.935758
186	103	0.93792
187	103.5	0.906094
188	104	0.946891
189	104.5	0.923716
190	105	0.957305
191	105.5	0.932821
192	106	0.936425
193	106.5	0.913783
194	107	0.959067
195	107.5	0.930604
196	108	0.950469
197	108.5	0.936639
198	109	0.936612
199	109.5	0.944221
200	110	0.925158
201	110.5	0.940243
202	111	0.93226
203	111.5	0.919497
204	112	0.920592
205	112.5	0.915359
206	113	0.921473
207	113.5	0.90823
208	114	0.92401
209	114.5	0.919471
210	115	0.928121
211	115.5	0.909271
212	116	0.928308
213	116.5	0.941071
214	117	0.945823
215	117.5	0.921179
216	118	0.923823
217	118.5	0.926359
218	119	0.931592
219	119.5	0.945183
220	120	0.922301
221	120.5	0.900594
222	121	0.932287
223	121.5	0.902276
224	122	0.919764
225	122.5	0.910793
226	123	0.92708
227	123.5	0.917148
228	124	0.90321
229	124.5	0.912822
230	125	0.917655
231	125.5	0.895013
232	126	0.898458
233	126.5	0.896695
234	127	0.907642
235	127.5	0.90054
236	128	0.904118
237	128.5	0.894453
238	129	0.903584
239	129.5	0.884493
240	130	0.909965
241	130.5	0.911941
242	131	0.90612
243	131.5	0.895814
244	132	0.906201
245	132.5	0.885348
246	133	0.875202
247	133.5	0.886042
248	134	0.902409
249	134.5	0.875415
250	135	0.899579
251	135.5	0.874721
252	136	0.891622
253	136.5	0.866524
254	137	0.877605
255	137.5	0.876216
256	138	0.87619
257	138.5	0.86543
258	139	0.879848
259	139.5	0.857179
260	140	0.870102
261	140.5	0.849356
262	141	0.872665
263	141.5	0.858488
264	142	0.875762
265	142.5	0.848742
266	143	0.844363
267	143.5	0.87651
268	144	0.88145
269	144.5	0.862519
270	145	0.882972
271	145.5	0.854616
272	146	0.876777
273	146.5	0.853281
274	147	0.876777
275	147.5	0.853682
276	148	0.856939
277	148.5	0.846366
278	149	0.851198
279	149.5	0.854483
280	150	0.851759
281	150.5	0.851946
282	151	0.849837
283	151.5	0.853548
284	152	0.869728
285	152.5	0.837234
286	153	0.824285
287	153.5	0.836433
288	154	0.84455
289	154.5	0.835953
290	155	0.854002
291	155.5	0.846713
292	156	0.825379
293	156.5	0.801483
294	157	0.842307
295	157.5	0.851893
296	158	0.834644
297	158.5	0.848101
298	159	0.85005
299	159.5	0.822523
300	160	0.844871
301	160.5	0.828824
302	161	0.848715
303	161.5	0.832695
304	162	0.847888
305	162.5	0.844016
306	163	0.834351
307	163.5	0.80183
308	164	0.818384
309	164.5	0.809974
310	165	0.817583
311	165.5	0.803832
312	166	0.812991
313	166.5	0.804714
314	167	0.817984
315	167.5	0.807811
316	168	0.826608
317	168.5	0.791657
318	169	0.810588
319	169.5	0.797398
320	170	0.802738
321	170.5	0.805701
322	171	0.819772
323	171.5	0.795475
324	172	0.801616
325	172.5	0.793446
326	173	0.816782
327	173.5	0.78872
328	174	0.817717
329	174.5	0.79083
330	175	0.81
331	175.5	0.79633
332	176	0.800949
333	176.5	0.79083
334	177	0.803752
335	177.5	0.76744
336	178	0.805488
337	178.5	0.765625
338	179	0.78864
339	179.5	0.765625
340	180	0.785543
341	180.5	0.786985
342	181	0.763035
343	181.5	0.765598
344	182	0.78314
345	182.5	0.774489
346	183	0.785436
347	183.5	0.779482
348	184	0.776625
349	184.5	0.790135
350	185	0.797558
351	185.5	0.777052
352	186	0.79131
353	186.5	0.76712
354	187	0.791951
355	187.5	0.772967
356	188	0.767387
357	188.5	0.755585
358	189	0.758576
359	189.5	0.75692
360	190	0.773955
361	190.5	0.768615
362	191	0.757054
363	191.5	0.755132
364	192	0.747736
365	192.5	0.741782
366	193	0.767253
367	193.5	0.760391
368	194	0.766265
369	194.5	0.749872
370	195	0.75895
371	195.5	0.74891
372	196	0.744024
373	196.5	0.752809
374	197	0.74875
375	197.5	0.764343
376	198	0.758816
377	198.5	0.728111
378	199	0.742609
379	199.5	0.736762
380	200	0.761513
381	200.5	0.746961
382	201	0.758549
383	201.5	0.764824
384	202	0.752568
385	202.5	0.747789
386	203	0.74568
387	203.5	0.725735
388	204	0.771846
389	204.5	0.746
390	205	0.739165
391	205.5	0.743357
392	206	0.733478
393	206.5	0.739485
394	207	0.729366
395	207.5	0.740073
396	208	0.722691
397	208.5	0.740473
398	209	0.745172
399	209.5	0.71954
400	210	0.720475
401	210.5	0.744692
402	211	0.738364
403	211.5	0.72763
404	212	0.738017
405	212.5	0.723118
406	213	0.725174
407	213.5	0.724293
408	214	0.733985
409	214.5	0.71906
410	215	0.733291
411	215.5	0.720368
412	216	0.735
413	216.5	0.707605
414	217	0.732864
415	217.5	0.723038
416	218	0.711904
417	218.5	0.723439
418	219	0.732303
419	219.5	0.699969
420	220	0.717858
421	220.5	0.691452
422	221	0.696899
423	221.5	0.715242
424	222	0.706938
425	222.5	0.712518
426	223	0.738658
427	223.5	0.697433
428	224	0.724079
429	224.5	0.69503
430	225	0.71631
431	225.5	0.693374
432	226	0.714734
433	226.5	0.71404
434	227	0.723412
435	227.5	0.711637
436	228	0.717938
437	228.5	0.703227
438	229	0.707712
439	229.5	0.695751
440	230	0.717751
441	230.5	0.70878
442	231	0.716016
443	231.5	0.706351
444	232	0.709234
445	232.5	0.720528
446	233	0.718953
447	233.5	0.698821
448	234	0.730247
449	234.5	0.701625
450	235	0.704935
451	235.5	0.692947
452	236	0.718259
453	236.5	0.680104
454	237	0.686272
455	237.5	0.693908
456	238	0.701625
457	238.5	0.708406
458	239	0.700797
459	239.5	0.697993
460	240	0.68694
461	240.5	0.659812
462	241	0.709288
463	241.5	0.706778
464	242	0.704268
465	242.5	0.701758
466	243	0.692947
467	243.5	0.686165
468	244	0.686646
469	244.5	0.693
470	245	0.703253
471	245.5	0.709341
472	246	0.710649
473	246.5	0.708567
474	247	0.698367
475	247.5	0.684376
476	248	0.697833
477	248.5	0.693241
478	249	0.693348
479	249.5	0.688328
480	250	0.707739
481	250.5	0.684643
482	251	0.700423
483	251.5	0.699622
484	252	0.684296
485	252.5	0.686673
486	253	0.698127
487	253.5	0.706965
488	254	0.680291
489	254.5	0.696418
490	255	0.675352
491	255.5	0.682107
492	256	0.685071
493	256.5	0.678609
494	257	0.683549
495	257.5	0.681252
496	258	0.686406
497	258.5	0.68969
498	259	0.699408
499	259.5	0.692493
500	260	0.685204
501	260.5	0.665019
502	261	0.693721
503	261.5	0.678582
504	262	0.674658
505	262.5	0.683896
506	263	0.703867
507	263.5	0.685418
508	264	0.683282
509	264.5	0.694229
510	265	0.678182
511	265.5	0.686886
512	266	0.666621
513	266.5	0.644967
514	267	0.667849
515	267.5	0.674471
516	268	0.670279
517	268.5	0.688568
518	269	0.681466
519	269.5	0.679383
520	270	0.662082
521	270.5	0.67407
522	271	0.665152
523	271.5	0.65813
524	272	0.670866
525	272.5	0.683202
526	273	0.706751
527	273.5	0.672682
528	274	0.658798
529	274.5	0.655967
530	275	0.670439
531	275.5	0.664778
532	276	0.669638
533	276.5	0.659091
534	277	0.669184
535	277.5	0.680825
536	278	0.681146
537	278.5	0.67092
538	279	0.644433
539	279.5	0.659438
540	280	0.652977
541	280.5	0.677381
542	281	0.672228
543	281.5	0.658344
544	282	0.652844
545	282.5	0.664084
546	283	0.666007
547	283.5	0.670492
548	284	0.661841
549	284.5	0.670012
550	285	0.688141
551	285.5	0.657756
552	286	0.664538
553	286.5	0.67116
554	287	0.665045
555	287.5	0.677835
556	288	0.660186
557	288.5	0.671213
558	289	0.667288
559	289.5	0.660373
560	290	0.664725
561	290.5	0.65498
562	291	0.682668
563	291.5	0.662189
564	292	0.689049
565	292.5	0.685444
566	293	0.668116
567	293.5	0.671347
568	294	0.687073
569	294.5	0.654659
570	295	0.6714
571	295.5	0.667742
572	296	0.677781
573	296.5	0.66064
574	297	0.684456
575	297.5	0.656021
576	298	0.658904
577	298.5	0.671854
578	299	0.653297
579	299.5	0.678663
580	300	0.66614
581	300.5	0.654419
582	301	0.677301
583	301.5	0.663043
584	302	0.661227
585	302.5	0.659839
586	303	0.696658
587	303.5	0.66371
588	304	0.675806
589	304.5	0.665526
590	305	0.673162
591	305.5	0.661708
592	306	0.68451
593	306.5	0.654953
594	307	0.642431
595	307.5	0.667529
596	308	0.66104
597	308.5	0.664885
598	309	0.64446
599	309.5	0.671587
600	310	0.662616
601	310.5	0.64454
602	311	0.685818
603	311.5	0.65813
604	312	0.65813
605	312.5	0.649266
606	313	0.677034
607	313.5	0.662669
608	314	0.664405
609	314.5	0.646703
610	315	0.681439
611	315.5	0.657249
612	316	0.650894
613	316.5	0.676473
614	317	0.65837
615	317.5	0.659999
616	318	0.684323
617	318.5	0.640081
618	319	0.669958
619	319.5	0.653378
620	320	0.670973
621	320.5	0.654899
622	321	0.682347
623	321.5	0.669531
624	322	0.662963
625	322.5	0.641763
626	323	0.653751
627	323.5	0.648118
628	324	0.671907
629	324.5	0.664298
630	325	0.662963
631	325.5	0.659572
632	326	0.666995
633	326.5	0.633913
634	327	0.674898
635	327.5	0.659652
636	328	0.646275
637	328.5	0.643205
638	329	0.646035
639	329.5	0.657196
640	330	0.667075
641	330.5	0.64235
642	331	0.646462
643	331.5	0.660079
644	332	0.673723
645	332.5	0.668623
646	333	0.659438
647	333.5	0.651055
648	334	0.665633
649	334.5	0.667368
650	335	0.666594
651	335.5	0.657569
652	336	0.66566
653	336.5	0.664992
654	337	0.662803
655	337.5	0.645955
656	338	0.651776
657	338.5	0.672388
658	339	0.663684
659	339.5	0.646195
660	340	0.64713
661	340.5	0.65498
662	341	0.647317
663	341.5	0.658664
664	342	0.666781
665	342.5	0.643285
666	343	0.648358
667	343.5	0.64964
668	344	0.670813
669	344.5	0.651001
670	345	0.665419
671	345.5	0.630576
672	346	0.671
673	346.5	0.669024
674	347	0.675859
675	347.5	0.656849
676	348	0.651482
677	348.5	0.631243
678	349	0.653698
679	349.5	0.657409
680	350	0.662269
681	350.5	0.655887
682	351	0.644353
683	351.5	0.648144
684	352	0.657009
685	352.5	0.657997
686	353	0.670546
687	353.5	0.671827
688	354	0.677568
689	354.5	0.666674
690	355	0.676713
691	355.5	0.65554
692	356	0.650547
693	356.5	0.648572
694	357	0.673269
695	357.5	0.642617
696	358	0.667689
697	358.5	0.653511
698	359	0.666514
699	359.5	0.643045
700	360	0.652817
701	360.5	0.663337
702	361	0.671534
703	361.5	0.650708
704	362	0.661521
705	362.5	0.647797
706	363	0.665873
707	363.5	0.65805
708	364	0.649613
709	364.5	0.675405
710	365	0.668436
711	365.5	0.652149
712	366	0.680184
713	366.5	0.65554
714	367	0.653511
715	367.5	0.658237
716	368	0.651348
717	368.5	0.649079
718	369	0.662108
719	369.5	0.655834
720	370	0.659305
721	370.5	0.667689
722	371	0.660293
723	371.5	0.650734
724	372	0.659225
725	372.5	0.662589
726	373	0.669291
727	373.5	0.64769
728	374	0.665686
729	374.5	0.628653
730	375	0.654312
731	375.5	0.638853
732	376	0.657436
733	376.5	0.646783
734	377	0.662456
735	377.5	0.649106
736	378	0.658824
737	378.5	0.669131
738	379	0.661655
739	379.5	0.667689
740	380	0.658851
741	380.5	0.641496
742	381	0.65773
743	381.5	0.642724
744	382	0.663283
745	382.5	0.650975
746	383	0.667822
747	383.5	0.660426
748	384	0.647423
749	384.5	0.659545
750	385	0.649266
751	385.5	0.640001
752	386	0.667662
753	386.5	0.659786
754	387	0.648865
755	387.5	0.644246
756	388	0.640054
757	388.5	0.647824
758	389	0.670359
759	389.5	0.641363
760	390	0.654739
761	390.5	0.665526
762	391	0.644673
763	391.5	0.647237
764	392	0.645181
765	392.5	0.649533
766	393	0.64171
767	393.5	0.648652
768	394	0.666327
769	394.5	0.627799
770	395	0.691879
771	395.5	0.662082
772	396	0.669905
773	396.5	0.645341
774	397	0.662456
775	397.5	0.628173
776	398	0.650307
777	398.5	0.656395
778	399	0.658504
779	399.5	0.640989
780	400	0.664645
781	400.5	0.657276
782	401	0.681252
783	401.5	0.644914
784	402	0.662055
785	402.5	0.650627
786	403	0.666087
787	403.5	0.651509
788	404	0.66088
789	404.5	0.667368
790	405	0.690304
791	405.5	0.655807
792	406	0.671934
793	406.5	0.693241
794	407	0.655807
795	407.5	0.664859
796	408	0.665606
797	408.5	0.648411
798	409	0.65506
799	409.5	0.639227
800	410	0.663817
801	410.5	0.667368
802	411	0.668196
803	411.5	0.67132
804	412	0.652016
805	412.5	0.666567
806	413	0.675165
807	413.5	0.665045
808	414	0.660426
809	414.5	0.68427
810	415	0.673349
811	415.5	0.672628
812	416	0.660506
813	416.5	0.642617
814	417	0.683175
815	417.5	0.658077
816	418	0.652416
817	418.5	0.636343
818	419	0.659118
819	419.5	0.670279
820	420	0.669237
821	420.5	0.674257
822	421	0.675939
823	421.5	0.661735
824	422	0.677781
825	422.5	0.658424
826	423	0.680238
827	423.5	0.66096
828	424	0.687474
829	424.5	0.647931
830	425	0.658771
831	425.5	0.670439
832	426	0.668623
833	426.5	0.668383
834	427	0.656048
835	427.5	0.657489
836	428	0.659999
837	428.5	0.679223
838	429	0.652443
839	429.5	0.656608
840	430	0.656688
841	430.5	0.671747
842	431	0.680478
843	431.5	0.668356
844	432	0.66614
845	432.5	0.654259
846	433	0.667662
847	433.5	0.663977
848	434	0.652363
849	434.5	0.651669
850	435	0.67925
851	435.5	0.664885
852	436	0.663764
853	436.5	0.646889
854	437	0.684456
855	437.5	0.662562
856	438	0.663524
857	438.5	0.645047
858	439	0.679544
859	439.5	0.656448
860	440	0.661868
861	440.5	0.642083
862	441	0.646195
863	441.5	0.673803
864	442	0.686646
865	442.5	0.667876
866	443	0.654205
867	443.5	0.649079
868	444	0.686619
869	444.5	0.672708
870	445	0.652924
871	445.5	0.653751
872	446	0.687794
873	446.5	0.674177
874	447	0.683015
875	447.5	0.665873
876	448	0.660053
877	448.5	0.673269
878	449	0.652603
879	449.5	0.66355
880	450	0.672975
881	450.5	0.659011
882	451	0.665473
883	451.5	0.671454
884	452	0.690437
885	452.5	0.651989
886	453	0.679998
887	453.5	0.664885
888	454	0.669157
889	454.5	0.643365
890	455	0.653511
891	455.5	0.655594
892	456	0.680852
893	456.5	0.655967
894	457	0.678155
895	457.5	0.673563
896	458	0.665766
897	458.5	0.652603
898	459	0.670092
899	459.5	0.648091
900	460	0.676473
901	460.5	0.656902
902	461	0.656929
903	461.5	0.672655
904	462	0.665846
905	462.5	0.677141
906	463	0.673963
907	463.5	0.667021
908	464	0.674631
909	464.5	0.666701
910	465	0.680158
911	465.5	0.672121
912	466	0.677007
913	466.5	0.654259
914	467	0.672869
915	467.5	0.675485
916	468	0.678289
917	468.5	0.649399
918	469	0.667635
919	469.5	0.689823
920	470	0.679464
921	470.5	0.649346
922	471	0.670332
923	471.5	0.65247
924	472	0.676019
925	472.5	0.658397
926	473	0.678956
927	473.5	0.690624
928	474	0.683121
929	474.5	0.662429
930	475	0.684723
931	475.5	0.655247
932	476	0.682748
933	476.5	0.647717

## Sheet: PL intensity > 450 nm (norm.)
	time (s)	emission > 450 nm
0	10	1.3
1	10.5	0.927569
2	11	0.888399
3	11.5	0.86023
4	12	0.808987
5	12.5	0.806021
6	13	0.804989
7	13.5	0.764342
8	14	0.743072
9	14.5	0.680998
10	15	0.634615
11	15.5	0.589749
12	16	0.525114
13	16.5	0.45963
14	17	0.41944
15	17.5	0.371817
16	18	0.326244
17	18.5	0.277719
18	19	0.241463
19	19.5	0.197014
20	20	0.180996
21	20.5	0.153937
22	21	0.140192
23	21.5	0.124527
24	22	0.110965
25	22.5	0.0921899
26	23	0.0799737
27	23.5	0.0682148
28	24	0.0600227
29	24.5	0.0539211
30	25	0.0414306
31	25.5	0.0286656
32	26	0.0412738
33	26.5	0.0262224
34	27	0.0327812
35	27.5	0.0210223
36	28	0.0165931
37	28.5	0.0204997
38	29	0.0197942
39	29.5	0.0100473
40	30	0.0133398
41	30.5	0.00759103
42	31	0.0130916
43	31.5	0.00184223
44	32	0.00391964
45	32.5	0.00313571
46	33	0.00713374
47	33.5	0.00854481
48	34	0.00521312
49	34.5	0.00210354
50	35	0.00407642
51	35.5	0.00838802
52	36	0
53	36.5	0.00919808
54	37	0.00513472
55	37.5	0.00222113
56	38	0.00697695
57	38.5	0.00260003
58	39	0.00493874
59	39.5	0.00977296
60	40	0.0100081
61	40.5	0.00442919
62	41	0.0024955
63	41.5	0.00883225
64	42	0.00598398
65	42.5	0.0125036
66	43	0.0110142
67	43.5	0.0102041
68	44	0.0172333
69	44.5	0.0138755
70	45	0.0142544
71	45.5	0.011171
72	46	0.0124514
73	46.5	0.0165409
74	47	0.0160574
75	47.5	0.014764
76	48	0.0154303
77	48.5	0.021362
78	49	0.0217932
79	49.5	0.0240796
80	50	0.0246545
81	50.5	0.0179519
82	51	0.0206565
83	51.5	0.0300767
84	52	0.0305078
85	52.5	0.0192062
86	53	0.0278425
87	53.5	0.0296325
88	54	0.02975
89	54.5	0.0324546
90	55	0.0380989
91	55.5	0.0321149
92	56	0.0298023
93	56.5	0.0381773
94	57	0.0394707
95	57.5	0.0313832
96	58	0.033343
97	58.5	0.0354205
98	59	0.0415482
99	59.5	0.0347019
100	60	0.0471794
101	60.5	0.0487472
102	61	0.0497271
103	61.5	0.0428024
104	62	0.0423974
105	62.5	0.041326
106	63	0.0472447
107	63.5	0.0496618
108	64	0.0483422
109	64.5	0.0450628
110	65	0.0526146
111	65.5	0.0468266
112	66	0.0450758
113	66.5	0.0532417
114	67	0.0554759
115	67.5	0.0528367
116	68	0.0568609
117	68.5	0.0564036
118	69	0.0563121
119	69.5	0.0553583
120	70	0.0615906
121	70.5	0.0539211
122	71	0.0588468
123	71.5	0.0519875
124	72	0.0660851
125	72.5	0.0598267
126	73	0.0547573
127	73.5	0.0591604
128	74	0.0689726
129	74.5	0.0635896
130	75	0.0720037
131	75.5	0.0563905
132	76	0.0610941
133	76.5	0.0677052
134	77	0.0623614
135	77.5	0.0613293
136	78	0.0603232
137	78.5	0.063668
138	79	0.0686982
139	79.5	0.0610157
140	80	0.0665424
141	80.5	0.062675
142	81	0.0721997
143	81.5	0.0679143
144	82	0.0581674
145	82.5	0.070462
146	83	0.0675223
147	83.5	0.0655886
148	84	0.0725264
149	84.5	0.0805485
150	85	0.0687112
151	85.5	0.0702399
152	86	0.068058
153	86.5	0.0684238
154	87	0.0790852
155	87.5	0.0643866
156	88	0.0681233
157	88.5	0.0636941
158	89	0.0735193
159	89.5	0.0712721
160	90	0.0766289
161	90.5	0.0693776
162	91	0.0723434
163	91.5	0.0730359
164	92	0.0680057
165	92.5	0.0661896
166	93	0.0713113
167	93.5	0.0656409
168	94	0.0687504
169	94.5	0.0669735
170	95	0.0643996
171	95.5	0.0643474
172	96	0.0638901
173	96.5	0.0603624
174	97	0.0751394
175	97.5	0.0695866
176	98	0.0662419
177	98.5	0.0632891
178	99	0.0692469
179	99.5	0.0727615
180	100	0.0738982
181	100.5	0.0761586
182	101	0.066673
183	101.5	0.0641906
184	102	0.0737806
185	102.5	0.0724741
186	103	0.0667253
187	103.5	0.0661765
188	104	0.0636549
189	104.5	0.0700962
190	105	0.0704359
191	105.5	0.0701223
192	106	0.0706057
193	106.5	0.0662288
194	107	0.064661
195	107.5	0.0731666
196	108	0.0659283
197	108.5	0.0633544
198	109	0.0725656
199	109.5	0.0732842
200	110	0.0733625
201	110.5	0.0671173
202	111	0.0696781
203	111.5	0.0642298
204	112	0.0765897
205	112.5	0.0681364
206	113	0.0658891
207	113.5	0.0612117
208	114	0.0686459
209	114.5	0.0751786
210	115	0.0659022
211	115.5	0.0652881
212	116	0.070266
213	116.5	0.0641383
214	117	0.0747997
215	117.5	0.066268
216	118	0.073859
217	118.5	0.0708278
218	119	0.0679273
219	119.5	0.0670911
220	120	0.0721997
221	120.5	0.0605323
222	121	0.0715464
223	121.5	0.0608458
224	122	0.0675484
225	122.5	0.0643735
226	123	0.0702268
227	123.5	0.0609765
228	124	0.073062
229	124.5	0.0645564
230	125	0.073454
231	125.5	0.059487
232	126	0.0698349
233	126.5	0.0624529
234	127	0.0690117
235	127.5	0.0576187
236	128	0.0655102
237	128.5	0.0687635
238	129	0.0745907
239	129.5	0.0724741
240	130	0.0703575
241	130.5	0.0713897
242	131	0.066464
243	131.5	0.0743033
244	132	0.0631715
245	132.5	0.0669082
246	133	0.0667906
247	133.5	0.0693906
248	134	0.0679143
249	134.5	0.0668168
250	135	0.0686851
251	135.5	0.0713113
252	136	0.0729836
253	136.5	0.0755575
254	137	0.0606368
255	137.5	0.0650529
256	138	0.0646871
257	138.5	0.0627665
258	139	0.0604277
259	139.5	0.0662941
260	140	0.0662419
261	140.5	0.061277
262	141	0.0658238
263	141.5	0.0588207
264	142	0.0628057
265	142.5	0.0619172
266	143	0.0674178
267	143.5	0.0594609
268	144	0.0673132
269	144.5	0.0609242
270	145	0.0675223
271	145.5	0.0678751
272	146	0.0718208
273	146.5	0.069665
274	147	0.0757797
275	147.5	0.0638248
276	148	0.0662157
277	148.5	0.0666861
278	149	0.0661112
279	149.5	0.0641122
280	150	0.068058
281	150.5	0.0609896
282	151	0.0606107
283	151.5	0.0643604
284	152	0.0679926
285	152.5	0.0565865
286	153	0.0635112
287	153.5	0.0571614
288	154	0.0682148
289	154.5	0.0544699
290	155	0.0658107
291	155.5	0.0615644
292	156	0.0736892
293	156.5	0.0603102
294	157	0.0641514
295	157.5	0.0615906
296	158	0.0767726
297	158.5	0.0666861
298	159	0.0658499
299	159.5	0.069456
300	160	0.0723957
301	160.5	0.0639815
302	161	0.0673916
303	161.5	0.0585594
304	162	0.0591996
305	162.5	0.0602448
306	163	0.0600227
307	163.5	0.0628971
308	164	0.0598267
309	164.5	0.0669474
310	165	0.0619433
311	165.5	0.0550186
312	166	0.0655494
313	166.5	0.0603755
314	167	0.0587423
315	167.5	0.0658238
316	168	0.0630278
317	168.5	0.0566518
318	169	0.0595654
319	169.5	0.0606237
320	170	0.0572136
321	170.5	0.0698871
322	171	0.0585333
323	171.5	0.0623353
324	172	0.0653404
325	172.5	0.0621785
326	173	0.0639685
327	173.5	0.0607021
328	174	0.0670127
329	174.5	0.0583895
330	175	0.0650921
331	175.5	0.0545222
332	176	0.0613031
333	176.5	0.0572267
334	177	0.0688419
335	177.5	0.055084
336	178	0.0664379
337	178.5	0.0613423
338	179	0.0575403
339	179.5	0.0583634
340	180	0.0618127
341	180.5	0.0581021
342	181	0.0625443
343	181.5	0.0560116
344	182	0.061682
345	182.5	0.0578408
346	183	0.0622308
347	183.5	0.0647916
348	184	0.0571091
349	184.5	0.0535292
350	185	0.0592257
351	185.5	0.0601272
352	186	0.0713635
353	186.5	0.0577232
354	187	0.0584549
355	187.5	0.0619303
356	188	0.0619303
357	188.5	0.0511513
358	189	0.0581674
359	189.5	0.0507201
360	190	0.0507985
361	190.5	0.0586508
362	191	0.0582981
363	191.5	0.0611855
364	192	0.0668168
365	192.5	0.0541825
366	193	0.0544699
367	193.5	0.0577885
368	194	0.0585463
369	194.5	0.0501452
370	195	0.0625705
371	195.5	0.0574749
372	196	0.0530327
373	196.5	0.0630016
374	197	0.0576448
375	197.5	0.0555021
376	198	0.0595132
377	198.5	0.0558679
378	199	0.0662549
379	199.5	0.0566649
380	200	0.061878
381	200.5	0.0543523
382	201	0.0567825
383	201.5	0.0511905
384	202	0.0632368
385	202.5	0.0611202
386	203	0.0554106
387	203.5	0.0559986
388	204	0.0613815
389	204.5	0.0579192
390	205	0.0524056
391	205.5	0.0606499
392	206	0.0599966
393	206.5	0.057292
394	207	0.0630931
395	207.5	0.0495834
396	208	0.062675
397	208.5	0.0591212
398	209	0.0548227
399	209.5	0.0497663
400	210	0.0543262
401	210.5	0.0580106
402	211	0.0636026
403	211.5	0.0530327
404	212	0.05609
405	212.5	0.0463432
406	213	0.0581021
407	213.5	0.0492829
408	214	0.0554367
409	214.5	0.0514126
410	215	0.0538689
411	215.5	0.0456246
412	216	0.0564428
413	216.5	0.0505111
414	217	0.0545352
415	217.5	0.0525231
416	218	0.0598137
417	218.5	0.0478588
418	219	0.0528236
419	219.5	0.0501714
420	220	0.0473362
421	220.5	0.0497925
422	221	0.0579714
423	221.5	0.0468397
424	222	0.0562207
425	222.5	0.0510075
426	223	0.0507462
427	223.5	0.0502367
428	224	0.0572528
429	224.5	0.0540387
430	225	0.0546267
431	225.5	0.0475975
432	226	0.0543
433	226.5	0.0553191
434	227	0.0524056
435	227.5	0.0530719
436	228	0.0543784
437	228.5	0.0497663
438	229	0.0543
439	229.5	0.0538297
440	230	0.0526015
441	230.5	0.0534769
442	231	0.0597614
443	231.5	0.0533201
444	232	0.0556458
445	232.5	0.0546528
446	233	0.0616167
447	233.5	0.0592649
448	234	0.0567172
449	234.5	0.05609
450	235	0.0525231
451	235.5	0.0428024
452	236	0.0491261
453	236.5	0.0512297
454	237	0.0569915
455	237.5	0.0529151
456	238	0.0528106
457	238.5	0.0535814
458	239	0.0550056
459	239.5	0.0489432
460	240	0.0541563
461	240.5	0.0497141
462	241	0.0542347
463	241.5	0.0573443
464	242	0.0637072
465	242.5	0.0563644
466	243	0.0506678
467	243.5	0.0521442
468	244	0.0575272
469	244.5	0.0521442
470	245	0.0588599
471	245.5	0.0534639
472	246	0.055881
473	246.5	0.0576579
474	247	0.058089
475	247.5	0.0511774
476	248	0.0577885
477	248.5	0.052105
478	249	0.062884
479	249.5	0.0597222
480	250	0.0610288
481	250.5	0.0512035
482	251	0.0542217
483	251.5	0.0578669
484	252	0.065471
485	252.5	0.0532156
486	253	0.0563252
487	253.5	0.0459251
488	254	0.0486819
489	254.5	0.049701
490	255	0.05089
491	255.5	0.0496879
492	256	0.0542086
493	256.5	0.0504588
494	257	0.0480025
495	257.5	0.0506548
496	258	0.0613815
497	258.5	0.0498186
498	259	0.0531111
499	259.5	0.0496095
500	260	0.0473754
501	260.5	0.0563513
502	261	0.0530327
503	261.5	0.0593172
504	262	0.0471794
505	262.5	0.0585071
506	263	0.0508116
507	263.5	0.0458075
508	264	0.0473754
509	264.5	0.0485382
510	265	0.0534247
511	265.5	0.0531895
512	266	0.0495181
513	266.5	0.0517261
514	267	0.0490477
515	267.5	0.0513734
516	268	0.058886
517	268.5	0.0422145
518	269	0.0518437
519	269.5	0.0491523
520	270	0.052092
521	270.5	0.0520528
522	271	0.0469181
523	271.5	0.0509945
524	272	0.0511382
525	272.5	0.0505895
526	273	0.0480286
527	273.5	0.0546136
528	274	0.0541825
529	274.5	0.0543915
530	275	0.0546267
531	275.5	0.0484859
532	276	0.0478457
533	276.5	0.0480678
534	277	0.0562468
535	277.5	0.0442658
536	278	0.0489693
537	278.5	0.0445663
538	279	0.0475191
539	279.5	0.0520789
540	280	0.0465784
541	280.5	0.045716
542	281	0.0525623
543	281.5	0.0489432
544	282	0.0531372
545	282.5	0.0498578
546	283	0.0470487
547	283.5	0.0485774
548	284	0.054496
549	284.5	0.0533071
550	285	0.0504719
551	285.5	0.0509814
552	286	0.0545483
553	286.5	0.0503673
554	287	0.0563383
555	287.5	0.0538166
556	288	0.0552408
557	288.5	0.0556589
558	289	0.0524709
559	289.5	0.0504065
560	290	0.0533463
561	290.5	0.0452195
562	291	0.0495703
563	291.5	0.0506156
564	292	0.0547181
565	292.5	0.0501191
566	293	0.0501583
567	293.5	0.052301
568	294	0.0504457
569	294.5	0.0498055
570	295	0.0455331
571	295.5	0.0489171
572	296	0.0584157
573	296.5	0.0472578
574	297	0.0512035
575	297.5	0.0524317
576	298	0.055894
577	298.5	0.0486296
578	299	0.0495834
579	299.5	0.0547312
580	300	0.0521312
581	300.5	0.048904
582	301	0.0549272
583	301.5	0.0484728
584	302	0.0501191
585	302.5	0.0493874
586	303	0.0561161
587	303.5	0.049492
588	304	0.0576579
589	304.5	0.0489824
590	305	0.0498839
591	305.5	0.0480678
592	306	0.0506548
593	306.5	0.0485382
594	307	0.0564166
595	307.5	0.0457422
596	308	0.0559202
597	308.5	0.0518829
598	309	0.0470095
599	309.5	0.0518829
600	310	0.0516478
601	310.5	0.0543392
602	311	0.0459773
603	311.5	0.046317
604	312	0.0486166
605	312.5	0.0440567
606	313	0.0527583
607	313.5	0.0549925
608	314	0.0591473
609	314.5	0.0536468
610	315	0.0510859
611	315.5	0.0498186
612	316	0.0537644
613	316.5	0.0484859
614	317	0.0495834
615	317.5	0.0499884
616	318	0.058677
617	318.5	0.0558679
618	319	0.0536468
619	319.5	0.0433251
620	320	0.0513081
621	320.5	0.0416135
622	321	0.0454809
623	321.5	0.0409341
624	322	0.0503935
625	322.5	0.0431813
626	323	0.052105
627	323.5	0.0502628
628	324	0.0531764
629	324.5	0.045899
630	325	0.045899
631	325.5	0.047702
632	326	0.0498186
633	326.5	0.0382165
634	327	0.0459904
635	327.5	0.0439522
636	328	0.0494136
637	328.5	0.0467351
638	329	0.0475321
639	329.5	0.0458206
640	330	0.0451542
641	330.5	0.0537774
642	331	0.0537905
643	331.5	0.0470487
644	332	0.0521573
645	332.5	0.039523
646	333	0.0515824
647	333.5	0.0499492
648	334	0.0438869
649	334.5	0.0446839
650	335	0.0499754
651	335.5	0.0536337
652	336	0.0458728
653	336.5	0.0525362
654	337	0.0513211
655	337.5	0.0504065
656	338	0.0480548
657	338.5	0.0437562
658	339	0.0461995
659	339.5	0.0457422
660	340	0.0431029
661	340.5	0.0426849
662	341	0.0490347
663	341.5	0.0438477
664	342	0.0471271
665	342.5	0.0532287
666	343	0.0468658
667	343.5	0.0513342
668	344	0.0455854
669	344.5	0.0439783
670	345	0.0518568
671	345.5	0.0460688
672	346	0.047898
673	346.5	0.0526538
674	347	0.0496226
675	347.5	0.0418617
676	348	0.0559463
677	348.5	0.0479241
678	349	0.0497925
679	349.5	0.0488909
680	350	0.0605584
681	350.5	0.0538036
682	351	0.0496357
683	351.5	0.0507985
684	352	0.0573051
685	352.5	0.0495312
686	353	0.0478849
687	353.5	0.0467613
688	354	0.0451281
689	354.5	0.0466568
690	355	0.0572006
691	355.5	0.0522488
692	356	0.0526538
693	356.5	0.0489432
694	357	0.0544438
695	357.5	0.0452849
696	358	0.0530327
697	358.5	0.0460819
698	359	0.0544046
699	359.5	0.0517392
700	360	0.0484206
701	360.5	0.0461864
702	361	0.0535422
703	361.5	0.0540649
704	362	0.0499362
705	362.5	0.0462256
706	363	0.0513472
707	363.5	0.0506809
708	364	0.0446447
709	364.5	0.049492
710	365	0.0475975
711	365.5	0.0408557
712	366	0.0472578
713	366.5	0.0484467
714	367	0.0462648
715	367.5	0.0520267
716	368	0.0542217
717	368.5	0.0457552
718	369	0.0459904
719	369.5	0.0468397
720	370	0.0482638
721	370.5	0.0471663
722	371	0.0524317
723	371.5	0.0492045
724	372	0.0497402
725	372.5	0.0398496
726	373	0.0498317
727	373.5	0.0506548
728	374	0.0515824
729	374.5	0.0449452
730	375	0.0477673
731	375.5	0.052902
732	376	0.0537121
733	376.5	0.048512
734	377	0.0420577
735	377.5	0.0468919
736	378	0.0509684
737	378.5	0.0465653
738	379	0.047702
739	379.5	0.0542608
740	380	0.0511774
741	380.5	0.0485512
742	381	0.0491392
743	381.5	0.0469181
744	382	0.0499623
745	382.5	0.0427894
746	383	0.0429331
747	383.5	0.05089
748	384	0.0481201
749	384.5	0.046304
750	385	0.0551885
751	385.5	0.0443703
752	386	0.0503804
753	386.5	0.0465
754	387	0.044514
755	387.5	0.045311
756	388	0.0547312
757	388.5	0.047898
758	389	0.0411693
759	389.5	0.0486296
760	390	0.0467482
761	390.5	0.0488256
762	391	0.0450758
763	391.5	0.0466698
764	392	0.0520528
765	392.5	0.0443442
766	393	0.0486558
767	393.5	0.042724
768	394	0.0492176
769	394.5	0.044919
770	395	0.049505
771	395.5	0.0422537
772	396	0.0520658
773	396.5	0.0519221
774	397	0.0497533
775	397.5	0.0452979
776	398	0.0457944
777	398.5	0.0468919
778	399	0.0569654
779	399.5	0.0404245
780	400	0.0446577
781	400.5	0.0443572
782	401	0.0489824
783	401.5	0.0466829
784	402	0.0466568
785	402.5	0.0440698
786	403	0.0533593
787	403.5	0.0450889
788	404	0.0452587
789	404.5	0.0451804
790	405	0.0511121
791	405.5	0.0493874
792	406	0.0532809
793	406.5	0.0594478
794	407	0.0518699
795	407.5	0.0465784
796	408	0.046513
797	408.5	0.0485643
798	409	0.0504719
799	409.5	0.0442396
800	410	0.0467613
801	410.5	0.051896
802	411	0.0562599
803	411.5	0.0491261
804	412	0.0412999
805	412.5	0.0447753
806	413	0.0538166
807	413.5	0.0441221
808	414	0.0479764
809	414.5	0.0524056
810	415	0.0598659
811	415.5	0.0490216
812	416	0.0486427
813	416.5	0.0430768
814	417	0.0459773
815	417.5	0.0394316
816	418	0.0480548
817	418.5	0.0481201
818	419	0.0519875
819	419.5	0.0476367
820	420	0.0461864
821	420.5	0.0467874
822	421	0.0416919
823	421.5	0.0524056
824	422	0.0522618
825	422.5	0.0510598
826	423	0.0508508
827	423.5	0.0488517
828	424	0.0474929
829	424.5	0.0449713
830	425	0.0593302
831	425.5	0.0483683
832	426	0.0471402
833	426.5	0.0489955
834	427	0.0477412
835	427.5	0.0457422
836	428	0.0490216
837	428.5	0.0525885
838	429	0.0472578
839	429.5	0.0507462
840	430	0.0522749
841	430.5	0.0490347
842	431	0.0503935
843	431.5	0.0537774
844	432	0.0588076
845	432.5	0.0433904
846	433	0.0502498
847	433.5	0.042907
848	434	0.0428939
849	434.5	0.0448668
850	435	0.0500146
851	435.5	0.0457814
852	436	0.052301
853	436.5	0.0448407
854	437	0.0525231
855	437.5	0.0449974
856	438	0.0515955
857	438.5	0.044318
858	439	0.0506286
859	439.5	0.039314
860	440	0.0510729
861	440.5	0.0509553
862	441	0.0475975
863	441.5	0.0472839
864	442	0.0540518
865	442.5	0.0507985
866	443	0.0525101
867	443.5	0.0458728
868	444	0.0593956
869	444.5	0.0421361
870	445	0.051504
871	445.5	0.0503281
872	446	0.0482899
873	446.5	0.0506025
874	447	0.0475191
875	447.5	0.0470748
876	448	0.0571483
877	448.5	0.0531895
878	449	0.0481593
879	449.5	0.0496226
880	450	0.0534639
881	450.5	0.0501583
882	451	0.048904
883	451.5	0.0552408
884	452	0.0544568
885	452.5	0.0517131
886	453	0.0492437
887	453.5	0.0408426
888	454	0.0527191
889	454.5	0.0506678
890	455	0.0561031
891	455.5	0.048303
892	456	0.0468266
893	456.5	0.0533985
894	457	0.0442004
895	457.5	0.0409733
896	458	0.060088
897	458.5	0.0493613
898	459	0.0494528
899	459.5	0.0371451
900	460	0.0515432
901	460.5	0.0438738
902	461	0.0552538
903	461.5	0.0502498
904	462	0.0457291
905	462.5	0.0486166
906	463	0.0478326
907	463.5	0.0516608
908	464	0.0513603
909	464.5	0.0470879
910	465	0.047702
911	465.5	0.0552146
912	466	0.0523141
913	466.5	0.0427894
914	467	0.0507462
915	467.5	0.0484598
916	468	0.0437432
917	468.5	0.0569001
918	469	0.0476889
919	469.5	0.0486427
920	470	0.0470487
921	470.5	0.0470095
922	471	0.0534377
923	471.5	0.0441612
924	472	0.0503673
925	472.5	0.0500668
926	473	0.0530458
927	473.5	0.0448537
928	474	0.0483945
929	474.5	0.0505111
930	475	0.0420838
931	475.5	0.0455462
932	476	0.050707
933	476.5	0.0476759
