# Supplementary material for: Antisolvent controls the shape and size of anisotropic lead halide perovskite nanocrystals
Source: Nat Commun. 2024 Oct 17;15:8952. doi: 10.1038/s41467-024-53221-5 (PMC11486954; doi:10.1038/s41467-024-53221-5)
Supplement: Supplementary file 3 — Source Data [file 41467_2024_53221_MOESM3_ESM.zip › Fig04g_SAXS.xlsx]

## Sheet: I_100 SAXS peak height (norm.)
	time (s)	I_100	propagated fit uncertainty
0	11.3	0.00145938	0
1	11.8	2.08152e-10
2	12.3	2.85e-09
3	12.8	8.21153e-09
4	13.3	1.56033e-09
5	13.8	7.6136e-11
6	14.3	1.6713e-09
7	14.8	3.01721e-11
8	15.3	8.78592e-09
9	15.8	4.97243e-09
10	16.3	1.61302e-09
11	16.8	1.4157e-11
12	17.3	1.11767e-11
13	17.8	1.08713e-09
14	18.3	1.93491e-10
15	18.8	9.79392e-09
16	19.3	5.31648e-10
17	19.8	1.97078e-09
18	20.3	9.39385e-09
19	20.8	3.28435e-10
20	21.3	3.71453e-11
21	21.8	1.61166e-09
22	22.3	1.0418e-10
23	22.8	2.50246e-09
24	23.3	7.7512e-11
25	23.8	1.22553e-11
26	24.3	7.42249e-10
27	24.8	4.65399e-10
28	25.3	8.28801e-11
29	25.8	1.24901e-09
30	26.3	1.02429e-08
31	26.8	4.62193e-09
32	27.3	9.44547e-11
33	27.8	2.42228e-10
34	28.3	6.90053e-11
35	28.8	4.32352e-11
36	29.3	2.83814e-09
37	29.8	1.96665e-11
38	30.3	5.68247e-10
39	30.8	1.26136e-08
40	31.3	7.27675e-10
41	31.8	6.94548e-10
42	32.3	5.04642e-10
43	32.8	1.09247e-08
44	33.3	1.13063e-08
45	33.8	9.81358e-13
46	34.3	4.86574e-09
47	34.8	1.52709e-14
48	35.3	3.67291e-10
49	35.8	9.09087e-09
50	36.3	2.26938e-09
51	36.8	6.99883e-09
52	37.3	6.50702e-12
53	37.8	2.15468e-09
54	38.3	1.23814e-09
55	38.8	1.38198e-10
56	39.3	4.44489e-10
57	39.8	9.27081e-10
58	40.3	1.06053e-11
59	40.8	4.4206e-09
60	41.3	2.92237e-12
61	41.8	6.94543e-10
62	42.3	6.96912e-10
63	42.8	6.62461e-11
64	43.3	2.32466e-08
65	43.8	3.57729e-09
66	44.3	2.61165e-09	0
67	44.8	8.62345e-08
68	45.3	1.87495e-11
69	45.8	6.57296e-10
70	46.3	1.55898e-09
71	46.8	3.23473e-10
72	47.3	1.53611e-10
73	47.8	7.15631e-10
74	48.3	1.93448e-09
75	48.8	4.22121e-11
76	49.3	3.47936e-11
77	49.8	4.19649e-09
78	50.3	3.71325e-13
79	50.8	1.46068e-09
80	51.3	7.11446e-10
81	51.8	1.04544e-09
82	52.3	4.01521e-11
83	52.8	1.13296e-08
84	53.3	5.23303e-11
85	53.8	2.37674e-10
86	54.3	1.2467e-08
87	54.8	0.0119786	0
88	55.3	0.0165415	0.00561733
89	55.8	0.020919	0.00610514
90	56.3	0.0212024	0.00567073
91	56.8	0.023556	0.00533079
92	57.3	0.0238261	0.00520569
93	57.8	0.0320025	0.00492098
94	58.3	0.0395807	0.00512423
95	58.8	0.0414242	0.0048585
96	59.3	0.0476477	0.00478038
97	59.8	0.0535212	0.00483806
98	60.3	0.061388	0.00480103
99	60.8	0.066437	0.0049651
100	61.3	0.0743043	0.00509835
101	61.8	0.0826966	0.00530207
102	62.3	0.0898375	0.00525961
103	62.8	0.0981857	0.00495364
104	63.3	0.106451	0.00532281
105	63.8	0.118488	0.00514004
106	64.3	0.120678	0.00493262
107	64.8	0.127694	0.00503712
108	65.3	0.137821	0.0055848
109	65.8	0.146693	0.00556642
110	66.3	0.157796	0.00552785
111	66.8	0.167309	0.00574424
112	67.3	0.174873	0.00588988
113	67.8	0.180252	0.0057274
114	68.3	0.191209	0.00574111
115	68.8	0.198471	0.00606449
116	69.3	0.205017	0.00607295
117	69.8	0.216783	0.00597514
118	70.3	0.223012	0.00587468
119	70.8	0.225766	0.00619349
120	71.3	0.235983	0.00663315
121	71.8	0.242312	0.00640462
122	72.3	0.25101	0.00637077
123	72.8	0.255848	0.00670798
124	73.3	0.264998	0.00659136
125	73.8	0.270414	0.00657679
126	74.3	0.278445	0.00662553
127	74.8	0.285182	0.00663822
128	75.3	0.293392	0.00722431
129	75.8	0.291855	0.0069516
130	76.3	0.302743	0.00721473
131	76.8	0.3068	0.00721179
132	77.3	0.313538	0.00712104
133	77.8	0.322304	0.00731851
134	78.3	0.324081	0.00718103
135	78.8	0.329487	0.00735512
136	79.3	0.333652	0.00777363
137	79.8	0.342967	0.00744447
138	80.3	0.342966	0.00755079
139	80.8	0.350329	0.00779586
140	81.3	0.353834	0.0075716
141	81.8	0.359467	0.00744573
142	82.3	0.370828	0.00796629
143	82.8	0.374729	0.00819152
144	83.3	0.37666	0.0078806
145	83.8	0.381731	0.0080835
146	84.3	0.387922	0.00810827
147	84.8	0.392853	0.00824228
148	85.3	0.392026	0.0081002
149	85.8	0.401929	0.00846555
150	86.3	0.405983	0.00865248
151	86.8	0.407793	0.00840113
152	87.3	0.413305	0.00820342
153	87.8	0.412735	0.00863183
154	88.3	0.423187	0.00823509
155	88.8	0.419837	0.00845113
156	89.3	0.428069	0.00857524
157	89.8	0.434426	0.00858351
158	90.3	0.437816	0.00891989
159	90.8	0.440947	0.00879892
160	91.3	0.453158	0.00938108
161	91.8	0.446897	0.00906114
162	92.3	0.453243	0.0090378
163	92.8	0.45629	0.00900274
164	93.3	0.468672	0.00921108
165	93.8	0.47291	0.00907314
166	94.3	0.480873	0.00958611
167	94.8	0.48079	0.0091999
168	95.3	0.476813	0.00909296
169	95.8	0.486406	0.00908334
170	96.3	0.490385	0.00979857
171	96.8	0.487551	0.0095455
172	97.3	0.482141	0.00959294
173	97.8	0.496997	0.00958426
174	98.3	0.494252	0.00954448
175	98.8	0.50504	0.0100373
176	99.3	0.504172	0.00998034
177	99.8	0.51387	0.00964619
178	100.3	0.509715	0.00982548
179	100.8	0.509677	0.0101961
180	101.3	0.525598	0.0100257
181	101.8	0.522115	0.0100684
182	102.3	0.525957	0.0103716
183	102.8	0.52821	0.0101552
184	103.3	0.534806	0.010399
185	103.8	0.536569	0.0102534
186	104.3	0.531622	0.01031
187	104.8	0.53921	0.0101444
188	105.3	0.540177	0.0105766
189	105.8	0.544169	0.0105963
190	106.3	0.553937	0.0106197
191	106.8	0.555029	0.0107749
192	107.3	0.555965	0.0103547
193	107.8	0.561938	0.0105862
194	108.3	0.563073	0.0109362
195	108.8	0.568307	0.0105128
196	109.3	0.568111	0.0105673
197	109.8	0.568057	0.011183
198	110.3	0.563442	0.0109749
199	110.8	0.575503	0.0109072
200	111.3	0.58054	0.0109631
201	111.8	0.583533	0.0111005
202	112.3	0.586464	0.0110716
203	112.8	0.586773	0.0110444
204	113.3	0.594367	0.0113792
205	113.8	0.60238	0.0115012
206	114.3	0.588621	0.0111975
207	114.8	0.605861	0.0112482
208	115.3	0.603061	0.0116192
209	115.8	0.60708	0.0115667
210	116.3	0.60094	0.0113988
211	116.8	0.611721	0.011672
212	117.3	0.610802	0.0114039
213	117.8	0.622865	0.0115575
214	118.3	0.615964	0.0115437
215	118.8	0.622097	0.011191
216	119.3	0.618842	0.0116612
217	119.8	0.618057	0.0118876
218	120.3	0.627993	0.0117195
219	120.8	0.628916	0.0114612
220	121.3	0.630039	0.0113954
221	121.8	0.638845	0.0117114
222	122.3	0.637635	0.0117842
223	122.8	0.632793	0.011741
224	123.3	0.633313	0.0115648
225	123.8	0.645703	0.012387
226	124.3	0.644624	0.0123967
227	124.8	0.6454	0.0120068
228	125.3	0.654238	0.0121797
229	125.8	0.656212	0.0120003
230	126.3	0.659481	0.0123381
231	126.8	0.648664	0.0119718
232	127.3	0.661868	0.0122764
233	127.8	0.669412	0.0124837
234	128.3	0.666121	0.0122936
235	128.8	0.670503	0.0121836
236	129.3	0.669593	0.0121028
237	129.8	0.669695	0.0121653
238	130.3	0.667844	0.0122743
239	130.8	0.677949	0.0124841
240	131.3	0.67778	0.0125273
241	131.8	0.67795	0.0126951
242	132.3	0.683709	0.0128155
243	132.8	0.685292	0.0129104
244	133.3	0.677127	0.0124213
245	133.8	0.683145	0.0122472
246	134.3	0.678938	0.0125863
247	134.8	0.691321	0.0128099
248	135.3	0.693886	0.0131081
249	135.8	0.685849	0.0128111
250	136.3	0.689991	0.0129869
251	136.8	0.706209	0.01272
252	137.3	0.699287	0.012829
253	137.8	0.699788	0.0126201
254	138.3	0.711354	0.0128689
255	138.8	0.702275	0.0129786
256	139.3	0.707426	0.0127567
257	139.8	0.723795	0.0130783
258	140.3	0.70733	0.0128792
259	140.8	0.70316	0.0129346
260	141.3	0.71469	0.0132313
261	141.8	0.716439	0.0131742
262	142.3	0.719815	0.0130751
263	142.8	0.722824	0.0130863
264	143.3	0.71094	0.0130958
265	143.8	0.721196	0.013098
266	144.3	0.73063	0.0135109
267	144.8	0.740188	0.0131748
268	145.3	0.738486	0.0131715
269	145.8	0.72985	0.0132468
270	146.3	0.731873	0.0128946
271	146.8	0.742971	0.0135471
272	147.3	0.728436	0.0133808
273	147.8	0.729798	0.0132393
274	148.3	0.730447	0.0132023
275	148.8	0.735396	0.0132934
276	149.3	0.735529	0.0132399
277	149.8	0.745929	0.0135091
278	150.3	0.7557	0.0135375
279	150.8	0.743136	0.0134591
280	151.3	0.75076	0.0139471
281	151.8	0.745562	0.0133483
282	152.3	0.766613	0.0136293
283	152.8	0.759426	0.0137034
284	153.3	0.766041	0.0136175
285	153.8	0.75129	0.0135301
286	154.3	0.768144	0.0137522
287	154.8	0.760441	0.0140738
288	155.3	0.765028	0.0135261
289	155.8	0.76909	0.0136984
290	156.3	0.759881	0.0136876
291	156.8	0.765941	0.0133518
292	157.3	0.76679	0.0142848
293	157.8	0.760701	0.0140194
294	158.3	0.769814	0.0138596
295	158.8	0.771568	0.0139524
296	159.3	0.775508	0.0138979
297	159.8	0.767069	0.0138746
298	160.3	0.784291	0.0141111
299	160.8	0.778314	0.014112
300	161.3	0.786077	0.014309
301	161.8	0.773125	0.0142486
302	162.3	0.786958	0.0143976
303	162.8	0.788817	0.014361
304	163.3	0.789959	0.0143529
305	163.8	0.784889	0.01458
306	164.3	0.787152	0.0143491
307	164.8	0.799066	0.0141569
308	165.3	0.795856	0.014452
309	165.8	0.780736	0.0143985
310	166.3	0.789158	0.0144697
311	166.8	0.794467	0.0143778
312	167.3	0.799524	0.0144567
313	167.8	0.795864	0.0144831
314	168.3	0.808146	0.0144351
315	168.8	0.805514	0.0142968
316	169.3	0.807015	0.0143893
317	169.8	0.80251	0.0146284
318	170.3	0.802446	0.0145346
319	170.8	0.810157	0.0143561
320	171.3	0.801202	0.0143172
321	171.8	0.807531	0.014506
322	172.3	0.801492	0.0141725
323	172.8	0.810531	0.0145321
324	173.3	0.823262	0.0147847
325	173.8	0.800289	0.0147782
326	174.3	0.810137	0.0146895
327	174.8	0.825085	0.0143825
328	175.3	0.809644	0.0146365
329	175.8	0.822739	0.0145132
330	176.3	0.822102	0.0147815
331	176.8	0.822041	0.015048
332	177.3	0.81513	0.0147211
333	177.8	0.819459	0.0145593
334	178.3	0.826505	0.0145517
335	178.8	0.831245	0.0150763
336	179.3	0.822449	0.0144635
337	179.8	0.80957	0.0144989
338	180.3	0.824682	0.0146338
339	180.8	0.82277	0.0145465
340	181.3	0.844827	0.0150327
341	181.8	0.83534	0.0148212
342	182.3	0.835994	0.0149796
343	182.8	0.831842	0.0147695
344	183.3	0.825968	0.0150123
345	183.8	0.822463	0.0148387
346	184.3	0.82511	0.0148107
347	184.8	0.82962	0.0143883
348	185.3	0.831135	0.0151971
349	185.8	0.832918	0.0150997
350	186.3	0.842252	0.0148616
351	186.8	0.836595	0.0148143
352	187.3	0.841319	0.0147885
353	187.8	0.845801	0.0150832
354	188.3	0.845733	0.0152273
355	188.8	0.846047	0.0150869
356	189.3	0.851788	0.0153931
357	189.8	0.852043	0.0151669
358	190.3	0.857584	0.0150974
359	190.8	0.865973	0.0156363
360	191.3	0.856672	0.0149359
361	191.8	0.852896	0.0153543
362	192.3	0.857826	0.0152724
363	192.8	0.863835	0.0151111
364	193.3	0.860662	0.0152786
365	193.8	0.863046	0.015317
366	194.3	0.858389	0.0156701
367	194.8	0.852702	0.0152426
368	195.3	0.880595	0.0158362
369	195.8	0.862025	0.0153974
370	196.3	0.864423	0.0157817
371	196.8	0.878386	0.0155546
372	197.3	0.887639	0.0154906
373	197.8	0.862967	0.0160059
374	198.3	0.884806	0.0157146
375	198.8	0.870516	0.0157965
376	199.3	0.865953	0.0153863
377	199.8	0.878085	0.0154359
378	200.3	0.872758	0.0157741
379	200.8	0.895162	0.0158555
380	201.3	0.87405	0.0157595
381	201.8	0.899779	0.0156696
382	202.3	0.874816	0.0158959
383	202.8	0.893668	0.0157642
384	203.3	0.870824	0.0153268
385	203.8	0.898876	0.0159174
386	204.3	0.875644	0.0158478
387	204.8	0.891668	0.0157964
388	205.3	0.88552	0.0156117
389	205.8	0.888595	0.0155226
390	206.3	0.884638	0.0159147
391	206.8	0.878363	0.0156218
392	207.3	0.923018	0.0160663
393	207.8	0.892028	0.0154256
394	208.3	0.876386	0.01563
395	208.8	0.881324	0.0158039
396	209.3	0.910308	0.0160868
397	209.8	0.853134	0.0150767
398	210.3	0.903414	0.015746
399	210.8	0.889327	0.0155692
400	211.3	0.878574	0.0159328
401	211.8	0.896001	0.0156933
402	212.3	0.890372	0.0157792
403	212.8	0.907492	0.015777
404	213.3	0.883614	0.0158854
405	213.8	0.887221	0.0160553
406	214.3	0.883003	0.0156724
407	214.8	0.892528	0.0158357
408	215.3	0.885359	0.0154228
409	215.8	0.879492	0.0160541
410	216.3	0.887665	0.0158937
411	216.8	0.899287	0.0154108
412	217.3	0.900566	0.0162355
413	217.8	0.895409	0.0161088
414	218.3	0.875367	0.0155525
415	218.8	0.907983	0.0158722
416	219.3	0.896092	0.0156571
417	219.8	0.91062	0.0161147
418	220.3	0.898883	0.0158582
419	220.8	0.903729	0.0158413
420	221.3	0.885336	0.0156094
421	221.8	0.915247	0.0158689
422	222.3	0.90656	0.0159049
423	222.8	0.910383	0.0158108
424	223.3	0.933784	0.0162172
425	223.8	0.937403	0.0160745
426	224.3	0.902109	0.0158272
427	224.8	0.927554	0.0162961
428	225.3	0.882609	0.0156026
429	225.8	0.891312	0.0158526
430	226.3	0.911395	0.0163198
431	226.8	0.930875	0.0163668
432	227.3	0.895566	0.0157517
433	227.8	0.920216	0.0159116
434	228.3	0.902697	0.015966
435	228.8	0.905525	0.0159608
436	229.3	0.918413	0.0163303
437	229.8	0.895959	0.0157291
438	230.3	0.89697	0.0160925
439	230.8	0.925165	0.0162351
440	231.3	0.922614	0.0160974
441	231.8	0.913283	0.0161372
442	232.3	0.919784	0.0158883
443	232.8	0.88541	0.0160637
444	233.3	0.89802	0.0157923
445	233.8	0.925913	0.0167662
446	234.3	0.952595	0.0163108
447	234.8	0.926081	0.0160799
448	235.3	0.919716	0.0159387
449	235.8	0.914115	0.0160871
450	236.3	0.922412	0.0164916
451	236.8	0.946979	0.0165957
452	237.3	0.947373	0.0162036
453	237.8	0.931913	0.0163599
454	238.3	0.929397	0.0164288
455	238.8	0.933257	0.0162068
456	239.3	0.928626	0.0163832
457	239.8	0.933811	0.0166534
458	240.3	0.939854	0.0164004
459	240.8	0.921852	0.0162639
460	241.3	0.924621	0.0161354
461	241.8	0.958015	0.016667
462	242.3	0.925333	0.0160778
463	242.8	0.916096	0.0160266
464	243.3	0.936148	0.0164743
465	243.8	0.956839	0.0166106
466	244.3	0.939298	0.0164955
467	244.8	0.92781	0.0165373
468	245.3	0.948463	0.0163988
469	245.8	0.938812	0.0167
470	246.3	0.955539	0.0169082
471	246.8	0.927183	0.0163316
472	247.3	0.935264	0.0164
473	247.8	0.92635	0.016381
474	248.3	0.936186	0.0163509
475	248.8	0.955701	0.0166786
476	249.3	0.921523	0.0166296
477	249.8	0.957634	0.0167634
478	250.3	0.957267	0.0169977
479	250.8	0.947995	0.0164277
480	251.3	0.974778	0.0170323
481	251.8	0.931534	0.0162248
482	252.3	0.938245	0.0164589
483	252.8	0.938641	0.0167969
484	253.3	0.962151	0.0168855
485	253.8	0.95087	0.0163884
486	254.3	0.943285	0.0163886
487	254.8	0.957248	0.0163783
488	255.3	0.916979	0.0162121
489	255.8	0.939272	0.0166931
490	256.3	0.927124	0.0161053
491	256.8	0.952735	0.0166153
492	257.3	0.928361	0.0165157
493	257.8	0.921161	0.0162772
494	258.3	0.922149	0.016077
495	258.8	0.954213	0.0168401
496	259.3	0.969951	0.0168225
497	259.8	0.957116	0.0167918
498	260.3	0.923769	0.0162325
499	260.8	0.958717	0.0166771
500	261.3	0.956133	0.0166168
501	261.8	0.95612	0.0169549
502	262.3	0.94645	0.0171187
503	262.8	0.938589	0.0164359
504	263.3	0.946246	0.0168176
505	263.8	0.95259	0.0163439
506	264.3	0.944717	0.0170601
507	264.8	0.978186	0.0170876
508	265.3	0.96344	0.0168484
509	265.8	0.93227	0.0166152
510	266.3	0.924658	0.015971
511	266.8	0.949173	0.0163772
512	267.3	0.943843	0.0167485
513	267.8	0.961093	0.016766
514	268.3	0.939099	0.0164938
515	268.8	0.983174	0.0172358
516	269.3	0.955109	0.0168145
517	269.8	0.968377	0.0167856
518	270.3	0.970743	0.0164608
519	270.8	0.956457	0.0169149
520	271.3	0.937715	0.0167275
521	271.8	0.963173	0.0171046
522	272.3	0.95707	0.016877
523	272.8	0.954345	0.0164552
524	273.3	0.944626	0.0169602
525	273.8	0.959284	0.0167538
526	274.3	0.990516	0.0174582
527	274.8	0.948715	0.0166781
528	275.3	0.934818	0.0160489
529	275.8	0.944108	0.016476
530	276.3	0.948151	0.0167195
531	276.8	0.971764	0.0167095
532	277.3	0.968995	0.0173205
533	277.8	0.971694	0.0173291
534	278.3	0.964273	0.0171084
535	278.8	0.967104	0.0166635
536	279.3	0.971936	0.0170821
537	279.8	0.987711	0.0168541
538	280.3	0.969101	0.0168383
539	280.8	0.964589	0.0164231
540	281.3	0.961311	0.0172647
541	281.8	0.934864	0.0167893
542	282.3	0.96854	0.0169326
543	282.8	0.967445	0.0166073
544	283.3	0.950925	0.0163803
545	283.8	0.972051	0.0167939
546	284.3	0.971898	0.0169637
547	284.8	0.96748	0.0165213
548	285.3	0.962898	0.0169332
549	285.8	0.985161	0.0173247
550	286.3	0.952377	0.0165922
551	286.8	0.996689	0.0172037
552	287.3	0.950071	0.0166865
553	287.8	0.953699	0.0164
554	288.3	0.968182	0.01703
555	288.8	0.989779	0.0171185
556	289.3	0.964569	0.0167425
557	289.8	0.973622	0.0169958
558	290.3	0.94816	0.01645
559	290.8	0.978034	0.0172491
560	291.3	0.983998	0.0170498
561	291.8	0.973006	0.0166365
562	292.3	0.964816	0.0169445
563	292.8	0.948413	0.0165987
564	293.3	0.956619	0.0165188
565	293.8	0.987119	0.0170689
566	294.3	0.996076	0.0174953
567	294.8	0.973037	0.0171203
568	295.3	0.972802	0.0168534
569	295.8	1.00688	0.0174929
570	296.3	0.974275	0.0163245
571	296.8	0.981861	0.0174028
572	297.3	0.995917	0.0170388
573	297.8	0.978439	0.0170575
574	298.3	0.959302	0.0166548
575	298.8	0.960436	0.0166355
576	299.3	0.977553	0.017268
577	299.8	0.965388	0.016714
578	300.3	0.962401	0.0168345
579	300.8	0.974601	0.017037
580	301.3	0.98613	0.0174259
581	301.8	0.967025	0.0169357
582	302.3	0.974015	0.0171198
583	302.8	0.984728	0.0169109
584	303.3	0.997109	0.0172398
585	303.8	0.960873	0.0166684
586	304.3	0.961151	0.0167601
587	304.8	0.964992	0.0167637
588	305.3	0.959915	0.0169557
589	305.8	0.990754	0.0167422
590	306.3	0.982828	0.0171713
591	306.8	0.935415	0.0162196
592	307.3	0.977664	0.0168126
593	307.8	0.997903	0.0176831
594	308.3	0.982336	0.0171899
595	308.8	0.996973	0.0171277
596	309.3	0.989405	0.0178353
597	309.8	0.968292	0.0169668
598	310.3	0.987036	0.0169392
599	310.8	0.99157	0.0167508
600	311.3	0.982538	0.0172597
601	311.8	0.960934	0.0168538
602	312.3	0.98237	0.0171595
603	312.8	0.95856	0.0165397
604	313.3	0.966611	0.0169195
605	313.8	0.993729	0.017476
606	314.3	0.964926	0.016992
607	314.8	0.975034	0.0168428
608	315.3	0.972723	0.0171187
609	315.8	0.985055	0.0170581
610	316.3	0.998558	0.0170954
611	316.8	0.962361	0.0167529
612	317.3	0.947558	0.0160422
613	317.8	0.978838	0.0175346
614	318.3	0.988665	0.017168
615	318.8	0.980011	0.0172009
616	319.3	1.01409	0.0168588
617	319.8	0.978325	0.0166905
618	320.3	1.00519	0.0174349
619	320.8	0.989511	0.0170796
620	321.3	0.983002	0.0174055
621	321.8	0.994093	0.0165621
622	322.3	0.977212	0.0171284
623	322.8	1.00249	0.0173241
624	323.3	0.981842	0.0170566
625	323.8	1.00509	0.0178324
626	324.3	0.986254	0.0169292
627	324.8	0.989676	0.0173164
628	325.3	0.995613	0.0170207
629	325.8	0.977059	0.0172113
630	326.3	1.00304	0.0173938
631	326.8	0.973094	0.0170659
632	327.3	0.978366	0.0170022
633	327.8	0.966294	0.0170722
634	328.3	1.02338	0.0172578
635	328.8	1.00088	0.0170424
636	329.3	0.997052	0.0170977
637	329.8	1.01235	0.0175691
638	330.3	0.975585	0.0168918
639	330.8	0.980932	0.0167086
640	331.3	0.962982	0.0168763
641	331.8	1.00255	0.0170683
642	332.3	0.989888	0.0174435
643	332.8	0.976303	0.0169346
644	333.3	0.975053	0.0167463
645	333.8	0.9679	0.0169547
646	334.3	0.987944	0.0171073
647	334.8	1.0031	0.0169486
648	335.3	1.00429	0.017377
649	335.8	1.0073	0.0169187
650	336.3	1.01245	0.0173633
651	336.8	0.995662	0.017285
652	337.3	1.00776	0.0174184
653	337.8	0.995075	0.0170268
654	338.3	0.984369	0.0167761
655	338.8	0.987473	0.0175717
656	339.3	0.97926	0.0162845
657	339.8	1.02474	0.0175536
658	340.3	1.02288	0.0173801
659	340.8	1.03274	0.0170465
660	341.3	0.997339	0.0173834
661	341.8	0.993068	0.0171456
662	342.3	0.997211	0.0174013
663	342.8	0.980621	0.0168309
664	343.3	0.983132	0.0167719
665	343.8	0.984294	0.0170351
666	344.3	0.972388	0.0165529
667	344.8	0.996377	0.0170061
668	345.3	1.00035	0.0172166
669	345.8	1.00448	0.0170846
670	346.3	1.02636	0.0176152
671	346.8	0.997319	0.0167784
672	347.3	1.0132	0.0173429
673	347.8	1.01279	0.0173842
674	348.3	1.02307	0.01729
675	348.8	0.984811	0.016713
676	349.3	0.969446	0.0170068
677	349.8	0.986227	0.0170124
678	350.3	1.00669	0.0172155
679	350.8	0.996975	0.0166695
680	351.3	1.0245	0.0176161
681	351.8	1.00785	0.0174207
682	352.3	1.01075	0.0172036
683	352.8	0.990068	0.0168218
684	353.3	0.990324	0.0170711
685	353.8	0.994624	0.0168808
686	354.3	0.986991	0.0171024
687	354.8	0.982113	0.0169965
688	355.3	0.964637	0.0168058
689	355.8	1.01934	0.0174745
690	356.3	1.01295	0.0173486
691	356.8	0.998097	0.0170098
692	357.3	0.989727	0.0167714
693	357.8	0.994402	0.0169791
694	358.3	1.01112	0.0172374
695	358.8	0.973261	0.0169152
696	359.3	0.98331	0.0166961
697	359.8	0.996394	0.0172967
698	360.3	1.00787	0.0172407
699	360.8	0.992276	0.0170979
700	361.3	0.985583	0.0169376
701	361.8	1.02212	0.0169381
702	362.3	1.0057	0.016973
703	362.8	1.0002	0.0169828
704	363.3	1.03353	0.0173284
705	363.8	0.971509	0.0164824
706	364.3	0.992734	0.0165879
707	364.8	1.00536	0.0171477
708	365.3	1.00771	0.0175358
709	365.8	1.0223	0.0174393
710	366.3	0.986688	0.0169954
711	366.8	1.00835	0.0172741
712	367.3	0.984564	0.0167904
713	367.8	0.992592	0.0169506
714	368.3	0.97029	0.0165893
715	368.8	1.00846	0.0168805
716	369.3	1.02184	0.0171376
717	369.8	0.983511	0.0170467
718	370.3	0.974829	0.0165197
719	370.8	1.01265	0.0171005
720	371.3	1.01409	0.0171022
721	371.8	0.97843	0.0168976
722	372.3	1.00292	0.0171422
723	372.8	0.999134	0.0169002
724	373.3	0.993987	0.0168661
725	373.8	0.998718	0.0169224
726	374.3	0.984817	0.0170193
727	374.8	0.997099	0.0168093
728	375.3	1.01025	0.0171789
729	375.8	0.998712	0.0171569
730	376.3	1.01311	0.0169785
731	376.8	1.03139	0.0171313
732	377.3	1.00748	0.0172112
733	377.8	0.985873	0.0170324
734	378.3	0.998531	0.0171346
735	378.8	1.00378	0.0170139
736	379.3	0.999595	0.0168745
737	379.8	0.997249	0.0169358
738	380.3	1.00063	0.0170688
739	380.8	1.02431	0.0172895
740	381.3	1.01535	0.0172108
741	381.8	0.979934	0.0167984
742	382.3	0.986282	0.0170507
743	382.8	1.00534	0.0168256
744	383.3	1.00122	0.0170054
745	383.8	0.987794	0.0166491
746	384.3	1.0005	0.0171356
747	384.8	1.00614	0.0167814
748	385.3	1.0051	0.0170038
749	385.8	0.985845	0.0165538
750	386.3	0.986629	0.0169075
751	386.8	1.01151	0.0171429
752	387.3	0.990429	0.0166388
753	387.8	0.990433	0.016543
754	388.3	0.96269	0.0166158
755	388.8	1.03621	0.0173675
756	389.3	1.00738	0.0171539
757	389.8	1.00367	0.017031
758	390.3	0.990555	0.0165868
759	390.8	0.992489	0.0169798
760	391.3	1.02059	0.0170228
761	391.8	1.0219	0.0169488
762	392.3	0.99085	0.0169255
763	392.8	1.01945	0.0174096
764	393.3	0.99773	0.0166005
765	393.8	0.970387	0.0166606
766	394.3	0.990029	0.0165203
767	394.8	0.987792	0.0169063
768	395.3	0.99933	0.0168552
769	395.8	1.00416	0.0166953
770	396.3	1.03729	0.0174896
771	396.8	0.996025	0.0163915
772	397.3	1.01091	0.01672
773	397.8	0.996984	0.017292
774	398.3	1.01992	0.0171061
775	398.8	0.968835	0.0163921
776	399.3	1.00193	0.0168965
777	399.8	0.982318	0.0167202
778	400.3	1.03165	0.0172598
779	400.8	1.00815	0.0169586
780	401.3	0.993828	0.016682
781	401.8	0.972044	0.0162232
782	402.3	1.00156	0.0168762
783	402.8	0.985222	0.0170134
784	403.3	1.00412	0.0170786
785	403.8	1.03255	0.0172934
786	404.3	1.01631	0.0168673
787	404.8	1.02412	0.01724
788	405.3	1.00626	0.0170752
789	405.8	1.03794	0.0176098
790	406.3	1.00224	0.016771
791	406.8	1.00471	0.0166694
792	407.3	0.997466	0.0164955
793	407.8	1.01873	0.0170517
794	408.3	0.966935	0.0163671
795	408.8	0.991076	0.0171666
796	409.3	0.98174	0.0165491
797	409.8	0.984976	0.0167297
798	410.3	1.02869	0.0170114
799	410.8	0.994195	0.0165617
800	411.3	1.03182	0.0168999
801	411.8	0.998129	0.0163335
802	412.3	1.02611	0.0167411
803	412.8	0.999822	0.0169682
804	413.3	0.999599	0.0167231
805	413.8	0.983317	0.0161782
806	414.3	0.999527	0.0168107
807	414.8	0.981299	0.0159973
808	415.3	0.995012	0.0161411
809	415.8	1.03978	0.0173112
810	416.3	0.994809	0.0170034
811	416.8	0.983744	0.0165396
812	417.3	1.01453	0.0167438
813	417.8	1.01161	0.0167557
814	418.3	0.998902	0.0167418
815	418.8	1.02544	0.0172243
816	419.3	0.990385	0.0164406
817	419.8	0.997706	0.016531
818	420.3	0.983288	0.0165442
819	420.8	1.01002	0.0163135
820	421.3	1.00379	0.0166504
821	421.8	1.02508	0.0172216
822	422.3	1.00765	0.0166517
823	422.8	1.00545	0.016626
824	423.3	1.00292	0.0163846
825	423.8	1.00013	0.0168904
826	424.3	0.998437	0.0166071
827	424.8	0.967269	0.0160421
828	425.3	0.989091	0.0167775
829	425.8	0.973978	0.0162493
830	426.3	0.991424	0.0164993
831	426.8	1.00395	0.0167597
832	427.3	1.01404	0.017004
833	427.8	0.998427	0.0164839
834	428.3	0.991026	0.0164553
835	428.8	1.00565	0.0168928
836	429.3	1.00579	0.0162137
837	429.8	0.988993	0.016442
838	430.3	1.00448	0.0167622
839	430.8	1.00383	0.0170383
840	431.3	0.995227	0.0165758
841	431.8	1.02638	0.0168518
842	432.3	1.02002	0.0167699
843	432.8	0.992679	0.0162113
844	433.3	1.01054	0.0168898
845	433.8	0.984667	0.0158915
846	434.3	0.955546	0.0161331
847	434.8	1.01285	0.0166388
848	435.3	1.00315	0.0167081
849	435.8	0.988076	0.0160407
850	436.3	1.0232	0.0167495
851	436.8	1.00967	0.0164066
852	437.3	0.99395	0.0165015
853	437.8	1.01137	0.0166193
854	438.3	0.987728	0.0164812
855	438.8	0.978375	0.0161222
856	439.3	0.965302	0.0161834
857	439.8	1.01962	0.0163513
858	440.3	0.974128	0.0164803
859	440.8	1.00149	0.0164901
860	441.3	0.989003	0.0162376
861	441.8	1.01	0.0166423
862	442.3	0.971923	0.015584
863	442.8	0.995298	0.0165299
864	443.3	0.999385	0.0162257
865	443.8	0.974398	0.0161788
866	444.3	0.995421	0.0164072
867	444.8	1.00196	0.0161634
868	445.3	0.980229	0.0160153
869	445.8	0.981488	0.0157126
870	446.3	0.936044	0.0154181
871	446.8	0.992386	0.0160961
872	447.3	0.997316	0.0159076
873	447.8	1.01567	0.0163736
874	448.3	0.975259	0.0162886
875	448.8	0.988045	0.0161436
876	449.3	0.99162	0.0163913
877	449.8	1.00138	0.0167363
878	450.3	1.02754	0.0167066
879	450.8	1.01155	0.0165163
880	451.3	1.0075	0.0164933
881	451.8	1.01423	0.0166632
882	452.3	0.994427	0.0161847
883	452.8	1.01138	0.0163231
884	453.3	0.997702	0.01599
885	453.8	1.02184	0.0165292
886	454.3	0.984112	0.0163022
887	454.8	0.988531	0.0161048
888	455.3	1.01927	0.0168469
889	455.8	1.01673	0.0167243
890	456.3	1.01613	0.016413
891	456.8	1.01902	0.0163021
892	457.3	1.0269	0.0170128
893	457.8	1.01806	0.0165452
894	458.3	1.02777	0.016719
895	458.8	0.975911	0.0159083
896	459.3	0.987561	0.0160238
897	459.8	0.971234	0.0161416
898	460.3	1.01275	0.016669
899	460.8	1.0222	0.0167639
900	461.3	1.03349	0.0169685
901	461.8	1.02374	0.0162526
902	462.3	1.00887	0.0160998
903	462.8	1.00834	0.0165973
904	463.3	0.99577	0.0165071
905	463.8	1.01575	0.0165788
906	464.3	1.01175	0.0164197
907	464.8	0.990109	0.0163174
908	465.3	0.998182	0.0162348
909	465.8	1.02285	0.0170381
910	466.3	1.04837	0.0172815
911	466.8	0.984782	0.0161314
912	467.3	1.0349	0.0164935
913	467.8	1.02024	0.0162083
914	468.3	0.99637	0.0162245
915	468.8	0.969491	0.0160333
916	469.3	1.03527	0.0165889
917	469.8	1.00381	0.0164537
918	470.3	0.991987	0.0156477
919	470.8	1.0031	0.0162365
920	471.3	1.0243	0.0164779
921	471.8	0.974507	0.0157688
922	472.3	1.00496	0.016023
923	472.8	1.0165	0.0164516
924	473.3	0.990063	0.016289
925	473.8	1.0285	0.0161456
926	474.3	0.99965	0.0164165
927	474.8	1	0.0159917
928	475.3	0.981844	0.0160115
