# Supplementary material for: Antisolvent controls the shape and size of anisotropic lead halide perovskite nanocrystals
Source: Nat Commun. 2024 Oct 17;15:8952. doi: 10.1038/s41467-024-53221-5 (PMC11486954; doi:10.1038/s41467-024-53221-5)
Supplement: Supplementary file 3 — Source Data [file 41467_2024_53221_MOESM3_ESM.zip › Fig05a.xlsx]

## Sheet: Fig05a
Cs-oleate/PbBr2	Cs-oleate (volume in μL)	PbBr2 (volume in μL)	antisolvent	antisolvent polarity (norm.)	volume (μL)	product
0.1	150	3000	toluene	0.099	0	2ML NPL
0.1	150	3000	toluene	0.099	2000	2ML NPL
0.1	150	3000	diethyl ether	0.117	2000	2ML NPL
0.1	150	3000	ethyl acetate	0.228	2000	2ML NPL
0.1	150	3000	methyl acetate	0.253	2000	2ML NPL
0.1	150	3000	acetone	0.355	500	2ML NPL
0.1	150	3000	acetone	0.355	1000	2ML NPL
0.1	150	3000	acetone	0.355	1500	2ML NPL
0.1	150	3000	acetone	0.355	2000	2ML NPL
0.1	150	3000	dimethylformamide	0.386	2000	-
0.1	150	3000	dimethylformamide	0.386	2750	-
0.1	150	3000	dimethylsulfoxide	0.444	1750	-
0.1	150	3000	dimethylsulfoxide	0.444	2000	-
0.1	150	3000	acetonitrile	0.46	1250	-
0.1	150	3000	acetonitrile	0.46	2000	-
0.1	150	3000	isopropanol	0.546	500	2ML NPL
0.1	150	3000	n-butanol	0.586	500	2ML NPL
0.1	150	3000	ethanol	0.654	250	2ML NPL
0.1	150	3000	ethanol	0.654	500	2ML NPL
0.1	150	3000	ethanol	0.654	2000	3ML NPL
0.1	150	3000	methanol	0.762	250	2ML NPL
0.1	150	3000	methanol	0.762	500	3ML NPL
0.1	150	3000	methanol	0.762	750	3ML NPL
0.1	150	3000	methanol	0.762	1000	3ML NPL
0.2	150	1500	toluene	0.099	0	2ML NPL
0.2	150	1500	toluene	0.099	2000	2ML NPL
0.2	150	1500	diethyl ether	0.117	2000	2ML NPL
0.2	150	1500	ethyl acetate	0.228	2000	2ML NPL
0.2	150	1500	methyl acetate	0.253	2000	2ML NPL
0.2	150	1500	acetophenone	0.306	2000	2ML NPL
0.2	150	1500	butanone	0.327	2000	3ML NPL
0.2	150	1500	acetone	0.355	1000	3ML NPL
0.2	150	1500	acetone	0.355	1250	3ML NPL
0.2	150	1500	acetone	0.355	1500	3ML NPL
0.2	150	1500	acetone	0.355	1800	3ML NR
0.2	150	1500	acetone	0.355	1900	3ML NR
0.2	150	1500	acetone	0.355	2000	3ML NR
0.2	150	1500	acetone	0.355	2100	3ML NR
0.2	150	1500	acetone	0.355	2200	3ML NR
0.2	150	1500	dimethylformamide	0.386	1500	-
0.2	150	1500	dimethylformamide	0.386	2000	-
0.2	150	1500	dimethylsulfoxide	0.444	1000	-
0.2	150	1500	dimethylsulfoxide	0.444	2000	-
0.2	150	1500	acetonitrile	0.46	750	-
0.2	150	1500	acetonitrile	0.46	2000	-
0.2	150	1500	isopropanol	0.546	2000	3ML NPL
0.2	150	1500	n-butanol	0.586	2000	3ML NPL
0.2	150	1500	n-propanol	0.617	2000	3ML NPL
0.2	150	1500	ethanol	0.654	250	3ML NPL
0.2	150	1500	ethanol	0.654	500	3ML NPL
0.2	150	1500	ethanol	0.654	750	3ML NPL
0.2	150	1500	ethanol	0.654	1000	3ML NPL
0.2	150	1500	ethanol	0.654	1250	3ML NPL
0.2	150	1500	methanol	0.762	250	3ML NPL
0.2	150	1500	methanol	0.762	500	3ML NPL
