# Supplementary material for: Antisolvent controls the shape and size of anisotropic lead halide perovskite nanocrystals
Source: Nat Commun. 2024 Oct 17;15:8952. doi: 10.1038/s41467-024-53221-5 (PMC11486954; doi:10.1038/s41467-024-53221-5)
Supplement: Supplementary file 3 — Source Data [file 41467_2024_53221_MOESM3_ESM.zip › Fig05b.xlsx]

## Sheet: Fig05b
solvent	Hansen parameter δH (MPa)^(1/2)	dipole moment μ (D)	classification	product
toluene	2	0.375	inert	2ML NPL
diethyl ether	5.1	1.15	weak	2ML NPL
ethyl acetate	7.2	1.78	weak	2ML NPL
methyl acetate	7.6	1.72	weak	2ML NPL
butanone	5.1	2.779	moderate	3ML NPL
acetone	7	2.86	moderate	3ML NR
acetophenone	3.7	3.02	moderate	2ML NPL
cyclopentanone	5.2	3.3	moderate	7ML NPL
dimethylformamide	11.3	3.82	strong	-
dimethylsulfoxide	10.2	3.96	strong	-
acetonitrile	6.1	3.925	strong	-
n-butanol	15.8	1.66	AX-selective	3ML NPL
isopropanol	16.4	1.58	AX-selective	3ML NPL
n-propanol	17.4	1.65	AX-selective	3ML NPL
ethanol	19.4	1.68	AX-selective	3ML NPL
methanol	22.3	1.7	AX-selective	3ML NPL
